# Supplementary material for: A proteomic landscape of diffuse-type gastric cancer
Source: Nat Commun. 2018 Mar 8;9:1012. doi: 10.1038/s41467-018-03121-2 (PMC5843664; doi:10.1038/s41467-018-03121-2)
Supplement: Supplementary file 4 — Supplementary Data 1 [file 41467_2018_3121_MOESM4_ESM.xlsx]

## Sheet: clinial info
Sample Number	Gender	Age	Lauren's Type	Family History of Cancer 0: negative 1: positive	Family History of Cancer Detail	Revised primary tumor location	Profiling Cluster	Mutation Number	MSI Status	Intratumoral TILs (%)	CD8+ T cell count/um2	EBV 0: negative 1: positive	Tumor Cells Percentage (%)	Mesenchymal Percentage (%)	Necrosis Percentage (%)	Normal Cells Percentage (%)	Signet Ring cells 0: negative 1: positive	Adjacent tissue status SG: superficial gastritis AG: atrophic gastritis IM: intestinal metaplasia DYS: dysplasia NA: Not available (no available adjacent tissue blocks)	OP date	Stage (TNM)	T	N	M	pStage	Lymphovascular invasion 0: negative 1: positive	OP type 1=TG, 2=STG, 3=Palliative surgery	Extent OP site	KPS	Adjuvant chemotherapy 1=yes 0=no	Adjuvant chemotherapy details	Therapy after progression	Date of death or last follow up	Live status 1=dead 0=alive 2=lost to follow-up	Overall Survival (days)	Documented recurrence 0=no 1=yes NA=not available	Disease Free Survival (days)	First site of recurrence (1=liver, 2=Peritoneal seeding, 3=distant lymphnode, 4=bone, 5=lung, 6=other sites)
GC012	male	80	diffuse	0		Antrum	PX2	5	MSS	1	56	0	100	0	0	0	1	SG	2012-11-05	T4aN3bM0	4a	3	0	IV	1	1		60	0			2013-01-31	1	87
GC022	male	71	diffuse	1	brother, digestion system tumor	Body	PX3	4	MSS	0	24	0	100	0	0	0	1	AG IM	2014-05-14	T4aN3b	4a	3	0	IIIC	1	1	D2	100	1	SOX #2		2015-02-28	1	290	NA
GC023	male	67	diffuse	0		Antrum	PX3	34	MSI-H	0	40	0	75	25	0	0	0	AG IM	2014-04-16	T2N0	2	0	0	IB	0	2		100	1	S1#2		2016-12-06	0	965	0	959
GC026	male	58	diffuse	0		Cardia	PX1	2	MSS	2	208	0	90	10	0	0	0	SG	2013-11-01	T3N3	3	3	0	IIIB	0	1		100	1	XELOX #6		2016-11-10	0	1105	1	917	3
GC028	female	48	diffuse	0		Body	PX2	9	MSS	0	260	0	60	0	0	40	1	AG IM	2012-12-27	T3N3bM0	3	3	0	IIIB	0	1		100	1	XELOX #7	Paclitaxel+S-1 #4, 2014/7/8 right side adnexa uteri resection	2015-08-02	1	948	1	339	6 (Ovary)
GC029	female	54	diffuse	0		Body	PX3	3	MSS	0	41	0	60	40	0	0	0	SG	2013-04-24	T4aN2M0	4a	2	0	IIIB	1	1		100	0			2014-05-30	1	401	1	280	6 (Pelvic)
GC030	female	73	diffuse	0		Antrum	PX3	9	MSS	0	206	0	50	50	0	0	0	AG IM	2013-05-06	T4aN3a	4a	3	0	IIIC	0	2		100	0			2016-07-22	0	1173	1	786	6 (Duodenum)
GC031	male	67	diffuse	0		Antrum	PX3	6	MSS	1	70	1	100	0	0	0	0	AG	2013-05-09	T4aN1	4a	1	0	IIIA	0	2		100	1	Paclitaxel+S-1 #2		2015-09-23	1	867	NA
GC034	male	52	diffuse	1	mother, pancreatic cancer	Body	PX1	5	MSS	1	198	0	90	10	0	0	0	NA	2013-05-20	T3N2	3	2	0	IIIA	1	2		100	1	S1#8	GTV 60Gy CTV 50Gy/27f+S-1#1	2016-01-31	1	986	1	851	1
GC035	male	39	diffuse	1	father, gastric cancer	Body	PX3	10	MSS	0	12	0	100	0	0	0	1	AG	2013-05-20	T2N0	2	0	0	IB	1	2		100	1	XELOX #2		2016-12-02	0	1292	0	1047
GC036	male	50	diffuse	0		Body	PX3	5	MSS	3	1080	1	90	10	0	0	0	AG IM	2013-06-13	T4N3b	4	3	0	IIIC	1	1		100	1	SOX#8,	xeloda#2+radiation_Paclitaxel+S-1 #2	2014-12-31	1	566	1	353	1_3_4
GC037	male	77	diffuse	0		Cardia	PX1	5	MSS	2	135	0	90	10	0	0	0	AG	2013-08-12	T3N2	3	2	0	IIIA	1	1		100	1	S1 #6	XELOX*6_xeloda*4	2016-11-02	0	1178	1	146	1
GC038	female	63	diffuse	0		Body	PX2	7	MSS	3	583	0	50	40	0	10	0	SG	2013-07-22	T4aN2M0	4a	2	0	IIIB	1	2		100	1	SOX #4		2016-11-25	0	1222	NA
GC039	female	29	diffuse	1	grand father, esophagus cancer	Body	PX2	2	MSS	8	298	0	70	20	0	10	0	SG	2013-10-30	T4aN0	4a	0	0	IIB	1	2		100	1	XELOX#1_Paclitaxel+xeloda#8		2016-10-29	0	1095	NA
GC040	female	69	diffuse	0		Antrum	PX2	0	MSS	3	0	0	50	10	0	40	1	SG	2013-10-31	T4aN1M1	4a	1	1	IV	0	2		100	0			2014-02-28	1	120
GC041	male	49	diffuse	0		Body	PX2	8	MSS	1	987	1	90	10	0	0	0	SG	2014-09-18	T3N0	3	0	0	IIA	0	1		100	1	SOX #7		2016-12-07	0	811	0	344
GC042	female	59	diffuse	0		Body	PX2	3	MSS	1	254	0	50	50	0	0	0	SG	2013-11-28	T3N0	3	0	0	IIA	0	2		100	1	SOX #6		2016-11-24	0	1092	0	762
GC043	female	26	diffuse	1	mother,gastric cancer; father, lung cancer	Body	PX2	3	MSS	2	80	0	70	25	0	5	0	SG	2013-12-09	T4aN3a	4a	3	0	IIIC	1	1		100	1	XELOX#8	DC-DIK#2_Paclitaxel+S-1 #1	2015-04-30	1	507	1	374	2
GC044	female	57	diffuse	1	father, gastric cancer	Body	PX1	6	MSS	2	156	0	50	10	0	40	0	SG	2013-12-13	T3N3b	3	3	0	IIIB	1	2		100	1	SOX #6		2016-09-20	0	1012	1	157	3
GC045	male	64	diffuse	1	father, esophagus cancer	Cardia	PX3	2	MSS	5	153	0	95	5	0	0	1	SG IM	2013-12-18	T4aN3b	4a	3	0	IIIC	1	1	Retroperitoneal lymph node	100	1	XELOX#7		2014-10-28	1	314	1	251	2_5
GC046	male	87	diffuse	0		Antrum	PX3	3	MSS	3	449	0	80	20	0	0	0	SG IM	2013-12-23	T4aN3a	4a	3	0	IIIC	1	2		100	0			2014-08-15	1	235	1	165	3_6 (Pleura)
GC047	female	64	diffuse	0		Body	PX1	2	MSS	0	27	0	90	10	0	0	0	SG IM	2014-08-01	T2N1	2	1	0	IIA	1	1		100	0			2016-12-19	0	871	1	409	5
GC048	male	56	diffuse	0		Cardia	PX2	12	MSS	10	229	0	90	10	0	0	0	SG	2014-07-28	T3N3a	3	3	0	IIIB	1	1		100	1	XELOX #4		2016-11-21	0	847	0	665
GC050	male	46	diffuse	0		Antrum	PX2	0	MSS	1	76	0	80	5	0	15	1	AG	2014-06-26	T3N3a	3	3	0	IIIB	1	2		100	1	SOX #6		2016-12-16	0	904	0	712
GC051	male	64	diffuse	0		Antrum	PX3	3	MSS	10	546	0	85	5	0	10	0	AG	2014-07-02	T4aN0	4a	0	0	IIB	1	2		100	1	mfolfox#3 then S1#3		2016-10-09	0	830	0	673
GC052	female	50	diffuse	0		Cardia	PX2	15	MSS	3	162	0	50	10	0	40	0	AG	2014-04-23	T3N0	3	0	0	IIA	0	1		100	1	SOX #7		2016-02-01	1	649	1	608	6 (EGJ)
GC053	male	69	diffuse	0		Cardia	PX1	6	MSS	3	58	0	50	5	0	45	0	AG	2014-07-08	T3N3a	3	3	0	IIIB	1	1		100	1	XELOX #2		2016-09-22	1	807	1	694	2
GC054	male	59	diffuse	1	mother, esophagus cancer	Cardia	PX3	0	MSS	2	115	0	85	15	0	0	1	AG	2014-07-07	T2N0	2	0	0	IB	1	1		100	1	SOX #5		2016-11-15	0	862	NA
GC055	male	51	diffuse	1	father, mother, brother all lung cancer patients	Cardia	PX2	3	MSS	0	122	0	60	10	0	30	1	SG	2014-02-28	T4aN3a	4a	3	0	IIIC	1	1		100	1	SOX #6			2		1	150	2
GC056	male	69	diffuse	1	father, esophagus cancer	Cardia	PX2	1	MSS	1	78	0	100	0	0	0	1	SG	2014-04-10	T4aN2	4a	2	0	IIIB	1	1		100	1	SOX #1		2016-05-30	0	781	0	335
GC057	male	54	diffuse	0		Cardia	PX3	2	MSS	1	200	0	95	5	0	0	1	AG	2014-07-17	T3N3b	3	3	0	IIIB	1	1		100	1	SOX #6		2015-11-26	1	497	1	421	2
GC058	female	66	diffuse	0		Antrum	PX3	23	MSS	1	50	0	80	5	15	0	1	SG IM	2013-12-30	T3N1	3	1	0	IIB	1	2	Transverse	100	1	SOX #2		2016-10-18	0	1023	0	732
GC059	male	68	diffuse	0		Body	PX3	7	MSS	1	57	0	55	0	0	45	0	AG	2014-01-02	T3N3a	3	3	0	IIIB	1	2		100	0			2016-01-05	1	733	1	733
GC060	female	55	diffuse	0		Body	PX2	6	MSS	20	108	0	70	30	0	0	0	SG	2014-01-07	T4N3bM0	4	3	0	IIIC	0	1		100	1	XELOX #6		2016-11-15	0	1043	0	1033
GC061	male	56	diffuse	0		Antrum	PX3	4	MSS	1	139	0	55	45	0	0	0	AG IM	2014-01-14	T3N3aM0	3	3	0	IIIB	1	2		100	0			2016-10-28	0	1018	0	1018
GC062	male	36	diffuse	0		Antrum	PX3	9	MSS	0	420	0	50	25	0	25	1	SG	2013-12-31	T3N2	3	2	0	IIIA	1	2		100	1	SOX #5		2016-10-19	0	1023	0	456
GC063	female	73	diffuse	0		Antrum	PX3	0	MSI-L	2	489	0	70	30	0	0	0	SG	2013-12-30	T2N0	2	0	0	IB	0	2		100	0			2017-01-03	0	1100	0	899
GC064	female	41	diffuse	0		Body	PX2	20	MSS	0	12	0	95	5	0	0	1	SG	2014-01-17	T3N3a	3	3	0	IIIB	0	1		100	1	SOX #8		2016-11-24	0	1042	0	754
GC065	female	30	diffuse	0		Antrum	PX3	1	MSS	15	179	0	80	5	0	15	1	SG	2014-01-20	T4aN3b	4a	3	0	IIIC	1	2		100	1	XELOX #8		2015-01-03	1	348	1	263	2
GC066	female	50	diffuse	0		Body	PX1	4	MSS	3	0	0	90	0	0	5	1	AG	2014-01-21	T4bN3a	4b	3	0	IIIC	1	1		100	1	SOX #2		2016-04-15	0	815	0	504
GC067	male	51	diffuse	0		Body	PX2	4	MSS	1	437	0	50	50	0	0	0	SG	2014-05-08	T3N2	3	2	0	IIIA	1	1		100	1	SOX #7		2016-12-08	0	945	0	944
GC068	female	72	diffuse	0		Antrum	PX3	6	MSS	5	325	1	90	10	0	0	0	SG IM	2014-03-24	T4aN3a	4a	3	0	IIIC	1	2		100	0			2014-10-30	1	220	1	169
GC069	male	72	diffuse	0		Cardia	PX2	2	MSS	1	170	0	70	30	0	0	0	SG	2014-06-17	T4bN3b	4	3	0	IIIC	1	1		100	0				2		NA
GC070	male	61	diffuse	0		Body	PX2	3	MSS	1	157	0	85	15	0	0	0	SG	2014-06-04	T3N3a	3	3	0	IIIB	1	1		100	1	SOX #4		2016-12-02	0	912	NA
GC071	male	40	diffuse	0		Antrum	PX3	5	MSS	1	45	0	50	25	25	0	0	AG IM DYS	2014-04-01	T3N2	3	2	0	IIIA	0	2		100	1	XELOX #7		2016-10-10	0	923	0	923
GC072	male	48	diffuse	0		Antrum	PX3	7	MSS	3	184	0	50	25	25	0	0	AG	2014-09-03	T4aN1	4a	1	0	IIIA	0	2		100	1	XELOX #8		2016-12-09	0	828	NA
GC073	male	84	diffuse	0		Body	PX2	2	MSS	1	55	0	100	0	0	0	1	SG	2014-09-23	T4aN3a	4a	3	0	IIIC	1	2		90	0			2016-02-03	1	498	NA
GC074	male	59	diffuse	0		Body	PX3	31	MSS	0	12	0	70	30	0	0	1	SG	2014-09-16	T4aN2	4a	2	0	IIIB	1	2		100	1	SOX #8		2016-12-07	0	813	NA
GC075	female	62	diffuse	0		Cardia	PX2	4	MSS	0	114	0	60	15	25	0	0	AG	2014-08-12	T2N0M0	2	0	0	IB	0	1		100	0			2016-10-08	0	788	0	429
GC076	male	52	diffuse	0		Antrum	PX1	2	MSS	1	138	0	50	0	0	50	1	AG	2014-08-08	T3N1M1	3	1	1	IV	0	2 (also removed the metastasis on abdominal wall)		100	1	XELOX #4		2016-11-14	0	829	0	381
GC077	male	75	diffuse	1	father, esophagus cancer; mother, pancreatic cancer	Cardia	PX2	2	MSS	1	237	0	60	40	0	0	0	AG	2014-08-13	T3N3aM0	3	3	0	IIIB	1	1		100	1	SOX #3		2016-12-02	0	842	0	566
GC078	male	55	diffuse	0		Body	PX1	0	MSS	5	143	0	50	10	0	40	0	SG	2014-03-04	T3N0	3	0	0	IIA	1	1		100	1	XELOX #1		2016-12-07	0	1009	0	748
GC079	female	63	diffuse	0		Body	PX2	3	MSS	3	206	0	75	5	0	25	1	SG	2014-03-27	T3N3	3	3	0	IIIB	0	2		100	1	SOX #1		2015-04-15	1	384	NA
GC080	male	62	diffuse	0		Cardia	PX1	11	MSS	2	39	0	70	30	0	0	0	SG	2014-02-19	T3N1M0	3	1	0	IIB	1	2		100	1	SOX #2		2016-12-22	0	1037	0	1037
GC081	male	73	diffuse	0		Body	PX1	11	MSS	8	133	0	50	50	0	0	0	SG	2014-11-25	T3N1	3	1	0	IIB	1	1		100	1	XELOX #1		2016-12-21	0	757	0	523
GC082	male	67	diffuse	0		Antrum	PX3	4	MSS	2	138	0	70	30	0	0	0	SG	2014-06-11	T4N2M0	4	2	0	IIIB	1	2		100	1	XELOX #1		2015-07-31	1	415	0	329
GC090	male	60	diffuse	0		Cardia	PX2	12	MSS	2	159	0	70	30	0	0	0	SG	2014-10-21	T4N3	4	3	0	IIIC	1	1		100	0			2016-06-01	0	589	0	528
GC091	male	78	diffuse	0		Cardia	PX2	2	MSS	1	7	0	50	25	25	0	1	SG	2014-10-16	T3N3	3	3	0	IIIB	1	2		100	1	SOX #6		2016-12-21	0	797	1	797	1
GC092	male	44	diffuse	0		Antrum	PX3	3	MSS	1	75	0	70	30	0	0	1	AG	2014-12-23	T2N1	2	1	0	IIA	0	2		100	1	SOX #7		2016-11-17	0	695	0	695
GC093	female	57	diffuse	0		Cardia	PX2	7	MSS	2	112	0	70	30	0	0	1	SG	2014-12-01	T4N3	4	3	0	IIIC	1	1		100	1	SOX #6		2016-08-01	0	609	1	109	2
GC094	female	52	diffuse	0		Body	PX2	0	MSS	1	55	0	75	25	0	0	1	SG	2015-01-20	T4N3	4	3	0	IIIB	1	1		90	1	XELOX #8		2016-09-19	0	608	1	469	2
GC096	male	68	diffuse	1	father, gastric cancer	Body	PX3	39	MSI-H	1	601	0	50	0	50	0	0	AG IM	2015-04-21	T4N1	4	1	0	IIIA	1	2		90	0			2016-04-21	0	366	0	366
GC097	female	63	diffuse	0		Body	PX3	2	MSS	3	51	0	60	6	34	0	0	AG IM	2015-04-17	T3N0	3	0	0	IIA	0	2		100	1	XELOX #4		2016-10-27	0	559	0	559
GC098	male	75	diffuse	0		Antrum	PX3	3	MSS	20	252	0	80	20	0	0	0	SG	2015-04-13	T4N1	4	1	0	IIIA	0	2		100	1	S1 #6		2016-09-29	0	535	0	527
GC099	male	52	diffuse	0		Cardia	PX2	2	MSS	1	579	0	50	10	0	40	1	AG	2015-04-15	T3N0M0	3	0	0	IIA	0	1		100	0			2016-06-15	0	427	0	153
GC100	female	81	diffuse	0		Body	PX3	8	MSS	15	476	0	90	10	0	0	0	SG	2015-03-31	T4N3	4	3	0	IV	1	2		70	0			2015-06-08	1	69
GC101	female	65	diffuse	0		Antrum	PX1	5	MSS	1	25	0	95	5	0	0	1	AG IM	2015-05-28	T4N2	4	2	0	IIIB	1	2		100	1	SOX #6		2016-12-20	0	572	0	572
GC102	female	61	diffuse	0		Antrum	PX2	2	MSS	2	189	0	95	5	0	0	1	SG	2014-11-20	T4N2	4	2	0	IIIA	1	2		100	0			2016-09-21	0	671	0	411
GC103	male	28	diffuse	1	great grand mother, ECJ cancer	Body	PX2	4	MSS	8	161	0	85	5	0	10	1	AG IM	2014-11-21	T3N1	3	1	0	IIB	1	1		100	1	SOX #6		2016-06-01	0	558	0	388
GC104	female	70	diffuse	0		Cardia	PX1	4	MSS	10	85	0	75	25	0	0	1	SG	2014-11-02	T4N2	4	2	0	IIIB	1	1		100	1	SOX #3		2016-06-01	0	577	NA
GC105	male	53	diffuse	0		Antrum	PX3	18	MSI-H	2	193	0	70	15	0	15	1	NA	2015-01-28	T3N0	3	0	0	IIA	1	2		100	1	SOX #7		2016-10-25	0	636	0	636
GC106	male	57	diffuse	1	father, gastric cancer	Cardia	PX3	3	MSS	1	229	0	70	5	0	25	1	SG	2015-01-28	T3N3	3	3	0	IIIB	1	1		100	1	SOX #6		2016-07-21	0	540	0	540
GC107	female	36	diffuse	0		Body	PX2	4	MSS	5	219	0	95	5	0	0	1	SG	2015-01-30	T4N0	4	0	0	IIB	1	1		100	1	SOX #1_s1#2		2016-09-06	0	585	0	536
GC108	male	43	diffuse	0		Antrum	PX3	18	MSS	3	734	1	60	15	25	0	0	AG	2015-02-28	T4bN0	4	0	0	IIIB	1	2	Transverse	100	1	XELOX #8		2016-11-03	0	614	0	453
GC109	male	25	diffuse	0		Antrum	PX3	2	MSS	20	606	0	95	5	0	0	1	AG	2015-01-15	T4N1	4	1	0	IIIA	1	2		90	1	SOX #3		2016-04-12	0	453	0	453
GC110	male	54	diffuse	0		Body	PX2	6	MSS	0	109	1	80	20	0	0	1	SG	2015-01-09	T3NO	3	0	0	IIA	0	1		100	1	SOX #3		2016-08-01	0	570	0	570
GC111	male	60	diffuse	1	aunt, uterine tumor	Antrum	PX3	3	MSS	3	66	0	50	50	0	0	0	SG	2014-12-25	T3N3	3	3	0	IIIB	1	2		100	1	SOX #4		2015-09-30	1	279	1	188	1
GC112	male	56	diffuse	1	mother, lung cancer	Antrum	PX1	4	MSS	1	120	0	95	5	0	0	0	AG IM	2014-12-11	T3N3	3	3	0	IIIB	1	2		100	1	SOX #3		2016-06-01	0	538	1	83	1
GC114	male	78	diffuse	0		Cardia	PX1	1	MSS	30	1136	0	95	10	0	0	0	AG	2014-12-22	T3N2	3	2	0	IIIA	1	1		90	1	SOX #7		2016-06-01	0	527	0	527
GC115	female	55	diffuse	0		Antrum	PX3	37	MSI-H	25	802	0	50	25	0	25	0	AG	2015-06-01	T4N1	4	1	0	IIIA	0	2		100	1	XELOX #8		2016-08-02	0	428	0	428
GC116	female	51	diffuse	0		Antrum	PX2	3	MSS	25	243	0	90	10	0	0	0	SG	2015-04-30	T3N0	3	0	0	IIA	1	2		100	1	SOX #6		2016-08-12	0	470	0	470
GC117	male	30	diffuse	0		Body	PX2	3	MSS	3	69	0	60	20	0	20	1	SG	2015-06-19	T3N0	3	0	0	IIA	0	1		90	1	SOX #4_S1#2		2016-11-28	0	528	0	293
GC118	female	43	diffuse	0		Cardia	PX2	6	MSS	4	210	0	90	10	0	0	1	SG	2015-07-10	T4N2	4	2	0	IIIB	1	1		90	1	XELOX #6	2016/9/7 right side adnexa uteri resection_Paclitaxel+S-1 #4	2016-12-07	0	516	1	192	3
GC119	male	62	diffuse	0		Body	PX1	5	MSS	30	361	0	60	20	0	20	0	AG IM	2015-07-15	T3N1	3	1	0	IIB	1	1		90	1	SOX #6		2016-12-17	0	521	0	240

## Sheet: Description
Supplementary Data 1: Clinical features, histopathology annotation and follow-up information of all 84 patients. All the clinical feature details, follow up information, IHC results, patient experiment number and cluster number are shown.
Tumor Cells Percentage, Mesenchymal Percentage, Necrosis Percentage and Normal Cells Percentage add up to a total of 100%, according to each tumor slice's H&E stain result.
