# Supplementary material for: A proteomic landscape of diffuse-type gastric cancer
Source: Nat Commun. 2018 Mar 8;9:1012. doi: 10.1038/s41467-018-03121-2 (PMC5843664; doi:10.1038/s41467-018-03121-2)
Supplement: Supplementary file 5 — Supplementary Data 2 [file 41467_2018_3121_MOESM5_ESM.xlsx]

## Sheet: D1 11340
GeneSymbol	GC012nearbytissue	GC012tumor	GC022nearbytissue	GC022tumor	GC023nearbytissue	GC023tumor	GC026nearbytissue	GC026tumor	GC028nearbytissue	GC028tumor	GC029nearbytissue	GC029tumor	GC030nearbytissue	GC030tumor	GC031nearbytissue	GC031tumor	GC034nearbytissue	GC034tumor	GC035nearbytissue	GC035tumor	GC036nearbytissue	GC036tumor	GC037nearbytissue	GC037tumor	GC038nearbytissue	GC038tumor	GC039nearbytissue	GC039tumor	GC040nearbytissue	GC040tumor	GC041nearbytissue	GC041tumor	GC042nearbytissue	GC042tumor	GC043nearbytissue	GC043tumor	GC044nearbytissue	GC044tumor	GC045nearbytissue	GC045tumor	GC046nearbytissue	GC046tumor	GC047nearbytissue	GC047tumor	GC048nearbytissue	GC048tumor	GC050nearbytissue	GC050tumor	GC051nearbytissue
UBE2Q1	0.0519956	0	0	0	0	1.11619	0.551642	0.232338	0.151241	0	0.177431	0.772405	0.124887	0.062238	0.127386	0	0.135853	0.141812	0.218225	0.299167	0.169954	0.112028	0.172108	1.35181	0.284197	0.134327	0.108204	0.879612	0	0	0.083503	0.782832	0.118149	0.092742	0	0.158452	0.0174881	0.0797386	0.191103	0	0	0.113275	0.135445	0.059435	0.243426	0.228621	0.0158979	0.309122	0.0447198
RNF14	0	0	0.0418753	0	0.144651	0	0	0	0	0	0	0	0	0	0	0.0481299	0.0474151	0.202402	0.109549	0.33507	0	0	0.302126	0.277996	0.421209	0.188316	0.275814	0.30675	0.940502	0.0783271	0.203828	0.060108	0.28212	2.19507	0.471643	0.600486	0	0	0.158545	0.0779843	0.0868938	0.202426	0.0211555	0	0.25373	0.621454	0.309277	0.0774318	0.268115
UBE2Q2	0	0	0	0	0	0	0	0.522265	0	0	0	0	0	0	0	0	0	0	0	0	0	0.132135	0	0	0	0	0	0	0	0	0	0	0	0	0	0	0	0	0	0	0	0.133607	0	0	0.491139	0	0	0	0
RNF10	0	0	0	0	0	0	0	0	0	0	0	0	0	0	0	0	0	0	0	0	0	0	0	0.0222722	0	0	0	0	0	0	0	0	0	0	0	0	0	0	0	0	0	0	0	0	0	0	0	0	0
RNF13	0	0	0	0	0	0	0	0	0	0	0	0	0	0	0	0	0	0	0	0.0387651	0	0	0	0	0	0	0	0	0	0	0	0	0	0	0	0	0	0.032972	0	0	0	0	0	0.407577	0	0	0	0	0
REM1	0	0	0	0	0	0	0	0	0	0	0	0	0	9.7087	0	0	0	0	0	0	9.65806	0	0	0	0	0	0	18.1874	0	0	0	0	0	0	0	0.0554911	0	0	0	0	0	0	0	0	0	0	0	0	0
REM2	0	0	0	0	0	0	0	0	0	0	0	0	0	0	0	0	0	0	0	0	0	0	0	0.13468	0	0	0	0	0	0	0	0	0	0	0	0	0	0	0	0	0.00197246	0	0	0	0	0	0	0	0
C16orf13	0.222847	7.06608	0.881202	0	0.0825036	2.23198	0.235319	0.615953	0.45743	0.486627	0.403846	0.696034	0.340891	0.232275	0.54138	0.851074	0.768982	0.401321	0.258242	1.50358	0.258472	0.351507	0.68056	0.454703	0.348368	0.297703	0.873289	0.857006	0.638931	1.68473	0.135516	1.47876	0.707983	1.33115	0.371613	0.600328	0.229973	0.50405	0.673627	0.201627	0.0260523	0.124588	0.123333	0.272732	0.32806	0.498343	0.537179	0.612074	0.921654
MVB12B	0	0	0	0	0	0	0	0	0	0	0	0	0	0	0	0	0	0	0	0	0	0	0	0	0	0	0	0	0	0.0208316	0	0	0	0	0	0	0	0	0	0	0	0	0	4.79652	0	0	0	0	0
DUOXA2	0	0	0	0	0	0	0	0	0	0	0	0	0.325563	0	0	0	0	0	0	0	0	0	4.82122	0	0.405591	0	0	0	0	0	0	0	0.115319	0	0	0	0	0	0.344916	0	0	0	0	0	1.53684	0	0	0	0
MZT2B	0.114234	0.183602	0	0.0814825	0.146402	0	0.411396	0.707755	0	0	0	0.300779	0.149651	0	0.419994	0	0.173231	0.284908	0.0938479	0.617069	0.259155	0.1338	0.135943	0.499174	0.0162236	0.272205	0	0.251788	0	0.228325	0	0	0.124018	0.162919	0	0.158742	0.118701	0.314781	0.172318	0	0.104319	0.0267089	0.0347441	5.5463	0.0262062	0.0342247	0.351652	0.129721	0.123244
CHMP1B	1.96911	2.23203	0	3.079	1.55417	1.69079	0	1.89048	1.66058	1.2379	1.47496	1.20434	1.73967	1.247	1.12091	0	1.62077	0	2.2562	2.35472	3.8585	1.80932	0.789346	1.83804	1.65317	2.7404	0.680652	0	1.86243	2.27463	1.02627	2.32795	0	1.59228	0	0	0	1.05593	1.18402	0	3.40906	0	0	0.256541	2.41548	0	2.53685	1.31696	4.25019
PMM2	0.976319	9.74824	10.5393	1.33579	7.98426	0.981978	1.38882	1.84336	11.369	6.35891	3.43622	8.32247	5.26824	5.77588	3.06892	1.05795	10.8441	6.38317	6.03484	15.6376	6.06791	4.28173	9.04389	9.4726	7.04763	13.9829	10.4185	13.6218	8.37513	10.7371	3.52227	3.9574	7.66053	10.2142	2.34694	3.38112	3.5126	5.40696	6.95918	3.69463	6.15463	2.24382	5.51032	18.6881	6.76625	18.2824	10.3254	22.355	8.64412
PMM1	0	0	0.222724	0	0.283479	0	0	0	0	0	0	0	0	0	0	0	0	0	0	0.00599441	0	0	0	0.222557	13.1343	0	0	0	8.49671	0	0	0	0	0	0	0	0	0.0656352	0	0	0.0350149	0	0	0.332241	0.0869504	0.310978	0.0882302	0	0
ASS1	6.67601	42.7797	10.029	0.935512	21.6791	34.0083	14.7659	3.09417	4.92247	9.27375	4.95851	9.25987	2.03253	18.3291	3.06976	0	1.30481	17.877	6.09758	27.3775	1.38703	0	7.54814	0.501172	8.73308	17.6193	3.62545	1.60191	6.0085	15.8659	6.81723	0	11.1081	8.80421	10.1658	7.24565	3.6599	3.1609	9.4854	5.00146	7.16279	0.394951	5.9525	17.9393	6.95611	65.0479	5.73682	15.7558	5.64347
FHIT	2.09382	0.604524	1.23011	0.16217	0	0.801033	6.51882	1.75611	1.23539	0.01766	0.231438	0.196223	0.613641	0.440613	0.126638	0.51027	0.945367	1.18415	1.16477	0.280676	1.00688	0	2.03605	0.216444	1.61614	1.59924	2.63806	1.24419	1.86357	0.7183	1.07105	0.417253	1.10873	0.602649	0.68187	0.260515	0.0905018	0.421845	1.03603	0.222757	0.0073178	0.0104485	0.325327	0.312632	0.729426	0.111199	2.00773	0	1.9186
ZNF878	0	0	0	0	0.0342975	0	0	0	0	0	0	0	0	0	0	0	0	0.01317	0	0	0	0	0	0	0	0.0296053	0	0	0	0.0281547	0	0	0	0	0	0.135236	0	0	0	0	0.00536077	0	0	0	0	0	0	0	0.0118008
ATRIP	0	0	0	0	0	0	0	0.420092	0	0.286618	0	0	0	0	0	0	0.231361	0	0.276908	0.328839	0	0	0	0.720661	0.200613	0	0	0	0.295583	0.602656	0	0.0750236	0	0	0	0	0.192883	0.219058	0.320926	0.0561907	0.266514	0	0.0137461	0.515288	0.354484	0	0	0.410966	0.391663
CAMK1	0.0649264	0.922574	0.806671	0.254136	0.602342	0.710393	1.45666	1.4232	0.110364	0.144408	0.589062	1.03968	0.317844	0.346104	0.142339	0.367463	0.809258	0.573837	0.879037	0.733159	0.835081	1.03265	0.662166	1.77478	0.912703	1.95253	0.604952	0.924359	1.04711	2.89566	0.517574	0.763521	1.00411	0.93738	0.333367	2.43606	0.489481	0.544387	1.29364	0.0534808	0.403334	0.384715	0.95375	0.657338	1.1673	0.690964	0.269451	0.58733	1.73992
SPR	17.0292	14.1421	14.3648	16.3802	18.7313	1.98542	24.187	13.0306	23.6351	13.6098	11.4478	10.2317	11.4257	9.70185	14.322	22.2954	12.2994	14.7824	8.86174	8.97787	15.1748	45.2363	12.3082	9.03865	27.5268	22.2967	31.7808	10.0892	32.5811	20.9974	27.6652	28.7398	31.6032	15.5953	21.6933	6.51083	7.335	14.9289	12.5808	10.4494	9.05671	6.39017	5.55519	15.0408	16.2932	13.0546	21.2452	15.2488	18.126
CAMK4	0.737903	0	0	0	0	0	0.127736	0	0	0	0.0127647	0.00670564	0	0	0	0	0.0379872	0.021156	0	0	0.0114795	0.020736	0.0145801	0.037157	0	0	0.0150286	0.0544591	0.0143619	0.0119999	0	0	0.028714	0	0.0140675	0.0397289	0	0	0.0215282	0.0336602	0	0	0	0	0.0256391	0	0	0	0.0255715
ZC3H10	0	0	0	0	0	0	0	0	0	0	0	0	0	0	0	0	0	0	0	0	0	0	0	0	0	0	0	0	0	0	0	0	0	0	0	0	0	0	0	0	0	0	0	0	0	0	0	0	0
ZC3H13	0.0207751	0.0203117	0	0	0	0	0	0	0	0	0.0571885	0.0382222	0.0242147	0	0	0.0898817	0.0346507	0	0.0177568	0.0616413	0.0499805	0.129831	0.108288	0.384194	0.0282005	0.155702	0	0.0144495	0.0686866	0.0699844	0.0342013	0.125825	0.0361276	0.0663174	0.226752	0.0867727	0	0.00128633	0	0.0626595	0.201859	0.185214	0	1.00616	0.0649742	0.110382	0.0105836	0.122166	0.0630908
RNF115	0	0	0	0	0	0	0	0	0	0	0	0	0.120051	0	0	0	0	0	0	0	0	0	0	0.0369327	0	0	0	0	0.00749548	0	0	0	0	0	0	0	0	0	0	0	0	0	0	0	0	0	0	0	0
ZC3H15	0	0	2.16682	0.364902	2.43023	2.49979	0.953077	0.78622	0.372826	0.933437	0.318104	0	0.793801	0.167979	0.192556	0.496033	0.849919	0.834643	0.915653	1.03927	0.639922	1.00301	0.268192	2.72112	0.335706	2.75358	0.170818	1.16438	1.63292	1.49972	0.729148	2.01842	0.254889	1.33262	0.318169	0.652311	0.450158	0.801798	0.78296	0.0700564	1.26812	0.131705	0.258715	0.889889	0	2.59383	0.562093	0.507836	0.65583
ZC3H14	0.101879	0.21218	0.161631	0.0477528	0.0841575	0.025468	0.183064	0.402505	0.203592	0.142703	0.509053	0.365613	0.0212408	0.121448	0.607214	0.8113	0.450155	1.12943	0.260618	1.74961	0.759473	1.17598	0.471908	2.47475	0.315933	1.91294	0.162946	1.46506	0.21559	1.14049	0.077506	1.71605	0.216643	0.781254	0.0136797	2.20064	0.189112	0.798703	0.17664	0.00611459	0.397294	0.251986	0.127724	2.50229	0.102489	0.727703	0.367645	0.695553	0.520218
SPN	0	0	0.800163	1.30879	0	0	1.07313	1.22128	0	0	0	0	0	0	0	0	0	0	0.236035	0	0	0.512844	1.30991	0.336163	0.499854	0	0.383128	0	0.482828	0.407773	0.286777	0.992434	0.4899	0.789105	0	0.637298	0.119057	0	0	1.85677	0	1.38115	0	0	0	0	0	0.420721	0.406102
FAM65B	0	0	0	0	0	0	0	0	0	0	0	0	0	0	0	0	0	0	0.116272	0	0	0	0.018835	0.00267255	0	0	0	0	0	0	0	0	0	0.027825	0	0	0	0	0.0520698	0.00293301	0	0.0780832	0	0	0.0690997	0	0	0	0
ZC3H18	0	0.251391	0.0483591	0	0	0	0.548305	1.18725	0	0.184463	0.12662	0	0.0241414	0.0422645	0	0	0.121156	0.1586	0.171528	0.280335	0.038389	0.530021	0.107434	0.46172	0.137954	0.673376	0.0233072	0.456978	0.042836	0.19007	0.0260894	1.43461	0.0517487	0.26028	0.0852804	0.290398	0.017872	0.138661	0.3431	0.180446	0.292554	0.335003	0.192625	1.0089	0.0328512	0.293681	0.0714579	0.296185	0.241861
DHX8	0.488795	0	0.125185	0.150146	0.0763247	0.0418255	0.0342797	0.0552763	0	0.286671	0	0.00933909	0	0	0	0	0.0602075	0	0.0177259	0.0743264	0.0177108	0.0103071	0.0301705	0.519746	0.0172081	0.0753594	0.0447571	0.0910295	0	0	0.94937	0.194444	0.0350392	0.0533394	0.39709	0.0530383	0.0093304	0.0579927	0.514645	0	0.0826385	0	0.0171623	0.38835	0.0199744	0.48052	0.280909	0.451502	0.359292
DHX9	9.95379	14.9295	11.7157	18.2577	13.261	22.9602	13.7402	6.37849	9.92285	19.9052	12.3125	20.4211	10.1642	11.1288	15.8228	22.8158	12.1713	15.6155	13.7611	31.2606	13.7746	24.7178	22.3713	36.5737	13.2111	28.6455	9.73817	18.8751	12.1175	15.5304	9.18392	34.9881	12.9902	19.6442	11.4795	23.9449	5.49507	8.85211	19.1164	13.4304	15.1207	19.0021	16.2145	46.2953	19.2882	33.37	11.8206	22.1654	11.9861
TCOF1	0.524478	0.75523	0.930259	3.83718	0.59913	1.79895	1.74082	1.87193	0.303669	1.1121	0.620803	0.295859	0.191862	0.416471	0.441732	0.684884	0.877302	1.27003	0.789625	1.79008	0.78984	1.67519	1.19494	1.54234	1.06685	1.69667	0.489104	1.83208	1.11604	1.30058	1.05275	5.34151	0.527915	1.20465	0.658206	1.66546	0.244589	0.56118	1.42176	1.18451	0.628781	1.81671	0.550882	3.81329	1.76934	4.69308	1.56955	1.52788	0.675758
NSRP1	0	0	0	0	0	0	0	0	0	0	0.0282043	0	0	0	0	0.0247841	0.0122845	0	0	0	0	0.0374883	0	0	0	0	0	0.0541205	0	0	0	0.212883	0.0148346	0.0886081	0	0.115462	0	0	0.0389229	0.0530989	0.0405813	0.152713	0	0.119041	0	0.0753579	0	0	0.00922174
NUP98	0.237495	0.504553	0.419924	0.835318	0.074913	0.480463	0.588411	0.0221132	0.112554	0.686844	0.429496	0.448389	0.16007	0.957878	0.783779	0.757992	0.801132	1.46933	1.75549	2.97263	0.91613	2.09866	1.139	3.13446	1.25651	2.24096	0.839563	2.17911	1.32874	2.62007	0.941585	4.35101	2.16077	2.73073	1.51452	3.6716	0.413355	0.678748	0.628895	0.708116	0.707257	0.917381	0.52088	15.5353	1.02191	2.24276	1.04648	0.497318	2.20876
XPC	0.0341342	0.0316354	0.0253862	0	0	0	0	0	0	0.0848431	0	0	0.00588487	0	0.0717729	0	0.103185	0	0	0.818982	0	0.159397	0.763561	0.0223348	0.193976	1.01371	0.0660942	0.0634454	0.184835	0.926173	0.0259994	0.261951	0.0749801	0.638318	0.0207128	0.0531205	0.070218	0.0847838	0.124729	0.0279491	0.0925001	0.205864	0	0.396292	0.189503	0.0163048	0.153429	0.0779644	0.607469
SP1	0	0.0127907	0.198376	0.146694	0	0	0.42732	0.915495	0.0214638	0.025336	0	0	0.258115	0.296252	0	0.0246398	0.350583	0.905605	0.371676	0.351291	0.269799	0.208331	0.171964	0.218467	0.287229	0.518655	0	0.341462	0.227614	0.304519	0.19119	0.477069	0.557312	0.783674	0.177753	1.04004	0.221684	0.280467	0.4023	0.065061	0.322289	0	0.159688	0.999557	0.446392	0.248075	0.348309	0.301756	0.439087
SP2	0	0	0	0	0	0	0	0	0	0	0	0	0	0	0	0	0	0	0.0933598	0	0	0	0.0135272	0.10224	0	0	0	0	0	0	0	0	0	0	0	0	0	0	0	0	0	0	0	0.0493133	0	0.23806	0	0	0.0177059
SP3	0	0.245784	0	0	0	0	0.483462	0.323242	0	0.0778746	0.207124	0	0	0	0	0	0	0	0	0	0	0	0.169329	0.223293	0	0.468529	0	0	0.223904	0	0.0919767	0.14208	0	0	0	0	0.123729	0.269733	0	0	0.183217	0	0	0.57982	0.307227	0	0.250237	0	0.201641
NUP93	0.803624	2.23396	2.66165	3.92315	2.12297	1.92433	2.55479	1.32037	0.577519	2.26871	1.88997	3.40709	0.938229	0.731681	3.05067	5.72057	2.47104	2.54918	2.44807	5.83782	1.9058	4.61045	6.32502	6.95652	3.21473	9.60106	3.03391	3.69521	2.56125	4.47525	2.12103	10.6208	2.92199	4.38025	1.50703	6.69283	1.15029	1.70009	3.30976	4.90272	2.27719	6.86698	2.3916	6.89012	3.67821	11.3561	1.26827	4.50241	3.60887
SPPL3	0	0	0	0	0	0	0	0	0	0	0	0	0	0	0	0	0	0	0	0	0	0	0	0	0	0	0	0	0	0	0	0	0	0	0	0	0	0	0	0	0	0	0	0	0	0	0	0	0
GOLIM4	1.86542	1.13533	0.851072	0.0606845	3.11139	0.943261	2.83839	3.11972	1.9014	0.0951237	0	0.759627	0.226868	0.38815	0.169848	6.45676	0.816228	0.197183	0.578785	0.912156	0.472337	0.919148	0.810216	5.7655	0.464158	2.68215	0.500209	1.14117	0.475646	1.25231	0.271381	1.57394	1.30168	0.19388	0.263618	1.46972	0.0376812	3.07929	0.940519	1.48755	1.94467	3.06962	0.501891	0.345702	0.999166	5.54334	0.0805438	1.75608	0.910486
OPA3	1.46246	0	1.09614	0.261325	1.20981	0.099206	0	0	3.2367	2.22957	0	0	0	3.62155	0	0	1.43898	1.60821	1.17687	0.307525	0.206416	0	2.61514	0.441916	0.15061	0.714618	2.67985	0.180635	2.81989	0.572326	1.07853	0	3.65387	0.889619	2.53535	1.21943	0.6111	0.828687	1.5062	1.26923	0	0	0.13783	0.281119	0.373735	8.40804	0.255135	0.178216	0.656809
OPA1	5.17166	4.62971	4.69661	0.758732	4.74718	4.78745	2.13464	0.972977	5.57749	2.5856	3.13011	3.2568	2.84352	0.985387	3.60888	10.3417	3.95488	4.38482	3.40442	6.17603	12.3089	5.70365	5.12326	5.96431	10.9331	7.3599	8.62376	5.09434	10.3704	7.99716	12.3095	3.27991	9.86242	5.81827	11.1136	4.97779	2.46368	5.29446	7.83501	2.55181	3.8584	1.16968	2.68267	8.77079	7.74689	4.76277	6.45109	5.01965	6.36209
RAB40B	0.640718	0	0	0	0	0	0	0	0	0	0	0	0	0	0	0	0	0	0	0	0	0	0	0	0	0	0	0	0	0	0	0	0	0	0	0	0	0	0	0	0	0	0	0.0224242	0	0	0	0	0
COL7A1	0	0.0112265	0.00401155	0.0038418	0.0432671	0.224906	0	0.00503445	0	0	0.535902	0.00680911	0	0	1.52283	0.254982	0	0	0.00555991	3.55189	0.012477	0	0.00994498	0.00711402	0	4.6408	4.63896	0.329519	0.0168647	6.31068	0	0.0471642	0	0.0158654	0	0	0.131946	1.11148	0	0	0.0573013	0.247173	0	0.187021	0.249396	1.07085	0	0.214017	0.0047047
GTSE1	0	0	0	0	0	0	0	0	0	0	0	0	0	0	0	0	0	0	0	0	0	0	0	0	0	0	0	0	0	0	0	0	0	0	0	0	0	0	0	0	0	0	0	0	0	0	0	0	0
ARFRP1	0	0	0.233257	0	0.362217	0.363054	0.153743	0	0	0	0	0	0.293833	0	0	0	0.802193	0.274466	0.365054	0.398642	0.258804	0.336785	0.376091	0.53256	0.258168	0.164675	0.341325	0	0.364502	0	0.301508	0.746434	0.240283	0.29373	0.19359	0.382811	0.136788	0.220788	0.271215	0	0.583076	0.332286	0	0.735521	0.486917	0	0	0.541108	0.229704
PSAP	71.0647	78.1206	42.9838	238.322	14.1898	49.2365	113.595	56.5756	32.5828	73.7048	32.151	106.802	22.0869	103.541	46.84	105.054	49.8578	44.6156	32.529	35.2935	16.1191	57.7935	74.2858	40.4097	102.444	84.1487	52.3671	65.857	93.6787	158.682	64.2402	53.5138	52.4056	65.6126	49.3375	52.7163	20.1128	32.2657	43.6014	58.8242	12.3957	97.1606	25.3689	86.6351	44.6717	85.2212	47.2087	91.3728	38.4242
SPPL2A	0.0893057	1.77374	0.129266	0	0.621746	0	0	0.907955	0.278015	0.927217	0.478155	0.0956133	0	0.530037	0.995566	3.58782	0.531613	0.869617	0.302441	0.130352	0	0.817091	1.11	2.3416	0	2.32782	0	0.553387	0.348583	0.0842136	0.142357	0.516009	0.388079	0.987967	0.188017	1.18156	0.132353	0.417289	0.559468	0.715112	0.566115	1.23865	0	0.707041	0.307692	1.08156	0.523719	1.30886	0.676379
SPPL2B	0	0	0.0829354	0.0672464	0	0.0877154	0	0.0420441	0	0	0	0	0	0	0	0.130327	0.0750337	0	0	0	0	0	0.0461473	0	0	0.162538	0	0	0	0	0	0	0	0	0	0	0.0326711	0	0.0280547	0.0310568	0.0301214	0.144149	0.0623396	0.0350381	0.0358358	0	0.0660397	0.0239499	0
ITGA8	0.0566177	0.157989	0	0	0	0	0.0225413	0.0337856	0.0850479	0	0	0.0871092	0.0425795	0	0	0	0.0884861	0	0.182999	0.00724058	0.0791752	0.0100809	0.0292681	0	0.0548822	0	0.105789	0.114376	0.0674398	0.088635	0.0712846	0	0.029869	0.427237	0	0.0785943	0.0464774	0	0	0.00520661	0	0	0	0	0	0	0	0	0.129628
ITGA9	0	0.150214	0.17381	0.035362	0.194922	0.0227371	0.474319	0.148608	0	0	0	0	0	0	0.0368631	0	0	0.0825653	0.18493	0	0	0	0.0530271	0	0.00333031	0	0.0451704	0.0517078	0.181973	0.281533	0.0365159	0	0.100862	0.0219982	0	0.0292982	0.121964	0.19806	0.205775	0.0220384	0.0395499	0	0.133161	0	0.114168	0	0	0.0255178	0.257145
UGCG	0	0	0	0.180257	0	0	0	0	0	0	0	0	0	0	0	0	0	0	0	0	0	0	0	0	0	0	0	0	0	0	0	0	0	0	0	0	0	0	0	0	0	0.0152863	0	0	0	0.150625	0	0	0
MYO3B	0	0.0116628	0	0	0	0	0	0	0	0	0.0204692	0.0514515	0	0	0.0267752	0.0633301	0.0445893	0	0.0343726	0.0740054	0.0228676	0	0.0465798	0.170355	0.0396927	0.0697999	0	0.045074	0.0413975	0.0323419	0.0214223	0	0.0277632	0.0468172	0.0175549	0.0568431	0.0341479	0.0190201	0.0332364	0.035062	0.0307099	0.0251399	0.0551639	0.0347017	0.0372158	0.086364	0.0248937	0.0827158	0.0397958
ATP2A2	10.0311	22.4354	12.4784	18.7579	21.085	23.9805	7.00926	2.8119	12.2847	22.0969	11.6556	14.0654	18.8359	7.69344	19.6861	19.9587	24.1646	19.8203	21.6903	23.8133	17.5982	34.3688	22.1277	19.3871	24.2802	30.0502	17.3239	16.1299	19.6601	23.5127	16.5865	63.8179	25.3761	19.6409	15.1766	27.4693	12.169	9.20149	22.1344	16.9518	17.3486	17.6722	17.6476	42.9877	23.1344	33.7861	19.5247	32.8057	19.7523
ATP2A3	4.78709	7.1164	7.64331	1.09709	4.49626	2.03102	0.858161	0.915966	4.89538	6.47193	6.13435	0.617902	16.0833	1.00596	10.9861	5.23311	12.9546	18.1785	11.5424	1.82429	5.36424	2.37571	13.3182	0.227538	4.09147	5.56532	5.50308	4.322	3.87876	8.07755	8.15394	1.20781	7.40544	5.24017	3.91397	6.38543	6.3933	4.78536	14.0096	4.63069	2.45672	1.98333	8.12118	1.78305	12.7106	1.42704	15.651	3.45628	8.65804
ITGA1	1.82387	4.60598	4.04123	2.06018	3.59958	3.09552	13.3953	7.18651	2.6396	1.73521	1.20446	7.83449	0.384032	0.755791	1.00898	3.08292	1.99842	0.272951	1.56288	0.807581	3.31102	3.80036	1.05405	2.09802	1.08545	3.16599	1.184	6.14237	2.24891	2.25563	1.28065	1.66223	1.8889	5.53652	3.06342	6.4618	1.82017	1.13527	1.87345	1.9532	0.784157	1.85498	0.791017	0.265869	1.83729	3.12778	0.0618479	1.91401	4.05324
ITGA2	0.134883	1.53863	1.68427	0.909385	2.08898	2.93037	3.04331	6.24636	0.53831	0.520293	0.82877	2.81218	0.730787	0.447234	2.07426	1.29334	1.32414	1.2094	1.54866	4.91017	1.38498	3.58229	1.36831	0.84679	0.648492	6.1892	2.33084	2.52215	0.546785	1.60291	0.154004	8.0887	0.545135	2.3936	0.199931	5.05305	0.534634	0.913893	1.60404	0.567583	1.42181	0.36841	0.736208	2.41645	1.10886	5.67044	0.512941	5.70517	0.862123
ITGA3	0.185138	1.06854	0.956273	0	0.430769	0.320799	1.79098	6.56803	0.106734	0.622214	0.294402	0.240298	1.38479	0.168999	0.671902	0.689944	1.10499	1.0399	1.03684	1.46297	0.871801	0.431011	0.692403	0.448407	0.669064	0.378562	0.795734	0.298366	0.645873	1.04908	0.477188	0.551227	0.579949	1.23422	0.226536	0.792851	0.619894	0.716783	1.14221	0.203308	0.755851	0.0785523	0.154201	0.0676071	0.600233	0.605837	0.512893	9.05467	1.23699
ITGA4	0	0	0	0	1.16682	0.981855	0.678756	0.180335	0	0	0	0	0	0	0	0.0224843	0.0468145	0.0188629	0	0	0.0151489	0.21149	0.45802	0	0.0217852	0.142935	0	0.0386916	0.0255218	0.0715177	0	0.315564	0.0346727	0.0613673	0	0.0623425	0	0	0.0204178	0	0.0142097	0	0.0498317	0.0325897	0.0736103	0.038905	0.0191567	0.0537726	0.0801925
ITGA5	0.203737	3.16047	6.13085	0.8013	1.02171	1.56011	6.42271	3.62814	0.297503	0.659715	0.271987	1.76725	0.249862	0.256551	0.118915	1.18631	1.3859	0.247453	0.953575	0.64268	0.279669	3.56259	0.259912	0.948667	0.546848	3.05244	0.736891	3.09023	0.765727	3.1072	0.794363	4.32326	0.655959	2.38742	0.434836	3.05522	1.85291	0.830723	2.65133	3.09852	0.294608	2.56663	0.802993	0.422511	0.424691	5.24319	0.232025	1.53866	1.69572
ITGA6	2.86046	3.69266	4.49017	0.68686	5.34403	2.49088	3.78755	4.03901	4.51557	1.74508	4.25377	0.854199	4.40714	1.38638	4.30308	5.81958	8.79174	8.34965	6.30243	8.13367	3.6744	5.90637	1.80411	1.94337	6.70283	7.276	5.23284	2.19791	6.62758	6.72675	6.18295	11.1087	6.3212	5.08011	4.2161	4.87009	3.26135	3.97343	2.76069	4.18031	7.71789	2.99433	2.93315	7.78267	4.40376	3.89515	4.6865	5.03758	5.4928
ITGA7	0.173599	0.0384117	0.260688	0.00755042	0.085461	0.0654973	0.364885	0	0	0	0.482511	1.22905	0	0.10465	0	0	0.104923	0	0.522512	0.0126988	0.871956	0	0.0588265	0	0.0460349	0	0.230305	0.377085	0.0650482	0	0	0	0	1.76585	0	0.0175126	0.168245	0	0.140026	0	0	0	0.00713123	0	0.113628	0.0263309	0.00862232	0.0199657	0.85587
DENND4A	0	0.00482137	0.0344371	0	0	0	0	0	0.00471609	0	0.0040315	0	0	0	0.0041581	0	0	0	0	0	0.00978491	0	0.0122625	0.108006	0.0234057	0	0.00872955	0.0164691	0.00518816	0	0	0.0489942	0	0	0	0.00701907	0	0	0.0138856	0.00445754	0.0109463	0	0	0.000507043	0	0.0243609	0.00767324	0.0160452	0.00820898
DENND4B	0	0.0103698	0	0	0	0.00938334	0.0244319	0	0	0	0.00903593	0	0	0	0.0144997	0.0686215	0	0	0.00400818	0.000805986	0	0.0268164	0.0510657	0.01707	0.00325285	0	0.0100597	0	0.0231358	0.0169163	0	0.0211074	0.00758885	0	0	0.00568353	0.00397184	0.00910585	0.0244185	0.0283321	0.00388953	0.0185659	0	0.00851346	0.992535	0.0105722	0.00646847	0.0154662	0.0155021
DENND4C	0.191118	0.15978	0.589152	0.214406	0.570114	0.594927	0.155304	0.148863	0.168692	0.20316	0.311272	0.141694	0.212045	0.0180248	0.156041	0.627247	1.23333	1.41429	2.56509	0.626748	0.397266	0.316715	0.323814	0.550737	0.911217	0.320106	0.400475	0.162525	0.577925	0.73967	0.323264	0.363492	0.209458	0.272135	0.255703	0.575169	0.898043	0.812084	0.796757	0.0936699	0.865336	0.736754	0.0808428	0.29206	0.859739	1.35673	0.326483	0.361778	0.662845
SWAP70	1.06513	2.76103	1.59522	1.31128	1.55191	2.35305	1.69604	2.08028	0.828138	1.42241	1.30019	1.38893	0.963031	1.33192	1.61055	2.42251	2.68717	0.620836	2.42396	1.76769	2.00103	2.67263	4.20389	1.05928	2.0586	1.38108	1.41294	1.44785	2.01949	2.76047	0.611987	1.88601	1.07201	3.52504	0.497699	3.25516	0.635792	1.76026	6.30796	1.40882	1.99127	4.35932	2.02327	4.24032	6.2099	3.0057	1.56671	5.35977	2.63566
PREB	0.699292	2.53367	3.22812	1.53698	2.31447	0.893896	1.14682	0.244301	2.67827	1.35565	1.6646	1.21137	1.72024	0.261909	3.52605	0.992486	1.88475	2.84831	3.30154	2.36364	1.96972	4.08434	4.45135	2.50144	5.1618	3.57671	5.55042	2.37801	5.48662	1.94285	5.57059	4.37949	6.4089	3.09039	4.15373	2.91287	2.20613	1.41255	3.6385	2.63889	1.32751	1.23739	1.21435	2.52936	2.84386	1.76549	3.93624	1.72322	2.03847
PHLDA1	0	0	0	0	0	0	0	0	0	0	0	0	0	0	0	0	0	0	0	0	0	0	0	0	0	0	0	0	0	0	0	0	0	0	0	0	0	0	0	0	0	0	0	0	0	0	0	0	0
ZNF664-FAM101A	0.47602	0.861717	0.251071	0.0148118	0	0	0	0.516623	0.427846	0.548986	1.62631	0	0.900869	0	0	0	2.14373	0.121802	0	0	0.311481	0	0	0	0.607166	0	0	0	0.649896	0	0.217859	0	0	0	0.171148	0	0	0.705355	0	0	0	0	0	0.169658	0	0	1.57919	0	0.222525
UFSP2	0.871017	0.566922	1.66424	0.467225	1.04113	0.0501017	2.62934	1.00354	0.654154	0.545135	0.847963	0.724756	1.14622	0.153295	1.2215	0.399648	1.72649	1.71443	1.65769	0.556133	1.17163	1.63183	3.00214	4.98886	2.65549	1.79354	2.72577	0.994059	2.93399	2.41754	2.07692	2.19819	4.26449	1.63602	3.55263	1.34081	0.752317	0.706762	1.69056	1.22119	0.818484	0.512217	0.689003	0.667692	2.61579	0.275719	2.12389	1.0365	1.3491
GAP43	0.119374	0	0	0	0.199492	0	0.896206	0	0.0703595	0	0.0482792	0	0	0	0	0	0.161352	0	0.189071	0	0.0657422	0	0.0627355	0	0.256334	0.0896891	0.115298	0	0.116407	0	0.0900191	0	0.233806	0.348575	0.455895	0.494537	0.271817	0	0.184963	0	0.162552	0.0351206	0.236557	0	0.163304	0	0.0775238	0	0.646405
PAMR1	0	0	0	0	0	0	0	0	0	0	0	0	0	0	0	0	0	0	0	0	0	0	0	0	0	1.02653	0	0	0	0	0	0	0	0	0	0	0	0	0	0	0	0	0	0	0	0	0	0	0
FBXL12	0	0	0	0	0	0	0	0	0	0	0	0	0	0	0	0	0	0	0	0	0	0	0.00827481	0.074774	0	0	0	0	0	0	0	0.196367	0	0	0	0	0	0	0	0	0	0	0	0	0	0	0	0	0
TIPRL	0.681707	3.84436	2.31789	12.1189	2.95545	6.24043	0.385716	0.767303	1.19878	2.25816	2.46823	2.59965	3.38189	2.42776	3.18081	8.91047	4.10081	4.08392	2.3682	9.48374	3.5098	10.1536	4.44016	11.1416	3.97462	4.88592	3.4758	8.28294	3.83213	7.46034	3.06302	19.3388	6.97601	6.73953	3.75228	10.3367	1.56855	2.30688	3.79456	5.72289	2.61256	4.96689	2.01406	5.56534	5.37409	6.97068	3.20512	5.68149	3.59906
FBXL17	0	0	0.0181964	0	0	0	0	0	0	0	0	0	0	0	0	0	0	0	0	0.0386556	0	0	0	0	0	0	0	0	0	0	0	0	0	0	0	0	0	0	0	0	0	0	0	0.0264422	0	0	0	0	0
FAM169A	0	0	0	0	0	0	0.0785271	0	0	0	0	0	0	0	0	0	0.0809646	0	0.0344227	0	0.0237371	0.246424	0.0678948	0.136004	0.0362332	0	0.0412397	0	0	0	0	0.0677455	0	0.0271004	0	0.0322548	0	0	0.041534	0	0.105265	0	0.116564	0	0.0348229	0.0354172	0.0578403	0	0.114397
FBXL18	0	0.379661	0.363222	0.677965	0.162627	0.15908	0	0	0.0243006	0.0475903	0.0675625	0.108151	0	0	0.153838	0.545892	0	0	0.034671	0.168404	0.0353988	0.3423	0.102196	2.60314	0.12894	0.128974	0.109603	0.0854407	0.112157	0.123085	0.046435	0.304489	0.0568032	0.0573519	0.0566228	0.0736439	0.0258471	0.0289079	0.0614322	0.0641168	0.0768618	0.0977798	0.0542585	0.380805	0.0713262	0.983477	0.0599504	0.0566252	0.0825601
GHDC	8.14062	0.516499	0.488998	0	0.185372	0.241552	0.335643	0.12313	0.186768	1.4862	0.393182	0.490283	0.259645	0.131425	1.40725	1.34695	0.53086	1.70555	1.04864	0.067027	0.523295	1.04973	0.520578	0.58386	1.23029	2.10235	0.691738	0.380143	1.24403	4.51916	2.19669	0.345529	5.60589	0.368011	2.54446	1.47307	0.522527	1.08828	3.20116	0.48611	0.359324	0.587545	0.321354	0.0338677	0.318173	0.220903	0.689707	0	3.47635
ABCB1	0	0	0	0	0	0	0	0	0	0	0	0	0	0	0	0	0	0	0	0.126762	0.0278944	0	0	0.0624366	0	0.00578088	0	0.00188786	0	0.337069	0	0	0	0.0216237	0	0	0	0.0048596	0.0271432	0.0173568	0	0.094857	0	0	0.0320738	0	0	0	0
SDK1	0	0	0	0	0.0147033	0	0	0	0	0	0	0	0	0	0	0	0	0	0.00203783	0	0.00243451	0	0.00435943	0	0	0	0.00295371	0.00615282	0.00475191	0.00469444	0	0	0	0.00492921	0	0.0053603	0	0	0	0	0	0	0	0	0	0	0	0	0.00437458
SDK2	0	0	0	0	0	0	0	0	0	0	0	0	0	0	0	0	0	0	0	0	0	0	0	0	0	0	0	0	0	0	0	0	0	0	0	0	0	0	0	0	0	0	0	0	0	0	0	0	0
GRP	0.281804	0	0	0	0	0	0	0	0	0	0	0	0	0	0	0	0	0	0	0	0	0	0	0	0	0	0	0	0	0	0	0	0	0	0	0	0	0	0	0	0	0	0	0	0.038635	0	0	0	0.164164
TPRN	0	0	0	0	0	0	0	0	0	0	0	0	0	0	0	0	0.0137204	0.096613	0	0	0.00389759	0	0	0	0.0132486	0.0642138	0.0363959	0.00148338	0.130879	0.00397055	0.127861	0	0	0	0.0475147	0	0	0.0318088	0	0	0.117649	0	0	0.0147126	0.0444452	0.0937491	0.0437814	0	0.0277814
THSD4	0	0.108728	0.00552517	0	0	0	0	0	0.00863219	0	0.080189	0.0153586	0.0162083	0.0838726	0.0561157	0	0.326664	0.0238669	0.066213	0	0.0239139	0.206993	0.756673	0	0.0930748	0.458129	0.162095	0.159133	0.195799	0.179461	0.0432873	0	0.0355824	0.0653649	0.0223086	0.770997	0.103095	1.46622	0.0438379	0.051999	0.00923623	0.726066	0.0366688	0	0.124799	0.00880898	0.50754	0.147618	0.368875
CHST9	0	0	0	0	0	0	0	0	0	0	0	0	0	0	0	0	0	0	0	0	0	0	0	0.00733737	0	0	0	0	0	0	0	0	0	0	0	0	0	0	0	0	0	0	0	0	0	0	0	0	0
COL4A6	0	0.171072	0	0	0	0	0	0	0	0	0	0	0.00735931	0	0	0	0.289279	0.052275	0.0682657	0	0	0	0	0	0	0.0226377	0.0202988	0	0.0405406	0.0503952	0	0	0	0	0	0	0.0178954	0	0	0.00688559	0	0	0	0	0	0	0.0716643	0	0.0901687
COL4A3	2.5414	5.43868	0	0	0	0	0	0.0243643	2.77141	1.3724	1.41957	9.6693	0.53022	0.436385	0.966651	4.76448	1.33361	0.861584	1.32336	0.687335	0	2.35289	0.232736	1.11159	0.496894	1.68813	0.350943	2.15787	0.631068	0.346036	0.355077	1.18135	0.349367	0.826561	0.624226	0.803713	0.644236	0.892907	0.780297	0	0.30925	0.122171	0.207422	0	0.953192	2.2895	0.169595	0.386969	2.13381
COL4A2	4.67603	10.7851	0	0.17678	0	0	0.0334059	0.238367	2.92104	4.72926	2.15484	15.6316	1.02522	1.34853	1.8591	9.948	4.63414	2.64434	4.33006	1.57582	2.46282	7.8203	1.49294	4.39376	4.54209	8.28706	3.10847	8.81015	4.75162	5.55558	2.17498	4.79479	1.12258	7.22817	2.28546	9.82752	2.19695	2.88659	2.41769	3.42869	0.939104	4.91803	0.187	0.988876	2.08968	10.9207	0.50445	6.5797	6.42736
COL4A1	3.22381	11.199	0.024532	0.0681097	0	0.0151214	0	0	3.93212	3.24921	1.41365	17.6544	0.762846	0.896179	0.810347	7.20479	1.79961	0.844269	2.69252	0.809971	0.884149	6.73029	0.563282	2.34972	3.68589	3.36498	1.89781	6.15211	2.38142	1.68942	1.52514	5.39573	1.32282	7.62371	1.86018	8.70126	1.40969	2.11854	1.44617	2.54122	0.700898	2.66286	1.80705	0.692172	1.56093	5.24212	0.53505	7.17579	3.93215
GRN	0	1.53185	0.286574	0.488165	0.341917	0.163638	0	0.557644	0.136192	0.359931	0.0812112	0.535577	0.243087	0.628144	0.248694	2.69092	0.823862	1.4841	0.593859	1.17586	0.290508	1.17594	1.34099	1.53784	0.329976	0.849891	0.168012	1.8432	0.559357	1.41112	0.0602153	0.325555	0.0323122	0.941077	0	0.497877	0.235751	0.428985	0.202464	0.231181	0.0495773	1.10108	0.152911	1.48265	0.327645	1.45457	0.428862	1.17686	0.416168
CHST3	0	0	0	0.63307	0	0	0	0	0	0	0	0	0	0	0	0	0	0	0	0	0	0	0	0	0	0	0	0	0.15173	0	0	0	0	0	0	0.0150296	0	0	0	0.0903423	0	0	0	0.100831	0.0244101	0.108052	0	0	0
CHST2	0	0	0	0	0	0	0	0	0	0	0	0	0	0	0	0	0	0	0	0	0	0	0	0	0	0	0	0	0	0	0	0	0	0	0	0	0	0	0	0	0	0	0	0	0	0	0	0	0
CHST5	0	0	0	0	0.544742	0.108727	0	0	0	0	0	0	0	0	0	0	0	0	0	0	0.0201645	0.350976	0	0	0	0.389859	0	0	0	0	0	0	0	0	0	0.567015	0	0.316057	0	0	1.19894	0	0	0	0	0	0	0	0
CHST4	0	0	0	0	0	0	0	0	0	0	0	0	0	0	0	0.0745341	0	0	0	0	0	0	0	0	0	0	0	0	0	0	0	0	0	0	0	0	0	0	0	0	0	0	0	0	0	0	0	0	0
CHST6	0	0	0	0	0	0	0	0	0	0	0	0	0	0	0	0	0	0	0	0	0.0220849	0.384402	0	0	0	0	0	0	0	0	0	0	0	0	0	0.621016	0	0.346157	0	0	0	0	0	0	0	0	0	0	0
ITGAX	0	0.026249	0.0741893	0.475738	0.00469754	0.937226	0.903796	0.305483	0	0.0136503	0.00990715	0.306486	0.00416886	0.577954	0.018293	0.332574	0	0.0101812	0	0.0996873	0.00363235	0.825083	1.81405	0.104775	0.01627	0.034708	0.0182393	0.332292	0.0275067	1.93121	0.00364299	0.616395	0.122326	0.838034	0	0.393334	0	0.181175	0.132448	0.14547	0.0163184	1.28224	0.117014	0.142644	0.148674	0.319978	0	0.253496	0.0358255
HLX	0	0	0	0	0	0	0	0	0	0	0	0	0	0	0	0	0	0	0	0	0	0	0	0	0	0	0	0	0.00445213	0	0	0	0	0	0	0	0	0	0	0	0	0	0	0	0	0	0	0	0
HLCS	0	0	0	0.0159796	0.117501	0.00403726	0.0128734	0.0649221	0	0.0253681	0	0	0	0.032439	0	0.193321	0	0	0	0.0936757	0.113957	0.00364507	0.0843073	0.810334	0.0912087	0	0	0.0739921	0.0668164	0.0721591	0.07876	0	0.277279	0	0.0363221	0.0687182	0	0	0	0.182392	0	0.382804	0	0	0.933311	1.06802	0	0	0.00913623
NOG	0	0	0	0	0	0	0	0	0	0	0	0	0	0	0	0	0	0	0	0	0	0	0	0	0	0	0	0	0	0	0	0	0	0	0	0	0	0	0	0	0	0	0	0	0	0	0	0	0
ITGAV	0.375281	2.89733	2.31456	4.93242	1.47988	3.45762	5.86282	6.13522	0.339175	2.05468	1.34672	2.0984	0.907599	1.01409	1.7854	2.65597	1.80207	2.13685	2.31584	1.30985	0.636834	3.76822	1.81098	1.09227	2.30799	2.43799	1.35415	2.16407	3.16703	3.85655	0.674946	1.66656	2.47375	3.87644	0.5505	8.20895	1.00453	2.07619	2.06586	2.23328	0.576139	2.04392	0.965756	1.40421	1.35678	4.24503	1.35163	3.54779	1.65053
COX7C	42.1749	10.0149	2.05166	4.15449	0	2.71249	4.46205	0	35.0689	0	8.65842	12.4522	3.76243	3.17844	0	0	17.4633	9.62761	6.28904	11.6567	9.28971	0	27.6092	0	84.6879	23.1423	35.44	8.44046	62.9787	18.0947	34.462	6.47084	28.6678	10.6504	39.0462	6.58498	0	5.26296	11.9091	21.4128	0	5.93615	5.17681	8.45557	19.6125	0	19.8713	7.18495	9.8558
ZNF703	0	0	0	0	0.0446095	0	0	0	0	0	0	0	0	0.0229772	0	0	0	0	0	0.0207934	0	0	0	0	0	0.0138219	0	0	0	0	0	0	0	0	0	0	0	0	0	0	0	0	0	0	0	0	0	0.0033568	0
ITGAL	0	0	3.55711	0.188003	0.165509	0.467939	2.34668	0.502837	0	0	0	0	0	0.0385301	0	0.14028	0.0692171	0	0	0.0116734	0.0657225	0.44297	1.34383	0.00643778	0	0.145204	0.167771	0.186796	0.0808853	0.602487	0.0631388	1.8467	0.745718	0.58094	0	0.368233	0.0197416	0.072308	0.354214	0.35323	0	0.499119	0.327932	0.0141732	0.399733	0.169713	0.0171698	0.0432831	0.0839193
ITGAM	0	0	0.287938	10.5704	2.7941	3.55555	4.40159	1.59696	0	0.106806	0	1.16112	0.0202204	5.0155	0.255845	9.38754	0.186103	0.232585	0.105497	4.07753	0.145056	2.74327	2.91273	1.07924	0.15281	2.06833	0.8808	2.1552	0.658272	2.77422	0.136356	2.7001	1.46548	1.92269	0.126463	4.19421	0.303625	0.0339048	1.05685	3.62207	0.173007	3.46331	2.07025	1.92413	1.00939	2.75098	0.00925532	4.25529	0.176302
NOV	0	0	0	0.482024	0	0	0	0	0	0	0	0	0	0	0	0	0	0	0	0	0	0	0	0	0	0	0	0	0	0	0	0	0	0	0	0	0	0	0	0	0	0	0	0	0	0	0	0	0
FAM134C	0.260884	0.525628	0.537733	0.923372	0.845129	0.412975	0	0	0.144871	0.23221	0.330582	0	0.136498	0.131967	0.468852	1.19818	0.545977	0.791678	0.152084	0.0465892	0.125634	0.472555	0.665171	0.623993	0.354983	0.730607	0.434291	0.629588	0.42207	0.563452	0.434126	0.273641	2.26748	1.00996	0.723345	2.41177	0.583554	0.37415	0.586312	1.2868	0.353062	1.55143	1.23227	1.5588	1.12837	1.23611	1.24437	0.688149	0.42688
ITGAE	0	0.0248577	0	0	0	0.051793	0.0206163	0	0	0	0	0	0	0	0	0.386629	0.00391991	0	0	0	0	0.074077	0.00817477	0	0	0.00732481	0	0	0	0	0	0	0	0	0	0	0.00236555	0	0.00689676	0.0237834	0	0	0	0.000984174	0	0	0	0	0
FAM134A	0	0	0.145934	0.0294584	0.439656	0.466578	0.144114	0	0	0	0	0	0	0	0.172378	0.35572	0	0	0	0.170503	0.0641312	0	0	0.130729	0	0.120589	0	0	0	0.0894457	0	0	0	0.0668998	0	0.099954	0	0.0392979	0	0.0402716	0	0.0450988	0	0	0	0	0.0583896	0	0
SMAD9	0	0.171376	0	0	0	0	0	0	0	0	0	0	0	0	0	0	0	0	0	0	0	0	0	0	0	0	0	0	0	0	0	0	0	0	0	0	0	0	0	0	0	0	0	0	0	0	0	0	0
TRERF1	0	0	0	0	0	0	0	0	0	0	0	0	0	0	0	0	0	0	0	0.00261636	0	0	0	0.00242398	0	0	0	0	0	0	0	0	0	0	0	0	0	0	0	0	0	0	0	0	0	0	0	0	0
LRPAP1	0.170816	1.73354	0.893924	0.208405	0.642772	0.713278	2.32729	3.84303	0	0	1.02569	2.59791	1.05851	2.61297	0.54012	5.55211	0.689864	3.82951	0.887064	2.50887	0.446685	5.33799	1.5205	8.35377	0.182295	2.18575	0.578238	4.44677	0.0872925	1.48236	1.05051	1.63505	0.0642358	1.0724	0.103105	2.13302	0.640321	0.160533	0	0.072521	0.66845	1.19529	0	2.10569	9.74044	8.47388	0.535743	2.97747	0.862446
SMAD5	0	0	0	0	0.109251	0.179289	0	0	0	0.0218162	0	0	0	0	0	0.0641715	0.105649	0.110662	0	1.04	0.0370087	0	0.165346	0	0.0224793	0.0370806	0.0935756	0.155398	0.0388975	0.719307	0	0.0568464	0.00822525	0.0502643	0	0.287679	0	0	0	0	0	0	0	0.0654084	0.0798279	0.109053	0.0241694	0.337319	0.0964336
GOLPH3L	1.31826	3.87556	4.38751	0.0505278	5.11336	0.296944	0.227579	3.32343	0.858018	2.83766	1.34739	0	3.39268	0.349919	1.23199	0	4.80709	10.0041	2.62248	3.05769	2.56827	0.317227	1.11735	0.74764	1.53945	3.56953	1.24259	0.303603	1.57611	2.91088	1.19257	0.519204	3.24149	1.38107	1.30879	0.299687	2.10426	0.451068	2.76593	0.840581	3.27047	0.0808203	0.465011	0.76782	2.75347	4.88602	4.43422	8.83101	1.79337
SMAD1	0	0	0	0	0.115929	0	0.0250056	0	0	0.0632752	0	0.0998311	0	0	0.0671395	0.0641715	0.0756607	0.118242	0.112617	0.424788	0.128317	0.00959751	0.171018	0	0.0724038	0.174806	0	0.0887486	0	1.918	0	0.446479	0.0266515	0	0	0.331953	0.0317282	0.125098	0	0	0.0993346	0.00732649	0	0.0516558	0.0107782	0	0.125981	0.150498	0.0322975
SMAD2	1.66284	1.8417	1.11834	0.184525	2.26786	0.333381	1.41622	0	0.426221	0	1.17561	1.32147	0.551439	0	1.91264	0.950881	1.0789	1.39318	0	0.599654	0	0	1.19076	2.14772	0.694325	0	1.18257	0	0.868326	0	0.419018	0.272005	0.583526	0.771439	0.247763	1.23995	0.46539	0.45722	1.12898	0.292509	0.743204	0.39817	1.22074	0.608841	0.839005	0.933288	1.0558	0	1.0353
SMAD3	0	0	1.04676	1.55513	0.10206	0.503801	0.490137	0.775169	0.312611	1.34332	0.643495	0.220106	0.662334	0.558345	1.15243	0	0.653488	0.718359	1.04361	0.963869	0.834497	0.979021	0.226011	1.12799	0.172154	1.86201	0.293117	0	0.182367	2.22201	2.98226	0	0	0	0.150397	0	0	0.246268	0	0.512374	0.495988	0.165496	0	0.51399	0.613799	0.474094	0.583428	1.814	0.697201
RFK	0	0	0	0	0	0	0	0.83041	0.529956	0.443575	0	0	0.182452	0	0	0	0.364805	0	0.20854	0.131635	0	0	0	0	0	0	0	0	0.548257	0	0	0	0	0	0	0	0	0	0	0	0	0	0	0	0	0	0	0.56799	0.276155
NECAP1	0	0.79299	0	0	0.0829787	0	0.95684	1.16159	0	0	0	0	0	0	0	0	0.711823	0.435478	0.19975	0.476284	0.578077	0.0642139	0.158061	1.36941	0.224219	0	0.241285	0.0832017	0.563259	0	0.0813514	0	0	0	0	0.274747	0	0.14806	0.256781	0	0.124518	0	0	0	0.62677	0	0.306475	0.188592	0.680953
IGF2R	0.0252718	0.262529	0.569368	1.00685	2.26593	2.47121	0.418317	1.33293	0.0106986	0.221043	0.673922	0.212238	0.209591	0.545398	0.332638	2.22209	0.685822	1.43436	0.441373	1.24145	0.314225	1.86512	0.736895	2.62669	0.529318	0.444331	0.452929	0.629548	0.333492	0.959041	0.609338	2.79094	0.453749	0.634123	0.233457	0.896293	0.244988	0.370311	1.0908	0.881412	0.490132	1.71989	0.383452	0.541519	0.512356	1.61084	0.370027	1.0428	0.400091
TMPRSS11E	0	0	0	0	0	0	0	0	0	0	0	0	0	0	0	0	0	0	0	0	0	0	0	0	0	0	0	0	0	0	0	0	0	0	0	0	0	0	0	0	0	0	0	0	0	0	0	0	0
ABHD14B	27.0574	21.1862	44.5413	15.837	58.1325	14.5699	26.9369	15.2512	21.7541	22.3698	32.682	17.7151	24.6775	15.6762	21.9529	4.42508	23.8918	19.6298	26.2512	11.9942	24.1526	5.84982	24.3494	12.2398	19.4733	15.7529	26.382	22.6571	21.3011	9.75664	24.3318	6.71217	21.5097	16.5118	11.6182	14.1354	14.7252	24.9465	24.5508	5.41968	17.1	7.93706	10.1573	17.5871	21.407	2.6687	31.1476	19.042	34.4419
RAD21L1	0	0	0	0	0	0	0	0	0	0	0	0	0	0	0	0	0	0	0	0	0	0	0	0	0	0	0	0	0	0	0	0	0	0	0	0	0	0	0	0	0	0	0	0	0	0	0	0	0
NECAP2	0.297053	0.474744	1.11183	0.401644	0.151072	1.53812	0.959772	0.115111	0.368314	0	0.338306	0.482233	0.634684	0.8158	0.675912	0	1.72568	1.58543	1.3333	1.25096	2.50273	1.96202	2.32138	3.10575	0.940266	0.668672	1.64938	2.819	1.51238	2.04637	0.566343	1.30033	0.891347	2.84416	0.18895	1.79545	0.175188	0.877387	0.277094	0	0.35857	1.26896	0.623485	2.78462	3.06794	0.898795	1.17598	2.32019	1.65103
RNF114	0.047686	0.238544	0.85328	0.212304	0.141627	1.7406	0	0	0	0.0975213	0	0.236259	0.150895	1.20173	0	1.87931	0.397698	0.497257	0.250762	3.42184	0.167334	0.412328	0.934677	9.51262	0.198116	0.679693	0.57468	2.8666	0.120041	0.898368	0	1.32016	0.166084	0.868333	0.165309	0.907563	0.124821	0.208999	0.360897	0	0.133932	0.0416947	0.173155	1.6749	0.15158	0.409157	0.277293	0.805078	0.547582
SLC36A1	0	0	0	0	0	0	0.0286906	0	0	0	0	0	0	0	0	0	0	0	0	0.0939354	0	0.0828418	0	0.145384	0	0	0	0	0	0	0	0.110411	0	0	0	0.114427	0	0	0	0.132966	0.100015	0.158648	0	0.123434	0	0.109162	0	0.153735	0
CXCR2	0	0	0	0	0	0	0.0450397	0	0	0	0	0	0	0.356603	0	0.0987257	0	0	0	0	0	0	0	0	0	0	0	0	0	0	0	0	0	0.00447165	0	0	0	0	0	0.389684	0	0.473052	0	0	0.0450428	0.43068	0	0	0
ERICH1	0	0	0	0	0	0	0	0	0	0	0	0	0	0	0	0	0	0	0	0	0	0	0.521857	0	0	0	0	2.31732	0	0	0	0.078312	0	0.0795191	0	0	0	0	0	0	0	0	0	0	0	0.719073	0	0	0
C14orf119	0	0	0	0	0	0	0	0	0	0	0	0	0	0	0	0	0	0	0.0445449	0	0.0995622	0	0	0.26885	0	0.135354	0	0.130754	0	0.0829789	0	0	0	0.0678262	0	0.0448079	0	0.0271457	0	0	0	0	0	0	0	0	0	0	0
ART3	0	0	0	0	0	0	0	0	0	0	0	0	0	0	0	0	0	0	0	0	0	0	0	0	0	0	0	0	0	0	0	0.0939971	0	0	0	0	0	0	0	0	0	0	0	0	0	0	0	0	0
DRAP1	0	0	0.682501	1.07655	0.286544	3.06091	0	1.54599	0	0	0.338515	0.162231	0	0.261661	0.345353	0.255548	0.751121	1.04553	1.88236	0.261704	1.69158	0.364715	0.788173	1.80645	1.04256	0.853187	0.0985967	0.714674	0.886351	0.864024	0	0.66727	0.300013	0.747482	0.245672	1.46674	0	1.51025	0	0.716024	1.39127	4.72222	0	1.81786	0.603089	2.37112	1.21659	0.325309	0.297392
TCEA3	0	0.175323	0.378128	0	0.142587	0	0	0	0	0.125502	0.0821383	0	2.87951	0	0.192171	0	0.260757	5.11509	4.61499	0	6.88973	0	0.0978553	10.0657	0.148663	0.720703	8.55223	0.0881558	0.268427	0.0457694	0	0	0	0	2.66748	0.0272196	2.32957	3.09415	9.76576	0.0451391	0	0.0629508	0	0	0	1.85654	0.235227	0	5.78427
TCEA1	0.846261	3.30798	4.01687	23.5884	4.36164	3.80823	0.822563	3.72323	1.17029	3.94455	4.33726	7.24697	2.65759	1.65072	5.97796	0.727661	7.76476	5.79383	4.04549	6.14393	5.5633	8.46065	3.59551	19.0538	4.20014	7.22748	4.33816	6.29033	5.36776	7.14858	2.87073	6.98628	1.12752	7.33264	1.64811	4.72772	2.47162	3.00885	6.6972	0.673717	2.03475	4.31574	1.11206	16.1401	4.55575	9.1167	4.08602	9.68168	6.70402
ABCD1	0	0	0.181026	0.8575	0.0252533	0.366627	0.0466702	0	0	0.0376506	0	0	0	0.0412648	0	0.0308601	0	0	0	0.0304156	0.050048	0.184385	0.155592	0.0455104	0.0333117	0.364015	0	0.550913	0	0.228634	0.00612419	0.286506	0	0.0633564	0	0.258058	0	0.0218156	0.0393727	0.254512	0.0535173	0.529679	0	0.421164	0.187775	0.945445	0	0.169826	0.00770149
COX4I1	433.701	112.362	21.6432	20.0114	21.175	21.8406	14.7673	7.21354	470.917	153.694	114.746	171.248	102.229	33.7151	136.844	77.265	182.358	190.287	77.1664	128.896	97.9872	74.8964	203.638	39.8562	722.523	243.811	378.339	46.2515	417.667	146.498	682.936	128.611	448.565	125.632	730.38	93.5586	41.6674	106.806	191.391	288.201	131.569	84.5382	149.347	142.352	334.071	147.374	307.856	126.208	190.214
KDM2B	0	0	0	0	0	0	0	0	0	0	0	0	0	0	0	0	0	0	0	0	0	0	0	0	0	0	0	0	0	0	0	0	0	0	0	0	0	0	0	0	0	0	0	0.0603143	0	0	0	0	0
PIPOX	0	0	0	0	0	0	0	0	0	0	0	0	0	0	0	0	0	0	0	0	0	0	0.168877	0	0	0	0	0	0	0	0	0	0	0	0	0	0	0	0	0	0	0	0	0	0	0	0	0	0
CADPS2	0.0341901	0.0624289	0.242874	0.0411773	0.172239	0.238824	0.0970688	0.0371393	0.192481	0.0322566	0.175763	0.0255656	0.28196	0	0.196931	0.297757	0.156675	0.131244	0.201375	0.218234	0.0717195	0.0293293	0.0383574	0.0100691	0.168591	0.0519219	0.101113	0.00853073	0.228109	0.0611898	0.229616	0.0120888	0.242948	0	0.126628	0.125666	0.103934	0.0955703	0	0.137841	0.0249446	0.022856	0.0558845	0.0889011	0.0556982	0.00897928	0.227256	0	0.0530024
RLF	0	0	0	0	0	0	0	0	0	0.00197061	0	0	0	0	0	0	0	0	0	0	0	0	0	0	0	0.00169764	0	0	0	0	0	0.00851457	0	0	0	0	0	0	0	0	0	0	0	0	0	0	0	0	0
MCF2L	0	0.0595604	0.0346087	0.411464	0	0	0.0638763	0	0.0265772	0.0182144	0.127312	0	0.100284	0	0.0487214	0.0248619	0.129591	0.129111	0.0451154	0.864666	0.0348607	0	0.0261485	0.109888	0	0	0.0269388	0	0.0408211	0	0.0228864	0.0244789	0.0524951	0	0.0224567	0.00534704	0.025095	0	0.273286	0	0.00428788	0	0	0	0.0247185	0.147519	0.129395	0.184082	0.0478003
CCDC111	0	2.0175	0	0	0	0	0	0	0	0	0	0	0	0	2.4161	0	0	0	0	0	0	0	0	0	0	0	0	0	0	0	0	0	0	0	0	0	0	0	0	0	0	0	0	0	0	0	0	0	0
LEO1	0	0	0.122068	0.174458	0	0.00124434	0.0488931	0.139397	0	0	0	0.142872	0.066709	0	0.145902	0.423511	0.0592652	0	0	0	0	0.376155	0.0108497	0.737495	0.116199	0.272401	0.045126	0.083725	0.135816	0.0339566	0.105736	0.583174	0.152986	0.541203	0	0.310712	0	0.0875263	0	0.340597	0.156199	0.381779	0.160063	0.643975	0	0	0.100018	0.3077	0.0209931
ATP1A4	0	0	0	0	0	0	0	0	0	0	0	0	0	0	0	0	0	0	0	0	0	0	0	0	0	0	0	0	0	0	0	0	0	0	0	0	0	0	0	0	0.0109811	0	0	0	0	0	0	0	0
ATP1A3	0	0	0	0	0	0	0	0	0	0	0	0	0	0	0	0	0	0	0	0	0	0	0	0	0	0	0	0	12.9648	0	0	0	0	0	0	0	0	0	0	0	0	0	0	0	0	0	0	0	0
ATP1A2	0	0	0	0	0	0	0	0	0	0	0	0	0	0	0	0	0	0	0	0	0	0	0	0	0	0	6.32121	0	0	0	0	0	0	0	0	0	0	0	0	0	0	0	0	0	0	0	0	0	0
ATP1A1	34.0503	45.4096	74.1843	26.1232	146.506	96.9116	78.4213	84.5964	38.7005	55.2371	45.3293	37.2342	59.7265	39.316	60.7778	58.5383	68.5088	73.627	53.7613	130.648	91.2724	68.2391	49.6965	104.096	52.8592	107.013	45.2369	38.8578	50.5022	59.4948	58.1421	166.041	67.5151	44.4613	62.0621	81.5077	23.3584	29.7477	40.5592	42.386	73.1381	30.4695	31.4236	136.685	47.9925	53.5927	48.684	54.0392	53.042
MGRN1	0	0	0	0	0	0	0	0	0	0	0	0	0	0	0	0	0	0	0	0	0	0.0224854	0.0236714	0	0.0450716	0	0	0.0152715	0	0	0	0.106223	0	0	0	0.0491156	0	0	0	0	0	0	0	0.0836895	0	0	0	0.0897815	0.0112746
CRTAP	0	0.0682466	0.0171199	0.24414	0.0441024	1.89022	0.73411	0.0540876	0	0.0446045	0	0	0	0	0	0.221643	0	0	0	0.122952	0	0	0.0704073	0.525528	0.0814826	0	0	0.744136	0.0330103	0.214909	0	0	0	0	0	0	0	0.154469	0	0.0175155	0.0883462	0	0.272199	0.191969	0	2.77502	0	0	0
SPHK2	0	0	0	0	0	0	0.0506447	0	0	0	0	0	0	0	0	0	0	0	0	0.0484969	0	0	0	0.0177225	0	0	0	0	0.0759492	0	2.93178	0	0	0	0	0	2.00485	0.458163	0	0	0.07038	0	0	3.74839	0	0	0	0	0
SPHK1	0	0	0	0	0	0	0	0	0	0	0	0	0	0	0	0	0	0	0	0	0	0	0	0	0	0	1.22592	0	0	0	0	0	0	0	0	0	0	0	0	0	0	0	0	0	0	0	0	0	0
DPT	29.8979	37.3794	0	0	0	0	0	0	22.4772	26.5803	40.246	93.0701	8.38976	67.1311	10.1428	1.54422	35.888	9.85265	22.61	0	20.0553	0.237758	9.29599	3.79349	23.734	23.0436	16.382	28.0554	21.015	39.0407	7.45261	0.322434	17.1129	43.744	12.3742	37.6801	15.9383	12.8305	13.1778	1.44468	3.73034	0.0963528	15.0607	0.337893	11.5706	1.70228	20.192	16.5406	34.3184
IPO11	0	0	0.235814	0.573781	0.127367	0.517768	0.105215	0.0389297	0	0.0284882	0	0	0	0	0	0.0680808	0.0113335	0	0.0970439	0.353232	0.00276865	0.23381	0.334075	0.949527	0.0460702	0.251833	0	0.102255	0.0637579	0.0505364	0.0216811	1.62392	0.045311	0.0225989	0	0.0308901	0.00889734	0.0361174	0.0427079	0.467062	0.0215385	1.01965	0.0330944	0.331382	0.153094	0.978108	0.0528267	0.264014	0.0574474
CUEDC2	0	0	0	0	0	0	0	0	0	0	0	0	0	0	0	0	0	0	0	0	0	0	0	0.406163	0	0	0	0	0	0	0	0	0	0	0	0	0	0	0	0	0	0	0	0	0	0	0	0	0
CBLB	0	0	0	0	0	0.0084124	0	0.0334388	0	0.0125441	0.00632571	0	0.0725708	0	0	0.0191961	0.0853473	0.0417999	0.0293472	0.03045	0.0475262	0	0.0432097	0.0253057	0.0297112	0.0384971	0.00343238	0.0321514	0	0	0.0184735	0	0.00644299	0.00634545	0	0.0166742	0.021223	0.00620001	0.00898666	0.0292043	0.00564532	0.0163065	0	0	0	0	0.027171	0.0913454	0.0107808
CPEB4	0	0	0	0	0	0	0	0	0	0	0	0	0	0	0	0.0108737	0	0	0	0	0	0	0	0.110284	0.0352408	0	0	0	0.0679223	0	0	0.0126316	0	0	0	0	0	0	0	0	0	0	0	0	0.0197699	0	0	0.230762	0
SBSPON	0.212268	0	0	0	0	0	0	0	0	0	0.298348	0.628382	0	0.465202	0	0	0.720084	0	0.489919	0	0.224538	0	0.10946	0	0.21813	0.101149	0.207187	0.822222	0.197538	0	0	0	0.137	0.867046	0.291375	0	0.273237	0	0.359116	0	0	0	0	0	0	0	0.0500069	0	1.89233
RBMXL1	0	0	0	0	0	0	0	0.445445	0	1.71134	1.08122	0	0.592659	0	1.32384	0	0.625893	0	0.472523	0	1.55965	0	0	0	1.30794	0	0	0	1.27699	0	0.930151	0	0	0	0	0	0	0.566484	1.1374	0	0.788232	0.383716	0	1.45404	0.695368	1.00543	0.402112	0.879363	1.11792
SRBD1	0.00948963	0.0560325	0	0	0	0	0	0	0.0242306	0.0444914	0.0214156	0.00627633	0	0	0.0599056	0	0.0568241	0.0361221	0.0224306	0	0.0114349	0.00700446	0.0101952	0.0470374	0.0552243	0.0982787	0.02298	0.00251557	0.0284104	0.037144	0.00773487	0.000711807	0.00337031	0.0241739	0.00999954	0.00232744	0.00868353	0.147277	0.0291513	0	0.00998321	0.00415981	0.0307898	0.0869483	0.0173005	0.00671609	0.050604	0.00737248	0.033607
ABAT	0.424726	1.5323	3.40556	0.82702	11.5453	5.57522	0.234617	0.78035	0.735244	0.293157	0.422423	0.310669	0.69778	0.0572814	0.987374	0	1.57513	0.465188	1.76012	0.301939	2.20234	0.440756	0.290952	2.44962	0.48994	0	0.775003	0.252075	0.657094	1.00542	0.877517	0	0.460869	2.06016	1.26245	0.286207	0.444583	1.17999	0.804698	0.391238	2.16391	0.0128092	0.55441	0.961603	0.48061	0.0202167	4.10372	1.82588	2.12753
ZNF780A	0	0	0	0	0	0	0	0	0	0	0	0	0	0	0	0	0	0	0	0	0	0	0.178177	0	0	0	0	0	0	0	0	0	0	0	0	0	0	0	0	0	0	0	0	0	0	0	0	0	0
FRG1	0	0	0	0	0	0	0	0.0543615	0	0	0	0	0	0	0.225562	0	0.0110743	0.0934765	0.111146	0.647116	0	0	0.0402361	2.64434	0.0109496	0.0161492	0	0.227719	0	0.0254657	0	0	0	0.00874678	0	0	0	0.00522879	0	0	0	0	0.154769	0.61717	0.0605476	0	0.0638771	0.447762	0.230591
SIRPA	0	0	0.101063	1.01129	0.109488	0.412509	1.84558	0.903268	0	0.0100552	0	0	0.00377406	0.757309	0	2.62361	0	0	0	1.0135	0	0.0621811	0.364434	0.0457963	0.0574672	0	0.210006	0.442801	0.071312	2.05656	0.0432364	0.323663	0.0722012	0.244373	0	0	0.0252869	0	0	0	0	3.09428	0	0.114701	0	0.380108	0.00446792	0	0
IFT80	0	0	0	0	0	0	0	0	0	0	0	0	0	0	0	0	0	0	0	0	0	0	0	0	0	0	0	0	0	0	0	0	0	0	0	0	0	0	0	0	0	0	0	0	0	0	0	0	0
IFT81	0	0	0	0	0	0	0	0	0	0	0	0	0	0	0	0.0964564	0	0	0	0	0	0	0	0.0173636	0	0	0	0	0	0	0	0	0	0	0	0.00891892	0	0	0	0	0.0559788	0.00254032	0	0.012711	0	0	0	0.021048	0
IFT88	0	0	0	0	0	0	0	0	0	0	0	0	0	0	0	0	0	0	0	0	0	0	0	0	0	0.0515639	0	0	0	0	0	0	0	0	0	0	0	0	0	0	0	0.00500068	0	0	0	0	0	0	0
XPA	0	0	0	0	0	0	0	0	0	0	0	0	0	0	0	0	0	0	0	0	0	0	0	0	0	0	0	0	0	0	0	0	0	0	0	0	0	0	0	0	0	0	0	0.340477	0.0739138	0	0	0	0
SP4	0	0	0	0	0	0	0	0	0	0	0	0	0	0	0	0	0.00943439	0.0125903	0	0	0.00507004	0	0	0.0965431	0	0	0	0	0	0	0	0	0	0	0	0	0	0	0	0	0	0	0	0	0	0	0	0	0
ATG4C	0	0	0.106257	0.0598117	0	0	0	0	0	0	0	0	0	0	0	0	0	0	0	0	0	0	0.0582925	0	0	0	0	0	0	0	0	0	0.00398462	0	0	0	0	0	0	0	0	0.0183551	0	0	0	0	0	0	0
ATG4B	0	0	0.560131	0.432701	0.980774	0.430261	0.222497	0.323078	0	0	0	0	0	0	0	0.15698	0.927904	0.763421	0	0.611462	0.200452	2.43467	0.461026	2.77189	0.0468325	0.275418	0.35482	0.773954	0	0.576183	0.498022	2.04599	0.307349	0.517322	0.341164	0.903167	0.00937045	0.15728	0.215965	0	0.949626	0.796192	0.0417178	0.799981	1.65559	1.02809	0.326772	0.307094	0.661574
ATG4A	0	0	0	0	0.306069	0	0	0.261658	0	0	0	0.0746054	0	0	1.54221	0	0	0	0.263091	0.202496	0	0.0537667	0	0.0393099	0.80967	0.124043	0	0	1.32761	0.131958	0.102337	0.407546	0.149474	0	0	0	0	0	0	0	0.0647445	0	0.0483771	0	0	0	0	0	0
THUMPD2	0	0	0	0	0	0	0	0	0	0	0	0	0	0	0.0165521	0	0	0	0	0	0	0	0	0	0	0	0	0	0	0	0	0	0	0	0	0	0	0	0	0	0	0	0	0	0	0	0	0	0
FAM193A	0	0	0	0	0	0	0	0	0	0	0	0	0	0	0	0	0	0	0	0	0	0	0	0.338492	0.0203344	0	0	0	0	0	0	0	0	0	0	0.260363	0	0	0	0	0	0	0	0.00325905	0	0	0	0	0
CFH	17.752	13.4615	25.3109	24.3327	16.686	22.4608	11.3549	8.18564	7.20061	16.0137	27.652	31.3292	8.26671	45.6717	12.2109	28.4597	32.4022	14.6424	22.5977	33.2528	26.701	24.6752	28.8311	13.2339	8.85438	8.37146	8.9974	18.1246	13.28	21.4385	8.81699	31.3348	11.1916	39.894	9.00072	27.2259	14.8315	13.3724	24.702	7.04452	11.2374	16.009	38.5405	8.41592	19.8211	36.8615	12.6503	47.1306	33.3083
GPT2	0.511666	0	0	0	0.073589	0	0.421353	0.118465	1.20963	0	0	0.1741	0	0	0	0	0.51336	0.66771	0.309722	0	0.118867	0.322634	0.570574	0.124989	1.99929	0.764377	1.00937	0.15958	8.1685	0.0658033	2.87815	0.427197	5.35995	0.032084	1.30269	0.165941	0	0.156369	0.426582	0.179356	0	0	0	2.98213	3.27349	0.18286	2.91816	0	4.56708
PNP	21.4931	33.8522	61.9045	100.172	64.8022	103.798	92.4456	137.276	26.8344	34.5998	25.7245	34.2272	30.1697	37.8025	45.9869	87.7619	39.8447	39.8672	37.7111	37.0722	53.7653	71.0554	46.1826	48.263	51.6279	58.419	60.6308	63.1627	46.8631	42.4378	42.533	98.9797	32.2792	35.4377	51.7512	67.407	16.7611	30.0779	41.6242	20.1886	40.2561	31.8096	71.0425	97.5444	43.2228	33.1061	42.2693	67.5029	45.6524
ANKFY1	2.20676	2.03339	4.60362	1.1992	3.1211	4.033	2.00149	0.75786	2.00058	2.65743	2.56117	1.30784	1.14327	1.32775	3.35838	2.45324	1.99052	2.05143	1.81277	3.76754	1.10685	3.6775	3.33661	3.9074	2.53081	11.8754	6.45838	1.82927	2.51322	9.47687	2.24451	4.09212	3.21657	14.7721	2.22679	3.87247	1.44306	1.31495	1.77484	0.540533	1.52401	0.891256	1.09014	2.3896	4.39687	0.318246	2.49898	1.57677	2.40975
CFB	25.826	16.6867	66.3071	60.9527	17.8007	27.6222	17.4989	17.0144	9.01822	17.986	49.6213	37.1269	11.2559	19.4872	13.4581	8.09867	23.0305	15.7607	23.3719	17.7651	30.78	20.8738	17.9845	10.7717	8.1457	7.47268	2.76928	5.00339	20.4105	24.3842	16.8101	33.2179	11.1912	18.0493	14.0195	10.9945	8.46048	6.70736	13.4879	1.7663	6.53325	4.6272	28.8175	5.47273	14.2479	9.71178	10.4566	22.9577	17.1399
MLLT4	0.426112	0.434315	0.810171	0.127686	1.96444	1.03883	0.379984	0.758968	0.25248	0.327517	0.550229	0.183132	0.51845	0.101298	0.58129	0.399475	0.813193	1.12395	0.342893	0.230806	0.494953	0.50185	0.281156	3.31793	0.692645	0.818682	0.940484	0.217775	1.17704	0.477687	0.99599	0.770973	0.942363	0.45805	1.00361	0.898361	0.493218	0.635573	0.719266	0.366332	1.16588	0.0829004	0.252872	1.78782	1.06437	0.558095	1.34376	0.36137	0.797397
CDKAL1	0	0	0.0538818	0	0.0929051	0.0605812	0.0510285	0	0	0	0	0	0.0386294	0	0	0	0	0.140657	0.0380745	0.289519	0.0652409	0	0.154953	0.135265	0	0.208274	0.0481772	0.0659149	0.139653	0	0.0935153	0.156655	0	0.0552383	0.0728052	0.0718304	0	0.0331612	0	0.361939	0.0387813	0	0.0507214	0.164996	0.0522896	0.106115	0.0386779	0.0623565	0.193317
PNN	0.0921139	0.63862	0.520494	0.0613452	0.430716	0.0430746	0.352291	0.192124	0.0222519	0.975417	1.40521	1.33533	0.414555	0.0985297	0.493704	2.30852	2.42082	2.98364	2.17886	2.51882	1.14812	2.33613	4.20834	6.99712	0.55059	3.55186	0.56238	3.70592	1.57142	0.943455	3.83118	5.98284	4.33683	6.38815	0.932128	5.46764	0.438341	3.24763	0.747712	0.521161	0.473212	1.73881	0.178467	5.18459	0.472614	2.45135	0.949385	1.74991	1.55789
CFP	0	0	0	0	0	0	0	0	0	0	0	0.0688728	0	0.0150894	0	1.02185	0.124964	0.0492565	0.0407334	2.04586	0.060937	0.164827	1.5769	0.132136	0	0.191172	0.0910766	0	0	0.390404	0	0.208065	0.0216479	0.806914	0	0.149149	0.0114855	0	0	0.614382	0	0.89794	0.313217	0.574367	0.446422	1.63701	0.00864284	1.1766	0
AAAS	0.177394	0.34169	0.194994	0.167608	0.441355	0.919956	0.10089	0.0927309	0.212358	0.474307	0.319616	0.633125	0.112159	0.361128	0.747729	0.55631	0.438077	0.703266	0.182286	2.28094	0.412498	4.75003	0.627083	3.14485	0.315272	3.11049	0.409042	0.903436	1.86591	0.579976	0.156501	0.883851	0.323548	0.38237	0.246137	0.521163	0.18667	0.283766	0.283134	0.143546	46.6402	0.473379	0.20515	1.46242	1.16585	1.24975	0.282073	1.33518	0.32403
SIDT1	0	0	0	0	0	0	0	0	0	0	0	0	0	0	0	0	0.00990394	0	0	0	0	0	0	0	0	0	0	0	0	0	0	0	0	0	0	0	0	0	0.0114755	0.00983474	0	0	0	0	0	0	0	0	0
SIDT2	0.086295	0	0.425123	0.223877	0	0	0.301624	0.0925433	0.293975	0.0817864	0.232725	0.0588204	0.100054	0	0.251936	0.669162	0.328964	0.23648	0.0235264	0.0520371	0.0247653	0	0.161093	0.143868	1.07183	0.406476	0.249631	0	0.323488	0.0830545	0.559682	0	0.684644	0	0.176532	0	0.0617053	0.0998168	0.120841	0.118126	0	0.0372123	0	0	0	0	0.33726	0	0.286502
SAGE1	0	0	0	0	0	0	0	0	0	0	0	0	0	0	0	0	0	0	0	0	0	0	0	0	0	0	0	0	0	0	0	0	0	0	0	0	0	0	0	0	0	0	0	0	0	0	0	0	0
MR1	0	0	0	0	0	0	0	0	0	0	0	0	0	0	0	0	0	0	0	0	0	0	0	0	0	0	0	0	0	0	0	0	0	0	0	0	0	0	0	0	0	0	0	0	0	0	0	0	0
CNPY4	0	0	0.532052	0.0516037	0	0	0	0	0	0	0	0.203944	0	0.477275	0	0	0.456408	0	0.142415	0	0	0	0	0	0	0	0.396334	0.748857	0.135481	0.498473	0.212773	0.328025	0.0481228	0.441521	0.420666	1.86813	0.307398	0.602855	0.294724	0	0.293328	0.231233	0	0	0.27085	0.427184	0.689097	1.73798	1.16157
CNPY3	6.23125	4.64213	0.897334	0.110463	0	0.848066	0.330392	4.78395	3.33146	3.36125	3.62791	3.63073	1.81305	2.58944	0	0.313568	1.4469	0.572065	4.15574	2.13322	3.73785	8.37586	6.64172	3.96201	2.33224	1.92141	1.27929	0.733539	0.75673	4.40247	1.10415	7.66954	5.04933	2.95987	5.12217	3.14256	1.66718	0.699654	2.95619	2.56229	0.172305	2.80018	0.57108	4.84609	1.5824	1.74325	5.05427	3.8133	3.41031
CNPY2	10.3673	21.5594	20.9733	6.17291	13.8261	5.11986	12.4086	11.4161	24.3741	27.1687	14.9859	15.5385	16.189	15.867	17.1487	20.8254	75.6797	28.4472	20.9141	29.8752	24.0921	49.4107	46.0817	20.9686	40.6789	32.672	40.7779	35.27	29.3698	25.5552	45.6344	40.8626	19.4553	19.2723	25.7162	27.1286	11.0108	10.0413	36.0409	10.2715	14.1138	11.5378	4.49183	22.2864	21.2913	27.4073	22.9548	10.3414	31.1029
COPG2	0.56692	0.429041	1.56041	1.78676	1.56001	2.73156	1.85948	0.504085	0.807078	0.949861	0.502531	0.197463	0.952992	0.36089	0.825284	0.503599	1.56782	0.893785	0.79837	1.22695	0.648331	2.98976	1.98982	2.74775	2.25566	2.05496	1.92544	1.93629	1.87049	1.89912	1.06036	1.69768	1.70396	1.7208	0.801047	1.3222	0.523461	0.453196	0.41255	0.43375	0.406612	0	0.358415	0.31924	1.57817	0.492018	1.45646	1.47437	0.369235
HMG20A	0	0	0	0	0	0	0	0	0	0	0	0	0.136134	0.189051	0	0	0.285225	0.108794	0	0.307628	0.175587	0.0598508	0.071123	0.286088	0.062802	0.432775	0.155281	0.137033	0.168684	0.204602	0.149571	0.259478	0	0.177744	0	0.086439	0.0407951	0.393298	0.301688	0.0253128	0.09712	0	0.229856	0.46711	0.214177	0.148163	0.153281	0.210774	0.161952
HMG20B	0	0	0	0	0	0	0	0	0	0	0	0	0	0	0	0	0	0	0	0	0	0	0	0	0	0	0	0	0	0	0	0	0	0	0	0	0	0	0	0	0	0	0	0	0	0	0	0	0
AAGAB	0	0	0.281527	0.983341	1.00086	0.676668	0.514704	0.807967	0	0.0458284	0	0	0	0.16624	0	0.331097	0.238802	0	0.218307	0.492022	0.160038	0.0559978	0.224437	2.07389	0.426303	0.0662729	0	1.93913	0.108846	0	0	0.325605	0	0	0.0252013	0	0	0	0.302314	0	0.214458	0	0.112774	0.225305	0.48538	0.462637	0	0.38459	0.054681
C4orf19	0	0	0	0	0	0	0	0	0	0	0	0	0	0	0	0	0	0	0	0	0	0	0	0	0	0	0	0	0	0	0	0	0	0	0	0	0	0	0	0	0	0	0	0	0	0	0	0	0
SLC7A6OS	0	0	0	0	0	0	0	0	0	0	0	0	0	0	0	0	0	0	0	0	0	0	0	2.71132	0	0	0	0	0	0	0	0	0	0	0	0	0	0	0	0	0	0	0	0	0	0.108972	0	0	0
SYNJ2	0	0	0	0.082521	0	0.0447436	0	0.123758	0	0	0.0304512	0	0	0	0	0.0590974	0.0417743	0.0160412	0.00665755	0.138815	0.0354979	0.0232411	0.0137768	1.67817	0.0481191	0.0186419	0.0209944	0.0121438	0.110329	0	0.0217482	0.0178007	0	0.031888	0	0.0406911	0.0641123	0.0266352	0.008713	0	0.0310286	0.117505	0	0.223496	0.00682162	0.0290214	0	0.131798	0.020789
CDH26	0	0	0	0	0	0	0	0	0	0	0	0	0	0	0	0	0	0	0	0	0	0	0	0	0	0	0	0	0	0	0	0	0	0	0	0	0	0	0	0	0	0	0	0	0	0	0	0	0
CEP70	0	0	0	0	0	0	0	0	0	0	0	0	0	0	0	0	0	0	0	0	0	0	0	0	0	0	0	0	0	0	0	0	0	0	0	0	0	0.294164	0	0	0	0	0	0	0.143045	0	0	0	0
CHFR	0	0	0	0	0	0	0	0	0	0	0	0	0	0	0	0	0	0	0	0	0.742739	0	0	0.0166308	0	0.650387	0	0	0	1.14353	0.438822	0	0	0	0	0	0	0	0	0	0	0	0	0	0	0	0	0	0
SYPL1	24.3149	20.7159	13.608	7.84438	12.1308	21.7613	34.4637	23.1735	21.9884	18.1828	27.1116	12.2854	17.0087	5.63364	27.3918	59.7875	19.1428	24.5651	18.9823	21.7718	8.71738	34.1761	22.4887	8.69924	31.3497	30.3992	25.4362	19.7436	23.7737	19.4313	25.9032	17.9662	32.7488	26.9538	32.0181	35.7226	13.9546	11.3138	21.7746	32.4262	10.7574	18.2488	22.0365	74.0136	32.4187	18.0284	23.6329	23.471	23.0707
RFX5	0	0	0.0255223	0	0	0	0.0286192	0	0	0	0	0	0	0	0	0	0.386883	0	0.0236445	0.0160915	0.0169753	0.0117394	0.0215154	0.0637968	0	0.642612	0	0	0.381866	0.284347	0	0.588121	0	0	0	0	0.203792	0	0.0715408	0.314746	0.0131106	0.325143	0	0.247909	0.467348	0.0991514	0.00969348	0.154751	0.459532
APP	0.086852	0.728808	0.0131574	0	0.107469	0.420261	0	0.336602	0.123774	1.60594	0.105447	0.179777	0	0.0856012	0	1.97941	0	0.461694	0.102659	0.208928	0	0.292249	0.136367	0.126861	0	0.220291	0	0.814988	0.127974	0.415069	0	0.30776	0	0.344825	0.0567763	0.202007	0.0236921	0.0434708	0.0843305	0.556027	0.287356	0.270732	0.0551917	0.504957	0.0789709	0.557318	0	0.218216	0.167108
NRXN3	0	0	0	0	0	0	0	0	0	0	0	0	0	0	0	0	0	0	0.121134	0	0	0	0	0	0	0	0	0	0	0	0	0	0	0	0	0	0	0	0.136363	0	0	0	0	0	0	0	0	0	0
RFX1	0	0	0	0	0	0	0	0.0461069	0	0	0	0.0155726	0.0378425	0.0498214	0	0	0.0227296	0	0	0.0244748	0	0.0391073	0	0.108871	0	0.0976728	0	0.0637005	0.0909375	0	0	0.0520218	0.0185047	0.0338894	0	0.0354224	0	0	0.0584225	0	0.0226032	0.0127441	0	0.11583	0.0337317	0.024611	0	0.02522	0.0361124
IBA57	2.17083	0.653216	2.90663	0.871457	1.77138	3.18051	0.814426	0.892386	3.73092	0.767023	1.36884	1.96739	0.902696	0.460552	1.70755	0	1.69263	1.96484	1.03025	0.758743	1.97153	1.49609	0.683519	1.12298	5.79999	2.30592	5.10655	0.847847	6.70501	3.03372	5.43512	0.626271	3.14054	0.255853	3.9253	0.537982	0.729509	1.56799	2.04718	0.510041	0.659154	0.428967	1.14778	7.63695	2.84568	0.379403	2.989	1.82133	2.35998
APC	0	0	0	0	0	0	0.000851459	0	0	0	0	0	0.000424121	0	0	0	0.00433069	0.00248509	0	0	0	0	0	0.000575035	0	0	0	0	0.00331497	0	0	0.00572849	0	0	0.000790076	0	0.00186093	0.000174472	0.00240192	0	0.00411811	0.000654051	0	0.00486559	0.00403642	0.00131323	0.00317753	0.00728348	0.0012358
TMEM179B	0	0.278276	0.69902	0.709228	0.496324	1.13641	2.33141	1.92868	0	0.140651	0	0	1.17495	0.754266	0	0.41651	1.13499	0	0.60682	0.614285	0.616689	0.602445	0.607854	1.39483	1.00508	1.2098	0.244766	0.785678	0.769277	1.3833	0.733944	0	1.20082	1.09121	0.85595	1.48595	0.54349	0.741804	0	1.58882	0	1.18093	0	1.49734	0.992854	0	0.573205	0	0.969427
ABCE1	1.4391	1.86728	4.75021	5.67186	8.24515	17.0154	8.67827	8.13198	4.4164	5.03582	2.29598	1.91235	1.96943	0.622509	2.45516	4.16978	5.90129	5.20667	2.25475	5.2742	4.28126	5.76426	5.43236	23.88	8.56343	4.94023	5.89689	6.04454	6.77766	5.55675	6.24713	16.6712	8.62896	6.19224	5.57815	7.40204	0.594071	3.12739	5.10498	3.6084	2.89114	4.12073	2.28413	12.1927	7.68383	8.52638	2.83334	12.9413	3.20498
UQCRC2	108.467	34.1859	13.7811	3.82609	15.3761	8.82969	15.5046	3.8115	98.2496	54.2801	36.8324	43.0613	39.3949	31.5069	42.4567	26.4376	47.9062	49.919	47.2088	62.4528	75.5511	56.2151	85.0837	29.6902	148.482	60.0429	171.64	52.0961	101.242	77.1846	145.764	51.7304	124.2	61.4262	144.604	46.4471	21.9659	28.8579	74.939	56.584	40.6264	34.7267	49.8029	85.2302	85.1182	35.3746	97.4601	82.1509	81.5124
XPNPEP1	1.91605	6.0426	8.29192	3.78948	8.63549	17.5967	2.41271	3.81795	2.30307	3.5888	5.81154	4.29433	10.5769	5.57464	7.76625	2.57583	2.96002	2.72986	8.29833	7.36417	10.5115	6.20889	6.18742	12.953	8.27097	12.7819	5.36458	8.70497	8.45278	13.583	8.71852	19.0881	8.53176	4.09195	7.68382	14.546	3.58724	8.06026	5.88941	2.18021	13.6593	5.07601	3.13674	8.84563	5.30435	6.83979	8.37602	6.45887	7.59805
XPNPEP2	0	0	0	0	0	0.184766	0.0986547	0	0	0	0	0	0	0	0	0	0	0	0	0	2.02493	0	0	0	0	0	0	0	0	0	0	0	0	0	0	0	0.0116853	0	0	0	0.180745	0	0	0	0.0740793	0	0	0	0
UQCRC1	90.5105	28.3008	9.53247	6.67222	6.67943	6.26371	2.27334	1.6304	90.4441	36.5251	29.6987	37.7547	29.1009	27.7033	31.6399	17.3193	42.9132	43.4682	32.516	39.4002	57.1949	39.3652	59.7179	22.5745	80.3861	43.6358	117.146	33.0805	95.3403	50.5001	115.04	46.1678	92.2157	45.7585	132.007	33.9716	14.3751	23.7556	51.8277	27.2062	31.6496	10.759	32.8006	61.6078	70.9308	16.5713	88.2561	60.3666	56.7021
GGCX	0	0	0.0733664	0.202967	0.0600712	0.00876838	0.0542859	0	0	0	0	0.0917405	0	0	0	0.0529631	0	0	0.063474	0.0235378	0	0	0.174959	0.437632	0.0261643	0.0632882	0.033514	0.09998	0.447214	0.3779	0.0831183	0	0.0501808	0.0698436	0.0172424	0.0909327	0.0159076	0	0	0.127482	0.119628	0.133529	0.55516	0.0356801	0.0589368	0.403307	0	0.099725	0.0660715
PAPLN	0.0100813	0.0318209	0	0	0	0	0	0.00411681	0.00716352	0.00678515	0.0127829	0.00479383	0.00706905	0.0433727	0.0106474	0	0.0685327	0	0.0356126	0.00545779	0.0352602	0.00416148	0.0818973	0.0371798	0.0217556	0.151622	0.084575	0.679906	0.043766	0.0486554	0	0.0062359	0.00515901	0.412119	0.00275187	0.239382	0.0300368	0.107896	0.070758	0	0.0270894	0.006299	0.0320721	0.00332315	0.195609	0	0.0362937	0.195755	0.0816671
RETSAT	0.162955	0.473295	3.34018	0.932996	4.84336	1.1814	1.2185	0.693567	0.570602	0.253073	2.46591	1.84657	1.78612	0.249787	3.77993	1.52121	3.02506	3.99237	2.92593	1.16602	2.97782	1.46078	0.702428	0.52499	1.27576	1.66971	0.895782	1.69456	1.58773	1.94826	0.598384	1.4305	0.0109621	0.234914	0.946424	3.76528	1.40726	1.36861	0.16641	0.298309	3.1207	0.701414	1.96609	0.501257	0.875457	2.04359	1.64518	2.02738	1.61769
KHDRBS1	7.93562	13.9498	13.5728	4.40341	15.0008	0.752999	6.12415	8.99696	4.77596	8.69123	7.94533	17.1032	10.3453	9.84986	7.78387	21.3485	9.74643	11.0654	14.7856	19.0852	16.4265	23.8422	18.2571	41.8635	9.70722	11.1273	11.135	23.0317	12.6549	8.63936	7.89288	38.7399	10.904	19.0123	8.4213	19.3695	7.75594	13.0572	18.821	11.3235	15.8608	23.9682	22.1714	56.5571	21.4709	42.0602	10.6138	36.8401	19.108
KHDRBS3	0	0.289303	0	0	0	0.209111	0	0	0	0	0	0	0	0	0	0	0	0	0	0.0190094	0	0	0	0	0	0	0	0	0	0	0.0504319	0	0	0	0	2.29723	0	0.0401516	0	0	0	0.231727	0	0	0	1.57064	0	0.279303	0.347632
GGCT	5.72625	21.3038	7.85107	5.77414	11.8554	19.3426	8.68564	17.4169	4.45606	10.8085	4.90028	24.2304	14.7141	15.5495	7.64188	34.0013	13.4412	7.17867	6.75128	10.238	6.85888	25.5162	6.56561	51.9007	13.7927	36.888	8.85091	10.5953	10.3733	8.1018	5.73421	19.2803	5.4861	6.44758	5.0258	7.67	6.10594	8.35062	11.0347	5.05692	9.66493	6.79013	6.99725	30.0315	11.373	24.4869	12.9344	17.3141	6.62273
ZNHIT6	0	0	0	0	0.058999	0	0	0	0	0	0	0	0	0	0	0	0	0	0	0.0215363	0	0	0	0.0736051	0	0	0	0	0	0	0	0.0161915	0	0	0	0	0	0	0	0	0	0	0	0.0668283	0	0.2301	0	0.0321359	0
C10orf54	0	0	0	0.313294	0.125155	0	0	1.50774	0	0	0	0	0	0	0	0	0	0	0.0778462	0	0	0	0	0	0	0	0	0	0	0	0	0	0	0	0	0	0	0	0	0.564878	0	0.856893	0	0	0	0	0	0	0
TMEM127	0	0	0	0	0	0	0	0	0	0	0	0	0	0	0	0	0	0	0	0	0	0.153372	0	0	0	0	0	0	0.0583029	0	0	0	0	0	0	0	0	0	0	0	0.044291	0	0	0	0	0	0	0	0
FLT3	0	0	0.449256	1.23934	0	0	0	0	0	0	0	0	0	0	0	0	0	0	0	0	0	0	0	0	0	0	0	0	0	0	0	0	0	0	0	0	0	0	0	0	0	0.017354	0	0	0	0	0	0	0
ZBED4	0	0	0	0	0	0	0	0	0	0	0	0	0	0	0	0	0	0	0	0	0	0	0	0	0	0	0	0	0	0	0	0	0	0	0	0	0	0	0	0	0	0	0	0	0	0	0	0	0
DPYSL4	0	0	0.044851	0	0	1.29326	0	0	0	0	0	0	0	0	0	0	0	0	0	0	0	0	0	0	0	0	0	0	0	0	0	0	0	0	0	0	0	0	0	0	0	0	0	0	0	0	0	0	0
TARS2	0.220954	0.36609	0.198001	0.00335301	0.336029	0.762174	0.127528	0.203252	0.148547	0.182008	0.159535	0.123392	0.389552	0.0522064	0.683256	0.548988	1.41249	0.0225	0.181035	1.89925	0.503464	0.184734	0.97412	4.8947	0.452687	0.0401183	2.92724	0.126574	0.800441	1.59912	0.502421	0	0.744756	0.358096	0.890725	0.0582931	0.140396	0.160826	0.715025	0.399101	0.270993	0.346262	0.400714	1.09348	0.855413	0.389307	0.420631	0.0612594	0.0620743
DPYSL2	25.9711	36.8866	72.1069	29.2827	67.4005	55.8871	37.3827	22.9741	13.2333	20.2979	31.5786	35.6549	11.1094	24.0154	31.2232	15.1875	33.1224	11.3916	33.9601	24.8807	36.8501	22.379	14.8441	27.4861	16.6776	25.9625	29.8739	43.8669	20.1838	42.4776	20.0484	19.87	10.271	33.6382	16.5405	58.2397	15.5912	13.6997	28.5137	4.762	20.3409	13.5756	19.5753	17.0206	29.4792	21.4721	22.9961	29.0759	42.6358
DPYSL3	7.14757	25.5591	27.7729	3.89139	18.7223	42.2141	13.9209	4.75865	9.79438	7.93682	23.4109	49.6438	2.64461	16.6484	12.5743	2.72384	20.6966	4.38407	19.4732	6.29554	22.4272	19.7977	9.23926	6.88028	10.4025	18.9748	15.6674	58.5049	9.46384	12.6348	8.41401	7.00449	6.69017	45.8704	9.52676	45.3562	13.676	7.06585	15.9392	2.08748	5.50279	13.6484	8.23751	3.5654	10.6814	9.40073	11.1566	10.7742	32.7633
PODN	0.237975	0.420391	0	0	0	0	0	0	0.263626	1.24586	0.393928	1.07135	0	1.22919	0	0	0.114522	0	0.170795	0	0.126504	0	0.0572311	0	0.198588	0.0116403	0.0570467	0.0723638	0.143889	0.0751953	0.247745	0	0.0549968	1.34019	0	3.07947	0.147519	0.59599	0.204377	0	0	0	0.121864	0	0.00749126	0	0.0131035	0.352678	0.427838
IGFBP2	4.67829	3.05427	2.43866	0.166775	0.289655	0.0145864	0	1.69977	1.80603	9.17562	4.59343	0.314434	8.51406	0	4.61553	3.04274	10.5146	11.6855	3.05364	1.53986	2.3529	0	0.927054	11.0543	1.66454	0.588946	0.774321	2.36049	2.7372	1.31728	2.56973	0	1.17153	0.649476	2.2883	5.21333	2.44598	1.33187	0.617076	0	0.476524	0.124431	0.404653	0.602496	1.9558	0.133259	9.39923	4.29549	3.26168
IGFBP3	0	0	0.233594	0.140874	0.357946	0.116995	0.0496643	0	0	0	0.413758	0.199778	0	0	0.014459	0.0324209	0.531937	0.159873	30.1223	0	0	0	0	0	0	0	0	0	0	0	0	0	0	0	0	0	0	0	0.0201601	0	0.00972236	0.10345	0.0651643	0	0.132678	0.941669	0	0	0
BOP1	0	0	0	0.214763	0	0.00350683	0	0	0	0	0	0	0	0.436307	1.00846	0	0	0.212152	0.108438	1.99861	0.141121	0.94712	0.337485	2.91952	0.484571	1.93206	0.108157	0.990283	0.192117	0.102629	0.095541	0.817147	0.071404	2.01916	0	0.272051	0.0225112	0.353989	0.0952536	0.650119	0.362398	0.714861	0.0843432	3.96702	0.0842384	2.05718	0.0854166	0.981105	0.166953
IGFBP7	0.268214	1.30168	0.0785895	1.51969	0.346844	0.265518	0	0.66221	0	1.44092	0.468754	1.94724	0.159491	0.241727	0	0.980205	0.388636	0.632548	0.137559	1.35616	0.319568	2.60209	0	4.97698	0.122241	0.906153	0.0980416	3.26825	1.3735	0.123267	1.15991	5.74611	0.220911	0.942944	0.178132	1.25018	0.10642	0.582343	0.202234	0.930492	0.164103	3.20977	0	5.437	1.28084	13.0083	0.215988	3.68157	0.207643
IGFBP4	0	0	0	0	0	0	0	0	0	0	0	0	0.519011	0.210695	0	0	0	0.0773554	0	0	0	0	0	0	0	0	0	0	0	0	0	0	0	0	0	0	0	0	0	0	0	0	0	0	0	0	0.415184	0	0
IGFBP5	0	0.172788	0.139742	0.324823	0	0	0	0.0592656	0.317355	0	0.123291	0.0646077	0	0	0	0	0	0	0	0.0877555	0	0	0	0	0	0	0	0	0.215747	0	0.115	0	0.0696783	0.0286146	0.015408	0.198487	0.111676	0.243736	0.0457747	0	0	0.12782	0	0	0	0.936023	0.0221376	0.315134	0.625671
CYP1B1	0	0	0	0	0	0	0	0	0	0	0	0	0	0	0	0	0	0	0	0	0	0	0	0	0	0	0	0	0	0	0	0	0	0.338422	0	0	0	0	0.308216	0.13845	0	0	0	0	0	0	0	0	0.336433
CKLF	0	0	0	0	0	0	0	0	0	0	0	0	0	0	0	0	0	0	0	0	0	0	0	0	0	0	0	0	0	0	0	0	0	0	0	0	0	0	0	0	0	0	0	0	0	0	0	0	0
GJA1	0	0	0	0.0502082	0	0	0	0	0	0	0	0	0	0	0	0	0	0	0	0	0	0.39328	0	0.112796	0	0.0284145	0	0.25033	0	0	0	0.1164	0	0	0	1.2824	0	0	0	1.24157	0	0.452565	0	0	0	2.15288	0	0.0767051	0
APLNR	0	0	0	0	0	0	0	0	0	0	0	0	0	0	0	0	0	0	0	0	0	0	0	0	0	0	0	0	0	0	0	0	0	0	0	0	0	0	0	0	0	0	0	0	0	0	0	0	0
RUNX3	0	0	0	0	0	0	0	0	0	0	0	0	0	0	0	0	0	0	0	0	0	0	0	0	0	0	0	0	0	0	0	0	0	0	0	0	0	0	0	0	0	0	0	0	0.11752	0	0	0	0
CYP8B1	0	0	0	0	0	0	0	0	0	0	0	0	0	0	0	0	0	0	1.40585	0	0	0	0	0	0	0	0	0	0	0	0	0	0	0	0	0	0	0	0	0	0	0	0	0	0	0	0	0.386233	0
KDM3B	0	0.0374448	0.125098	0.160908	0.603618	0.213626	0	0.0481155	0	0.062976	0.149526	0.139057	0.0463235	0.00962259	0.0501426	0.0468726	0.182222	0.214867	0.0364275	0.757012	0.191939	0.273565	0.465428	0.375018	0.0302949	0.168948	0.0201656	2.09295	0.0697206	0.0795892	0.0455842	0.516926	3.05116	0.0978204	0.0243328	0.18046	0.0507004	0.0549745	0.0895698	0	0.144292	0.0307529	0.0377199	0.47873	0.167893	0.236824	0.139111	0.232297	0.0544189
ZNF114	0	0	0	0	0	0.00967199	0	0	0	0.00275878	0	0	0	0	0	0.0317785	0.0539536	0.00628709	0.026474	0	0	0	0.0174339	0	0	0	0	0	0	0	0	0	0	0	0	0	0	0	0	0	0	0	0	0	0	0	0	0	0
KDM3A	0	0	0	0	0	0	0	0	0	0	0	0	0	0	0	0	0	0	0	0	0	0.0492896	0	0.0132516	0	0	0	0	0	0	0	0	0	0	0	0	0	0	0	0	0	0	0	0	0	0	0.0284453	0	0
PPP6R3	0.231118	1.04104	0.496079	1.68627	0.703144	0.39881	3.23139	1.54195	0.722649	0.717445	1.36291	1.3609	0.723916	1.13191	1.46699	4.69765	1.60813	2.71507	1.05323	1.37763	1.50126	2.73692	3.15322	3.45576	2.08086	3.01119	2.21146	2.57434	2.09457	2.26569	1.84473	3.53127	2.54827	1.74292	1.64853	3.10858	0.889171	1.06847	2.23062	1.41507	2.30046	2.6714	1.49932	2.84593	3.04665	3.17993	1.59116	3.63844	1.87065
TMC4	0	0.262395	0	0	0.138732	0	0	0	0	0.109942	0.626173	0	0.0569351	0	0.517868	0.413637	0.124657	0.672678	0.0173341	0.596193	0.172438	0.377084	0.00502305	0	0.250313	0.263197	0.104339	0.108848	0.314912	0.58158	0.281952	0.779435	0.249156	0	0.0685385	0	0.314441	2.54991	0.313739	0.349082	0.621727	0.371845	0	0.216166	0.116955	0.0380472	0.911821	0.294371	2.00529
NOP9	0	0	0.316914	1.21707	0.211295	0.356632	0.251646	0.0453439	0	0.0519011	0	0.140421	0.0277817	0	0	0.0654183	0.553685	0.0568987	0.100889	0.271975	0.0446937	0.517217	0.195801	0.469902	0.168343	0.897131	0.136465	0.169078	0.0547459	0.188887	0	1.48041	0.172992	0.391693	0	0.492884	0.032162	0.244068	0.659752	0.77568	0.206485	0.406231	0.515509	2.57208	0.26647	0.979325	0.0576495	4.36656	0.0783516
TMC6	0	0	0	0	0	0	0	0	0	0	0	0	0	0	0	0	0	0	0	0.0257716	0	0	0.0206297	0	0	0	0	0	0	0.0404302	0	0.0110268	0	0	0	0	0	0	0	0	0	0	0	0	0	0	0	0	0
TMC7	0	0	0	0	0	0	0	0	0	0	0	0	0	0	0	0	0	0	0	0.0245749	0	0	0	0	0	0	0	0	0	0	0	0	0	0	0	0	0	0	0	0	0	0	0	0	0	0	0	0	0
APIP	2.24337	0.498303	0.980146	4.42178	0.888993	1.01415	8.02269	4.9566	0.171965	0.332433	0.523631	3.76546	0.025903	0.16764	0.327113	4.03156	1.48906	1.41995	0.45765	0.344618	0.412567	0.575244	1.27623	5.3986	1.68203	2.72327	2.411	3.16325	2.31094	1.68831	2.43462	1.82316	2.66695	8.87067	1.04842	94.0883	1.00613	1.31406	1.23295	2.34249	0.793655	2.20743	1.6743	19.8545	0.86337	1.79538	1.13324	1.35304	1.04518
EIF2B4	0.158877	0.507659	5.262	1.60705	1.68726	2.29109	2.06908	0.862467	0.451592	0.194179	0.331539	0.131514	0.490573	0.0297521	0.293493	0.157045	0.358461	0.617574	0.197618	0.69552	0.456725	0.834825	1.1245	3.83259	0.720594	1.52544	0.774499	1.11238	1.45384	0.832869	3.31627	2.25223	2.17732	0.381801	2.20644	0.940724	0.608182	0.819009	1.62119	0.585871	1.01402	0.570683	1.72777	2.49971	2.21338	0.802672	1.50805	1.20962	0.617587
EIF2B5	0	0.394091	1.3074	0.0771854	1.48556	0.674277	1.32211	0.451934	0.144729	0.289324	0.318328	0.263105	0.174799	0	0.641409	0.205224	0	0.743083	0.581765	0.309944	0	0.412967	0.405336	3.36857	0.486791	1.02078	0.592702	0.474688	0.53159	0.835573	0.242277	0.272158	1.20847	0.906077	0.712564	0.246309	0.0372156	0.276799	0.136987	0.106	0.170979	0.133318	0.0713455	0.716729	0.786047	0.79814	0.660331	0.177851	0.285448
EIF2B2	0	0.370501	1.74636	1.23483	0.841592	2.36409	1.74752	3.82714	1.45097	0.579954	5.80378	0.668294	0	0.0807637	7.10062	0.39349	0.800723	4.54618	1.59825	4.42112	0.904854	1.12041	1.91422	4.53591	2.18789	5.26245	1.47796	4.98986	1.45304	6.2124	4.69154	1.26917	4.7311	3.18923	3.0527	1.01924	0.346472	1.51291	0.975576	0.71373	0.842216	0.674558	1.79164	2.24351	2.6388	2.37864	0.633208	0.431496	1.2145
EIF2B3	0.418338	0.38227	0.935975	0.387418	1.6791	1.31955	1.4382	0.832881	0.423846	0.233763	0.82244	0.543111	0	0.376415	1.18488	2.51139	0.913601	0.661566	0.259577	1.32969	1.2333	0.601102	1.44871	4.95319	1.36788	2.93595	1.8321	1.12096	1.8892	1.22248	1.04586	1.52172	0.95341	0.694817	0.387118	1.6524	0.430809	1.36176	0.357329	0.283296	0.291017	0.437211	0.712349	2.13503	1.53438	1.21396	0.98524	0.908267	0.618234
EIF2B1	2.70827	2.89555	4.81669	11.7278	16.3335	7.25723	9.7748	3.81275	3.8355	0.935646	3.32716	4.11444	1.34484	1.3318	3.91475	4.44389	3.64167	8.76005	1.09139	3.86981	3.92162	2.64993	12.3673	21.3329	3.57973	12.2391	3.28785	6.28375	2.09067	13.0419	4.09746	2.96479	4.59909	2.61885	2.79286	3.9895	3.24703	2.57822	4.04363	2.00307	2.10387	2.39758	2.33169	7.09954	2.25776	3.61831	3.22028	4.92053	8.39874
PRKAR2A	10.0173	9.4637	8.5199	7.16417	10.8155	8.52339	10.4062	7.40581	17.3716	11.3118	9.27153	3.86571	13.1457	8.96792	6.7874	5.8021	19.5135	17.3466	12.2612	3.21733	8.94711	22.2316	8.12676	10.2948	39.8698	10.142	19.0532	8.94865	27.3451	17.0049	26.089	10.3218	20.318	9.9267	23.8099	16.4098	11.3779	11.9389	14.5912	5.65412	10.4227	5.37812	11.1453	21.3301	18.5695	4.36008	24.8109	21.7187	11.4079
PRKAR2B	1.89545	3.53634	6.07771	0.175023	3.64262	0.781869	2.11677	0.737558	2.73223	1.5468	5.57853	2.53927	0.925546	0.861017	1.83006	0	2.26998	0.986418	4.71184	0.0949754	1.90205	0.493605	1.50059	0	3.4252	0.770994	1.75091	4.7255	3.3018	3.97416	1.96405	0.136159	1.77805	6.40768	1.09038	5.84343	2.35719	0.837767	5.82198	0.538407	1.17629	0.506509	3.38098	0.279845	3.44364	0.214582	2.00644	1.55756	6.94932
MAGT1	6.68993	5.07346	3.00598	1.90281	1.13917	4.14561	6.01947	0.438433	12.015	4.5557	2.87409	4.33381	2.27037	0.286568	3.52233	3.06628	0.959514	3.96112	3.70931	1.79251	3.76992	4.06865	2.98293	1.31097	4.29893	2.23337	5.46094	0.673881	5.75571	0	7.61004	5.52851	8.86734	0.55061	9.63832	3.34581	0.883983	1.97191	6.51063	10.2551	2.29459	3.65091	7.92224	3.43417	8.11159	8.56461	4.09174	1.77174	5.0847
TXNIP	0	0	0.10363	0.0683104	0.105471	0.0583652	0.653478	0	0	0	0	0	0.0971695	0.0188627	0	0	0.131828	0.00521378	0.029328	0.14528	0.0469916	0.190364	0.342223	0.556398	0.0885407	0.0956017	0	0.239092	0	0.0410977	0.0349951	0	0.131756	0.166144	0.0580079	0.0441193	0.0642503	0.0781363	0.227919	0.115292	0.10139	0.0376259	0.0955193	0.153702	0.147296	0	0	0.0345161	0.35085
MLF1	0	0	0	0	0	0	0	0	0	0	0	0	0	0	0	0	0	0	0	0	0	0	0	0	0	0	0	0	0	0	0	0	0	0	0	0	0	0	0	0	0	0	0	0	0	0	0	0	0
QPRT	0.161711	0.806813	2.07332	9.82815	2.25971	0	0.800169	0.143816	0.257729	0.0129049	0.420192	0	0	0.447716	0.609198	0	2.97714	0.189185	0.0547337	0	1.09337	0.00300919	1.54764	15.6565	9.69755	0.436684	0.463351	1.15186	6.53739	0.753499	0.189014	0	0.251602	0.632143	0	0	0	0.0651135	0.871268	0	0.366209	0.540168	0.484066	0.101454	0.579733	0	0.202412	0.694103	2.03584
IFT140	0	0.00759852	0	0	0	0	0	0	0	0.00241361	0	0	0	0	0	0	0.00973038	0	0	0	0	0	0.00848463	0.00545429	0.0106293	0.00743218	0	0	0.00324316	0.00875595	0.00515453	0	0.00608636	0.0079326	0	0.0134318	0.00624903	0	0	0	0.0118675	0.00269021	0.00961362	0	0.00730013	0.00775705	0.00755529	0.00798456	0.0105677
MLF2	0	0	0.0778558	0	0	0	0	0	0	0	0	0	0	0	0	0	0	0	0	0.30855	0	0	0	0.0714485	0	0	0	0	0	0	0	0	0	0	0	0	0	0	0	0	0	0	0	0.292741	0	0	0	8.4382	0
TMEM14C	0.385085	1.25807	0	0	0	0	1.20413	0	1.16403	2.15729	0	0	0	0	0	1.93626	0	1.69054	5.14715	3.95334	0	0.500844	5.86083	14.1197	1.52382	1.32226	0	0	5.48191	0	0	0	0	0	1.58673	0	0	0	0.270972	0.721403	0.273654	1.41955	0.746515	0.469953	0.979575	0.410213	0	0	1.21455
TMEM14B	0	0	0	0	0	0	0	0	0	0	0	0	0	0	0	0	0	0	0	0	0	0	0	0	0	0	0	0	0	0	0	0	0	0	0	0	0	0	0	0	0	0	0	0	0	0	0	0	0
FANCF	0	0	0	0	0	0	0	0	0	0	0	0	0	0	0	0	0	0	0	0	0	0	0	0	0	0	0	0	0	0	0	0	0	0	0	0	0	0	0	0	0	0	0	0	0	0	0	0	0
MECOM	0	0	0	0	0	0	0	0	0.0303797	0.170163	0	0	0	0	0	0	0	0.0427359	0	0.032828	0.010528	0.00186427	0.000884727	0	0.157343	0	0	0	0.0248122	0.0270841	0.10836	0.241484	0	0	0	0	0	0.00427352	0	0	0	0	0.401638	0.596065	0	0.0257478	0.0650804	0.0907618	0
ITGA2B	0	0	0.0147013	0.623997	0	0.0432077	0	0.0737785	0	0	0	0	0	0	0	1.40568	0	0	0.0100607	0	0	27.4828	0.0385061	1.25264	0	0	0	0.061893	0	0	0	2.09676	0	0	0	0.17197	0	0	0	0.56119	0	0.185491	0.343749	0	0	14.6413	0	0.0967042	0
RSPH1	0	0	0	0	0	0	0	0	0	0	0	0	0	0	0	0	0	0	0	0	0	0	0	0	0	0	0	0	0	0	0	0	0	0	0	0	0	0	0	0	0	0	0	0	0	0	0	0	0
FANCE	0	0	0	0	0	0.10325	0	0	0	0	0	0	0	0	0	0	0	0	0.0724399	0	0	0	0	6.6043	0	0	0	0	0	0	0	0	0	0	0	0	0	0	0	0	0	0	0	0	0	0	0	0	0
ABCA12	0	0	0	0	0	0	0	0	0	0	0	0	0	0	0	0	0	0	0	0	0	0	0	0	0	0	0	0	0.352399	0	0	0.0174666	0	0	0	0	0	0	0	0	0	0	0	0	0	0	0	0.0153415	0
C9orf123	0	0	0	0	0	0	0	0	1.30953	0	0	0	0	0	0	0.39068	0	0	0.835441	0	0	0.832783	0	0	5.91498	2.48871	0.830896	0	5.15248	0	0	0	0	0	0.683108	0	0	1.31759	0	0	0.201678	0	0	0.535606	0.272896	0	0.757908	0.474237	0.816048
CLIC6	26.2303	0	0.298948	0.0127487	0.46297	0.622467	44.0234	10.7395	49.494	2.54819	2.08625	12.3715	0.262693	0.80133	0.164347	0	3.38261	19.3623	0.227259	0.213995	5.50837	0	32.2987	0	74.6616	9.4261	51.9112	1.51161	79.6399	2.82031	123.676	0	84.2497	1.41198	149.194	1.3859	1.0144	10.3775	39.2316	36.7536	0	0.76884	6.90561	1.33337	43.5258	2.89982	34.3535	1.30521	12.4904
PHACTR4	0	0.0678795	0.0262652	0.0374394	0.246807	0.284033	0.0126569	0.0718605	0	0.0300729	0.116169	0.141725	0.0624686	0.0569232	0.141374	0.123567	0.0457051	0.101128	0.0872474	0	0.0920676	0.0512913	0.0384431	0.259463	0.0467589	0.167642	0.0526394	0.102208	0.0925567	0.0665662	0.0272391	0.0642159	0.0211368	0.0456651	0	0.0626101	0	0.0366373	0	0	0.195944	0	0	0.0687202	3.69323	0.0790936	0.146745	0.0326209	0.0338073
CLIC4	9.19565	16.8578	24.1178	7.98122	16.9043	15.6251	23.1199	11.7268	12.1947	12.7987	20.5259	31.9825	14.5523	21.5627	19.8929	20.6006	23.1282	15.2027	22.8442	12.0729	20.811	36.2943	25.7987	30.4576	27.3406	32.886	25.9171	45.1247	25.9117	20.7199	28.0978	34.8848	33.6987	43.2728	18.6851	64.1648	7.0467	5.99121	20.3616	16.0832	7.30245	23.1005	22.3115	12.9612	33.4517	45.9204	11.7436	29.51	24.0213
NOP2	0.0975354	0.121033	0.20892	0.718186	0.183735	0.51567	0	0.545453	0	0	0.107465	0.560538	0	0.62139	0.378084	1.06306	0.227153	0.573912	0.152722	2.39665	0.568211	1.44884	0.471451	3.84685	0.414775	2.54076	0.255352	1.34205	0.634872	0.450696	0.0555097	2.83574	0.337678	0.558243	0.0671656	0.574367	0.0691627	0.147961	0.347341	1.37098	0.432091	0.975856	0.140129	3.70058	0.527512	3.22764	0.101978	1.55138	0.634421
CLIC2	0.132549	2.58003	3.45817	0.123196	1.27972	4.24795	3.07619	0.432307	0.0434103	0	1.25397	3.11386	0.502832	2.07579	0.896986	1.14664	2.1481	0.691265	3.40657	0	2.36231	1.07132	5.00328	1.51076	1.512	2.50426	2.41706	4.07213	0.862866	9.70739	1.43149	0.823463	3.14657	7.93259	0.783551	9.13353	0.819957	1.12513	1.91077	0.580256	1.46908	1.83049	2.16997	0.923486	4.88184	0.574445	1.99557	2.11225	3.64543
CLIC3	0	1.45811	0.462337	0.0184465	0.24247	0	0	0.514189	0	0	0	0	1.40993	0	0.531603	0	0	0	0.336556	0	0	0.580309	0.0471039	0.0291535	0	0.0945981	0	0	0	0	0.160412	0.0274158	0	0	0.0732101	0	0.229398	0.0392529	0.0176341	0.969087	0	0	0.300249	0.105341	0.04116	0	0.576159	0	0.224691
LRSAM1	0.0419017	0.0802009	0.176798	0.0551778	0.0602749	0.316791	0.17268	0.00858332	0	0	0	0.211898	0.0549635	0.255597	0.0629327	0.0656153	0.115104	0.200581	0.318627	0.100051	0.0496764	0.171242	0.441343	0.586297	0.254591	0.0893487	0.0616292	0.328535	0.0821404	0.110238	0.025882	0.130619	0.0532106	0.037757	0.0355365	0.186351	0.215391	0.102657	0.0708563	0	0.0960717	0.223323	0	0	0	0.197131	0.129649	0.0988135	0.125548
NUP107	0	0.319944	0.15966	0.224941	0.217833	1.00112	0.40696	0.0997038	0.0860089	0.173136	0.239904	0.284661	0.0884285	0.522257	0.0637152	1.90737	0.303757	0.116792	0.277839	1.70099	0.00897326	0.705467	0.773038	1.75598	0.454041	1.19641	0.153443	1.66637	0.48325	0.902167	0.120983	2.21176	0.508557	1.08845	0.20165	1.01672	0.226018	0.256171	0.767304	1.26152	0.457231	1.02943	1.06682	1.63431	1.17616	3.31886	0.245316	1.19011	0.574367
KIAA0020	0.0377965	0	0.254939	0.55213	0.195311	0.263257	0.108772	0.0187498	0	0	0	0	0.0173869	0.0300205	0.123603	0	0.0539412	0.0261941	0.0868232	1.23571	0.0381299	0.358004	0.0283194	0.793982	0.211301	1.01667	0.0652361	0.39644	0.172099	0.249137	0.03444	1.07032	0.0794401	0.411668	0.0269772	0.124438	0.0262627	0.12552	0.0542608	0.0119945	1.24806	0.347677	0.0932994	2.8954	0.130454	0.282594	0.0327947	0.577957	0.157165
TMEM147	0	0	0	0.130373	0.0880818	0	0	0	0	0	0	0	0	0	0	0	0	0	0.228495	0	0	0	0	0.155545	0.494897	0	0	0	0	0	0	0	0	0	0	0	0	0.136103	0	0	0	0	0	0	0	0.074241	0	0.334279	0
ENY2	0	0	0	0	0	0.460858	0.988127	0	0	0	0	0	0.660827	1.58412	0	0	2.57533	0	0.55659	1.97423	0	0	0	2.32878	0	3.77465	0.631264	0	0.505857	0	0.415989	2.18498	0	0.797306	0.456124	1.41817	0	0	0	0	0.167004	0.34188	0.648651	3.35754	0.20317	0.660457	0.527666	0.931252	0.985342
ASGR2	0	0	0	0	0	0	0	0	0	0	0	0	0	0	0	0	0	0	0	0	0	0	0	0.0344422	0	0	0	0	0	0	0	0	0	0	0	0	0	0	0	0	0	0	0	0	0	0	0	0	0
TMEM143	0	0	0	0	0	0	0	0	0	0	0	0	0	0	0	0	0	0	0	0	0	0	0	0	0.274394	0.0139157	0	0	0.250379	0	0.362447	0	0.347317	0	0.191704	0	0	0.039022	0.0215606	0.143238	0	0	0	0	0.259165	0.144832	0	0	0
RIT1	0	0	0	0	0	0	0	0	0	0	0	0	0	0	0	0	0	0	0	0	0	0	0	0	0	0	0	0	0	0	0	0	0	0	0	0	0	0	0	0	0	0	0	0	0	0	0	0	0
TMEM141	0	0	0	0	0	0	0	0	0.24322	0	0	0	0	0	0	0	0	0	0	0	0	0	0	0	3.0784	0	1.41441	0	5.02454	0	3.99321	0	0.575249	0	4.8246	0	0	0	0	1.95487	0	0	0	0	0	0	0	0	0
SF1	1.36841	0.825267	4.17882	1.52279	3.91777	4.1081	3.23779	15.1201	1.33798	3.85968	2.87973	2.9435	1.41373	2.40254	4.03061	6.16542	8.26889	4.70687	5.10965	6.97012	5.54861	8.02182	3.51289	9.47542	3.35937	6.90507	3.17796	7.16896	5.12266	4.33357	3.24984	6.46976	1.57511	4.00635	1.61734	3.39824	2.06021	2.70791	3.72789	0.343803	4.05761	1.63951	3.09414	20.5581	4.14302	4.5377	5.12574	9.0353	5.7435
API5	1.9346	6.28495	11.2429	14.7097	8.67596	14.6847	7.78364	4.55015	2.33693	9.04763	6.57818	5.61166	3.89786	1.31328	3.04347	6.87035	4.22086	7.05682	9.52402	13.4135	7.8305	11.1807	10.3879	20.9831	5.81971	10.4349	7.22991	10.2212	5.87553	7.79414	4.40332	23.2834	6.58387	11.0137	2.19922	15.7547	5.69316	3.44603	9.60751	5.38322	8.30047	10.004	10.1561	27.6834	7.81729	23.4007	3.07838	18.7471	8.20868
SOWAHA	0	0	0	0	0	0	0	0	0	0	0	0	0	0	0	0	0	0	0	0	0	0	0	0	0	0	0	0	0	0	0	0	0	0	0	0	0	0	0	0.250497	0.0632047	0	0	0	0	0	0	0	0
SOWAHB	0	0	0	0	0	0	0	0	0	0	0	0	0	0	0	0	0	0	0	0	0	0	0	0	0	0	0.080094	0	0	0	0	0	0.0201644	0	0	0	0	0.0049947	0	0	0.00362978	0.0112732	0	0	0.0124138	0	1.96858	0	0
SOWAHC	0.0324954	0.112831	0.198305	0	0.309787	0.0141221	0.0262353	0.052208	0	0	0.103735	0	0.133853	0.0778108	0.0855898	0.0321662	0.142673	0.0785025	0.0352884	0.150184	0.0514606	0.0295761	0.0174686	0.158779	0.0420649	0.272262	0	0.0199392	0.0707718	0.0780636	0.0780615	0	0	0	0.0119932	0.0826954	0.0556692	0.163751	0.106234	0.028715	0.117049	0.0332309	0	0.359394	0.0875333	0.0444973	0.107077	0.121548	0.110068
SOWAHD	0	0	0	0	0	0	0.041499	0	0	0	0	0	0	0	0	0	0	0	0	0	0	0	0	0	0	0	0	0	0	0	0	0	0	0	0	0	0	0	0	0	0	0	0	0	0	0	0	0	0
KIAA1199	0	0	0	0	0	0	0	0	0	0	0	0	0	0	0	0	0	0	0	0	0	0	0	0	0	0	0	0	0	0	0	0	0	0	0	0	0	0	0	0	0	0.0397608	0	0	0	0	0	0	0
HLA-DPA1	0	0	2.16709	1.15501	3.9158	6.96862	32.5878	2.20546	0	0	1.85836	4.09156	1.90341	4.0101	0	11.4435	2.15645	0	4.13893	0	5.97629	27.7597	12.152	3.45627	6.61426	10.8269	7.05022	0	0	9.92431	2.0178	40.6654	4.16314	0	0	0	2.64029	2.82714	0	0	0	10.6493	0	0	0	0	3.64341	4.21744	6.93441
FAM32A	0	3.54564	0	0	0	0	0	0	0	0	1.07456	0	0	0	0	0	0	0	0	0	0	0.378425	0	0.625446	0	0	0	0	0	0	0	0	0	0	0	0	0	0	0	0	0	0	0	1.53355	0	0	0	0	0
KIAA1191	0	0	0	0	0	0	0	0	0	0	0	0	0	0	0	0	0	0	0.0211688	0	0	0	0.0666615	0	0.061361	0	0.185929	0	0.61972	0	0.199277	0	0	0	0.134705	0	0.0219126	0.0229455	0.0452256	0	0	0	0	0	0	0	0	0	0.0350574
FER1L6	0.597047	1.06947	0.47243	0.0165045	0.470441	0.420103	0.0133345	0.0316327	0.367844	0.90465	1.29769	0	3.43987	0	2.5631	0.0371893	1.00272	0.834271	0.920091	0	0.306214	0	0.11954	0	0.0825616	0	0.0899852	0	0.290715	0.0869499	1.4616	0	0.207903	0	0.575506	0.215556	1.25625	0.932874	0.101653	0	0.115275	0	0.197867	0	0.365358	0	3.41889	0.791069	1.20205
VMP1	0.565494	0	0.103076	2.3053	0.0858333	1.20607	0.0341062	0	0.862904	0	0	0	0	0	1.0824	0	0	0.884762	0.539772	2.39042	0	0.457279	0.568995	0.161251	0	1.14529	0.561018	0.254896	0.356123	0	0.456551	0.450515	0.482776	0.509675	0	1.56133	0	0	0	1.35765	0.977323	1.31885	0	5.24944	0.14388	0.479641	0	0	0
FER1L5	0.140002	0	0	0	0	0	0	0	0	0	0	0	0	0	0	0	0	0	0	0	0.0885737	0	0	0	0.318158	0	0	0	0	0	1.18765	0	0	0	0	0	0	0	0.128523	0	0	0	0	0	0	0	0	0	0.0946313
CA5B	0	0	0	0	0	0	0.129578	0	0.0705944	0	0	0	0	0	0	0	0	0	0	0	0	0	0	0	0.269685	0	0.211289	0	0.559667	0	0	0	0.139493	0.195811	0.151215	0.197729	0	0	0	0	0	0	0	0	0	0	0	0	0
ZMAT2	0	0	0	0	0	0	0	0	0	0	0	0	0	0	0	0	0	0	0.103104	0.420536	0	0.21624	0.0390711	0.271531	0	0.2153	0	0	0.142536	0	0	0.444096	0	0	0	0	0	0	0	0	0	0.141467	0	0.546872	0	0	0	0.165311	0
C19orf26	0	0	0	0	0	0	0	0	0	0	0	0	0	0	0	0	0	0	0.541945	0	0	0	1.27407	0	0	0	0	0	0	0	0	0	0	0	0	0	0	0	0	0	0	0	0	0	0	0	0	0	0
C19orf25	0	0	0.326635	0	0	0	0	0	0	0	0	0	0	0	0	0	0.280526	0	0.0902292	0.0857068	0	0.128404	0	0.146215	0	0.298649	0	0	0.207542	0.182132	0	0.179823	0	0	0	0	0	0.235217	0	0	0.151361	0	0	0	0.0949461	0	0.187471	0	0
SMOC2	0	0.0667345	0	0	0	0	0	0	0	0	0	0	0	0	0	0	0	0	0	0.0448697	0	0	0	0	0	0	0	0.596145	0	0	0	0	0	0	0	0	0	0	0	0	0	0	0	0	0	0	0	0	0
SMOC1	0	0	0	0	0	0	0	0	0	0	0	0	0	0	0	0	0	0	0	0	0	0	0	0	0	0	0	0	0	0	0	0	0	0	0	0	0	0	0	0	0	0	0	0	0	0	0	0	0
MYBL2	0	0	0	0	0	0	0	0	0	0	0	0	0	0	0	0	0	0	0	0	0	0	0	0	0	0	0	0	0	0	0	0	0	0	0	0	0	0	0	0	0	0	0	0.123201	0	0	0	0	0
ITGB1BP1	0	0	0	0	0	0	0	0	0	0	0	0	0	0	0	0	0	0	0	0	0	0	0	0	0	0	0	0	0	0	0	0	0	0	0	0	0	0	0	0	0	0	0	0	0	0	0	0	0
ITGB1BP2	0	0	0	0	0	0	0	0	0	0	0	0	0	0	0	0	0	0	0	0	0	0	0	0	0	0	0	0	0	0	0	0	0	0	0	0	0	0	0	0	0	0	0	0	0	0	0	0	0
ZNF7	0	0	0	0	0.513336	0	0	0	0	0	0	0	0	0	0	0	0	0	0	0	0	0	0	0	0	0	0	0	0	0	0	0	0	0	0	0	0	0	0	0	0	0	0	0	0	0	0	0	0
ZNF3	0	0	0	0	0	0	0	0	0	0	0	0	0	0	0	0.025337	0	0	0	0.0189566	0	0	0	0.00322058	0	0	0	0	0	0	0	0	0	0	0	0	0	0	0	0	0.00664543	0	0	0.00502045	0	0	0	0	0
TIPIN	0	0	0	0	0	0	0	0.0363849	0	0	0	0	0	0	0	0	0	0	0	0	0	0	0	0	0	0	0	0	0	0	0	0	0	0	0	0	0	0	0	0	0	0	0	0	0	0	0	0	0
ZNF8	0	0	0	0	0	0	0	0	0	0	0	0	0	0	0	0	0	0	0	0	0	0	0	0	0	0	0	0	0	0	0	0	0	0	0	0	0	0	0	0	0	0	0	0	0	0	0	0	0
C11orf16	0	0	0	0	0	0	0	0	0	0	0	0	0	0	0	0	0	0	0	0	0	0	0	0	0	0	0	0	0	0	0	0	0	0	0	0	0.253469	0.191474	0	0	0	0	0	0	0	0	0	0	0
ZAP70	0	0	0.219921	0.00810066	0.197848	0.030156	0.205285	0	0	0.0879484	0.16851	0	0.0127915	0	0.14094	0.0684662	0.057274	0	0.118461	0	0.129434	0.531308	1.46372	0.0179994	0.0327868	0.0886362	0	0.206618	0	0.109101	0.144123	0.324323	0.212338	0.941935	0	0	0.0747484	0.027859	0.513249	0.372354	0	0.04086	0.180988	0	0.753913	0.0227099	0	0	0.131414
PHLDA2	0	0	0	0	0	0	0	0	0	0	0	0	0	0	0	0	0	0	0	0.481683	0	0.111965	0	0	0	0.359989	0	0.121408	0	0	0	0	0	0	0	0	0	0	0	0	0	0	0	0	0	0	0	0	0
OGFR	0.253706	0.785485	0.195151	0.667582	0.593452	1.27362	2.53869	1.28868	0	0.464855	0.263681	0	0.0830241	0.0425461	0.61015	0.441497	0.365855	0.708785	0.0325843	1.11229	0.558537	1.27242	0.611562	2.26869	0.509872	1.40112	0.560785	0.56787	0.583512	0.545856	0.321533	4.41643	0.673479	0.411451	0.146622	1.00228	0.137286	0.135538	1.13106	0.883308	0.415237	1.32906	0.708664	1.9035	1.12876	0.953452	0.175956	0.595699	0.579801
EPM2AIP1	0	0	0.385814	0.207891	0.41374	0.150124	0	0	0	0	0	0	0.0297717	0	0.019768	0	0	0.103151	0.248854	0.111547	0	0.161996	0.314497	0.0507006	0.034308	0.0580183	0.170408	0.0977851	0.205915	0.0586605	0.0956316	0.959037	0.0699203	0.162372	0.0825388	0.510314	0.0643866	0.0285162	0.107837	0	0.0544906	0	0	0	0.123759	0	0.0773574	0	0.125429
CDC5L	1.26616	3.34099	0.427983	0.076958	0.081144	0.0326331	1.27737	4.98941	0.466904	1.73006	0.822861	0.176519	0.895817	0.757257	1.16774	1.98619	1.08411	0.674177	1.29251	1.2185	0.967543	1.09309	0.859753	5.49445	0.502581	4.28203	1.46516	2.07191	0.687096	3.24437	1.36335	5.96513	0.477875	1.08075	0.411429	1.29552	0.430561	2.72493	1.32044	0.725509	2.04861	1.73802	1.11322	8.32047	0.925575	1.14589	1.215	3.83328	1.66741
RAC2	57.7427	64.577	28.671	50.5827	56.8879	44.686	111.14	80.2476	37.3031	55.3466	48.9905	58.4161	33.528	58.8961	80.2453	98.6687	75.5289	73.9236	42.5843	45.2918	51.1689	95.3	134.74	37.3959	75.8463	91.6866	51.701	107.625	66.844	112.503	44.0114	52.5224	78.894	127.108	28.833	94.0651	29.3778	27.9666	132.999	78.6665	21.6996	68.2583	86.0114	16.4325	138.07	57.9128	36.8628	61.2489	66.371
RAC3	0	0	0	0	0	0	0	0	0	0	0	0	0	0	0	0	0	0	0	0	0	0	0	0.498217	0.347624	0	0	0	0	0	0	0	0	0	0	0	0	0	0	0	0	0	0	0	0	0	0	0	0
RAC1	73.1148	111.944	76.1453	55.9363	68.4724	41.6621	54.2962	91.6548	76.0872	99.5555	80.1192	80.0605	49.7229	20.7309	81.4962	41.5768	51.9776	66.0702	60.7504	62.1563	42.4961	87.613	50.2027	85.3601	80.8262	63.5026	44.7933	59.0381	91.4069	65.3809	67.5976	69.7584	57.3541	60.3463	66.5846	85.2776	38.8354	46.8223	59.5497	35.0131	45.3578	40.3354	21.8773	66.6142	65.4189	38.8745	70.5048	40.8359	74.9819
SBDS	11.8856	28.9041	14.6659	29.4381	13.8203	11.9892	0.269213	16.4975	7.85181	25.0034	22.1677	7.68562	12.344	1.1296	14.16	3.70202	15.6711	19.8364	11.4954	8.27599	18.8827	2.17505	11.6797	19.5291	19.918	17.3728	3.52244	3.56064	24.2554	13.3765	15.569	7.73214	5.84414	7.26952	9.26622	0.98934	4.20944	10.7833	7.00704	3.81781	8.55304	3.56314	1.80909	7.84792	4.38997	4.07075	10.9296	8.22029	11.7364
VCL	40.5327	80.0212	113.22	198.064	66.6498	144.251	127.555	147.048	39.1713	52.4955	75.4344	109.38	31.082	51.9514	45.9979	29.7122	78.5108	57.7175	70.4191	40.7238	55.94	64.1266	33.3453	34.0535	64.757	86.8201	51.3208	109.166	65.3675	80.9832	43.7953	45.998	41.5438	103.731	39.5135	111.291	50.8711	31.3032	70.915	17.9422	29.2682	23.4059	45.2766	44.7093	52.7511	57.8019	49.0414	63.9953	86.5288
VCP	44.3112	51.3648	69.8548	49.2422	73.5154	85.6725	149.026	210.325	43.3594	57.975	52.5178	39.0512	49.9257	59.9395	87.9448	52.5134	77.5122	71.2218	67.9849	57.2545	71.7609	85.6706	85.1223	128.647	63.201	73.8226	72.5549	69.7481	70.4304	70.6929	60.7033	102.57	63.4371	67.2284	51.5621	71.7999	30.1874	33.606	77.7783	21.1326	44.1143	33.2557	72.53	85.3853	80.3428	46.8688	58.3586	87.4094	69.1707
LILRB4	0	0	0	0.0616978	0	0	0	0	0	0	0	0	0	0	0	0	0	0	0	0	0	0	0.0192327	0	0	0	0	0	0	0	0	0.932935	0	0.0232126	0	0	0	0	0	0	0	0	0	0	0	0	0	0	0
AP2A1	2.7277	6.1515	15.9357	13.9355	14.2572	12.903	7.7629	3.46926	1.70874	4.77072	4.96622	6.3896	4.23025	5.34433	8.34578	12.2047	8.67823	5.12498	6.28044	6.60021	4.74094	12.6425	8.58299	13.7748	10.1723	9.60673	6.0978	8.06161	5.9885	8.16178	4.37268	12.3454	5.45651	9.02431	3.62225	13.8955	2.90887	3.39641	5.92046	5.91321	4.75382	7.74359	4.86235	13.3499	8.18126	14.1004	7.46798	10.3844	5.84168
AP2A2	3.70067	5.79679	11.5122	5.48027	15.5103	8.1075	7.45713	3.19975	3.08935	4.77947	2.94762	4.08864	3.5216	2.60394	6.97584	7.46322	5.09936	4.48671	4.78637	7.20416	3.18326	9.14084	7.09819	4.44742	3.80714	6.43438	4.91348	5.64143	6.26613	8.46038	5.1686	7.05907	7.54646	5.46833	4.09342	9.66589	2.32618	3.18325	5.0798	2.87664	3.16877	3.24044	4.21516	6.7753	5.26064	3.68235	3.01678	6.3843	4.36416
CADPS	0	0.100236	0.147989	0.00235168	0.0119831	0.00557641	0.00936298	0	0	0	0	0.0279236	0	0	0	0	0.0182386	0	0	0.705856	0.0100638	0	0	0	0.902261	0.130144	0	0	0	0.00464094	0	0	0	4.01272	0.00314458	4.19608	0.0890014	0.0594069	0	0	0.270942	0	0	0	0	0	0	0	0.0161277
MRPS18C	0	0	0	0	0	0	0	0	0	0	0	0	0	0	0	0	0.653609	0.96523	0	0	0	0.252975	0	0.737569	0.422305	0	0	0	0	0	0	0	0	0.282797	0	0	0	0	0	0	0	0	0	0	0	0	0	0	0
PBX2	0	0	0	0	3.68507	0.774409	0	0	0	0	0	0	0	0	0	0	0	0	0.0440608	0.0340453	0	0	0.0216918	0.668519	0.0539201	0	0.0358994	0	0	0	0	0.116367	0	0.250365	0.0277601	0	0	0	0.0679529	0	0	0	0	0	0	0.362097	0	0	0
PBX1	0	0	0.620585	0	4.33538	0.91107	0	0	0.18716	0	0.155836	0	0.145559	0.153194	0	0	0	0	0.171882	0.092279	0	0	0.0661399	0	0.0634355	0	0.0422346	0.248296	0.279832	0.190071	0	0.369684	0.06353	0	0.032659	0	0.132701	0.126949	0.0799446	0	0.395743	0	0	0.760136	0.101924	0	0.732991	0.225681	0.971061
BCL6	0	0	0	0	0.0289975	0.191454	0	0	0	0	0	0	0	0	0	0	0	0	0	0	0	0	0	0.00697591	0	0	0	0	0	0	0	0	0	0	0	0	0	0	0	0	0	0	0	0	0	0	0	0	0
AIRE	0	0	0	0	0	0	0	0	0	0	0	0	0	0	0	0	0	0	0	0	0	0	0	0	0	0	0	0	0	0	0	0	0	0	0	0	0	0	0	0	0	0	0	0	0	0	0	0	0
MFSD11	0	0	0	0	0	0	0	0	0	0	0	0	0	0	0	0	0	0	0	0	0	0	0	0	0	0	0	0	0	0	0	0	0	0	0	0	0	0	0	0	0	0	0	0	0	0	0	0	0
NSUN2	11.6317	1.13096	4.05402	5.61057	3.01915	5.84353	0.967735	2.59471	0.915048	33.3773	0.486539	0.55846	0.222984	0.32744	0.649043	0.205366	0.975196	1.38099	1.38667	4.52451	0.758926	2.83599	1.31762	11.6987	1.04844	4.53561	0.679029	3.1382	1.30914	1.63657	1.21581	2.43181	1.61598	2.11722	0.836199	0.999637	0.426293	1.17033	2.24524	0.533753	1.74291	3.58413	0.736898	8.92061	2.11442	4.34659	0.885573	2.82986	1.91285
NSUN5	0	0.0301836	0	0	0.0643224	0.23636	0.00517169	0.0653679	0	0	0	0	0	0	0.0325334	0	0	0.0333352	0	0.530434	0	0.0895604	0	1.52149	0	0.075717	0.0124861	0.420071	0	0.0273379	0	1.07631	0.0130595	0.674474	0	0	0	0.0146661	0.0183621	0	0.0349378	0	0	0.506966	0.0118236	0.0163637	0	0	0
NSUN4	0	0	0.166653	0	0	0.126659	0	0	0	0	0	0.21496	0.0468362	0	0	0	0	0.108395	0.038962	2.02918	0.0883599	0.139268	0.0611209	0.913763	0.289059	0.330872	0.131484	0.108545	0.350711	0.143848	0.0929478	0.0781373	1.53063	0.0960393	0.0666552	0.0809289	0.0336694	0.0668964	0.107306	0.0607366	0.204959	0	0.0823437	1.03587	0.138064	0.14256	0	0.645378	0.0660158
NSUN7	0.204755	1.29743	0	0	0	0	0.881709	1.56224	1.29037	0.0800296	0.0838836	0.140297	0.0664675	0	0.400316	0	0.118085	0.0897706	0.102991	0.395039	0.258226	0	0.0678601	0.0261336	0	0	0.407986	0.0204536	0	0.526925	0.480047	0.0302052	0.892811	0.579369	0.498423	0.473927	0	0.28064	0.243447	0.05389	0.0402609	0.025464	0	0.441584	0.106042	0.0798666	0.106766	0.105174	0.336575
NSUN6	0	0	0.889392	0	0	0	0	0	0	0	0	0	0	0	0	0	0	0.0770773	0	0	0	0	0.00295203	0.11438	0	0	0	0	0	0	0	0	0	0	0	0	0	0	0	0	0	0	0	0	0	0	0.0458524	0	0
TUBG1	0.224916	0.445299	0.726616	0.437798	0.570484	1.07785	0.86845	0.130008	0.977773	0.248754	0.823333	0.715445	0.444511	0.0632531	2.09443	0	1.63407	1.57294	1.62447	1.31203	1.18261	0.747027	1.9407	4.82346	1.77643	2.51157	1.36003	1.7037	2.42854	2.10453	2.32442	4.23796	1.78856	1.64022	0.514723	3.2873	0.800645	1.56921	0	0.144847	1.36273	0.191527	0.813712	4.69999	1.36939	0.917281	2.05048	0.967321	1.84437
PRAMEF2	0	0	0	0	0	0	0	0	0	0	0	0	0	0	0	0	0	0	0	0	0	0	0	0	0	0	0	0	0	0	0	0	0	0	0	0	0	0	0	0	0	0	0	0	0	0	0	0	0
TARS	6.5908	11.0195	15.0891	17.697	12.5134	16.2654	19.7105	16.3057	8.81904	11.722	6.49224	14.6858	9.87266	5.49854	14.174	11.5058	13.6332	18.0681	9.94349	15.9311	12.3785	13.5425	12.9063	40.8104	15.2397	15.7091	15.549	11.1196	12.95	21.8158	15.7609	25.1819	21.3587	12.0261	13.6372	17.2154	5.62413	8.51944	16.8427	11.0978	6.31963	12.837	10.4421	12.857	15.7904	28.5	11.1167	13.5627	12.0628
TIMM44	1.79038	1.81571	10.562	9.91008	5.66884	17.5837	1.45652	1.44201	2.15111	1.45882	2.49789	2.98858	1.09671	0.818288	2.25047	0.654178	7.38879	4.90786	2.53177	4.91052	8.4638	5.33457	2.89995	22.0432	12.1323	7.56072	7.32353	2.30276	15.6493	10.1991	15.503	9.24851	10.1747	4.7037	9.04002	4.49217	4.06648	7.44559	7.05597	2.13207	4.81739	1.78424	2.27419	13.4356	8.24197	9.36241	2.49841	11.9557	2.69961
TUFM	81.9167	71.7001	73.3261	50.2098	75.2963	114.198	44.0747	51.6564	105.986	68.8095	41.0409	53.5328	33.3183	33.0946	44.4427	22.7417	60.5089	73.7226	45.2437	111.665	64.2686	62.7881	63.5911	75.2157	132.662	82.8921	97.4281	67.7606	123.998	82.133	120.881	63.4919	100.786	104.909	108.987	52.9113	24.0149	44.426	56.9654	14.5686	43.4844	10.1376	29.0333	117.486	68.7117	31.4693	80.0407	65.2211	74.9288
MFSD10	0	0.176183	0.421318	0.336945	0.19002	0	0	0	2.39254	2.00812	0	0.501811	0.550035	0.180531	0.186412	3.03258	1.76239	0.805166	0.569801	3.4425	0.690978	1.72323	0.990041	0.407907	0.0603172	1.15262	0.889477	1.22409	1.73179	1.19388	0.335747	1.04569	0.408929	0.727883	0	1.32067	0.679204	0.893111	0.814196	0.487564	0.361204	1.60124	0.782944	0.236735	1.24913	1.14659	0.662214	0.692111	0.742181
RAD9A	0	0	0	0	0	0	0	0	0	0	0	0	0	0	0	0	0	0	0.0284344	0	0	0	0	0.185432	0	0	0	0	0	0	0	0.24329	0.0393253	0.0128251	0	0	0	0	0	0	0	0	0	0	0	0.0602666	0	0	0
ERGIC2	0.341077	0.909082	0.238558	0.162275	0.215501	0.143179	0.0496348	0.136441	1.25268	0.915339	0.443984	0.957679	0.138111	0	1.01957	0.812145	0.876219	0.6698	1.55984	1.18931	0.353418	0.633493	3.82281	1.0504	1.78841	1.71957	2.2314	1.01061	1.23425	0.926303	0.688305	0.761294	2.34082	0.711548	0.546708	0.418334	0.200787	0.274671	2.96916	1.5783	0.257891	0.434046	1.65668	0.333159	0.781784	2.09256	0.135009	0.874101	0.53783
ERGIC3	0.191688	1.73249	0.849776	0.461209	0.871223	0	1.72212	0	0	0	0.266717	0	0.538373	1.21244	0.824668	1.85428	1.03005	1.44689	3.58995	1.77805	0.462319	0.85541	7.58832	1.82143	1.93287	3.12538	4.31773	2.9027	0.109954	2.17704	0.789964	1.99286	3.56085	1.29909	2.21897	0.331807	0.168863	0	1.30044	5.17303	0.203159	2.00948	0.809436	0.772168	4.93988	7.38942	0.738673	1.99038	0.181007
CDR2L	0	0	0	0.114986	0	0	0	0.0522299	0	0	0	0	0	0	0	0.0972825	0	0	0	0	0	0.0329988	0	0	0	0	0	0.0466536	0	0	0	0.0878518	0	0.0433561	0	0.0804386	0	0.0328814	0	0	0.0711385	0	0	0.37702	0	0.0500048	0	0.388328	0
ERGIC1	21.8953	14.1629	16.9661	10.9667	15.7726	14.3379	12.956	7.84593	30.506	16.9011	16.2754	5.58795	17.4325	5.44391	26.0525	11.4328	13.7019	20.0843	29.1387	7.70657	18.3638	15.3179	34.2625	3.40475	24.8358	18.4457	22.7896	16.1022	15.5495	16.7858	24.0743	6.33733	41.6875	13.2061	19.743	14.9182	14.9591	7.2629	25.0087	28.7033	3.49452	13.7543	16.7803	10.5366	22.6409	22.5537	19.8195	10.9338	17.7381
CEP78	0	0	0	0	0	0	0	0	0	0	0	0	0	0	0	0	0	0	0	0	0	0	0	0	0	0	0	0	0	0	0	0	0	0	0	0	0	0	0	0	0	0	0	0	0	0	0	0	0
CLEC14A	0	0.085837	0	0	0	0	0	0	0	0	0.0431381	0.0672242	0	0	0	0	0.0258893	0.0451141	0	0	0	0	0	0	0.0385774	0	0.0547086	0	0.0988471	0	0.0280261	0.669042	0	0	0	0.0388518	0	0	0	0	0	0	0	0	0	0	0	0	0.0177899
PDF	0	0	0	0	0	0	0	0	0	0	0	0	0	0	0	0	0	0	0	0	0	0.0829443	0	0.34587	0.400974	0	0	0	0.620668	0	0	0	0	0	0.217979	0	0	0.120154	0	0	0.0605008	0	0	0.552124	0	0	0	0	0
B3GAT3	0	0	0.127767	0.156842	0	0	0	0	0.0210638	0.0332339	0	0	0	0	0	0	0	0	0	0	0.0773	0	0.116843	2.61573	0.110078	0	0	0	0.142866	0	0.0820991	0	0.00371152	0	0.00289954	0	0	0	0.190941	0	0	0	0.0494242	0.701207	0.139543	0	0.0840525	0.265477	0
B3GAT2	0	0	0	0	0	0	0	0	0.0222341	0.0350803	0	0	0	0	0	0	0	0	0	0	0	0	0	0	0	0	0	0	0	0	0	0	0.00391771	0	0.00306063	0	0	0	0	0	0	0	0	0	0	0	0	0	0
CPPED1	4.51118	9.80775	12.8803	15.4769	21.948	22.5934	31.0044	16.6669	1.34358	5.06703	9.69047	17.8665	12.0626	32.8588	8.9588	19.652	9.65386	6.69973	6.88908	19.8807	6.0926	7.14301	13.0214	8.14708	11.5067	25.5717	5.9415	12.5973	7.97976	17.9951	8.62381	33.1423	11.6953	19.0653	12.9546	32.0594	4.46674	2.9288	9.11944	21.971	8.03307	20.4553	20.2779	10.0922	14.7716	37.3029	7.9499	25.0831	5.39953
UXT	0	0	0	0	0.364132	0	0.211481	0	0.209581	0	0.203891	0.352439	0	0	0.23199	1.61493	0	0.411903	0	0.600484	0.045629	0.437705	0.240683	0.873279	0	0	0.264574	0	0	0.271439	0	0	0	0	0.131602	0.258326	0	0	0	0.253509	0.162665	0.26104	0	0	0	0.231846	0	0	0.09034
CALM3	52.6232	57.3667	105.684	99.653	108.376	137.518	304.041	143.348	38.6708	59.7641	77.4996	65.2814	79.2461	95.583	66.2009	94.1163	95.9944	100.466	69.7405	73.4147	84.6811	103.267	87.4345	71.0573	96.1343	105.24	49.7756	91.126	76.4558	61.916	65.7569	91.34	66.214	51.5478	37.2251	171.491	42.4676	39.8651	30.0063	58.4175	48.9097	50.8188	77.581	69.3818	52.2543	28.8316	66.8246	28.7961	96.7499
SPG21	0	0	0.0343517	0.453756	0.609165	0.913898	0.307538	0.374816	0	0.276189	0.100322	0.515007	0	0.462336	0.395761	6.33475	0	0.207469	0.1287	1.07384	0.143786	0.522943	0.561594	1.45904	0.804274	1.20917	0	0.020834	0.519611	0.421754	3.24181	0.768497	0.706671	2.37088	0	0.920396	0.160291	0.360578	0.479821	0.293411	0.234898	1.48889	0.254178	1.31619	0.447989	2.04895	0.102104	1.05987	0.0876272
SPG20	0	0.131117	0.350093	0.0437901	0.0436162	0.0446241	0.365542	0.187357	0.0672667	0	0.0876803	0.171804	0	0	0.0732759	0	0.0807807	0.0271213	0.0380597	0	0.04597	0	0.163202	0.102487	0.0254087	0.117497	0	0.549039	0.0647186	0.472838	0	0	0.0798186	0.111197	0	0.153974	0.0237289	0.0414859	0	0	0	0.147711	0	0.198226	0.265943	0.139218	0.320834	0	0.0545898
GSDMA	0	0	0	0	0	0	0	0	0	0	0	0	0.0684662	0	0	0	0	0	0.219308	0.548053	0	0	0	0	0	0	0	0	0	0	0	0	0	0	0.0227762	0	0	0	0	0	0	0	0	0	0	0	0	0	0
GSDMB	0.209762	2.29614	6.56902	0.19482	4.18253	5.26861	3.17367	4.69101	0.488584	5.32454	5.96296	0	9.54915	2.43568	5.43758	0.892494	10.97	12.1778	2.73047	0.250828	1.46028	0.414154	2.0745	0.044667	1.76898	2.37011	1.60661	0.653696	3.39791	10.6866	4.92239	15.2153	3.56023	3.08343	0.495187	0.62596	3.55101	4.10215	3.60615	0.215356	5.79292	0.151324	4.8199	14.1921	3.38011	0.802561	6.1302	9.23368	4.31095
GSDMD	1.00415	2.54582	3.2614	2.20714	3.72335	19.0844	4.49649	3.07161	2.27285	3.9123	2.85021	1.75664	2.00178	3.89613	3.3994	9.5534	3.73977	2.6669	3.59872	4.09871	3.75946	13.3212	3.28365	4.44936	4.70042	10.3423	6.59761	8.48039	5.76456	5.03328	5.23889	18.3021	7.17127	10.5674	2.60101	14.4532	1.8299	3.93355	4.21046	1.05948	3.49071	2.39651	3.05212	6.84756	4.57432	3.46729	4.10825	6.60266	2.95298
UPK1B	0	0	0	0	0	0	0	0	0	0	0.781882	0	4.03774	0	2.41599	0	1.09265	0	0	0	0	0	0	0	0	0	0	0	0	0	0	0	0	0	0	0	0	0	0	0	0	0	0	0	0	0	0	0	0
CDX1	0	0	0	0	0	0	0	0	0	0	0	0	0	0.00366479	0	0	0	0	0	0	0	0	0	0	0	0	0	0	0	0	0	0	0	0	0	0	0	0	0	0	0	0	0	0	0	0	0	0	0
DLGAP4	0	0.539184	0.540353	0.0574967	0.282333	0.839134	1.15767	0.910393	0.0714889	0.513253	0.280347	0.140331	0.034547	0.209915	0.348077	0.257	0.177829	0	0.416558	1.33061	0.253768	0.514889	0.915021	1.55969	0.0164885	1.09472	0.345987	0.200055	0.0918962	0.484407	0	0.575936	0.00567442	0.515813	0	0.159061	0.257462	0.234943	0.613136	0.309326	0	0.296338	0.025964	0.138583	0.235418	0.331202	0.115035	0.551634	0.786763
DLGAP5	0	0	0	0	0	0	0	0	0	0	0	0	0	0	0	0	0	0	0	0.00589913	0	0	0	0.0330059	0	0	0	0	0	0	0	0	0	0	0	0	0	0	0	0	0	0	0	0	0	0	0	0	0
MBNL1	0.386487	10.0752	0.502047	0.576968	0.447551	1.95007	0.239575	6.00162	0.500435	2.20089	0	0	0.360747	1.75235	0	10.9639	0	4.68151	0	7.80543	0	5.7177	8.06945	4.79305	1.03394	0	0	12.1984	0	0	0.359046	0	1.16928	7.85868	0.625487	0	0.727724	0.521442	0	0.754965	0.897001	4.20551	0.38046	6.81849	0	0	1.19518	6.04768	0
MBNL2	0	0.840985	0	0.547531	0.424716	0	0	0	0	0	2.40848	0	0.342342	0	1.70797	0	3.18452	0	2.96241	1.85738	0	0	1.23614	4.49696	0	6.04061	5.88031	0	0	0	0	0	0	0	0	0	0	0.675019	0	0	0	0	0	0	0	3.76637	0	0	0
MBNL3	0	0.409015	0	0	0.673135	0	0	0.112044	0	1.76	1.88476	3.4957	0	1.91319	2.89327	3.55279	0.608473	0.133557	1.15672	0.80139	1.47261	0.278266	0.356906	0	0	0.840509	1.44412	2.00405	1.47902	0.545384	0	1.17332	0	0.740954	0.329022	3.87161	0	0	0	0	0.480671	0	0	0	0	0	0.447256	1.74117	2.88162
A1BG	23.6671	17.1358	17.6294	10.3542	8.70021	13.7464	19.9511	16.1251	4.16044	6.15408	53.4788	49.3589	30.4566	39.3811	21.9449	27.3307	15.4247	19.2626	15.7929	20.4364	26.3735	12.1628	24.337	10.7888	7.56933	11.1273	10.8798	10.5344	18.718	18.6332	6.19797	8.94145	5.81667	14.0443	8.86404	12.5585	10.0338	4.52239	9.75597	2.04952	5.48742	1.48019	30.9396	3.32844	9.09574	9.0062	8.21194	22.2823	12.7182
PLK2	0	0	0	0	0	0	0	0	0	0	0	0	0	0	0	0	0	0	0	0	0	0	0	0	0	0	0	0	0	0	0	0	0	0	0	0	0	0	0	0	0	0	0	0	0	0	0	0	0
OIP5	0	0	0	0	0	0	0	0	0	0	0	0	0	0	0	0	0	0	0	0	0	0	0	0	0	0	0	0	0	0	0	0	0	0	0	0	0	0	0	0	0	0	0	0	0	0	0	0	0
CLCN3	0	0	0	0	0	0.0174745	0.00470249	0	0	0	0	0.0557529	0.0588092	0	0.0657457	0	0	0	0	0.041891	0	0	0	0	0.134034	0	0.0372618	0	0.0479887	0	0	0	0	0.0936849	0.0419983	0	0	0.0770862	0	0.0803343	0.0483292	0.0845024	0	0	0	0.20989	0.0683538	0.0242818	0
CLCN2	0	0.0158161	0	0	0	0	0	0	0	0	0	0	0	0	0	0	0	0.00654095	0	0	0	0	0	0	0	0.00637897	0	0	0	0	0	0	0	0	0	0	0	0	0	0	0	0	0	0	0	0.0184823	0	0	0
CLCN7	0	0.0608942	0.0328112	0.39788	0	0.0521567	0	0	0	0	0	0	0	0	0	0	0.0167429	0.0606347	0.292732	0	0.0660323	0.167227	0.0038328	0.069138	0.0737464	0	0	0	0.198748	0.143423	0.0854797	0.370178	0.112973	0.0465765	0	0.118314	0	0	0.0851135	0.311869	0.0260073	0.298816	0.0547813	0.158853	0.200368	0.232059	0	0.191648	0
CLCN5	0	0	0	0	0	0	0.00530591	0	0	0	0	0.062907	0.0663555	0.333843	0.0741821	0	0.511758	0.938645	0.240733	0.433242	0.462044	0	0.470938	0.576447	0	0	0.0420431	0.439747	0.430384	0.561553	0	0.535429	0	0.105706	0	0.314643	0.162957	0.170475	0.191356	0.00228239	0.122953	0	0	0	0	0.0106877	0.145061	0.623073	0.345031
HIST1H4H	99.176	69.0922	2.53951	7.87737	2.69879	42.3402	19.6724	12.2414	62.9007	125.683	77.5907	245.47	63.3029	48.9795	196.907	229.526	150.714	95.6186	138.336	320.347	222.901	389.314	412.319	269.083	190.091	305.902	317.839	290.218	101.284	260.258	67.5222	173.214	250.327	303.19	75.1064	319.644	62.8286	29.7223	208.957	235.768	27.7559	235.034	184.265	235.195	203.22	192.863	24.1684	222.853	219.862
FBXL19	0	0	0	0	0	0	0	0	0	0	0	0	0	0	0	0	0.00189271	0	0	1.26655	0	0	0	0.0561905	0	0	0.00237009	0	0	0.0039413	0	0	0	0	0	0	0	0	0	0	0.000902534	0	0	0	0	0	0	0	0
BRD8	0	0	0	0	0	0.000971613	0.0336697	0	0	0	0	0	0.052007	0	0	0	0	0	0	0.549223	0	0	0.0247183	0	0	0	0	0	0.701266	0	0	0	0	0.0653817	0	0.636969	0	0	0	0	0	0.0241523	0	0.134214	0.0400219	0.104224	0	0	0
BRD9	0	0	0	0	0	0	0	0	0	0	0	0	0	0	0	0	0	0.0884308	0	0.0432108	0.0245919	0.0901008	0.0241694	0.0912852	0	0.130531	0	0	0.0261293	0	0.0357292	0.176923	0.0261513	0.527532	0.030194	0.0347725	0.0464308	0.0440821	0.0782384	0	0.0414414	0	0.0512372	0.370267	0.103446	0.0382308	0.0391612	0.0839213	0.0407165
BRD4	0.389847	0.291869	0.027104	0.165421	0.0776316	0	0	0.0165253	0.146259	0.183218	0.153615	0.0572446	0.0291945	0.00656788	0.285147	0	0.760003	1.38062	0.653501	0.217614	0.0944135	0.398996	0.152461	1.63743	0.195711	0.474064	0.145375	0.100555	0.0898239	0	0.18017	0.403593	0.112307	0.0991736	0.0458969	0.279172	0.0828363	0.167027	0.395491	0	0.267532	0.119431	0.207828	1.53392	0.314274	0.237312	0.175781	0.264452	0.283849
BRD7	0	0	0	0	0	0	0	0	0	0	0	0	0	0	0	0	0.0302494	0	0	0.0220754	0	0.0462916	0	0.152865	0	0.167406	0	0.563321	0	0	0	0.238335	0	0.0288453	0	0.0324072	0	0	0	0	0	0.0344586	0	0	0.0226778	0	0.972165	0	0.0316083
BRD1	0	0	0	0	0	0	0	0	0	0	0	0	0	0	0	0.0615995	0	0	0	0	0	0.0270449	0	0.0193416	0	0.0182752	0	0	0.020949	0	0	0	0	0	0	0	0	0.0842586	0	0	0.00872646	0	0	0.108229	0	0	0	0	0.0317385
BRD2	0.0472224	0.0952323	0	0	0	0	0	0	0.013889	0.301472	0.097754	0	0.0476384	0	0.127475	0.0337321	0.0444183	0.0532355	0.0589308	0.975078	0.0715762	0.0755804	0	0.404135	0.0531681	0.107456	0.0631215	0	0.260113	0.0152764	0.0967379	0.10466	0.0176886	0.0804633	0.0900765	0.0208459	0.00785092	0.030017	0.0275943	0	0.200605	0.0631493	0	0.0944902	0.0496444	0.0461779	0.00822577	0.0328608	0.0966037
BRD3	0.0359542	0.365041	0.0405294	0.0332192	0.0324199	0.0465628	0.184275	0.0219551	0.386194	0.410375	0.443818	0.601055	0.195405	0.152533	0.248377	0.0423358	0.11237	0.217237	4.63957	0.243886	0.175463	0.179028	4.72493	0.434708	0.0268457	0.255475	5.83084	0.431045	0.297607	0.375858	0.176922	0.0861088	0.19355	0.521121	1.32586	0.283473	0.0534468	0.0964664	0.422248	0.780707	0.319919	0.788171	0.0954382	1.46412	0.134145	0.167371	0.143926	0.0577794	0.166621
DNAJA2	5.21438	10.4076	5.29161	2.04352	5.55258	3.73038	2.09414	4.05559	3.19988	2.13977	4.41074	8.85987	3.70913	0.893326	5.14494	4.18216	5.50771	8.13109	4.23098	7.52088	4.97128	5.79422	6.59601	22.7103	5.2802	10.0847	4.22911	7.27667	4.88324	6.46782	3.24634	5.47218	4.28298	3.65939	2.20697	7.63506	1.50743	3.68202	5.21781	2.45954	4.49986	1.80797	2.86307	9.74075	6.19008	7.48594	3.60496	5.67523	8.04825
DNAJA3	0.799265	0.0557615	1.22485	1.2417	1.50302	1.03222	1.96062	0	1.06833	0.384129	0.0833638	0.324367	0.154931	0.140593	0	0.14634	0.620177	0.899669	0.491247	14.5253	1.1145	0.975208	2.02175	2.45689	2.31429	1.49668	2.83615	1.12597	3.1114	1.5604	4.81999	3.40725	2.24866	2.47697	4.54561	0.645153	0.907464	0.15653	3.16952	2.33827	1.72268	3.61667	0	6.77556	2.24126	1.99443	1.58288	4.24891	0.798426
DNAJA1	3.117	9.12103	6.74064	3.67536	7.92366	9.06228	2.17228	7.21267	3.9555	8.11782	7.01355	6.65004	3.51485	5.38288	9.77714	12.0241	5.00297	8.89784	3.35802	8.2746	3.20008	10.6434	7.51741	33.9084	15.1954	9.94257	6.01415	8.06875	15.2584	8.49661	2.90448	22.0571	4.70413	7.68759	2.83566	6.34837	1.96952	3.856	6.27647	4.37051	4.30305	9.30248	2.28602	4.77658	5.46385	9.44669	3.915	12.6602	3.76042
TGFBR3	0	0	0	0	0	0	0	0	0	0	0	0	0	0	0	0	0	0	0	0	0	0	0	0	0	0	0	0	0	0	0	0	0	0	0	0	0	0	0	0	0	0	0	0	0	0	0	0	0.0169586
DNAJA4	0.436112	0.318149	0.262004	0.270648	0.0584162	0.115411	0	0.494747	0.0471652	0.818248	0.416855	0	0.259626	0	0.398557	1.75246	0.399623	0.675215	0.50916	0.731491	0.706537	0.540721	0.262163	0.593837	0	0.608431	0.0748025	0.915463	0	0.41038	0.042511	0	0.331343	0.808993	0	0.757104	0.164842	0.110091	0.361409	0.227881	0.214602	0.229522	0.7185	0	0.787031	0.652015	1.44172	0.750959	0.230136
GLG1	1.28976	5.16922	2.27126	1.65028	3.48578	7.10781	3.34775	3.74007	3.13553	2.46084	2.72044	3.33268	4.59427	1.41209	5.11263	5.21545	9.6847	3.21504	5.62821	6.49771	2.73048	3.88778	6.75339	8.01712	6.98462	11.6077	4.61329	6.14973	3.94017	6.13609	2.82473	3.96581	5.80141	6.02296	2.93342	7.11704	1.77664	1.61401	2.96988	3.62738	3.09036	4.28179	2.94161	5.70192	3.03672	5.63884	4.07854	4.48932	3.07486
PTPN13	0	0	0	0	0	0	0	0	0	0	0	0	0	0	0	0	0	0	0	0	0	0	0	0.0155653	0	0	0	0	0	0	0	0	0	0	0	0	0.00764793	0	0	0	0	0	0	0	0	0	0	0	0
PTPN12	0.0106153	0.114376	0.624567	1.27253	0.257513	0.709698	0.702723	0.835346	0	0	0	0.0831806	0.0816989	0.723407	0	1.25901	0.224188	0.197626	0.130305	0.89599	0.0772249	1.3618	0.231871	0.690266	0.108193	0.967686	0.166406	0.690339	0.400094	1.1726	0.0986258	2.13907	0.0478818	0.743378	0.0915987	1.67193	0.119981	0.163028	0.203435	0.161145	0.116969	0.669941	0.156328	0.35288	0.171637	1.30966	0.0171438	1.00374	0.18038
PTPN11	0.817625	19.2751	2.88762	2.22249	3.92459	1.72453	6.91512	0.966885	7.66225	3.44711	15.9415	1.82728	1.63883	0.75386	2.81519	2.34474	16.4703	4.7165	7.79519	5.77125	2.34275	7.88854	8.18836	7.38736	12.3773	3.26137	5.05413	4.68306	26.4442	3.01277	11.371	6.97589	4.53314	21.7467	2.37267	3.74511	0.698911	5.61807	3.0302	1.05363	6.14249	0.79824	2.27508	4.22401	7.37173	2.48796	2.76124	11.6811	20.878
CLMP	0	0	0	0	0.00512605	0	0	0	0.0270806	0	0	0	0	0	0	0	0	0	0	0	0	0	0	0	0	0	0	0	0	0	0	0	0	0.0229734	0	0	0	0	0	0	0	0	0	0	0	0	0	0	0
MYCBP	6.53813	5.75347	6.96929	6.45529	7.97497	3.9038	7.25244	17.1639	3.52577	9.34681	5.87837	3.52374	6.21367	4.32223	4.08551	4.89262	6.42537	7.00231	1.98135	3.82739	3.58808	1.36073	0.242489	16.221	3.10349	7.72421	3.98488	9.23791	18.8118	5.03578	5.06329	7.55037	4.59958	6.87981	2.59316	2.32086	1.17794	2.98903	3.62251	1.33969	3.5261	2.97806	2.51238	15.038	5.48548	4.295	7.83151	12.1314	5.31129
PTPN14	0	0	0	0	0	0	0	0	0	0	0	0	0	0	0	0	0	0	0	0	0	0	0	0.0361343	0	0	0	0	0	0	0	0	0	0	0	0	0	0	0	0	0	0	0	0	0	0.00919776	0	0	0
UTRN	0.88977	2.32824	1.99025	0.824769	0.578782	0.642073	2.35691	1.13257	1.24436	1.45274	2.40538	1.97458	1.5451	2.6213	1.66528	0.846484	3.60249	1.92349	2.49936	0.287358	1.80613	0.524173	1.44009	1.87952	2.32704	1.60925	1.88457	2.26938	2.30466	3.44642	3.83234	1.573	3.12844	3.36302	1.58427	3.25627	2.37262	1.17624	2.75517	1.11162	0.701644	0.51614	0.879986	0.464903	2.49111	0.593349	1.49486	0.789676	3.5273
LYAR	0	0.114971	0.161082	0.0844748	0	0	0	0.0748189	0	0	0.0809536	0	0.0701188	0	0.0975798	0	0.224684	0.422965	0.0432392	0.811722	0.132008	0.548327	0.385793	0	0	0.305699	0	0.0175099	0.207025	0.145966	0.15691	3.17185	0	0	0.0230005	0.223172	0	0.0779929	0.286579	0.603537	0.179263	0.825269	0	1.79236	0	0.22734	0.0896064	0.0923146	0.121066
MRPL24	1.13142	0.741863	0.383898	0.0885138	1.46458	1.14939	0	0.188397	0.151711	1.4194	0.635276	0	0.0847019	0.302389	0.243465	1.64675	0.933307	5.98483	0.121168	1.74541	1.19566	0.461924	0.0365653	1.34237	2.02641	2.30109	1.73593	0.754128	1.62367	4.53281	1.15187	1.07529	0	0	0.314729	0	0	0.999154	0.711698	0.196149	1.20839	0.484206	0.187273	4.61203	0.930024	1.35847	0	1.60315	0.735134
MRPL27	0	1.96891	1.93062	0	1.43341	0	0	0	0.7618	0.150856	0.701081	0	0.0745536	0	1.02856	0	8.42119	4.73973	0.704829	10.1075	0.933832	0.175976	2.03843	0.648116	1.03393	0.350154	0	0.0817855	1.23887	0.34502	0.576182	0.0807801	0.0582534	0.0859613	0	0	0.606726	2.04603	2.9665	13.6295	1.73361	1.2239	0.071219	5.06623	0.0664238	2.33687	0	0.216401	0.247584
CSF2RA	0	0	0	0	0	0	0	0	0	0	0	0	0	0	0	0	0	0	0	0	0	0	0	0	0	0	0	0	0	0	0	0	0	0	0	0	0	0	0	0	0	0	0	0	0	0	0	0	0
DMD	0.323619	0.634638	0.49222	0	0.414977	0.0855723	0.258341	0.14191	0.572973	0.521588	0.52049	0.794796	0.0224106	0.00885384	0.0697426	0	0.88536	0.0373189	1.77699	0.0742559	0.881407	0.0599011	0.188753	0	0.761409	0.839714	0.58927	1.82123	0.697154	1.1978	1.08096	0	0.766255	1.77739	1.18768	1.32149	1.21771	0.351189	3.21977	0.851538	0.164996	0.119489	0.794259	0	1.18023	0.0421297	0.444034	0.0366651	3.21007
MRPL20	0.209869	0	0.517219	1.00467	1.67003	0.127774	0	0	0.103311	0	0.126204	0	0.264872	0	0.148015	0	0.364782	0.598296	0	0.0293354	0.591562	0.321473	0	0	0.546551	0	0.0943105	0.0573972	0.890813	0	0.67195	0.227725	0.214562	0	0.772702	0	0	0.142704	0	0.0739047	0.826691	0	0.375275	0.577044	0.40209	0	0.0677605	0.300098	0
SEH1L	0.398019	0.617116	2.53843	1.37119	0.360604	1.97741	1.6924	1.42552	1.19949	0.920741	0.838736	1.58871	0.159873	0.144606	1.66788	1.83853	0.704855	0.760205	0.622671	5.93743	0.483845	2.4344	2.74114	5.07317	1.34902	1.90249	1.4145	0.865382	1.55677	1.33477	1.02814	3.06626	1.48416	1.67971	0.826682	1.93919	0.43086	0.944475	0.799632	1.26827	1.03171	1.21767	0.620259	1.68701	1.0889	0.743108	1.0235	0.857568	0.930104
MRPL22	0	0	2.61835	0.930456	5.03609	0.706086	0.400837	0.373578	0	0	0.237566	0	0.248124	0	0	0	0.579431	0.573814	0.314401	0.901666	0	0.456842	0.12996	0.599889	0.693384	0	0.580824	0	0.811144	0	1.2433	0	0.230021	0	1.03322	0	0	1.1478	0.339265	0	1.5679	0	0	2.46504	0.596476	0	0	0	0.0453973
GAB2	0	0	0	0	0	0	0	0	0	0	0	0	0	0	0	0	0	0	0	0	0	0	0	0	0	0	0	0.00446711	0	0	0	0	0	0.108667	0	0	0	0	0	0	0	0	0	0	0	0	0	0	0
MRPL28	0.136079	0.59382	0.503189	0	1.77928	0.565091	0	0.222883	0.490799	0.825268	0.863974	0.0944653	0	0.107388	0.535866	0.479676	0.592344	0.972731	0.679103	1.01324	0.404834	0.995385	0.478265	1.47589	1.74154	4.08689	0.458041	0.253307	2.16099	0.899324	1.02909	1.39769	0.161935	0.749651	1.21886	0.260112	0.109018	0.740918	0.96483	0.0633946	1.05475	0.0100408	0.125563	2.63469	0.385617	0.110349	0.693058	0.441874	0.665998
TFIP11	0	0.0542272	0.123758	0.0726889	0.168596	0.336016	0	0	0	0.13945	0.0676412	0.143826	0	0	0.0500244	1.58957	0.0738676	0	0.0227617	0.331904	0.486457	0.234942	0.275111	0.699066	0	0.0431668	0.0687453	0.310483	0	0.228897	0.0488526	0.675225	0.407191	0	0	0	0.0992906	0.15194	0.0660036	0.0854621	0.117343	0.0951414	0.433093	0.415134	0.135748	0.409142	0.0956639	0.256289	0.226863
HABP4	0	0	0	0	0	0	0	0	0	0	0	0	0	0	0	0	0	0	0	0	0	0	0	0	0	0	0	0	0	0	0	0	0	0	0	0	0	0	0	0	0	0	0	0	0	0	0	0	0
ZNF852	0	0	0	0	0	0	0	0	0	0	0	0	0	0	0	0	0	0	0	0	0	0	0	0	0	0	0	0	0	0	0	0	0	0	0	0	0	0	0	0	0	0	0	0	0	0	0	0	0
HABP2	0.76887	0.732044	0.538512	1.87534	2.88873	0	0.124213	0.0557293	0	0.268749	2.39013	2.3366	0.111888	2.36052	0.352734	0.00788502	0.101254	0.281588	0.408588	1.26521	0	2.18492	1.20574	6.87898	0.603258	0.669716	0.0285898	1.34366	1.74415	0.700837	0.0763899	0.652434	0.050371	0.588097	0.0629138	0.266046	0.156304	0.210324	0.271981	0.197131	0.225741	0.127921	0.524804	0	0.441331	0.203	0.239478	1.42446	0.244326
NDRG1	36.0416	23.6326	46.9226	0.572197	36.1324	21.8408	7.6157	30.6117	37.8688	31.2969	31.6708	12.15	31.9679	13.4023	25.8783	9.79002	31.1685	56.3599	23.0045	6.90793	39.7882	24.8887	12.2436	100.201	22.1537	32.8568	21.6832	14.564	36.5346	37.845	50.7779	9.27913	32.065	24.0337	29.2574	22.8025	13.4093	43.3853	31.0589	2.57698	26.8478	4.22516	9.22038	55.1654	22.6921	10.0185	63.0528	21.6891	54.0134
NDRG2	3.33934	1.1857	4.27707	0.099601	8.46132	0	2.36324	3.77852	2.91535	1.68008	4.24922	3.80118	1.54948	0.956912	1.90364	0.671148	4.04754	4.58986	6.81631	38.2156	11.7693	1.29266	6.88776	24.3626	12.6659	76.4179	8.30486	14.0535	12.4351	66.4353	8.9801	1.00664	8.4869	108.23	10.0565	8.15314	1.74148	3.65077	3.68174	0.5799	3.09564	0.14949	0.373284	9.79122	3.06081	0.0604541	6.78404	2.17436	9.11474
NDRG3	0.704676	0.0162772	1.37615	0.503826	0.0728891	1.80478	1.30243	3.24384	1.06536	1.49394	1.42331	1.22157	1.74313	1.66877	1.90549	5.89114	1.85004	2.92024	1.54916	4.43122	2.4285	4.71427	2.99518	13.5808	2.978	5.33574	2.05482	3.21084	2.51202	3.36173	2.84234	8.12515	1.90886	3.34484	1.51616	6.19969	0.944092	1.42297	1.60617	1.24638	3.06002	2.01405	1.75933	5.87489	5.43229	2.99036	5.03562	3.26819	3.07478
SRSF5	1.9167	7.44191	1.59137	0	1.71876	0	0	0.261604	2.81119	2.73207	8.23989	2.74167	9.76734	7.52672	7.96664	3.09987	23.1808	34.2049	7.94383	11.0931	14.7584	9.39201	17.3442	27.8678	21.4094	37.6401	9.8898	7.25301	8.81008	5.13209	14.5639	8.1602	7.10575	6.90335	4.18016	9.32453	4.40365	6.51984	11.2603	4.64349	5.29878	3.56971	2.02238	40.2597	7.08969	12.8623	5.86209	12.8964	10.7542
SRSF4	7.196	12.7517	4.05956	1.31232	8.83265	10.2829	2.78867	4.91504	5.37918	10.8357	8.94871	11.9982	7.04153	19.3329	9.9802	21.6292	5.28345	1.33398	5.47845	7.84073	5.16551	6.15159	6.9784	15.2456	0	11.82	6.25253	11.4542	5.49182	1.68787	4.55994	1.67399	6.22137	10.6434	3.82917	7.62475	1.25044	2.42083	2.85533	3.35713	2.87842	0.309405	0.948507	19.7045	2.5841	4.87469	1.91608	4.68633	4.29806
SRSF7	7.10913	14.9813	33.0568	6.97495	7.76752	35.2236	0	4.89048	6.6254	9.64896	11.4937	27.8711	14.9424	43.0734	13.4289	23.9627	27.1139	36.2682	14.5355	42.1554	22.5408	34.1002	45.7255	56.205	27.3766	47.3592	29.5297	53.1239	25.8883	36.2277	14.5134	70.0509	27.3308	49.1625	17.8716	61.5627	17.9656	17.5594	37.753	29.2604	21.0563	46.6834	16.2799	99.5023	42.254	38.5043	30.168	52.5098	25.5486
SRSF6	6.23654	19.5638	3.85492	7.66626	14.1314	0.493707	3.20883	7.44923	7.99151	19.8986	13.0978	15.8833	20.3604	40.717	14.9148	34.5451	9.74081	7.29506	14.5734	26.4169	16.5579	14.9824	22.8346	37.9394	8.99252	31.6077	10.0045	20.0944	6.72375	11.6948	7.58617	15.7407	13.0423	19.2329	8.00158	14.7153	2.9701	4.75898	7.85264	13.9576	6.12063	26.2446	5.11476	34.7279	6.95579	17.472	5.45501	12.4514	10.2254
SRSF1	18.7165	29.9574	29.9034	0.495081	12.5606	21.8685	7.90855	5.45064	8.56312	34.7972	25.496	30.4829	31.2626	32.9215	24.1212	19.41	46.3637	53.1025	33.5888	52.0355	46.4015	64.7876	43.8637	91.4959	39.8224	95.5437	32.302	71.6345	42.0962	58.2141	26.7325	94.8349	28.1281	48.3847	17.387	61.5979	17.2362	29.6405	40.8733	15.7894	27.0739	37.4855	29.0594	92.2044	37.9279	43.0095	31.43	63.348	43.6133
SRSF3	10.3571	17.4062	0	0	15.3551	10.2906	0	4.10436	3.16048	28.1062	17.024	11.6465	11.433	19.1452	0	17.4654	23.3106	23.5567	27.6313	77.1414	13.9829	14.4659	37.1094	78.4599	0	25.2927	16.3937	26.0411	13.4131	7.30247	0	46.3556	6.5945	59.8931	11.7565	15.315	3.82547	8.75402	12.221	12.6726	6.27908	24.9501	15.4989	69.1906	0	13.48	22.8765	47.3609	23.4853
SRSF2	15.0045	39.6887	22.8183	12.0647	9.01998	74.3299	7.39741	19.7821	32.6473	57.4142	12.5627	47.1709	36.0008	45.1461	30.6535	31.4878	35.1183	39.3116	41.0165	53.8547	45.9845	72.6923	44.7787	95.4566	56.8438	93.0028	31.0622	75.9305	51.404	55.0408	34.3839	88.6658	46.7884	63.9638	28.5994	77.7204	20.7267	25.5986	51.9077	31.29	33.9237	49.3306	28.0864	102.406	55.0356	78.4721	30.76	67.0863	42.6914
MZB1	16.8887	30.5615	47.4801	0.712477	40.3093	14.0799	11.511	9.66119	23.6357	33.9076	44.5222	31.2765	22.5917	8.90883	185.909	18.3193	82.2342	66.31	80.3728	0	105.249	23.928	211.249	31.5889	89.0855	150.331	165.064	250.119	107.663	88.3877	19.06	21.607	28.3939	86.7486	5.6633	11.7186	23.3968	11.769	100.207	11.316	17.1312	16.6359	144.969	3.77497	88.8838	0.819206	39.3267	4.12378	68.3258
SRSF9	0.744872	2.90832	0.255935	0.0771612	0.15474	0.0693743	0	0	0.391736	2.65631	1.39731	3.49253	3.80455	2.23418	2.06633	1.19332	4.61162	6.0728	3.40797	6.35625	5.39626	4.79688	3.96375	18.7359	5.55692	6.6723	2.87506	4.2608	3.96274	5.56153	2.69664	9.26805	2.74802	4.92182	1.25522	5.22882	1.36671	1.99313	3.34806	0.826889	1.92371	1.61646	1.50748	16.2428	2.15275	5.91399	51.8177	6.39903	2.10322
CDK2	0	0	0.454401	1.89888	0.465977	3.68757	0.344245	0.137953	0	0	0.354015	0	0	0.0304943	0	1.25319	0	0	0	0.296599	0.109492	1.00484	0.247459	1.78343	0.122819	0.355192	0.186217	0.76472	0.059327	0.135797	0	1.24084	0.0917424	0.111374	0.0341711	0.325022	0.0488413	0.245258	0.12347	0.505511	0.124937	0.50802	0.591191	3.35354	0	2.75441	0	0.317321	0.0948864
RNF130	0.0761602	0	0.152679	0.276676	0	0.336836	0.30649	0	0.0356686	0	0	0	0	0	0	0	0	0	0.0516854	0	0	0	0.439254	0	0.0495837	0.0881349	0	0	0	0	0.0610994	0.094308	0	0	0	0	0.01657	0.0232212	0.167299	0.0159022	0	0.0748011	0.110907	0	0.158386	0	0.0489822	0	0
RAPH1	0	0	0.298924	0.111733	0.105707	0.0634626	0.111615	0.168214	0	0.0900584	0	0	0.0132511	0	0	0.0517357	36.5722	0.0991668	0.0416459	0.0798524	0	0.200718	0.022816	0.284936	0	0.0327671	0.0217229	0.0625396	0.0406498	0.0214289	0.00815352	0.895901	0.0176659	0.107124	0.0177425	0.265952	0.070152	0.113529	0.0216005	0	0.0540356	0.0773621	0	0.622159	0.0648091	0.157627	0.236464	0.362473	0.0482018
DNAJB11	4.02584	6.60971	11.0853	4.19395	11.6793	1.79405	6.54832	7.06727	4.17076	3.19769	2.81339	4.21441	4.23094	3.93582	12.6212	10.8096	12.4365	9.67531	9.66206	11.5808	14.6724	21.7145	33.6842	15.6884	14.3734	20.2333	15.9745	16.2399	13.2337	12.8223	9.58436	14.4434	25.7086	12.9953	5.09284	12.3701	5.81466	4.765	15.7357	10.4683	5.43943	10.7079	18.3609	15.5642	14.8242	17.6423	11.231	15.369	12.9805
HLA-DQB1	0	0.822213	0	0	0	0.637889	15.3818	3.91114	0.283468	1.05391	0	1.03884	0.983174	1.98782	0.583358	2.74887	1.20338	0	3.76706	0.669642	1.77554	23.8064	5.4104	0.694347	2.48915	5.77608	0.491869	2.82168	3.16641	9.64164	0.809392	42.5242	0.98037	6.20401	0.407416	1.67536	0.95215	3.33075	18.4587	22.3135	0	5.50207	2.72577	0.935063	17.9463	3.3704	1.3541	8.88242	0
RNF135	0	0	0	0	0	0	0	0	0	0	0	0	0	0	0	0	0.0271589	0	0	0	0	0	0.00329323	0	0	0	0	0	0	0.0283463	0	0	0	0.139224	0	0.0263804	0	0.0479748	0.0428738	0	0.0204384	0.030407	0	0	0	0.0409458	0	0	0.030035
DNAJB14	0	0	0	0	0	0	0	0	0	0	0	0	0	0	0	0	0	0	0	0	0	0	0	0	0	0	0	0	0	0	0	0	0	0	0	0	0	0	0	0	0	0	0	0.13665	0	0	0.266687	0	0
RNF138	0	0	0	0	0	0	0	0	0	0	0	0	0	0	0	0	0	0	0	0	0	0	0	0	0	0	0	0	0	0	0	0.0781623	0	0	0	0	0	0	0	0	0	0	0	0	0	0	0	0	0
RNF139	0	0	0	0	0	0	0	0	0	0	0	0	0	0	0	0	0	0	0	0	0	0	0.0111067	0	0	0	0	0	0.0106285	0	0	0	0	0	0	0	0	0	0	0	0	0	0	0	0	0	0	0	0
CISD2	8.29846	9.25114	9.78926	9.62861	10.2816	9.96842	8.0502	3.9827	16.895	14.856	19.7781	4.81306	10.508	0.628601	31.0549	15.3341	10.8801	9.70701	13.7792	2.65879	13.3633	19.3126	32.1789	5.74402	18.5783	16.2222	23.5136	9.76502	22.4449	13.1874	22.3514	27.0138	32.3832	19.7357	12.1059	40.0352	6.14033	6.58335	20.2882	15.4686	6.05178	19.3959	22.369	15.9915	15.1795	16.6334	9.31766	8.0152	17.8087
CISD3	3.97808	1.39363	1.87134	0	0.246895	0.123225	0.0938347	0	5.8004	2.12918	1.26972	0.611172	0.289819	0	1.33146	0	2.5081	1.70931	0.514241	0	1.18913	0.313434	12.9038	0	4.52109	0	1.19378	0	4.78898	1.9023	1.58245	0	0.0766178	0	0.751529	0	0	0.103183	0	9.03572	0.75029	0	0	0.696112	0.133287	0	0.196433	0	1.34406
CISD1	39.0598	22.583	6.09407	8.50247	1.37405	13.2242	14.4314	0.967372	83.3958	24.4088	18.2977	425.665	4.31938	6.07019	25.9407	8.05361	13.749	24.6817	20.9301	9.57563	34.6669	15.4744	23.2617	20.1163	57.4824	26.2755	57.6256	26.1278	55.4392	15.0295	110.018	10.2939	58.5596	17.4804	74.0916	17.7698	5.93976	20.6578	35.1414	34.4597	29.4856	12.467	22.7769	16.4433	38.5309	24.3267	38.804	28.5716	44.194
CLNS1A	0	0	0.171421	1.20558	0.893829	0	0.115919	0.282676	0	0	0	0	0.188822	0	0	0	0	0.0718338	0.931444	1.09016	0.236369	0.339078	0.65487	11.3616	0.0262091	0.399004	0	0.579208	0.41611	0.190065	0	0.965002	0.0314425	0.0597553	0	0.19822	0	0	0.221396	0.150095	0.0566187	0.0554431	0	0.921779	0.250638	0.370004	0.14944	0.533632	0.163466
SUPT20H	0	0	0	0	0	0	0	0	0	0	0	0	0	0	0	0	0	0	0	0	0	0	0	0	0	0	0	0	0	0	0	0	0	0	0	0	0	0	0	0	0	0	0	0	0	0	0	0	0
MRC1	0.649088	0.398586	0.992635	2.47212	1.23606	2.61586	1.95837	0.047075	0.361731	0.46873	0.402218	0	0.31747	0.079197	0.695312	0.247625	0.940666	0.751968	0.699343	0.0955151	2.26914	0.685198	0.926823	0.276457	1.40699	0.616829	0.694709	0.047473	1.90601	0.436789	0.85492	1.24049	1.01683	0.268478	0.486803	4.21677	1.85973	0.156302	1.56228	1.04148	0.161411	0.772791	1.32403	0.255629	0.755225	0.147699	0.597029	0.23479	1.74788
TSHZ2	0	0	0	0	0	0	0	0	0	0	0	0	0	0	0	0	0	0	0	0	0	0	0	0	0	0	0	0	0	0	0	0	0	0	0	0	0	0	0	0	0	0	0	0	0	0	0	0	0
CDK7	0	0	0.00826511	0.0965862	0	0	0.115223	0	0	0	0	0	0	0	0	0	0	0	0.619207	0.0297908	0.809966	0.0395161	0.745402	1.22885	1.38993	0.622223	1.00178	0.847132	0.0446647	0	0	0.715829	0.0428856	0	0	1.00271	0.00735617	0.684104	0.0774919	0	0	0.0451165	0.0439467	1.53884	1.18129	0.225822	0.022484	0.0442899	0
GID8	0	0.406527	0.712471	0.262633	0.384593	0.0869888	1.54113	0.985137	0	0	0.0870905	0	0.40166	0.756004	0	0	0.38784	0	0.341905	1.21418	0.51128	1.22887	0.707587	5.89696	0.328173	1.66866	0.71103	1.68167	0.51182	0.619918	0.424576	2.89717	0.574433	1.18812	0.413475	2.51803	0.111424	0.669176	1.10984	0.134118	1.2047	0.170463	0	1.07206	0	0.888222	2.50675	0.452523	0.473022
MRC2	0.240633	0.601364	0.0714281	0	0.348844	0.632836	1.36041	0.351224	0.0616994	0.246962	0.209088	0.987849	0.0244386	0.468152	0.322428	0.221702	0.397661	0.193401	0.640033	0.24054	0.142173	0.603001	0.738466	0.210859	0.206544	0.726344	0.124973	1.55494	0.361747	0.923271	0.180759	0.620931	0.272198	1.12239	0.298661	4.36862	0.354408	0.508809	0.75433	0.113339	0.158695	1.32736	0.550605	0.151877	0.839138	1.8913	0.140169	2.13273	1.20485
VILL	4.0134	9.85257	5.20946	0.404071	1.24007	0.041904	0.967054	3.39003	2.64804	7.85713	10.8643	0.0641959	18.2999	1.77153	9.48377	0.189741	12.9989	10.0224	6.26191	0.431182	8.14514	0.0656814	2.9468	0	3.10639	1.52447	1.7855	0.0264041	5.95888	7.09464	6.43158	0.786937	2.28325	0.690233	4.86166	1.11832	2.88132	2.21876	2.47751	0.095212	6.15544	0.0470392	1.44498	1.31641	4.35126	0.273441	10.9216	7.51475	5.66635
LPAR2	0	0	0	0	0	0	0.0387294	0.0180867	0	0.00377112	0	0	0.0847033	0	0	0	0	0.0922055	0	0.138621	0.0435323	0	0	0	0	0	0	0.0719327	0	0.0237215	0.015185	0	0	0.0127319	0	0	0	0	0	0.0761479	0	0	0	0.0469165	0	0	0	0	0
ZNF582	0	0	0	0	0	0	0	0	0	0	0	0	0	0	0	0	0	0	0	0	0	0	0	0	0	0	0	0	0	0	0	0	0	0	0	0	0	0	0	0	0	0	0	0	0	0	0	0	0
ZNF587	0	0	0	0	0	0	0	0	0	0	0	0	0	0	0	0	0	0	0	0	0	0	0	0	0	0	0	0	0	0	0	0	0	0	0	0	0	0	0.110241	0	0	0	0	0	0	0	0	0	0.0675036
TAF9B	0	0	0	0	0	0.0676747	0	0	0	0	0	0	0	0	0	0	0	0	1.37268	0	0	0	0	0.336972	0	0	0	0	0	0	0	0	0	0	0	0	0	0.0312465	0.0309834	0	0.0204801	0	0	0	0.0473	0	0	0.0521928	0.0325536
ASUN	0.0470403	0.0763892	0.0997562	0.1422	0	0	0.00900679	0	0	0	0	0	0	0.0414877	0	0.416621	0.416165	0.0299209	0	0.218828	0	0	0.0373762	0.966469	0	0.206813	0	0.263992	0	0.0887788	0.0863948	0.265193	0.0346928	0.0588357	0	0.0281044	0	0.130927	0.0217364	0	0.121746	0.0494573	0	0.834682	0.0203657	0	0	0.0589389	0.136625
IGLL5	88.7818	50.9089	208.898	117.057	200.355	172.695	47.5163	108.978	84.7871	171.352	209.721	86.2041	224.354	449.251	200.793	47.762	268.833	160.917	202.597	131.206	207.934	112.524	283.276	91.9713	217.73	219.274	404.407	369.316	129.824	249.882	107.41	108.782	103.83	251.214	118.624	128.884	153.647	83.496	150.376	10.1049	90.7781	40.2514	109.659	49.0234	320.815	79.4315	190.074	240.515	179.022
LSM12	0	0	1.21221	2.69464	1.60458	2.5359	0	3.24519	0	0.536752	0	0	0.20039	0	0.433908	0	1.01644	0	0.540748	0.71594	0	0.567404	0.367326	1.69866	0	0	0	0.871541	0	0	0	0.649193	0	0.177754	0.457164	0	0	0.282667	0.403276	0	0.306839	0	0	0.589794	0.115418	0	0.455847	0	0.379449
CAMKK2	0	0	0	0	0	0	0	0	0.0349386	0.0563561	0.0541334	0	0	0.0162845	0	0	0.0105466	0	0	0.0603275	0.0383576	0	0	0	0	0	0.0145948	0.0331034	0	0.0422263	0.00692802	0	0	0.0351433	0	0.0656291	0.00308465	0.0140535	0.0615519	0.0239569	0	0.00484702	0.00789613	0	0.00846931	0.0151694	0	0.0113115	0.028277
CAMKK1	0	0	0	0	0	0	0	0	0	0	0	0	0	0	0	0	0	0	0	0	0	0	0	0	0	0	0	0	0	0	0	0	0	0	0	0	0	0	0	0	0	0	0	0	0	0	0	0	0
LRIG3	0	0	0	0	0.00196438	0.19228	0	0	0	0	0	0	0	0	0	0	0	0	0	0	0	0	0.0027727	0	0	0	0	0	0	0	0	0.00619362	0	0	0	0	0	0	0	0	0	0	0	0	0	0	0	0	0
MAGEC2	0	0	0	0	0	0	0	0	0	0	0	0	0	0	0	0	0	0	0	0	0	0	0	13.9194	0	0	0	0	0	0	0	0	0	0	0	0	0	0	0	0	0	0	0	0	0	0	0	0	0
MTRF1L	0	0	0	0	0	0	0	0	0	0	0.412317	0	0	0	0	0	0	0.163893	0	0	0.125546	0	0	0	0	0	0	0	0	0.118679	0.288798	0	0	0	0.158664	0	0	0.0280018	0	0	0.102535	0	0	0	0.127733	0	0.307325	0	0.102505
MYO1G	0.183811	0	0.230139	0.154282	0.155636	0.171179	0.27667	0.0148339	0.106745	0.258882	0	0.0559756	0.00376111	0.0457628	0.671476	0.307003	0.385018	0.289408	0.296705	0.0878051	0.57344	0.699415	3.50015	0.159582	0.423579	0.388225	0.369011	0.533727	0.43783	1.51756	0.167022	0.477592	0.317302	1.1756	0.0460462	0.485431	0.198415	0.150305	1.66322	0.280518	0.0503453	0.496496	1.09803	0.187126	2.33035	0.101809	0.182756	0.215607	0.379847
MYO1F	0.0125884	0.0570916	0.243702	1.03418	0.0643987	0.697138	0.492229	0.0314067	0	0.0502669	0.037312	0	0.0264987	0.407707	0	0.971929	0.184426	0.127864	0	0.0916059	0.0959274	1.33391	1.08599	0.111155	0.21956	0.698333	0.0901766	0.39657	0.372431	1.17589	0.0934275	0.505083	0.436612	1.30505	0.0404883	0.73482	0.0726137	0.171372	0.564	0.50592	0.0874459	0.927365	0.612045	0.459223	0.698559	0.217022	0	0.719161	0.102676
MYO1E	0.0125884	0.574029	1.07187	1.22479	1.60906	0.937259	0	0.0314067	0	0.405267	0.374615	0.684809	0.0695451	1.06799	0.473068	0.393381	1.18472	1.90762	0.358014	0.994425	0.834282	0.821017	0.85735	0.765829	0.456096	1.85174	0.928654	0.660586	0.394366	1.56062	0.445853	3.13701	0.597156	0.814522	0.277167	1.38286	0.261071	1.44466	1.27911	0.412624	1.59997	1.0053	0.625729	1.88189	2.17368	2.66514	1.3915	2.57939	0.742665
MYO1D	1.64093	4.27006	2.55741	2.33281	11.0406	4.21353	0.316528	0.119386	1.4965	2.55368	3.46895	3.81491	3.41675	2.08637	4.38552	1.12911	4.95265	3.09527	3.01342	3.68124	6.32976	0.970487	3.02146	2.31232	2.57872	4.49507	2.07306	2.82267	3.5242	4.76061	2.64228	3.38998	1.96153	6.32917	1.65453	12.8982	1.9231	3.04331	2.64062	2.46968	7.40755	4.78499	3.25274	3.61657	2.65744	0.930963	4.08026	5.34173	6.95362
MYO1C	7.17688	11.9998	7.2261	4.36803	9.0192	5.81254	2.20005	0.73617	8.44856	6.12542	9.71648	9.03534	6.19873	3.86637	7.60204	2.65635	9.39881	8.19264	9.01494	6.75106	7.72425	5.67951	11.8766	13.3941	12.1102	8.65831	9.3795	8.11724	15.9255	13.3539	13.1173	5.50825	9.56562	13.5899	11.0891	14.8305	7.50124	4.46793	16.5692	4.94924	5.34231	2.73815	8.31197	5.1177	11.948	5.8984	10.3045	7.60259	15.6048
MYO1B	0.0808784	0.523472	0.583391	0.328603	0.466409	1.93171	0	0.130012	0.68448	0.218734	0.0228774	0.396176	0.363285	0.206066	0.578449	0.835938	0.843432	0.38112	0.694008	1.4595	0.392779	0.646079	1.0646	6.35281	0.776903	1.99014	0.639385	1.58729	0.694098	0.816868	0.282914	0.914438	0.245127	0.265015	0.271368	0.600364	0.547358	0.479728	0.560268	0.640106	1.41661	2.06212	0.961382	1.05946	0.788475	5.93417	0.389954	2.23716	0.656892
MYO1A	0.325099	1.34214	2.97499	67.3174	11.9278	7.23945	0.0462139	0.03987	0.238286	3.78014	0.739142	0	1.55809	0.735958	1.99905	0	5.70174	2.43438	0.918024	1.64153	10.4644	0	0.194826	0.0120692	0.172851	2.63822	0.0850031	0	0.470591	1.12442	0.137409	0	0.155452	1.38422	0.123243	0.0542772	0.306244	0.987638	0.0458089	0	8.84747	0.288928	0.582405	2.00973	0.251174	0	2.00434	3.5164	3.31342
CHMP3	0	0	0	0	0.659055	1.26602	0.165412	1.9401	0	0	0	0.326718	0	0.386604	0	0.492562	0	0	0	0.0623064	0.190681	1.29088	7.1393	0.126931	0.958488	0.0282696	0.0170348	1.609	0	0.309436	0	1.45803	0	0	0.142672	0	0.814549	1.48773	0	0	0	0	0.167677	0	0	0.0974004	1.30345	0	0
RPL36AL	2.17281	1.60335	0	0	0	0	0	0	0	2.34486	8.31613	0	2.72276	0	3.53952	0	0	17.895	9.67102	16.0088	0	31.2575	4.77807	26.4529	21.7746	31.5594	0	1.94029	18.1362	0	6.47089	24.1661	18.2976	0	4.04565	0	0.431249	0.783627	4.22512	0.484744	4.52007	11.426	0	0	5.76175	3.43847	1.28121	0	0
CHMP7	0	0	0.175449	0.0903077	0.0396116	0	0.352834	0	0	0.00674154	0	0	0	0	0.169203	0	0	0.103027	0.481248	0.880149	0.315072	0.109816	0.303494	1.15667	0.0185402	0	0	0	0.651782	0.0206423	0	0.304193	0.0109067	1.5125	0.198272	0.721376	0.0110884	0.0876904	0.551159	0.159735	0.192495	0.419343	0.0401076	0	0.527884	0.275031	0.762295	0.112163	0.268517
CHMP6	0.431685	0.493798	2.42501	1.14785	2.79336	2.6722	2.95954	3.52806	0.206117	2.29015	0.132923	0.25623	1.09487	0.887873	0.732103	0.226698	4.53659	2.68851	1.40287	1.73327	2.73703	4.84328	2.11976	3.51765	1.37646	4.517	1.50147	1.21575	1.37122	2.08331	4.40215	2.46039	2.3738	4.23699	4.88288	4.64521	1.47506	0.632743	2.18938	4.59921	1.37675	0.515557	3.91228	0.695751	1.2447	3.05333	3.90241	4.06981	3.37892
CHMP5	1.87199	3.50102	11.3685	0.440787	14.5026	42.8034	0	0.977672	5.96716	8.91775	8.52419	0	6.62753	3.43044	8.58589	0.622752	5.29875	1.70737	9.18653	0	9.9452	0.13942	0.899375	6.46358	3.05187	0	1.3571	1.29464	4.70292	0	5.97369	4.82671	7.47207	0	5.73982	3.68144	3.2005	6.45208	2.24331	0	7.16278	0	4.02685	11.8281	6.56972	5.11064	7.53981	5.06777	6.58239
DENND6A	0	0	0	0	0.0296171	0.09267	0	0	0	0	0	0	0	0	0	0	0	0	0	0	0	0	0	0	0	0	0	0	0	0	0	0	0	0	0	0	0.0858779	0	0	0	0	0	0	0	0.00560104	0	0	0	0
CTPS2	0.353821	0.556186	0.357358	0.695622	0.828837	0.674434	0.26839	0.0155201	1.10769	0.651074	1.26348	1.28425	0.937326	0.180847	0.417661	0.59838	1.93044	3.94329	0.711264	2.16563	0.761962	1.6418	0.885352	3.98135	1.80313	1.16457	0.938291	0.0773725	1.76145	1.85157	0.924617	2.58012	1.78485	0.759094	1.44523	0.951613	5.60802	0.633303	0.576867	0.0568289	0.50935	0	0.418223	4.06288	0.525271	0.141053	5.10485	0.195088	1.03539
CTPS1	0.12246	1.07461	0.908806	1.64143	1.81628	3.0014	1.46539	1.56002	0.376967	1.14245	1.44354	1.17904	0.256599	0.361697	2.00716	2.7636	1.46463	1.20144	1.46048	4.18288	1.39132	3.77659	1.51855	7.66688	2.462	3.4621	1.60491	3.43474	1.20397	2.35595	0.814676	6.63068	1.21458	1.60885	0.801018	1.87477	0.589974	0.972079	1.39055	0.528069	0.823305	0.769808	0.964741	9.12743	1.97196	4.30906	0.840751	2.13104	1.93048
LGALSL	1.4647	0.567869	0.915516	0.297837	0	1.8517	0	0.544898	1.53674	0	0.459418	0	0.248271	0	0	0	0	0.328139	0	0.909551	0	1.6203	0	0.132575	1.80875	0	0.195637	0	0	0.26958	0.108158	0.349192	0.111904	0.203217	0.132385	0	0.481745	0.549125	0	0	0	0	0	0.341216	0	0.319145	0	0.207956	0.24999
ZER1	0	0	0.0182685	0	0.0423524	0	0.0366445	0	0	0	0	0	0.0496394	0	0	0	0.0205232	0	0	0.0239945	0.0589276	0	0	0	0	0	0.0244316	0.0228506	0	0.0906496	0.0225562	0.0429306	0.0243453	0.0210956	0.0147618	0.0578817	0	0.306762	0.0563567	0.0310696	0.0445962	0.0107592	0.0304955	0.0203034	0.0225543	0.055175	0.0184409	0.0207774	0.0225157
PPAPDC1B	0	0	0	0	0	0	0	0	0	0	0	0	0	0	0	0	0	0	0	0.120337	0.0698383	0	0	0	0	0	0.155961	0	0	0	0	0	0.228343	0	0	0	0.032018	0	0	0.118663	0	0	0	0	0	0	0.0246037	0	0
BPI	0	0	0.0466372	2.57178	1.18519	2.53746	21.4857	10.9586	0	0	0	1.27399	0	13.9304	0	3.40506	0	0	0.0945493	0.74057	0.315603	1.06172	8.71717	1.21529	0	0.421218	0.65761	1.3743	0.268415	2.66074	0	1.87571	0.387079	1.36427	0	1.13268	0.35004	0.00692297	0.719288	5.88336	0.336463	11.2355	17.1122	12.7334	0.985628	6.23612	0	2.18086	0
FAM188A	0	0	0.172198	0.196745	0	0.167699	0.469499	0	0.136525	0	0	0	0	0	0	0	0.602108	0.166129	0.286893	0.449087	0.170501	0.147373	0.0735797	0.0969951	0	0.729944	0	0	0	0	0	0.266111	0	0	0.217544	0.510562	0.81884	0	0.0732396	0.59383	0	0.260056	0	0	0	0	0.195867	0	0.0483501
FAM160B1	0.0890028	0.10581	0.255353	0.190363	0.380139	0.184058	1.48362	0.473002	0	0	0.159987	0	0.431482	0.346181	0.152979	0.586594	0.188112	0.664865	0.33546	0.800235	0.372721	0.650741	0.677562	2.33008	0.438129	0.571519	0.561454	0.86533	0.141526	0.753289	0.522925	1.47969	0.459961	0.630866	0.370286	0.579277	0.202764	0.338289	0.357326	0.383287	0.0891719	0.438063	0.382352	0.78019	0.351428	0.695228	0.43077	0.593157	0.062874
FAM160B2	0	0	0	0	0	0	0	0	0	0	0	0	0.0350017	0	0	0	0	0.0107525	0.00624078	0.10712	0	0.0183929	0.0131242	0.0710157	0	0.170364	0	0.101006	0.011822	0.0723044	0.0677058	0.0667621	0.149725	0.0780698	0	0.140536	0.015936	0.051927	0.00939734	0.0425201	0	0	0	0.00966873	0.02283	0.0680872	0.0452702	0.174249	0.0334944
TTYH1	0	0	0	0	0	0	0	0	0	0	0	0	0	0	0	0	0	0	0	0	0	0	0	0	0	0	0	0	0	0	0	0	0	0	0	0	0	0	0	0.0472904	0	0	0	0	0	0	0	0	0
SRC	3.04846	17.6377	3.60952	2.26575	6.9056	1.93989	5.37909	3.11208	3.9279	3.83408	3.84277	1.23762	8.72844	1.81995	4.95638	4.32792	7.67591	11.7475	5.3027	8.81053	3.33032	10.2986	6.05916	9.74314	9.10998	9.81419	3.6273	3.17237	7.04913	6.95413	6.10221	7.56257	4.69853	5.19012	4.52667	21.3395	4.14454	2.74789	5.2993	3.90292	3.71405	3.70531	3.97507	4.49169	5.04171	7.20751	8.94623	9.14858	5.08173
NEMF	0.0295735	0	0.291631	0.188778	0.425041	0.683699	0.214946	0.18659	0.052343	0.0757146	0	0	0.0321907	0.0545367	0.342777	0	0.0382639	0.12701	0.0664155	0.0725387	0.238252	0.14626	0.10128	0.28491	0.170059	0.422527	0.049682	0.164436	0.254016	0	0.0622041	0.384364	0.504656	0.218868	0.27341	0.332024	0.668277	0.147831	0.167027	0.0820119	0.211653	0.132551	0	0.186662	0.235965	0.0370157	0.0370977	0.170351	0.513345
ZNF326	0	0.112135	0.627732	0.209723	0.621126	0	0	0.169952	0.133049	0.533904	0.416016	0	0.845755	0	0.428316	0.203705	0.440448	3.26551	0.700118	0.525831	0.546889	0.0900564	0.0810467	3.01627	0.294403	1.39252	0.0384932	0.0374288	1.3286	0.0750859	0.276358	0.832716	0.0651966	0.0607658	0.152894	0.369149	0.0646851	0.736749	0.437585	0.109497	1.90047	0.239757	0.0844664	7.56168	0.615714	2.07509	2.56653	1.64809	0.382074
ZNF320	0	0	3.2353e-05	0	0.00308268	0	0	0	0	0	0	0	0.00686185	0	0	0	0	0	0	0	0	0	0	0	0	0	0	0.000833725	0	0	0	0	0	0	0	0	0	0	0	0	0	0	0	0	0	0	0	0	0.000987761
FAM214B	0	0	0	0	0.0822497	0	0	0	0	0	0	0	0	0	0	0	0	0	0	0	0	0	0	0	0	0	0	0	0	0	0	0.201649	0	0	0	0	0	0	0	0	0	0	0	0	0	0	0	0	0
SRI	14.909	35.8066	23.4279	10.3489	30.716	27.8474	29.7456	67.8967	9.27567	44.4556	15.2618	35.0449	38.2139	137.467	14.7936	77.9987	28.8708	20.8546	98.7813	55.1028	85.2983	21.0612	24.0215	31.2508	8.36889	55.7489	180.939	116.897	19.8016	52.6322	9.23802	14.2037	8.53336	92.6022	22.1369	31.7585	53.0489	10.9391	125.485	8.15146	16.0131	8.86804	7.67657	96.7469	16.9862	16.9239	34.0294	28.364	119.718
SRM	1.22589	1.71001	3.96292	7.49487	4.00987	8.20534	9.31963	5.67614	0.987261	0.709377	1.48329	2.01869	0.597035	4.68999	4.42798	8.01861	2.66956	2.05362	2.39051	8.35257	3.4829	6.05859	5.46028	17.0191	4.26323	12.0835	5.18703	16.7711	4.22727	4.34179	3.31641	9.46414	4.75047	8.00459	2.16413	9.836	3.95948	3.58792	4.60381	1.91368	1.81496	2.91296	5.7107	11.8531	3.70734	14.4154	3.06314	4.48654	3.86694
SRR	0	0	0	0	0	0	0	0	0	0	0	0	0	0	0	0	0	0	0.00629118	0	0.057496	0	0.0820774	0.012116	0	0	0	0	0.34026	0.0397285	0	0	0	0	0.0119123	0	0	0	0	0	0	0	0	0	0.025949	0	0	0	0
ADCY8	0	0	0	0	0	0	0	0	0	0	0	0	0	0	0	0	0	0	0	0	0	0	0	0	0	0	0	0	0	0	0	0	0	0	0	0	0	0	0	0.017939	0	0	0	0	0	0	0	0	0
LGALS9	3.66703	6.50891	2.93074	0.89786	3.30546	1.0281	5.70464	11.2795	3.98091	7.42683	33.3354	6.80959	9.97588	4.7753	22.1958	5.72476	11.9782	16.5692	8.8291	4.01299	5.32741	8.50975	11.9371	3.24073	13.2719	10.1646	7.74671	11.8839	10.7428	17.7304	3.60536	16.9984	7.88758	11.6351	3.02928	11.3221	3.67445	5.93159	7.85611	3.21025	8.02896	7.3045	4.73534	9.63323	5.87038	7.77391	5.98794	13.197	12.7978
LGALS8	0.173116	0.210101	0.165475	0.120326	0.0666144	0.0632058	0.20292	0.12373	0	0.244651	0.237874	0.681923	0	0	0.249815	0.365666	0.0492869	0.445751	0.0614651	0.448061	0.221787	0.989389	0.444573	1.08921	0.044099	0.234987	0.215503	0.240625	0.0938671	0.174565	0.241974	1.54619	0.187196	0.647663	0.172638	1.14259	0.0986024	0.0841652	0.314514	0.428309	0.0241745	0.507447	0.2592	1.40532	0.376861	0.592309	0.187694	1.94278	0.252071
LGALS3	95.8722	268.954	51.9124	10.3426	136.894	26.7315	54.7784	114.577	61.5685	177.962	137.794	175.917	140.267	224.095	203.643	135.327	108.839	165.901	120.034	200.203	185.204	56.9083	114.888	43.3026	38.1523	120.606	129.053	262.894	33.8562	110.619	39.6009	48.8857	62.3684	103.315	31.287	163.354	51.7648	54.5152	73.6964	21.2127	117.033	75.7794	29.8728	358.383	79.5201	41.4506	130.927	230.711	149.292
LGALS2	0	1.39682	0	0	0	0	0	0	0	0	0	0	0	0	0	0	0	0	0	0	0.109049	0.0910595	0	16.3342	0	4.63992	0	0	0	0	0	0	0	0	0	0	15.2441	0	0	0	0.576368	0	0	5.34262	0	0	0	0	0
LGALS1	113.275	199.657	28.431	90.0497	35.7394	58.3245	34.6489	64.4026	110.344	163.169	158.817	234.936	68.6445	193.29	160.084	106.176	148.578	98.1136	168.367	80.7711	112.766	156.509	113.878	164.424	69.8992	128.577	137.668	354.739	82.1878	148.058	70.8295	151.523	67.1255	167.919	57.1834	327.461	86.1786	66.1827	120.269	27.1506	35.2157	54.3107	40.5503	73.1927	75.4749	133.125	104.225	109.036	181.526
LGALS4	67.254	167.07	60.8063	0.49636	90.3947	89.6676	14.4065	30.4336	61.5157	225.5	110.289	76.3297	172.053	142.722	166.546	45.7161	156.533	162.442	117.303	341.44	210.28	7.78557	39.2551	0	35.6199	104.256	31.0214	33.5013	51.9732	204.852	49.0633	5.26768	38.6805	111.74	32.8566	128.227	57.338	79.5181	79.7614	8.99725	271.405	29.3187	58.9815	171.154	54.8023	32.2466	82.0129	131.421	146.795
EIF2AK3	0	0.0120598	0	0	0	0	0	0	0	0	0	0	0	0	0	0.0180757	0	0.00528739	0	0.248519	0	0	0	0	0.00257451	0.00237719	0.0248335	0	0	0	0.00515954	0.0103081	0.00456982	0	0	0	0.00376352	0	0.00499604	0.00753221	0.00488041	0.00535124	0.00871855	0.00373519	0	0.0225435	0.0165843	0.00524676	0.00103051
EIF2AK2	1.08903	4.5718	12.8031	9.87432	2.59435	3.69941	0.843779	4.55534	0.567587	1.6235	2.64269	0.772697	1.90003	1.17162	3.78443	0.541726	5.70884	5.40654	2.34706	1.75938	2.10969	4.04164	0.897495	5.46398	1.86359	3.39507	0.747682	1.70833	3.96448	2.59316	2.57879	5.76543	1.25723	1.87152	0.550708	0.869429	1.20647	1.55156	4.68251	0.167225	3.76406	2.34974	1.50065	3.36431	2.05363	3.68039	3.76797	6.52316	1.86927
TDG	0	0	0	0	0	0	0	0	0	0	0	0	0	0	0	0	0	0	0	0	0	0	0	0	0	0	0	0	0	0	0	0	0	0	0	0	0	0	0	0	0	0	0	0	0	0	0	0	0
EIF2AK4	0	0	0.10672	0.352231	0	0	0	0	0	0	0	0	0	0	0	0.00567999	0.0137344	0.00440856	0.00194429	0	0.014314	0.00938392	0.0215721	0.0161768	0.0128481	0.0351824	0.00333519	0.0112725	0	0.00572674	0.00920504	0.158956	0	0.0107335	0	0	0.00536099	0.0078207	0.0159815	0.0242726	0.00129691	0.00971804	0.0112698	0.0474112	0.0583072	0.146614	0	0.00310106	0.044286
HN1	2.09936	6.39289	3.17497	3.55174	1.58669	3.63277	1.03488	6.02126	0	3.21635	4.49423	1.61617	4.88988	2.73056	9.00901	4.4012	14.3663	12.2411	3.72276	45.9976	6.73024	7.70797	12.9013	32.8106	6.42257	23.2893	12.0145	65.0016	2.52497	10.5438	0.792767	4.3298	6.17952	2.37676	0.288399	15.8111	11.5982	3.22991	10.1546	0.388163	3.20182	2.32289	52.6431	25.199	21.6535	3.97054	4.67994	25.1548	5.01332
MYO19	0.122739	0	0	0	0	0	0	0	0.315591	0.029047	0	0.0460897	0	0	0	0	0.066327	0.0390097	0.00756576	0.00589623	0	0.0115785	0.0959598	0.0123737	1.15189	0.0618987	0.704689	0	2.06237	0.00391172	0.874292	0.0919228	0.107422	0	1.08615	0	0	0.0141963	0.0778176	0.0554135	0.0657667	0	0.00797218	0	0.26655	0	0.273066	0	0.0569135
FAM136A	0.475643	0.231103	1.01956	0.130191	1.02317	2.10339	0.446326	0	0.350784	0.518732	0.204641	0.111721	0.160868	0.389592	0.667051	4.28314	3.35285	4.55163	0.930418	1.92298	0.667914	0.437048	1.91301	8.76731	0.679558	1.51502	1.15575	1.69634	1.66687	2.18311	2.0543	5.16679	1.61316	0.625815	1.63715	0.200918	0	1.04585	1.19347	0.233525	0.306501	0.293516	0	1.83771	0	0.718156	2.70112	0.66163	1.29544
TRNT1	0.51207	0.218746	1.16202	1.79473	2.66912	4.57164	0.660167	0.875452	0.881921	0.824707	0.961006	0.522963	0.460643	0.306225	0.913806	0.306809	0.802592	1.51944	0.76386	1.88574	0.872806	1.0114	1.17807	0.732918	1.87301	1.19327	1.23216	2.12008	2.39215	1.6529	2.07796	2.27913	2.62791	2.95125	1.34883	1.4527	0.373054	0.322539	1.60508	0.4603	0.888417	0.777751	0.893698	9.54264	2.34463	1.57648	0.862711	2.2056	1.6977
ASAP1	0.00753639	0	0.0194517	0.213454	0.334756	0.0501749	0.127065	0.0922706	0	0	0	0.0918288	0.0214918	0	0.00396602	0.318484	0.0465727	0	0.25272	0.018605	0	0.291972	0.278333	0.234392	0	0	0	0.0351712	0	0.0893126	0	0.419274	0.0233083	0.16705	0	0.265869	0	0.0495457	0.063397	0.113211	0.02841	0.305691	0.202119	0.0973101	0.108214	0.177698	0.012141	0.226316	0.0140396
ASAP2	0	0.0151981	0.36995	0.0290573	0.182646	0.289446	0.365339	0.143421	0	0.0215207	0.0626438	0	0.580799	0.0244214	0.217603	0	0.181518	0.829996	0.206377	0.321976	0.0480806	0.255025	0.0508019	0.0418834	0.0997514	0.0670905	0.108147	0.026342	0.101478	0.137903	0.169348	0.212089	0.159186	0.0656729	0.188017	0.103885	0.362652	0.247474	0.313781	0.038662	0.144108	0	0	0.395932	0.113244	0.47374	0.692603	0.449792	0.302767
NMI	0	1.45168	2.86467	1.99731	1.43295	2.38483	1.54221	5.46858	0	1.74142	0.406415	2.83868	1.60821	4.48275	1.58492	2.09661	1.99139	4.14988	1.37184	1.3025	0.543536	3.57967	2.12935	2.35321	0.712808	2.245	1.91256	1.30123	1.70855	6.79437	0.609724	12.0951	1.22099	3.22909	0.0647677	2.17775	0.406072	1.14329	1.83602	1.24954	1.12097	0.530394	0.594564	2.15969	1.46548	2.28139	0.92664	3.31057	1.84402
OCRL	0.200355	0.405434	0.325872	0.272138	0.252707	0.299558	0	0.0519002	0.187209	0.0732608	0.181174	0.193981	0.231337	0.0799178	0.312489	0.23401	0.487041	0.529683	0.295515	0.761085	0.250906	0.390401	0.239373	0.465332	0.212308	0.352386	0.313786	0.297226	0.448314	0.457014	0.195102	0.689438	0.1843	0.18477	0.095434	0.412776	0.194229	0.293866	0.439757	0.196607	0.336836	0.330566	0.0212024	0.247774	0.299754	0.523478	0.174648	0.390637	0.399681
PLAUR	0	0	0.0926068	3.96223	0	0.0890433	0.632332	0.157577	0	0	0	0	0	0.916401	0	2.97232	0.117828	0.0505604	0	1.13042	0	1.37812	0.26542	0.108967	0	0.662063	0.356812	1.78552	0	0.624318	0	3.9638	0.0631199	0.682631	0	0.410304	0	0.0190489	0.0532008	1.05618	0	2.19816	0	0.145366	0.0627774	2.81775	0	1.26435	0
TBX2	0	0	0	0	0	0	0	0	0	0	0	0	0	0	0	0	0	0	0	0	0	0	0	0	0	0	0	0	0	0	0	0	0	0	0	0.0147137	0	0	0	0	0	0	0	0	0	0	0	0	0
LOXHD1	0.266038	0	0	0	0	0	0	0	0	0	0	0	0	0	0	0.0755012	0	0	0.230905	0.319953	0	0	0.231003	0.132848	0.91496	0.195873	0	0	0.0747004	0	0	0.168547	0	0	0	0	0	0	0	0	0.0420256	0	0	0	0.0613228	0	0	0	1.80108
LRRC26	0	0	0	0	0	0	0	0	0	0	0	0	0	0	0	0	0	0	0	0	0	0	0	0	0	0	0	0	0	0	0	0	0	0	0	0	0	0	0	0	0	0	0	0	0	0	0	0	0
LRRC25	0	0	0.0832944	0.631073	0	0.386633	0.853681	0.466947	0	0.216346	0.0965285	0.194496	0	0.185015	0.176624	1.10393	0.130528	0	0.135176	0.202366	0.156008	0.170341	0.850091	0.228053	0.21842	0.319596	0.304412	0.243871	0.287267	0.564535	0	0	0.210804	0.234778	0	0.274573	0	0.0858731	0	0.375104	0	0.801045	0	0.154035	0.322641	0	0	0.294677	0
KIAA1522	1.08293	1.26274	0.454077	0.225264	0.440364	0.0140341	0.212654	0.786949	0.996472	1.17761	1.948	0.167423	2.89136	0	9.21605	0.158636	2.10686	3.25794	0.573639	0.158406	0.628693	0.219763	0.11432	0.129594	0.870094	0.908779	0.631106	0.00724511	1.53728	0.511863	1.58479	0.813533	0.756556	0.241258	1.59377	0.189461	0.691244	0.875758	1.05878	0.219372	1.73388	0.108402	0.176474	1.1081	1.06044	0.626849	2.58335	0.89367	0.715903
MPDU1	8.72805	8.51734	13.6346	7.76492	12.0484	12.0751	7.76489	2.93084	13.2673	12.1522	8.12334	8.57191	6.61722	3.39837	10.0993	7.39517	12.073	11.5982	8.47403	11.3664	9.76257	11.8506	12.7494	22.6945	18.7146	13.2661	10.9296	6.14052	18.2904	11.0943	12.086	9.18739	17.5529	6.16056	7.49147	10.0083	6.45642	4.63459	9.19999	20.6971	5.00465	8.93471	4.29246	4.22164	9.69688	4.38587	12.9837	6.86761	8.52154
KIAA1033	0.0397544	0.13596	0.624482	0.469268	0.461594	1.31892	0.443373	0.0921853	0.220777	0.214151	0.194602	0.226298	0.257573	0.136543	0.367798	1.41312	0.394219	0.329146	1.43496	0.792443	0.528692	0.785501	0.724502	1.00937	0.599099	0.677851	34.0068	0.406444	0.379959	1.42053	0.284965	1.05973	0.57485	0.467499	0.103894	0.79572	0.112529	0.265517	0.770287	1.07525	2.21953	2.70902	0.335083	7.40645	0.8931	6.17954	0.216129	10.5644	0.475513
LOX	0	0	0	0	0	0	0	0	0	0	0	0	0	0.110074	0	0	0	0	0	0	0	0	0	0	0	0	0	0.0360399	0	0	0	0	0	0	0	0.0209923	0	0	0	0	0	0.0545724	0	0	0	0	0	0	0
LPGAT1	0.00766996	0.155571	0	0	0.344076	0.612593	0.0985884	0	0.0502573	0.0194127	0	0	0	0	0.134012	0.0918434	0.139849	0.0803808	0.173323	0.351693	0.257492	0.314413	0.110138	0.200374	0.184708	0.124647	0	0	0.0639246	0	0	0.146065	0.0845584	0	0	0	0	0	0	0.266201	0.349105	0.358955	0.125897	0	0	0.380159	0	0.0809655	0.140671
TIMM17B	0	0	0	0	3.05777	1.58358	0	0	0	0	0	0	0	0	0	0.691063	0.37224	1.67841	0	2.13622	0	1.46549	0.251533	0.262889	1.78565	0	0	0	0	0.162851	0	4.62958	1.47955	0.928763	1.88263	1.22661	0	0	0.543043	1.87079	0.522068	0.815805	0	0.812769	0.669746	1.95432	0	0.22823	0.141451
GCNT4	0	0	0.0248982	0	0	0	0	0	0	0	0	0	0	0	0	0	0.0668402	0	0	0	0	0	0	0	0	0	0	0	0	0	0.0303177	0	0	0	0	0	0	0	0	0	0	0	0	0	0.104499	0	0.0418936	0	0
TIMM17A	0	0	0	0.0532407	0	0	0	0	0	0	0	0	0	0	0	0	0	0	0	0.0575017	0	0	0	0	0	0	0	0	0	0	0	0	0	0	0	0	0	0	0	0	0	0	0	0	0	0	0	0.0834604	0
GCNT1	0.285356	0.267589	2.12001	0.0103762	0.758566	0.0106837	0	0.128358	0.354211	1.43149	1.57125	0	1.27221	0	1.68029	1.0521	1.0533	3.24043	0.151329	0	1.30008	0.720567	0.0215023	0	0.668944	1.05047	0.258678	0	1.1051	1.47789	0.562594	0.553113	0.349003	0	0.703325	0.0985614	0.676691	0.816511	1.02776	1.10892	1.05756	0.520611	0.012389	2.05291	0.463557	0.0143671	2.0075	0.13948	0.134865
GCNT3	0	0.334538	0.177791	3.93243	1.50848	1.65299	0.0161471	0	0	0.0669562	0	0.0559863	0	0.797602	0.296429	0.323409	0.150923	0.577773	0.296056	0.124081	0.296739	0	1.7503	0.0333098	0.0893458	1.61877	0.546375	0.0933629	0.175548	0.222817	0	0	0.160827	1.2043	0	0.868942	0.133777	0.0768436	0.0556671	0.422863	1.09899	0.611809	0.437616	0.274853	0.0408766	0.843948	0.0501133	2.05586	0.190119
GCNT2	0	0	0	0	0	0	0	0	0	0	0	0	0	0	0	0	0.0120295	0	0	0	0	0	0	0	0	0	0	0	0	0	0	0	0	0	0	0	0	0	0	0	0	0	0	0	0	0	0	0	0
LPCAT4	0.154996	0.488979	1.00457	0.0519577	0.784937	0.180333	0	0	0	0.157668	0.803089	0	1.53148	0.192501	0.395796	0	1.6167	1.77305	0.770341	0	0.713394	0	0.400866	0.0488079	0.112206	0.235796	0	0.165509	0.615501	1.17511	0.561584	0.581163	0	0.182253	0.0835712	0.301179	0.457319	0.744131	0.518273	0	0.789945	0	0.135984	0.451445	0.218439	0.0927361	0.620548	2.11094	0.629473
LPCAT2	0.304434	0.98106	0.649544	0.950485	13.0074	36.7374	2.36841	0.911395	0.494513	0.790476	1.30549	1.63831	1.40344	2.07243	1.75818	2.72253	1.40049	0.536347	0.99442	2.76097	1.0181	1.11201	3.41007	0.846255	2.60266	3.86196	3.08041	3.11947	3.50495	4.98318	2.28157	1.53089	2.27799	0.980268	1.45318	3.80044	1.28539	0.984169	1.16989	0.896493	0.557499	1.2741	0.525708	1.38367	0.727938	2.10972	2.10079	1.94273	1.33762
LPCAT3	9.2109	7.25158	5.21363	27.3132	1.00793	2.24974	4.65513	1.30059	10.3748	7.32499	9.69355	5.75413	9.59316	2.59729	11.4844	11.8785	13.1891	12.9641	6.15813	10.7129	7.34367	6.91251	8.57918	1.81295	11.9895	10.3003	8.38178	4.29218	14.3749	10.0962	9.6078	3.86114	12.525	4.45022	9.39252	4.38445	5.74644	4.3865	7.96757	11.342	3.84184	5.35986	2.84844	10.5821	7.68186	16.4789	11.3264	7.54871	6.87646
LPCAT1	0	0.24893	0.174652	2.4646	0.0262808	0.612229	0.654024	0.335441	0	0.698475	0	0.439119	0.0353919	0.195945	0.174752	2.84677	0.0596163	0	0.689122	1.62496	0.158029	2.01401	1.437	0.609189	0.0664119	1.80009	0.0767321	0.946367	0.232973	1.00759	0	0.735171	0.250933	1.56578	0	1.07814	0.026387	0.0474956	0.120558	0.826334	0.0102975	0.51475	0.217141	0.253561	0.217176	2.93579	0	0.35304	0.0974169
ALOX5	0.0932681	0.108703	1.86476	2.10651	0.965356	1.42239	2.07776	0.0403935	0.151303	0.119182	0.465732	2.02046	0.0321137	0.703222	0.822444	1.73222	0.78862	0.119399	0.569043	0.752659	0.680513	1.13269	3.63018	0.325584	0.606345	1.21449	0.598805	2.4179	0.527016	1.76781	0.0545929	1.21287	1.38854	3.04201	0	2.75651	1.00501	0.505862	2.22147	1.32741	0.0386762	2.36229	1.79512	0.297326	2.17389	0.418521	0.825977	1.07541	0.836805
MID1IP1	0	0	0	0	0	0	0	0	0	0	0	0	0	0	0	0	0.106673	0.159368	0	0	0	0	0	0.450681	0	0	0.0640043	0	0.0670898	0	0	0	0	0	0	0	0	0	0	0	0	0	0	0	0	0	0	0	0.0417659
PIGA	0	0	0	0	0	0	0	0	0	0	0	0	0	0	0	0	0	0	0	0	0	0	0	0	0	0	0	0	0	0	0	0	0	0	0	0	0	0	0	0	0	0	0	0.0289433	0	0	0	0	0
PIGB	0	0	0	0	0	0	0	0	0	0	0	0	0	0	0	0	0	0	0	0	0	0	0	0	0	0	0	0	0	0	0	0	0	0	0.0807785	0	0	0	0.0801465	0.0461146	0	0	0	0	0	0	0	0	0
PIGG	0	0.0463577	0.0806665	0.0283423	0.0670142	0.152038	0.0250958	0	0.0677333	0	0.0413669	0	0.0285061	0.00915604	0.0170098	0.0774125	0.0440889	0.0233226	0.133912	0.139491	0.031517	0.0331664	0.0403074	0	0.0306943	0.0095617	0.0063366	0.0319864	0.0414568	0.229246	0.0522411	0.00898595	0.0640314	0.113673	0	0.519467	0.0453508	0	0.026031	0.0632913	2.33167	0.174887	0.152533	0.0411214	0.0578755	0.0876965	0.027823	0.136375	0.549264
PIGK	0.165781	0.338788	0	0.11852	1.59591	0.193352	0	0.0901024	0.152154	0.20225	0	0	0.0317247	0	0.024982	0.876086	0.607586	0.64971	0.570793	0.517677	0	1.0258	0.630304	1.50245	0	0.366678	0.165352	0.479076	0.836629	0.37049	0.258729	0.434137	0.521016	0.395977	0.0875018	0.719626	0.240872	0.340378	0.675849	0.121439	0.137029	0.233787	0.184125	1.29549	0.483432	1.3689	0.172394	0.538671	0.310607
PIGM	0	0	0	0	0	0	0	0	0	0	0	0	0	0	0	0	0	0	0	0	0	0	0	0	0	0	0	0	0	0	0	0	0	0	0	0	0	0	0	0.101063	0	0	0	0	0	0	0	0	0
PIGN	0	0	0	0	0	0	0	0	0.0264885	0	0	0	0.0118776	0	0	0	0	0	0.0202415	0	0.0314475	0.00767641	0.00530161	0	0.312433	0	0.0220051	0	0.231651	0	0.22642	0	0.00558522	0.0220257	0.167998	0	0	0	0	0.13624	0	0.265628	0.0544132	0	0.0518521	0.0223677	0.173078	0.0189645	0
PIGO	0.100935	0.125162	0.0357144	0.0364402	0.0854269	0	0.0430208	0	0.143299	0	0.0673885	0	0.133301	0.0117721	0.171569	0.216198	0.0742331	0.727669	0.110281	0.0781018	0	0.00636169	0.19489	0.0639549	0.768934	0.0178495	0.241471	0.0341469	0.594408	0.140002	0.454888	0.416961	0.853372	0.113261	0.725434	0.337118	0.173449	0.11102	0.476606	1.05406	0.0736207	0.0298382	0.139593	0.373681	0.434915	0.100986	0.611715	0.644846	0
TMEM194A	0	0	0	0	0	0	0	0	0	0	0	0	0	0	0	0.36385	0	0	0	0.295768	0	0.242934	0	0	0.0876122	0	0	0	0	0	0	0	0	0.113137	0	0.115291	0	0	0	0.0955761	0	0.0723853	0	0	0	0	0	0	0.0232248
PIGQ	0	0	0	0	0	0	0	0	0	0	0	0	0	0	0	0.0119188	0	0	0	0	0	0	0	0	0	0	0.0134334	0	0	0	0.011779	0	0	0	0	0	0	0	0	0.0205584	0	0	0	0	0	0	0	0	0
PIGR	1.42036	17.8533	10.5359	0.535174	27.1995	17.2536	42.7773	210.899	0.0031846	45.0421	7.66069	3.17677	27.5123	16.164	29.8015	98.1616	22.4871	46.076	27.4702	74.2705	29.4547	51.1572	41.4437	0.392662	26.7891	80.4932	16.5733	65.9784	9.65322	54.0188	1.12427	64.4445	16.0196	45.9855	0.00788376	33.9471	9.61685	15.0407	21.9229	8.52655	36.9826	0.837754	16.9124	126.818	25.9433	7.86016	1.46462	82.3599	11.2851
PIGS	0.0408942	1.12044	0.744957	0.771851	0.817747	4.48287	0.371441	0.0493547	0	0.120569	0.0181791	0.95635	0.0595192	0.25645	0.0619616	0.160358	0.190024	0.945725	0.433824	0.900198	0.0762748	1.4708	0.884134	2.32191	0.244147	0.79672	0.661901	0.82328	0.602212	0.257726	0.19907	3.16051	0.260214	0.391428	0.130292	0.619598	0.0981038	0.147748	0.437851	0.57336	0.238556	1.02766	0.326433	0.504781	0.267791	0.90483	0.244196	0.622906	0.131064
ILKAP	0.0794919	0.14588	0.675601	0.360585	0.693412	0.718329	0.239184	0.712147	0	4.35317	0.180851	0.104939	0.111403	0	0.554681	3.76011	0.481872	0.694176	0.171618	1.05735	0.344293	1.63344	0.822412	4.57973	0.313175	2.71745	0.460273	2.35509	0	1.83567	0.303371	1.23133	0.15674	0.564112	0.120284	0.314958	0.177889	0.890097	0.253748	0.143597	2.37954	1.15779	0.172876	0.480886	0.338656	0.697883	0.138851	3.58262	0.302807
PIGU	0	0	0.355877	0.87085	0.366411	0.893194	0	0	0.0231957	0	0	0	0	0	0.0721535	0.413927	0.466136	0.151147	0.727263	1.79167	0	2.51986	0.35947	0.354092	0.969132	1.17262	0.982565	1.06943	1.54103	0.537547	0.432182	3.86107	0.538557	1.05519	0	1.80675	0	0.123022	0.396115	1.3289	0.493375	0.918402	0.543738	2.44103	0.58801	1.41832	0.12587	0.0997757	0.313914
WRAP53	0	0	0	0	0	0.0629105	0	0	0	0	0	0	0	0	0	0	0	0	0	0	0	0	0	0.549824	0	0	0	0	0	0	0	0	0	0	0	0	0	0	0	0	0.0371243	0.0275164	0	0.041991	0	0.0526029	0	0	0
PIGW	0	0	0	0	0	0	0	0	0	0	0	0	0	0	0	0.435335	0	0	0	0	0	0	0	0	0	0.083789	0	0	0	0	0	0	0	0	0	0	0	0	0	0	0	0.0752936	0	0	0	0	0	0	0
PIGX	0	0	0	0	0	0	0	0	0	0	0	0	0	0	0	0	0	0	0	0	0	0	0	0	0	0	0	0	0	0	0	0	0	0	0	0	0	0	0	0	0	0	0	0	0	0	0	0	0
TAGLN	227.778	520.352	692.721	73.5652	373.341	230.222	576.552	286.621	264.489	297.266	557.369	1206.02	79.3641	484.902	346.436	70.7227	413.862	138.077	398.208	162.019	611.913	261.333	147.371	96.3158	215.918	368.032	503.454	929.276	212.98	329.502	133.343	104.198	153.559	896.913	198.994	567.904	257.114	104.777	429.321	75.6836	89.3864	31.9866	158.263	38.548	247.183	181.683	264.866	300.025	553.953
TAX1BP1	0	0.0486813	0	0	0	0	0.0178614	0	0	0	0.0171876	0	0	0	0.337003	0.293766	0	0	0	0	0	0.11307	0	0.403204	0	0	0	0	0	0	0	0.0870062	0	0	0	0	0	0.00483295	0	0	0	0	0	0.0687894	0	0.0348115	0.0122819	0	0
CSNK1G2	0	0	0.0167125	0	0	0.0221405	0.0403182	0	0	0	0	0	0.0235535	0	0	0	0.0557875	0	0.00734224	0	0.0358221	0	0	0	0	0	0	0	0	0	0.0197876	0.220611	0.0518743	0.0913821	0	0.109546	0.0276721	0.0832431	0.0370776	0	0.0727239	0	0	0	0	0	0	0	0
TAX1BP3	0.793271	1.10068	10.3587	0	8.08997	4.23237	0	0.49167	0	2.60623	0.761201	0	16.2827	2.38364	0.903212	0	19.2959	21.3377	4.57722	6.21574	8.9295	4.38727	0	6.1784	61.5109	5.58288	6.08467	6.74283	7.70745	11.0184	7.10311	6.8586	4.4207	9.53806	6.84021	2.01438	5.10709	4.09299	7.05375	1.62728	4.37411	0	4.04402	8.14693	0.615844	3.95069	14.9762	6.64849	11.4787
ANKLE2	0.0468459	0.0349378	0	0	0	0.0794986	0	0.0406591	0	0	0.102277	0.89766	0.0118241	0.0116233	0.0911612	0.0769884	0.0161966	0.0258776	0.0123251	0.266689	0.0317213	0.132156	0.0457304	0.0344652	0.0268041	0.0429058	0.0333757	0.288517	0.0155611	0.0153427	0	0.731888	0.0400794	0.0620608	0.00653959	0.0590409	0.00790988	0	0.307087	0.0196722	0.0157583	0.0245571	0	0.28877	0	0.686214	0.00398995	1.01213	0.0199139
ELAC2	0	0.0559568	0.0826218	0.0154187	0.942352	1.2862	0.127474	0.148636	0	0.214522	0	0.188187	0.145756	0.0881481	0.154074	0.0690432	0	0.0943631	0.162965	1.05832	0.177089	1.23789	0.271176	10.4808	0.0969736	0.256047	0.0625589	0.112507	0	0.23796	0.0983247	1.19961	0.0623965	0.627642	0.113217	0.298034	0.0599947	0.117588	0.161776	0.0413516	0.245641	0.0215753	0.0354756	1.76937	0.277489	0.0776425	0.137745	0.0299266	0.185091
OLR1	0	0	6.70779	0	0	0.166692	0	0	0	0	0	0	0	0	0	0	0	0	0	0	0	0	0	0	0	0	0	0	0	0	0	0	0	0	0	0	0	0	0	0	0	0	0	0	0	0	0	0	0
RHPN2	0.0328503	0.278553	0.397508	0.334936	0.990387	0.274201	0.0587072	0.229409	0.0546901	0.13161	0.217933	0	0.843948	0	0.257975	0.0273555	0.524748	0.51524	0.237962	1.85396	0.0902847	0.0943885	0.235812	0.0869861	0.113524	0.317136	0.171948	0	0.240882	0	0.120146	0.0112546	0.073401	0	0.143469	0.0662396	0.163003	0.150457	0.0557433	0.0160548	0.263657	0.100863	0	1.24298	0.119898	0	0.270101	0.114133	0.294544
SRRM1	0.726136	0.35591	0.659003	2.30982	0.655904	1.08596	0.777625	4.03744	0.442764	3.84781	0.146877	1.77857	1.57694	0.311598	0.491596	3.09373	1.30526	0.272908	1.21634	2.18837	1.2317	2.4698	1.54918	4.83277	1.41091	2.35459	0.470362	3.62186	0.621546	1.08127	1.35219	5.83492	2.01289	3.86815	1.2606	2.72175	0.323268	0.620096	1.68515	2.50864	0.985517	4.67167	1.28359	4.70993	2.26531	4.88885	1.13248	2.55444	1.05321
SRRM3	0	0	0	0	0	0	0	0.0143549	0	0	0	0	0	0	0	0	0	0	0	0	0	0	0	0	0	0	0	0	0	0	0	0	0	0	0	0	0	0	0	0	0	0	0	0	0	0	0	0	0.00642701
SRRM2	0.230789	0.288103	0.356888	0.974741	0.456949	0.784321	1.37557	1.92758	0.205973	0.80378	0.71903	1.4207	0.507426	0.521629	2.87256	0.980497	1.38452	1.65548	1.01587	1.75455	0.906265	2.20001	1.36905	2.69668	0.967631	1.93621	1.00708	1.62087	0.835605	1.12355	0.694141	5.63785	1.21482	1.74648	0.388385	1.46384	0.384832	0.476907	1.11085	1.07494	0.765353	1.16492	1.33714	2.56942	0.977489	1.83207	2.12813	1.2376	0.98886
CCDC174	0	0	0	0	0	0	0.0391431	0	0	0	0	0	0	0	0	0	0	0	0	0	0	0	0	0.0789949	0	0	0	0	0	0	0	0	0	0	0	0	0	0	0	0	0	0	0	0.0359937	0	0	0	0	0
FAM134B	0	0	0	0	0	0	0	0	0	0	0	0	0	0	0	0	0	0	0	0.512182	0	0	0	0	0	0	0	0	0	0	0	0	0	0	0	0	0	0	0	0	0	1.57413	0	0	0	0	0	0	0
PDK1	0.326978	0	1.23977	0.0556782	0.210886	0.104386	0	0	1.43012	0.0843601	0.114308	0	0.163891	0	0.981371	0	0.698189	0.718501	0.33048	0.0366894	1.41158	0.395218	4.01182	0.164038	7.1231	1.03981	4.69014	1.63947	6.29748	1.18117	6.24092	0.178431	2.47372	0.392511	4.77535	0	0.588353	0.264508	3.92453	0.495799	0.338445	0	2.20348	0.359557	1.24625	0	0.595834	0	1.14881
RGL1	0	0	0	0	0	0	0.0178997	0	0	0	0	0	0	0	0	0	0	0	0	0	0	0	0	0	0	0	0	0	0	0	0	0	0	0	0	0	0	0	0	0	0	0	0	0	0	0	0	0	0
PDK3	0.306381	0	0.688272	0.138888	0.831672	1.17044	0.160621	0	0.44989	0	0.0459758	0	0.205381	0	0.255615	0.482403	0.599239	0.165353	0.569931	0.875831	1.44224	0.252805	1.78119	1.06116	2.48842	1.09465	1.04534	0.132395	1.00428	0.656044	1.65144	0.412158	1.0437	0.56275	1.15401	0.402426	0.157779	0.516289	1.35558	1.10203	0.526208	0.673245	0.303492	2.64725	0.623864	0.144677	0.0795129	0.30887	0.528129
PDK2	0.488399	0	0.695344	0	0.503669	0.160557	0.117773	0	0.297	0	0.13012	0	0	0	0	0.0356321	0	0	0.183409	0.114821	0.299251	0.163424	0.309865	0	2.11986	0.18542	0.761971	0.0423934	3.22112	0.162083	1.49675	0.0720628	1.63384	0	1.50047	0	0.107392	0.257601	0.227386	0.313689	0.261621	0	0.153607	0.653823	0.536143	0.12022	0.110571	0	0.386051
EBP	8.03857	9.47774	0	0.0187589	3.77354	2.7254	3.53971	1.90238	11.2923	8.41809	11.836	14.5252	10.738	2.78491	16.6809	38.0673	7.74234	11.8068	6.53807	15.9061	7.02439	4.5625	8.02257	4.5021	5.59301	10.5837	8.55788	6.98476	6.90425	0.937682	5.52061	19.1215	11.072	6.74685	7.88614	20.6789	0.133829	0	4.89588	17.1803	6.28599	12.5193	4.3662	17.3264	5.00926	20.8798	4.06964	6.12123	4.40613
PDK4	0	0	1.03356	0.682269	0.711945	0	0	0	0	0	0	0	0	0	0	0	0	0	0	0	0	0	0	0	0.0639578	0	0	0	0.0737776	0	0	0	0.241883	0	0.194665	0.147024	0	0.0384571	0	0	0.43848	0	0	0	0	0	0	0	0.0785132
LNPEP	0.0638219	0.0148472	0.761045	0.730917	0.591961	1.28824	1.96523	1.55041	0.10585	0.198551	0.176506	0.066571	0.680206	0.156108	0.580915	1.02071	0.843607	1.01998	0.463049	1.50889	0.971063	3.45743	1.72171	0.344391	1.06357	2.02576	0.810394	1.64712	0.718016	1.85326	0.997145	1.18099	0.478273	1.94547	0.464737	3.04614	0.478855	0.243682	1.57798	1.85586	0.623246	0.965111	0.970304	0.980356	1.41334	1.28113	0.495894	1.29553	1.57113
ALPI	0	0	0	0	0.0371603	0.159939	0	0	0	0	0	0	0	0	0	0	0.0485007	0	0.0241886	0	1.58212	0	0	0	0	0	0	0	0	0	0	0	0	0	0	0	0	0	0	0	0.761951	0	0	0	0	0	0	0	0.0663166
ZNF292	0	0	0	0	0	0	0	0	0	0	0	0	0	0	0	0	0	0	0	0.00307394	0	0	0	0	0	0	0	0	0	0	0	0	0	0	0	0	0	0	0	0	0	0	0	0	0	0.00120602	0	0	0.000986362
SEC61A1	23.7843	15.6401	18.1814	26.0994	15.6712	42.1903	32.9579	12.2823	47.7574	23.6167	10.7617	14.9267	20.5872	10.0006	22.6565	53.3024	27.4211	30.4629	31.5914	24.6445	27.486	28.863	47.6448	19.0742	46.9961	40.9593	33.151	27.8404	33.1901	30.361	43.1082	21.1474	73.7414	18.5155	36.825	26.2446	10.0662	6.69493	22.1766	62.1945	10.5228	35.1428	17.7705	23.385	27.0343	44.9651	24.1243	20.4041	15.9518
ALPL	0.107883	0	0	0.117246	0	0	0.0324736	0	0	0	0	0	0	0	0	0	0	0	0.0224505	0	0	0	0.239571	0.0274159	0	0.0407619	0.182321	0	0.0588359	0.0281683	0	0	0	0	0	0	0	0	0	0.0980775	0	0	0	0	0	0	0	0	0.00822585
SPAG4	0	0	0	0	0	0	0	0	0	0	0	0	0	0	0	0	0	0	0	0	0	0	0	0	0	0	0	0	0	0	0	0	0	0	0	0	0	0	0	0	0	0	0	0	0	0	0	0	0
PTGS2	0	0	0.042535	1.03788	0.0380104	0.309591	0	0	0	0	0	0	0	0	0	0	0	0	0	0	0	0.969785	0	0.0425831	0	0.326256	0	0	0	0	0	0.00477448	0	0	0	0.290697	0	0	0	0	0	3.39768	0.400344	0	0	6.24671	0	0	0
PTGS1	1.73547	3.12682	5.23933	0.580177	3.82268	5.38047	8.9689	3.8284	2.97407	2.62021	4.80701	5.45304	3.14108	0.0642811	4.58759	9.23971	4.10458	5.79082	4.42265	0.663479	3.52012	1.88244	5.34842	0.481248	1.92672	4.62079	5.34628	5.07844	4.81251	7.14337	0.220556	1.09438	3.41791	3.0257	1.65481	12.9622	2.20819	3.41572	5.0764	3.31983	1.825	3.70651	3.42106	1.07663	3.06178	3.85849	2.64825	5.60633	6.2712
SUN1	0.0414625	1.71638	0	0	0	0	0	0	0.930042	0.133802	0.446252	1.33767	0.810191	0.179193	0.591108	2.27754	2.1911	0.825752	0.977878	0.334728	0.525944	1.11908	1.06983	1.02704	3.96257	2.02802	0.958984	1.23842	1.93426	0.224035	1.78615	1.01766	1.35155	1.34196	0.906471	3.65459	1.12618	0.416986	1.02119	1.74183	0.367526	0.72994	1.52157	1.39793	1.21162	2.11189	2.62896	1.45749	1.18483
OGFRL1	0	0	0.0201245	0.164636	0	0	0	0	0	0	0	0	0	0	0	0	0	0	0	0	0	0	0	0.0388181	0.0173612	0	0	0	0.0134843	0	0	0	0.0145159	0.0261391	0	0	0	0	0	0.0214211	0	0	0	0	0.0258952	0.0507273	0	0.0158143	0
PUF60	1.54966	1.43418	12.5561	14.5517	3.92459	6.70522	5.20054	5.5782	2.04798	3.22534	1.49075	3.08692	1.25985	2.4621	1.43272	3.48773	21.6527	3.22421	2.45873	8.94053	1.89967	7.13734	6.08171	16.8517	2.70393	10.8987	2.88064	5.96284	3.05298	5.62385	4.84247	18.1363	3.47141	8.46759	1.66305	8.19556	1.19906	13.901	4.38558	0.461313	3.92256	1.69557	2.19544	19.0058	2.66998	4.36179	4.6622	5.30763	4.06883
ZFAND3	0	0	0	0	0	0	0	0	0	0	0	0	0	0	0	0	0	0	0	0	0	0	0	0	0	0	0	0	0	0	0	0	0	0	0	0	0	0	0	0	0	0	0	0	0	0	0	0	0
ZFAND1	0	0.0906141	0.145826	0	0	0	0	0	0	0	0	0	0	0	0	0	0	0	0.213401	0.163009	0	0	0	0.14844	0	0	0	0	0.0837464	0	0	0	0	0	0	0	0	0.0438791	0.0400454	0	0	0	0	0.0509776	0	0	0.0700828	0	0.0725036
PLVAP	2.11222	3.04997	0.928019	1.01151	0.95254	0.883208	0.964088	0.203991	2.09477	0.132707	1.62876	2.41085	2.67949	1.52987	1.43441	6.53468	2.91961	5.33964	3.40149	0.527577	0.257532	0	2.39663	4.95867	2.33191	1.01828	3.73939	4.20837	10.1118	3.63916	5.60588	1.0719	6.61231	2.09737	3.76326	9.64245	1.29551	1.44681	3.40538	5.1586	0.814602	1.46309	2.82568	0.0492671	3.86202	6.94663	1.99162	3.00766	4.51761
CEP128	0	0	0	0	0	0	0	0	0	0	0	0	0	0	0	0	0	0	0	0	0	0	0.0275482	0	0	0.00863797	0	0	0	0.00911447	0	0	0	0	0	0	0	0	0	0	0	0	0	0	0	0	0	0	0
SLC39A10	0	0.158157	0	0	0	0	0	0	0	0	0	0	0	0	0	0	0	0	0	0	0	0	0	0	0	0	0.0277013	0.0599689	0	0	0	0	0	0	0	0	0	0.00582223	0	0	0	0.00780108	0	0	0	0	0	0.0630191	0
SLC39A11	1.05992	3.00861	1.6789	0.532777	0.690378	0.547456	0.918837	0.599849	1.58664	2.76171	2.18639	0.140025	9.15017	0.798185	1.48349	0	6.57728	5.37706	3.64821	1.13897	1.6873	1.3544	1.29054	0.321744	3.72877	1.58475	2.23756	1.99774	2.30844	1.9557	5.03781	4.04555	3.82581	1.53378	3.383	1.95416	2.84119	1.66858	0.604177	2.16011	1.00704	1.42151	1.93026	1.5097	2.48087	2.60526	6.76607	1.68467	1.15274
SLC39A14	0.74515	0	2.01727	0.362272	4.31909	0.0904652	2.41475	4.05576	0.593575	1.22732	0.0676165	0	0	1.68577	0.0311143	8.28364	0	0	0.330324	2.98641	0	0.277153	0	10.8391	1.39806	0	0	0	0.443537	4.09299	1.24488	18.0104	2.86424	0.176028	1.08619	0.465929	0.593138	2.79652	0.505528	4.09294	2.97321	5.87199	1.57564	8.6212	3.39693	5.14358	3.01721	5.9063	2.08633
CEP120	0	0	0	0	0	0	0	0	0	0	0	0	0	0	0	0	0	0	0	0	0	0	0.03437	0	0.00734632	0	0	0.0147977	0	0	0	0	0	0.0115418	0.00504565	0	0	0	0	0	0	0.246372	0	0	0	0	0	0	0
EIF1AX	2.9978	5.2709	4.87603	2.33289	3.7848	3.39792	0.549391	1.90978	5.5818	9.44434	4.18912	2.05427	2.8999	0	3.78357	1.37087	7.68444	2.60794	3.89199	1.22825	5.42674	0	1.26232	3.6948	3.41744	7.0875	3.81384	2.16625	10.1859	2.31809	6.49479	0.18278	0	4.31107	2.78053	3.34022	0.900548	5.38699	4.03733	0.340849	4.06678	0.951264	0	6.888	2.2892	2.11919	4.9964	2.83434	3.28712
EIF1AY	0	0	12.4623	0	0	8.89293	0.549391	0	5.5818	0	4.18912	2.05427	2.8999	0	3.78357	1.37087	0	2.60794	7.29696	0	5.42674	13.4272	0	0	3.41744	0	3.81384	2.16625	0	0	6.49479	0.18278	0	0	0	3.34022	0.900548	0	0	0.340849	11.7924	0.951264	0	0	0	2.11919	14.4788	2.83434	3.28712
ABI1	2.5396	2.26194	4.48039	1.86963	1.47826	2.72032	0.934668	0.704593	2.73018	4.8853	4.88791	0	4.35555	0.819252	5.63778	0	7.18727	7.16502	3.54637	1.12686	3.94555	1.80456	3.35804	3.86999	3.46952	4.56052	4.50645	3.08114	6.58748	4.72415	2.81582	1.93065	1.71469	3.44085	2.71645	1.13783	3.00966	2.85937	5.01763	0.710723	2.19641	1.45607	1.46339	2.49295	4.60765	2.24053	3.5179	4.35193	2.93191
EIF1AD	0	0	0	0	0.181923	0	0	0	0	0	0	0	0	0	0	0	0.0814215	0	0	0	0.0560748	0	0	0.0665241	0	0	0	0	0.0715132	0	0.0665649	0	0	0	0	0	0	0.0239982	0	0	0	0	0	0	0	0.390431	0	0	0
SMAD4	0.00518378	0	0.494633	0.0794937	0.567079	0	0.58229	0.662202	0.0974072	0.6	0.173884	0.16117	0.406761	0	1.99282	0	0.793523	0.190495	0.284817	0.597425	0.458026	0.0735388	0.250223	0.599515	0	0.573425	0.112092	0.207043	0.147809	0.471913	0	0.672472	0.196923	0.224788	0.079284	0.99429	0.35647	0.395996	0.141172	0	0.513672	0.0393231	0.160139	0.0265339	0.300796	0	0.496478	0	0.429228
ARHGAP21	0.00612341	0	0	0	0.00693593	0	0.00232064	0.0167252	0	0	0	0	0.0129147	0	0.00584508	0	0.0335741	0.019194	0.00303429	0.0103201	0.0024161	0	0.00188088	0.00539775	0	0.023515	0	0.00472704	0.192131	0	0.0115861	0.00716244	0.00381109	0.00876348	0.024547	0	0.00446949	0.0107552	0.00934893	0	0.0164817	0	0	0.0121015	0.00940148	0	0	0.0856364	0.0177221
ARHGAP20	0	0.511196	0	0	0	0	0	0	0	0	0	0	0	0	0	0	0	0	0	0	0	0	0	0.124641	0	0	0	0	0	0	0	0	0	0	0	0	0	0	0	0	0	0	0	0	0	0	0	0	0
ARHGAP27	0	0.097959	0.279466	0.500162	0.0832635	0.0771819	0.046771	0	0.044744	0.0939125	0.0440475	0	0	0	0.0626251	0.0502492	0	0.0858942	0	0.188497	0	0	0.11191	0	0	0	0	0	0	0.0502934	0	0	0	0	0.0347377	0	0	0.076059	0	0.153214	0.790402	0	0	0.191482	0	0	0.0302473	0.266989	0.0433929
ARHGAP26	0	0.0138764	0.0301829	0	0.0255248	0.212183	0.0638349	0	0	0.0419774	0.0993197	0.025473	0.304161	0	0.027086	0.0498687	0.329337	0.336149	0.236519	0.228833	0.0128482	0.0952735	0.192526	0.0297952	0.185305	0.117292	0.099285	0.0514681	0.152373	0.294782	0.0115624	0.0470793	0.110983	0.0497845	0.0352656	0.182352	0.100072	0.047957	0.0274044	0.00818155	0.137769	0.0930475	0.0340848	0.0682315	0.163524	0.308273	0.243792	0.263852	0.0737959
SAP18	0	0.424371	1.35636	0.701627	1.81449	1.9622	0.344739	0	0	1.40525	1.44158	2.29745	1.55632	0	1.63994	0	0.454528	3.38832	2.22342	1.71033	0	2.15202	2.10846	24.8683	1.24656	3.9784	0	0.38263	0	2.7424	0.229641	0.679241	0.148664	1.32417	0	0	0.0429687	0	0.278238	0	0.885061	1.01104	0	5.13047	1.0756	1.4871	0.943696	2.97808	1.82732
EVI5	0	0	0.0233176	0.0213891	0.0179307	0	0	0	0	0	0	0	0	0.175365	0	0	0.240209	0	0.151229	0	0	0	0	0.0105338	0	0	0	0	0	0	0	0	0	0	0	0	0	0	0	0.931344	0	0	0	0	0	0	0	0	0
NARFL	0.0611398	0.0527577	0.182422	0	0.318122	0.143293	0.192827	0.329285	0.0229337	0	0	0.0742682	0.0160065	0	0.155799	0	0.241506	0.286715	0.179645	0.00856993	0.0362106	0.00700844	0.384011	0.0722896	0.242542	0.168639	0.183159	0	0.388113	0.337624	0.0859786	0.145154	0.18147	0	0.232367	0	0.010588	0.202578	0.224015	0	0.199487	0.0831176	0.15209	0.670019	0.256213	0.0634555	0.371552	0.0436597	0.391058
ARHGAP29	0	0	0	0	0	0	0	0.148363	0	0	0.929378	0.476486	0	0	0	1.41537	0	0	0	0	0	0	0	0	0	0	0	0.28754	0.338246	0	0	0	0.303903	0.17524	0	0.0962271	0.456125	0.158528	0	0	0	0	0	0	0	0	0	0	0.479131
ARHGAP28	0	0	0	0	0	0	0	0	0	0	0	0	0	0	0	0	0	0	0	0	0	0	0	0	0	0	0	0	0	0	0	0	0	0	0	0	0	0	0	0	0	0	0	0	0	0	0	0	0
SLC20A1	0	0	0	0	0	0	0	0	0	0	0	0	0	0	0	0	0	0	0	0	0	0	0	0	0	0	0.0562727	0	0	0	0	0	0	0	0	0	0	0	0	0	0	0	0	0	0	0	0	0	0
SYDE1	0	0	0	0	0	0	0	0	0	0	0	0	0	0	0	0	0	0	0	0	0	0	0	0	0	0	0	0.00495614	0	0	0	0	0	0	0	0	0	0	0.00500588	0	0	0	0	0	0	0	0	0.014992	0.00534897
DDIT4	0	0	0	0	0	0	0	0	0	0	0	0	0	0	0	0	0	0	0	0	0	0	0	0	0	0	0	0	0	0	0	0	0	0	0	0	0	0	0	0	0	0	0	0	0	0	0	0	0
NFKBIL1	0	0	0	0	0	0	0	0	0	0	0	0	0	0	0	0	0	0	0	0	0	0	0	0	0	0	0	0	0	0	0	0	0	0	0	0	0	0	0	0	0	0	0	0	0	0	0	0	0
SLCO4C1	0	0	0	0	0	0	0	0	0	0	0	0	0	0	0	0	0	0	0	0	0	0	0	0	0	0	0	0	0	0	0	0	0	0	0	0	0	0	0	0	0	0	0	0	0	0	0	0	0
RBFA	0	0	0	0	0	0	0	0	0	0	0	0	0	0	0	0	0	0	0	0	0	0	0	0	0	0.321462	0	0	0	0	0	0	0	0	0	0	0	0	0	0	0.0250912	0	0	0.0157287	0	0	0.282177	0	0
FAM76A	0	0	0	0	0	0	0	0	0	0	0	0	0	0	0	0	0	0	0	0	0	0	0	0	0	0	0	0	0	0	0	0	0	0	0	0	0	0	0	0	0	0	0	0.13228	0	0.124027	0	0	0
NKRF	0	0	0.0730451	0	0	0	0	0.0404909	0	0	0	0	0	0	0	0	0	0	0	0.154081	0	0	0	0.241151	0	0	0	0.0352112	0	0	0	0	0	0	0	0	0	0	0	0	0.0217744	0.0209485	0	0.822726	0	0	0.0268697	0	0.245989
AFTPH	0.148066	0.046431	0.0401649	0	0.116434	0.246317	0.0490005	0.0670846	0.105238	0.20041	0.040555	0.0279592	0.127215	0	0.123207	0.170221	0.0909485	0.254484	0.100026	0.104281	0.135732	0.0857434	0.255852	0.0969425	0.166799	0.323451	0.156121	0.0208647	0.311987	0.140404	0.189367	0.215918	0.489789	0.157974	0.157318	0.169494	0.0672136	0.107179	0.391236	0.0443861	0.103958	0	0	0.386912	0.225817	0.1005	0.373408	0.0660879	0.215305
ATG2A	0	0	0	0	0.00982433	0	0	0	0	0	0	0	0.0131835	0	0	0	0.00968487	0	0	0.0118368	0.0116048	0.0063201	0.0119424	0.429382	0	0.0163127	0	0.057136	0	0.01097	0	0.0258429	0	0	0.0113887	0	0	0.0134447	0	0.00597213	0	0	0.0115697	0	0.0138739	0	0.0137578	0	0.00324978
ATG2B	0	0	0.0224691	0.00358844	0.332171	0.396701	0	0.018296	0	0	0	0	0	0	0	0	0.00755372	0.011188	0	0	0.00508123	0	0	0.204653	0.0868936	0.138407	0	0	0.0139398	0.021788	0	0.00759842	0	0.230402	0	0	0	0	0.0159201	0	0	0	0	0.107856	0.0270589	0	0.16823	0	0.0206537
MLYCD	2.61204	0.288322	0.541622	0.557153	1.04768	0.322951	0.85918	0.0345188	3.23612	0.295615	0.410179	0.788105	0.299738	0	0.0735841	0	1.2721	0.922107	0.397352	0.739657	0.854982	0.0302671	2.80982	0.200219	8.66079	1.87308	5.91916	0.479737	7.33226	1.04743	7.76153	0.00668131	7.37976	1.65343	10.2681	0.0840942	0.155037	0.670282	2.12242	4.3392	0.83626	0.7657	13.7984	0.593409	2.56405	0.318178	2.96467	0.538623	1.24352
BMP1	0	0	0	0	0	0	0	0	0	0	0	0	0	0	0	0	0	0	0	0	0	0	0	0	0	0	0	0	0	0	0	0	0	0	0	0	0	0	0	0	0	0	0	0	0	0	0	0	0
GPR4	0.0254125	0	0	0	0	0	0.518773	0	0	0.246315	0	5.23295	0	0.969176	0.379684	0	1.33931	0	0	0	0.515314	0	0.0996228	0	0.836351	0.255099	0	0	0.170954	0.091645	0.430675	0	0	0	0.371762	0	0	0	0	0.37284	0	0	0	0	0	0	0.359898	0	0.0276472
DR1	0.207477	1.31706	1.26034	1.82776	0.943797	1.59674	1.24513	2.25222	0.224122	0.400122	0.291186	0.224306	0.626969	0.621938	0.515075	0	1.51346	0	1.02774	0.688974	0.874717	0.415672	1.61299	3.81363	1.03915	2.26938	0.767908	4.40316	1.51833	1.95779	0.665397	3.83606	2.33199	1.92976	0.44248	1.20187	0.64835	1.51178	1.49528	0.168963	0.750053	0.361166	0.125738	2.0191	1.31562	0	0	1.57142	1.51943
RLIM	0	0	0	0	0	0	0	0	0	0	0	0	0	0	0	0	0	0	0	0	0	0	0	0	0	0	0	0	0	0	0	0	0	0	0	0	0	0	0	0	0	0	0	0	0	0	0	0	0
PCGF6	0	0	0	0	0	0	0	0	0	0	0	0	0	0	0	0	0	0	0	0	0	0	0	0.0937116	0	0	0	0	0	0	0	0	0	0	0	0	0	0	0	0	0	0	0	0.756621	0	0	0	0	0
C1orf35	0.133888	0.154183	0	0	0	0.15766	0	0	0	0.184986	0	0	0	0.05644	0	0	0.120454	0.0409534	0.234498	0	0.264001	0.451248	0.231418	0.426636	0.222435	1.2189	0.879461	1.14775	0	0.38059	0.126091	0.809074	0.241808	1.13546	0	1.64117	0	0.0192358	0.349328	0	0.369157	0	0.0427565	1.39373	0	0	0.729511	0.511983	0.610536
TERF2	0	0	0.0576871	0	0.0765261	0	0	0	0	0.0706222	0	0	0	0	0	0	0	0	0.0350608	0	0	0.0904407	0.0910983	0.416703	0	0	0	0.057163	0.0933679	0	0	0	0	0	0	0	0	0.240903	0.149274	0.064328	0.118148	0.0723389	0.075733	0.209252	0.280628	0	0	0.280024	0.119185
TERF1	0	0	0	0	0	0	0	0	0	0	0	0	0	0	0	0	0	0	0	0	0	0	0	0	0	0	0	0	0	0	0	0	0	0	0	0	0	0	0	0	0	0	0	0	0	0	0	0	0
GZF1	0	0	0	0	0	0	0	0	0	0	0	0	0	0	0	0	0	0	0	0	0	0	0	0	0	0	0	0	0	0	0	0	0	0	0	0.0257939	0	0	0	0	0	0	0	0.0308632	0	0	0	0	0
FEM1A	0	0	0	0	0	0	0	0	0	0	0	0	0	0	0	0	0.260802	0.455746	1.73617	0	0	0	0	0	0	0	0	0	0	0	0	0	0	0	0	0	0	0	0	0	0	0	0	0	0	0	0	0	0
GOLGA8A	0	0	0	0	0	0	0	0	0	0	0	0	0	0	0	0	0	0	0	0	0	0	0	0	0	0	0	0	0	0	0	0	0	0	0	0.0807645	0	0	0	0	0	0	0	0	0	0	0	0	0
RASSF9	2.31109	0	0	0	0	0	0	0	0	0	0	0	0	0.280787	0	0	0	0	0	0	0	0	0	0	0	0	0	0	0	0	0	0	0	0	0	0	0	0	0	0	0	0	0	0	0	0	0	0	0
RASSF1	0	0	0	0	0	0	0	0	0	0	0	0	0	0	0	0	0	0	0	0	0	0	0	0	0	0	0	0	0	0	0	0	0	0	0	0	0	0	0	0	0	0	0	0	0	0	0	0	0
PTOV1	0	0	0	0	0	0	0	0	0	0	0	0	0	0	0	0	0	0	0	0	0	0	0	0	0	0	0	0	0	0	0	0	0	0	0	0	0	0	0	0	0	0	0	0	0	0	0	0	0
PTPMT1	0.434691	0	0	0	0	0	0.217177	0	0.276841	0	0	0	0.100124	0.0292771	0	0	0.296006	0	0	0	0.123575	0.257264	0.157101	0.224382	0.519922	0.344798	0.238591	0.102946	0.465855	0.10725	0.314607	0.465772	0.454923	0.105848	0.436337	0.15296	0	0.173443	0	0.264489	0.148955	0.144034	0	0.436498	0.324805	0.761118	0.3034	0	0.136402
RASSF2	0	0.0576498	0.329062	0.818466	0.403975	0.392877	0.167348	0	0	0.0478187	0.0490219	0	0	0	0.0738152	0	0.0893969	0	0.110396	0	0	0	0.596279	0	0.0390925	0	0.0335997	0.155521	0	0.548952	0	0.0503181	0	0	0	0	0	0.173453	0.954675	0	0	0	0	0.108127	0.514413	0.200906	0	0.34956	0.242862
RASSF5	0	0	0.0592729	0	0.067249	0	0	0	0	0	0	0	0	0	0	0	0	0	0	0	0	0	0.565379	0	0	0	0.066569	0	0	0.088399	0	0	0	0	0	0	0	0.0344482	0.105678	0.0392915	0	0	0	0	0.0752046	0	0	0	0
RASSF4	0	0.0576498	0	0	0	0	0	0	0	0.0478187	0.0490219	0	0	0	0.0738152	0	0	0	0	0	0	0	0	0.0539053	0	0	0	0	0	0	0	0.0503181	0	0	0	0	0	0	0	0	0	0	0	0.108127	0	0.200906	0	0	0
RASSF7	0	0	0.0167523	0.037845	0	0	0	0	0	0	0	0	0	0	0	0	0	0	0	0	0	0	0	0	0	0	0	0	0	0	0	0	0	0	0	0	0	0	0	0	0	0	0	0	0	0	0	0	0
LPPR4	0	0	0	0	0.432945	0	0	0	0	0	0	0	0	0	0	0	0	0	0	0	0	0	0	0	0	0	0	0	0	0	0	0	0	0	0	0.301418	0	0	0	0	0	0	0	0	0	0	0	0	0
NHP2	0.901045	7.03082	0	0	0	0	0	0	0	2.20194	2.54087	0	0.782076	0	1.74911	0	0.538558	5.98353	3.1926	0	4.41408	0	0	4.05571	0	2.97913	0	0	6.95963	0	1.26762	0	0	0	0	0	0	6.414	0.491109	0	3.44344	0	0.742941	6.62957	0.845915	0	1.11429	0	0
RSAD2	0	0	0.164823	0.0674389	0	0	0	0	0	0	0	0	0	0	0	0	0	0	0	0	0	0	0	0	0	0	0	0	0	0	0	0	0	0	0	0	0	0	0	0	0	0	0	0	0	0	0	0	0
RSAD1	0	0	0	0	0	0	0	0	0	0	0	0	0	0	0	0	0	0	0	0	0	0	0	0	0	0	0	0	0	0	0	0	0	0	0	0	0	0	0	0	0	0	0	0	0	0	0	0	0
ATP5C1	209.03	61.542	31.6109	31.8835	54.5372	22.2676	54.046	24.2871	216.046	80.1348	63.2738	51.0051	36.6928	18.0144	58.1781	4.4303	64.0882	73.0658	34.7534	38.8231	78.0569	21.8188	50.6571	50.2703	160.833	44.5354	121.508	19.1902	243.571	48.5259	223.683	11.307	92.4433	22.4754	188.933	9.53386	13.8268	43.6874	74.9166	8.8843	37.4303	3.72393	24.0709	26.0218	79.8311	4.58359	113.457	14.0988	70.2858
CHD3	0	0	0.964506	0.463915	0	0	0.0640086	0.00131344	0	0	0	0	0	0	0	0	0.0160324	0	0	0.035953	0.0236236	0.172641	0.0376819	0.0395287	0	0.00847323	0	0	0	0	0	0.846874	0	0.123267	0	0	0	0.00285945	0.0502149	0.0267066	0	0.0824486	0	0.0734315	0	0.0589721	0	0.0494446	0.019931
CHD2	0	0.062896	0	0	0.0700162	0.00520582	0.0145246	0	0.0452826	0	0	0	0.0795601	0	0	0.0154358	0.0519638	0.112717	0.0414013	0	0	0.0477907	0.232997	0.366684	0.0886873	0.145676	0.0901559	0.0781404	0.10477	0.214905	0.00797165	0.0622918	0.0106945	0.0875902	0.0301868	0.0599391	0.0490357	0.0904886	0	0.0741186	0.116437	0.96767	0.0930127	0.0811512	0.145432	0.0741792	0.0189669	0.073869	0.0318132
CHD5	0	0	0	0.0823952	0.181641	0.00342165	0	0	0	0	0	0	0	0	0	0	0	0	0	0	0	0	0	0	0	0	0	0	0	0	0	0	0	0	0	0	0	0.209919	0	0.043822	0	0	0.235196	0	0.377034	0	0	0	0
CHD4	0.229414	0.376331	0.634097	0.362857	1.52093	1.42667	2.16549	1.28385	0.365974	0.921566	0.593484	1.44104	0.384368	1.17542	0.922178	1.55017	1.92362	1.67745	1.24472	3.55519	1.32745	3.18675	2.73562	7.21452	1.90344	4.27693	1.10195	2.15874	1.10183	1.54994	0.637344	6.07076	1.2875	2.09197	0.63009	2.85199	1.80704	2.07541	1.73792	1.76186	2.18452	2.59497	1.23983	6.62751	2.48597	4.21257	1.04951	3.79561	1.47044
CHD7	0	0	0.0582883	0	0	0	0	0	0	0	0	0.0650185	0	0.132494	0	0.0273525	0	0	0	0.00156869	0	0	0.0027608	0.00456306	0	0.0237667	0	0.0587742	0	0.0216596	0	0	0	0.0336465	0	0.0514739	0	0	0	0	0	0	0	0.0178377	0	0	0	0.00225418	0
MRP63	0	0	0.487595	0	1.05122	0	0	0	0	0	0	0	0	0	0	0	0.584552	0	0	0	0	0	0	0	0.343689	0	0	0	1.16402	0.763764	0	0	0	0	0	0	0	0.730246	0.537465	0	1.6396	0	0	0	0.156026	0	0	0	0
CHD9	0	0	0.0654623	0	0	0	0	0	0	0	0	0.0730208	0	0.148801	0	0.030719	0	0	0	0	0	0	0	0	0	0.0266918	0	0.066008	0	0.0243254	0	0	0	0.0377877	0	0.0578092	0	0	0	0	0	0	0	0	0	0	0	0	0
CHD8	0	0	0.0718151	0	0	0	0.3516	0.00669813	0	0	0	0.0801072	0	0.163242	0	0.0337002	0	0	0	0.00698654	0	0	0	0.396595	0	0.0292822	0	0.0724138	0	0.026686	0	0.283986	0	0.0414548	0	0.0634194	0	0	0	0	0	0	0	0.395108	0	0	0	0	0
CAP1	78.3961	114.974	144.014	185.166	132.684	174.986	108.984	133.24	73.7277	117.019	102.461	106.195	113.887	86.6088	110.395	79.4909	102.146	122.768	96.7229	109.573	105.807	141.001	101.718	131.908	75.0051	98.1341	76.5802	151.148	75.3687	111.556	74.3763	111.943	79.159	121.018	48.4155	112.548	46.6688	59.8131	95.8711	30.5761	50.4067	64.0661	72.4973	109.313	103.109	99.3061	97.9406	117.827	94.5133
CAP2	0	0	1.4349	0.376157	0.280036	0.822913	1.28406	0	0	0	0.716703	0.551235	0	0.314977	0.113842	0	1.61849	0	0.378871	0.0884196	0.284423	0.688499	0.242225	0.14486	0	0	0.510268	0.661126	0.088669	0.0663637	0.148419	0.0674852	0.0171876	1.16579	0.226811	3.50371	0.185481	0	0.213514	0.00948365	0.172137	0.0808218	0.671306	0	0.306581	0.676046	0.0710065	0.376714	0.691599
NPC2	9.23327	22.7554	16.7324	21.1565	14.1667	12.4884	21.418	19.3479	2.44684	19.1244	8.90257	10.1157	11.1449	24.365	10.4916	36.0793	24.2904	7.46528	4.79869	21.0124	10.3523	33.3022	17.6369	18.9222	24.0952	38.1005	6.75002	33.0966	13.877	52.3289	10.7304	32.2153	12.1854	29.1326	6.73386	16.8266	9.31228	9.29423	17.743	12.9655	7.09532	24.839	11.3173	52.5432	16.1829	10.7555	20.7478	32.5278	23.4708
NPC1	0	0.0399858	0.881359	1.61587	0	0	0.508578	0.927489	0.0792698	0.0910305	0	0.0465224	0	0	0.0589111	1.58303	0	0	0.0623173	1.64043	0.0292802	1.00377	0.224087	0.30842	0.0162712	0.283474	0.0681672	0	0.0605518	0.147977	0.108469	0.213238	0.126313	0.185438	0.305104	0.190229	0.0175228	0	0.020561	0.458557	0	0.640245	0.0719754	0.120444	0.738356	2.61899	0	0.0478725	0
SKIV2L	0.651826	0.548431	1.10748	0.295162	1.52249	0.663976	0.620359	0.0524213	0.893701	0.115336	0.672592	0.612988	0.639101	0.053062	0.922352	0.257015	1.78161	0.791423	0.654217	0.5128	0.460675	0.32326	0.922971	0.54773	0.606644	0.891699	1.1764	0.452356	1.86613	0.844955	2.09193	1.58359	3.11819	0.898747	2.32771	1.11166	0.502375	0.236515	1.23293	0.431108	0.293006	0.312087	0.664372	0.429289	2.2966	0.709859	1.50759	0.885824	0.716956
TTC5	0	0	0	0	0	0.0246711	0	0	0	0	0	0.232986	0	0	0	0	0	0	0.0154185	0	0	0.00351301	0	0.214351	0	0.00496641	0	0	0.0023761	0	0	0.0417195	0	0	0	0	0	0	0	0	0	0	0	0.162191	0.0774014	0	0	0.0279171	0
TTC4	0.0778922	0.141521	0	0	0	0	0.0261865	0.0448759	0.0231726	0.0598212	0.105952	0.146302	0	0	0.130857	0.0707132	0.115804	0.175602	0	0.315419	0.0892145	0.108828	0	0.404543	0.0831401	0.331511	0.0877073	0.150715	0.151405	0	0.0291354	0.299494	0.0156421	0.0872401	0	0.10347	0.0102252	0.106831	0	0	0.0235605	0	0.0168169	0.0576322	0	0.0149863	0	0.0718281	0.101396
TTC1	0.607672	0.932544	3.77998	3.04959	1.71929	1.38214	3.76151	6.1008	0.847161	0.605445	1.34122	1.53456	0.339636	0.52697	1.90906	1.51653	1.7812	1.48314	1.52234	3.59258	1.83327	2.58015	3.77517	3.44833	2.07772	2.69482	1.64488	2.44465	1.90469	1.36112	0.935135	6.91639	2.09139	1.95788	0.649774	2.55122	0.777954	0.399505	26.9543	1.75939	0.328768	7.87817	0.252003	1.48352	1.59192	27.6638	1.408	1.59406	1.73329
IL4R	0	0	0	0	0	0	0	0	0	0	0	0	0	0	0	0	0	0	0	0	0	0	0	0	0	0	0	0	0	0	0	0	0	0	0	0	0	0	0	0	0	0	0	0	0.190072	0	0	0	0
BHLHA15	0	0	0	0	0	0	0	0	0	0	0	0	0	0	0	0	0	0	0	0	0	0	0	0	0	0	0	0.0298851	0	0	0	0	0	0	0	0	0	0	0.0449868	0	0	0	0	0	0	0	0	0	0.0601839
RAB3GAP1	1.83943	0.422965	1.39128	0.834954	1.39025	0.493317	0.559885	0.561248	0.0626617	0.413137	0.202765	0.0856194	0.832531	0.787358	0.707712	0.445652	0.955314	1.04874	1.11833	2.74201	1.04412	0.965974	1.74066	3.45218	0.802176	1.04938	0.53539	1.17105	1.7967	1.80905	0.934243	2.02553	1.41762	1.64554	0.567054	1.80094	0.353608	1.72279	0.667343	0.50847	1.1746	1.5425	0.34391	0.993364	0.742099	2.4816	0.435724	1.64811	1.55978
ATP10D	0	0	0	0	0	0	0	0	0	0	0	0	0	0	0	0	0	0	0	0	0	0	0	0	0	0	0	0	0	0	0	0	0	0	0	0	0	0	0	0	0	0	0	0	0	0	0	0.00226149	0
C3orf52	0	0	0	0	0	0	0.293426	0.444048	0	0	0	0	0	0	0.247557	0	0.235571	0	0	0	0	0	0.143819	0	0.185279	0	0.246985	0	0.182704	0	0	0	0	0	0.11548	0	0.103816	0.127695	0	0.0331013	0	0	0.0126219	0	0	0	0.287688	0	0
TTC9	0	0	0.200853	0	0	0	0	0	0	0	0	0	0	0	0	0	0	0	0	0	0	0	0	0	0	0	0	0	0	0	0	0	0	0	0	0	0	0	0	0	0	0	0	0	0	0	0	0	0.0889495
CAPS	7.22548	6.31093	3.32975	0	8.91207	0.0406708	0.753451	3.102	2.89656	12.9212	7.15763	0.460356	7.79802	0	2.72398	0	5.74612	7.31656	1.31803	0	1.6298	0	1.13453	0	1.73043	0.357267	1.88785	0	2.45136	1.30967	5.22971	0	3.96892	0.300761	3.1339	3.14949	5.03077	9.09507	3.51037	0.179183	0.334783	0	0.55281	0.87583	3.64125	0	12.8858	13.6174	6.28125
DYNC1LI1	1.32479	2.8449	4.09794	4.73892	4.24349	4.59636	2.33609	2.88569	0.928143	3.44862	2.15908	1.44575	2.28038	2.62032	1.33905	4.0373	2.08029	4.85335	2.14009	2.68623	2.07154	4.8717	4.7114	8.00397	4.02508	3.69792	3.75978	5.41834	4.39842	3.63739	2.48083	6.02241	4.28677	3.99511	0.556916	4.96269	1.24899	1.40469	3.16833	2.24761	1.70375	2.21831	2.36631	8.01919	4.06325	4.55977	3.97465	4.85722	2.63962
DYNC1LI2	3.94419	6.1667	6.96592	2.74273	6.90043	3.43346	3.52466	5.18491	2.48792	4.06501	6.71035	3.73645	7.27153	1.51858	8.68433	4.38492	6.98932	6.88283	4.55585	4.04096	4.96011	11.221	5.16894	8.24684	7.377	7.97235	7.51317	7.72629	6.3044	6.75337	8.0738	14.2265	7.96237	6.87149	5.97013	11.0456	3.41703	4.74152	3.99216	2.89006	4.4064	3.09896	3.77166	10.4803	6.14914	6.0832	9.25547	7.38912	4.44977
STC1	0	0	0	0	0	3.75894	0	0	0	0	0	0	0	0	0	0	0	0	0	0	0	0	0	0.141774	0	0	0	0	0	0	0	0	0	0	0	0	0	0	0	0	0	0	0	0	0	0	0	0	0
CHDH	0.989042	0.821917	2.25886	0.161237	4.94938	3.36613	0.122778	0.254479	2.02335	2.0412	2.15821	3.47484	1.44865	0.134041	3.10702	0	2.28203	1.78952	1.60959	1.89762	1.50889	1.53825	0.732894	0.130496	1.18989	0.669788	2.15416	0.221862	1.9271	2.26771	2.12106	0	2.07874	2.08155	1.19797	0.90036	1.06094	1.86342	0.379353	0.488661	1.98367	0	0.237928	8.59172	0.366824	0	3.00351	3.01532	1.21661
CAPG	31.7043	81.5458	106.03	38.9981	56.3984	95.0152	27.3829	53.5052	13.2246	63.7383	52.6913	69.4561	63.9031	55.7723	41.693	32.4215	63.5293	58.1156	27.1759	32.4737	26.5642	47.9968	45.7742	61.8752	20.7161	72.9162	22.5783	77.2086	21.6418	124.537	17.527	54.8434	16.6879	51.7134	11.9575	54.8247	23.1559	38.506	31.1551	10.26	15.703	86.6672	27.7258	61.1845	33.9153	22.3994	51.5501	75.3342	43.6485
TPRKB	0.599049	0.724411	3.12055	0.453633	5.32169	1.93013	2.50544	1.44179	0.709208	0	0.794085	0.33918	1.37892	0.163022	0.939749	0	2.58943	2.3304	1.25887	1.18646	1.67373	1.22888	2.13498	6.75727	0.912046	2.00365	4.29944	3.16868	0.966203	1.58845	2.75477	4.37301	0.522601	2.39192	1.48188	1.67966	0.656491	1.25923	1.2078	0.0595479	0.751912	0.30528	0.8771	2.92947	1.5212	0.227962	1.41406	0.608032	1.38906
ETHE1	4.97201	16.7843	23.7851	14.5061	75.0012	22.7562	31.477	16.0057	6.19126	11.8773	3.37842	6.50857	11.5197	36.6547	15.2844	9.65055	12.5625	11.2953	9.29289	47.0965	20.1739	4.83064	3.37541	2.51714	6.3069	31.0811	5.92593	16.1295	8.5441	30.162	8.01159	16.573	5.98039	35.8645	6.63946	45.0722	4.31114	18.2229	7.75538	3.01335	38.6675	3.88419	4.25471	63.0757	4.21373	2.84646	7.20552	28.6466	11.6894
MPG	0	0	0.111719	0	0.128184	0.321079	0.140706	0.0629311	0	0	0	0	0	0	0	0	0.103155	0.0883381	0.17123	0.175153	0	0.257042	0.154944	0.14671	0	0.257562	0.0274022	0	0	0	0.123165	0.122522	0	0.475975	0	0	0.0863468	0.0996097	0.21097	0.216128	0	0.0268641	0.669727	1.12401	0.385019	0.149002	0	0.450093	0.199345
PLSCR4	0.214341	0	0.0589658	0.498936	0.0440491	0.650634	0.069788	0	0	0	0	0	0	0	0	0	0	0	0.106898	0	0.0979679	0	0.0120117	0	0	0	0	0	0	0	0	0	0.159622	0	0	0.585895	0.082663	0	0.168238	0.320867	0	0	0	0	0	0	0	0.0710594	0
PRDM15	0	0	0	0	0	0	0	0	0	0	0	0	0	0	0	0	0	0	0	0.00213522	0	0	0	0.00683383	0	0	0	0	0	0	0	0	0	0	0	0	0	0	0	0	0	0	0	0.0621947	0	0	0	0	0
PLSCR3	0.0523437	0	0	0	0	0.120594	0.163602	0.0307931	0	0	0	0	0	0	0	0	0.0727265	0	0	0.0841509	0	0	0	0.363201	0	0	0.0911619	0	0.161245	0	0	0	0	0	0	0	0.00254722	0	0	0	0	0.110184	0	0	0	0	0	0	0.124256
PRDM10	0.492545	0	0	0	0	0	0	0	0.00384955	0	1.35166	0.00736864	0	0	0	0	0	0	0	0.00305572	0	0.010141	0.00606072	0.0119576	0.00307669	0.00957175	0	0	0.00373107	0.00906957	0	0.032864	0	0	0	0	0	0.0272514	0	0	0.00975327	0.00802736	0	0.0359447	0	0	0.0199306	0	0
PLSCR1	0	0.755443	1.08503	6.74496	1.68599	1.38419	3.06487	2.29844	0	1.47732	1.0571	1.72645	1.10829	3.76626	0.980213	7.24236	1.6272	2.578	1.36271	1.46094	1.3942	5.22583	2.4094	0.893554	1.41016	4.43659	1.57463	1.49636	1.81959	4.19338	0.796206	3.25688	0.963868	2.4246	0	5.10361	0.725179	1.78145	2.54967	8.68954	0.818613	5.50521	0	4.1173	1.04532	7.07406	0	3.89006	1.18982
ABCG8	0	0	0	0	0	0	0	0	0	0	0	0	0	0	0	0	0	0	0	0	0	0	0	0	0	0	0	0	0	0	0	0	0	0	0	0	0	0	0	0	0	0	0	0	0	0	0	0	0
MPO	0.65543	0.971028	2.92632	84.1431	10.5469	44.105	87.2339	58.8427	0.0568316	0.0694865	0.105379	49.6256	0.331957	148.259	9.2122	334.087	2.32837	3.39806	0.605899	50.7933	1.58509	28.3465	57.9407	18.5781	10.3249	44.527	29.3941	45.8218	4.88218	27.6353	0.301835	26.1586	25.8504	39.6094	0.126875	50.1506	7.72339	0	11.1375	133.283	0.66869	198.226	62.7296	48.6778	22.9633	106.882	0.0821042	70.2819	0.587208
HNF4G	0	0.0349819	0	0	0.10881	0	0	0	0	0.60427	0	0	0.0472126	0	0	0	0	0	0	0.032346	0.0799341	0	0	0.201035	0	0.465981	0	0	0	0	0	0	0	0.113862	0	0.630338	0	0	0	0	0.147366	0	0	0	0	0	0.0207919	0	0
HNF4A	0	0.0352618	1.76572	0	0.626603	0.633445	0	0.0522955	0	0.609104	0	0	0.0475903	0	0	0	0.689528	0.271385	0	0.255944	1.20812	0	0	0.0397333	0	0	0	0.142811	0	0	0	0	0	0	0	0.635381	0	0.0956898	0	0	1.97775	0	0	4.4889	0	0	0.0209582	0.104521	0
MPI	1.66462	2.67869	7.01129	1.56388	7.54851	2.19476	3.58842	3.92065	3.28793	1.88391	3.03745	1.09415	3.69732	2.15267	4.73832	3.18825	1.60795	2.67252	4.24031	0.0767712	2.06139	0.991864	4.74563	1.2601	3.03669	3.46205	3.73707	1.95379	3.67123	4.37784	1.68715	4.13801	3.30993	3.67701	1.86433	3.11235	1.78648	1.52728	3.36863	0.809159	1.96052	0.357567	1.22091	2.36655	5.6408	2.80497	3.1425	2.23332	3.28378
SPC25	0	0	0	0	0	0	0	0	0	0	0	0	0	0	0	0	0	0	0	0	0	0	0	0	0	0	0	0	0	0	0	0.155819	0	0	0	0	0	0	0	0	0	0	0	0	0	0.104382	0	0	0
POLRMT	0	0	0	0.00508972	0	0	0	0	0	0	0	0	0	0	0	0	0	0	0	0.322947	0.0110171	0.00635692	0	0.939234	0	0.0253326	0	0.0294207	0.00634047	0	0	0.711219	0	0	0	0.0232054	0	0.00402783	0	0.00375187	0.0130046	0.0376483	0	0	0	0	0	0.0349057	0
RER1	15.8527	20.3776	11.113	10.4589	8.46888	16.0105	16.6507	10.0304	19.3812	17.5823	14.7446	18.9214	2.40144	4.25053	25.4529	35.3585	14.214	15.8141	14.7593	11.0656	11.873	18.1826	20.7119	30.1419	16.8584	20.426	12.7734	16.5543	20.9005	12.6205	13.2505	9.94863	18.9943	12.1091	13.7937	18.2851	5.86992	6.29155	14.9168	19.1481	8.16441	14.3894	13.8341	22.277	16.2966	27.4516	11.4381	18.0798	12.1558
MPZ	0	0	0	0	0	0	0	0	0.170354	0	0	0	0	0	0	0	0	0	0.33917	0	0	0	0	0	0	0	0	0	0	0	0	0	0	0	0	0	0	0	0	0	0	0	0	0	0.201719	0	0	0	0.717734
GRPEL1	9.71049	0.920208	1.76224	2.37135	1.26559	1.05066	3.61448	3.52223	4.83093	4.80038	1.53418	2.91584	0	3.26009	1.74812	2.26525	31.3788	5.44651	1.48338	5.67753	4.24601	3.43522	1.96335	6.79112	6.45485	6.72767	7.24334	3.50929	7.78977	4.48873	5.89445	7.56884	5.60489	5.13087	11.1911	5.56003	2.25832	3.4519	2.66093	1.5517	5.51928	2.05134	1.86194	5.78314	4.11304	7.21276	3.2246	5.047	3.41353
GRPEL2	0	0	0	0.0876856	0.0115461	1.09128	0	0	0	0	0	0	0	0	0	0	0	0	0	0	0	0	0	0	0	0	0	0	0	0	0	0	0	0	0	0	0	0	0	0	0	0	0	0	0	0	0	0	0
PLRG1	0.168453	0.544058	0.098785	0.673799	0.0118131	0.0403872	0.809692	0.986663	0.0997542	0.645531	0.459782	0.473257	0.681665	0.298674	0.802685	2.26906	0.98289	0.836442	0.932853	1.58033	0.915535	0.917029	1.28772	3.68577	0.562295	1.40554	0.976473	0.899959	0.532163	1.11578	0.401619	2.66051	0.600163	0.975861	0.152361	1.12435	0.406618	0.548512	0.892124	0.920966	0.831019	1.34569	0.777908	4.34651	1.91911	2.11481	0.798372	1.2251	1.14819
CKS1B	0	0	0	0	0	0	0	0	0	0	0	0	0	0	0	0	0	0	0	0	0	0	0	3.09335	0	0	0	0	0	0	0	0	0	0	0	0	0	0	0	0	0	0	0	0	0	0.490559	0	0	0
PRKCQ	0	0	0	0	0	0	0	0	0	0	0	0	0	0	0	0	0	0	0	0	0	0	0.0301363	0	0	0	0	0	0.147814	0	0	0	0	0	0	0	0	0	0	0	0	0	0	0	0	0	0	0	0
QRSL1	0	0	0.0747918	0	0.0310608	0	0	0	0.108595	0	0	0	0	0	0	0	0	0	0.116584	0.569848	0.0814089	0	0.349715	0.373132	0.170747	0.173421	0.196928	0.086128	0.248852	0.119858	0.243509	0	0.135032	0	0.110102	0.0266872	0	0.0366048	0.115597	0	0.121841	0	0	0.499191	0.017531	0.0274572	0.0835314	0.201508	0
FCER1G	0	0	2.66585	16.5456	0	35.4944	10.7962	35.1578	0	2.00793	0	4.30592	1.38515	5.36295	0	37.2875	0	1.87039	2.23066	4.42229	4.68608	24.2066	10.9133	4.40402	9.57328	18.4046	6.38597	9.20398	4.01858	22.4526	0	21.053	5.9129	11.308	0	9.13622	0	2.33519	13.692	28.5748	0	53.3776	4.61756	4.20828	12.2825	125.284	0	18.5094	2.77651
AKR1B10	590.602	728.587	459.69	5.73954	304.254	392.241	160.332	567.435	642.78	554.119	609.342	51.6172	742.785	41.2266	545.456	36.0803	423.426	1072.52	359.818	0.769354	312.113	15.6882	189.113	1.33054	305.164	66.8462	149.069	37.6832	426.488	353.007	390.927	1.72713	188.548	9.42103	384.797	178.48	234.415	314.979	207	8.01042	152.537	2.25583	115.205	137.703	185.006	39.1507	713.232	103.322	423.557
FCER1A	0	0	0	0	0	0	0.0399726	0	0	0	0	0.0102461	0	0	0	0	0.0280342	0	0	0	0	0	0	0	0	0	0	0	0	0	0	0	0	0	0	0	0	0.00682	0	0	0	0	0	0	0	0	0	0	0.154269
BTG1	0	0	0	0	0	2.5142	0	0	0	0	0	0	0	0	0	0	0	0	0	0	0	0	0	0	0	0	0	0	0	0	0	0	0	0	0	0	0	0	0	0	0	0	0	0	0	0	0	0	0
C4orf32	0	2.3315	0.415953	0.339402	0	0	0.359169	0	1.37147	0.246668	1.66857	0	2.05657	0	0.593122	0.486275	3.03017	3.23817	0.422923	0	0.667128	2.69014	2.35752	0.580155	6.2739	1.47388	0.928212	0.319354	0.536072	0	1.60679	3.81967	1.01833	1.33409	0.536381	1.02681	2.05341	2.1027	2.45812	0.477776	0	0.27025	0	0.834084	0.943104	0.735759	4.85117	0.582062	1.84964
C4orf33	0	0	0.673859	0.0198957	0	0	0	0	0	1.32351	2.42402	0	0	0	0	0	0.283221	1.20219	0.250492	0	0	0	0.554356	0.131169	0.30921	0	0.312613	0	3.18067	0.0949905	0	0	0	0	0	0	0.184894	0.50654	0	0	0.332491	0	0	0	0.477777	0	0	0.0175599	0.267415
SRD5A3	0.0534446	0.0522581	0	0	0.0743119	0	0	0	0	0	0	0	0.0715705	0	0	0	0.0203327	0.132505	0	0	0.0639911	0.0500402	0.226051	0	0	0	0	0	0	0.0857099	0	0	0	0	0	0	0	0.0300062	0.0724589	0.0399423	0	0.052561	0	0	0.0284103	0	0.0397233	0	0.0433417
HELLS	0	0	0	0	0	0	0	0	0	0	0	0	0	0	0	0	0	0	0	0	0	0.0149609	0	0.20771	0	0.0129257	0	0	0	0	0	0.245934	0	0	0	0	0	0.0611368	0	0	0	0	0	0.228127	0	0.134599	0.434655	0.014149	0
AKAP17A	0	0	0	0	0	0	0	0	0	0	0	0	0	0	0	0	0	0	0	0	0	0.00766725	0	3.05424	0	0	0	0.138168	0	0.0317292	0.0643218	0.191324	2.19919	0.00360931	0	0	1.12131	0	0	0	0.00880971	0	0	0.0924315	0	0.113078	0	0	0.00578157
FAM49A	0	0	0.280434	0.386652	0.331609	1.30199	0.638717	0	0	0.142452	0.156383	0.172802	0	0.315775	0.710194	1.05887	0.150329	0.325391	0.424858	0.154461	0.234096	0.816204	3.51884	0.355264	0.572359	0.644673	0.596018	0.845616	0.423667	1.24027	0	1.51493	0.36501	1.65128	0.0942821	2.16934	0.116763	0.151518	0.685696	1.0044	0	2.12546	0.692867	0.193032	1.61164	0.141892	0.121939	0.593952	0.547726
ESRRB	0	0	0	0	0	0	0	0	0	0	0	0	0	0	0	0	0	0	0	0	0.00557681	0	0	0	0	0	0.00204578	0	0	0	0.0374673	0	0.0110512	0	0	0	0.00213064	0	0.0135037	0.00958704	0.00697327	0	0.0129698	0.0129096	0	0.00625635	0.00811716	0.0131755	0
FAM49B	3.56692	5.7583	9.58433	20.6095	11.48	18.882	25.4856	10.7486	5.10973	6.31898	3.84127	13.936	3.07124	8.27378	5.25702	26.0192	6.95577	4.64701	6.22523	8.64412	6.87982	21.8946	22.8536	13.6784	10.8353	14.6477	13.6515	15.9429	9.83403	18.381	6.14751	25.4713	12.983	21.3005	6.44876	23.6268	3.97065	7.40781	16.3516	15.9607	3.8661	22.5319	11.5312	11.4384	23.1742	19.3336	5.3885	19.2929	8.2282
PDILT	0	0	0	0	0	0	0.0776562	0	0	0	0	0	0	0	0	0	0	0	0	0	0	0	0	0	0.0572224	0.0534502	0	0	0.104429	0	0	0	0.0615235	0	0	0	0	0	0.0323737	0.179128	0	0	0	0	0	0	0	0	0
ZFP36L1	0	0	0	0	0	0	0	0	0	0	0	0	0	0	0	0	0	0	0	0	0	0.0739648	0	0	0	0	0	0	0	0	0	0	0	0	0	0	0	0	0	0	0	0.0162784	0	0.0587263	0	0	0	0.0571977	0
ZFP36L2	0.0707649	0.196701	0	0	0	0	0	0	0.0238171	0.398938	0.0902366	0	0	0.0547143	0.11999	1.76248	0.0663156	0.212507	0.0310794	0.847517	0	0.302941	0.0432894	0.154737	0.0556004	0.277807	0.0710578	0.17541	0.099024	0.0651965	0.0403551	0.414046	0.209247	0.16717	0	0.232278	0.00189318	0.0656992	0	0.0184781	1.47397	0.0687528	0.0119596	2.48869	0.00959506	0.108412	0	0.294701	0.063747
GGA1	1.41599	0.686274	0.25091	0.98558	1.34676	0.0239961	0.524435	1.09298	2.50384	0.697172	1.00516	1.26506	0.252729	0	1.48451	0.0590924	0.30489	1.17882	0.496946	0.309992	1.07225	1.49983	1.25846	1.88773	0.96693	1.76462	1.0387	0.692881	1.28332	1.02339	0.632583	0.91726	0.576992	0.37653	0.29659	1.59785	0.27411	0.554148	0.544839	0.0219391	0.421854	0.512226	0.390383	2.40678	3.7173	0.777818	0.545458	0.514825	1.04747
GGA3	0	0.0571394	0.0662885	0.0619382	0	0	0.238429	0.49575	0	0	0	0	0	0	0.762055	0	0.171896	2.16623	0	0.225496	0	0	0.280045	0.566288	0	0.195234	0.0458395	0.0462043	0.221549	0	0	0.315304	0	0.0184384	0.0360281	0	0.661038	0.0578078	0.11987	0	0.0891356	0.0393538	0.0289066	0.114443	0.503609	0	0.136103	0	0.11226
GGA2	0	0.920854	0	0	0.164918	0.243579	0	0	0.46895	0.0630481	0.0838447	0.500292	0.399036	0.11032	0.117336	0.241779	0.253799	0.334038	0	0	0.616009	0.0368059	0.461319	1.04324	1.37047	0.214092	1.04953	0.491916	0.0777146	0.475031	0.609724	0.159704	0.166078	0.118958	0.362239	0	0.0383799	0.0358478	0.0607104	0.485906	0	1.00012	0.0578731	0	0.382784	0	0.600363	0.413443	0.390329
C15orf48	1.63846	21.0747	11.9932	0.49083	21.3118	0.640056	5.86474	3.68258	1.73363	17.1489	4.8804	0.35612	18.0849	8.6407	7.0229	0.119779	22.3612	8.17472	9.51526	18.1438	23.399	14.9289	4.28773	0.344587	10.1633	30.0133	0.214751	0.552878	7.39471	10.1255	6.63182	2.03929	12.2356	1.48184	2.28834	1.62677	5.14398	14.1269	15.6859	0.253232	25.1965	13.7383	5.02088	12.6656	13.7779	4.77291	17.3804	33.3514	12.2206
FHOD1	0	0	0.0334989	0.0492413	0	0	0.0458116	0.0181623	0	0.180134	0	0	0.027909	0.0283785	0	0.245954	0.0308843	0.0697819	0.092646	0.142252	0.0418863	0.24671	0.119167	0.351683	0.0852842	0.16255	0.163086	0.210164	0.0872497	0.174686	0.0372987	0.496465	0.0327836	0.0514226	0.0650088	0.0823917	0.0169496	0.0319132	0.0427774	0.192623	0.011472	0.21508	0	0.118292	0.22256	0.226398	0.0178471	0.120353	0.0310182
ADH7	5.36073	0	0	0	0	0	0.115289	0.214478	3.6054	0	2.8453	0	6.02802	0	0.0447899	0	11.4331	31.5829	0	0	0	0	0.485525	0	0.0903646	0	0	0	2.58344	5.26203	5.89879	0	3.90397	0	3.34984	0	0.340879	3.06655	3.97384	0	0	0	0	0	3.32884	0	10.9938	0	3.8295
ADH6	0	0.223628	1.27274	0.140205	15.0462	1.21222	0	0	0	0.110565	0	0	0.0587375	0.418447	0	0	0.195389	0	0.0890212	3.82361	0.915529	0	0	0.509595	0	0	0	0	0	10.3272	0	5.81515	0	1.37067	0	0	0	0.18252	0	0	5.3122	0.0903284	0	0	0	0	0	0.242607	0.115081
ADH5	34.3055	41.3226	77.461	30.0414	74.4858	28.2932	76.0116	37.7398	28.5881	40.7033	19.6155	18.3673	24.1303	25.963	30.01	7.25954	47.212	35.6165	31.4699	20.6094	39.9932	42.0709	38.9418	56.1345	26.898	41.4778	39.9922	48.9879	38.0179	63.0376	26.4477	21.8306	34.7521	47.7137	26.9624	78.4484	20.6458	24.8274	40.7657	5.35334	17.4295	12.4753	21.8165	25.614	23.4142	6.33422	30.3811	26.0848	51.0239
ADH4	0	0	1.24523	1.34138	68.9576	48.168	0	0	0	6.69783	0	0	3.35389	3.03187	0.363553	0	0.58931	0	0.256789	0	3.42148	0	0	1.61502	0	0	0	0	0	18.6954	0	0	0	1.24564	0	0.300273	0	5.79902	0	0	14.442	0	0	0	0.051472	0	0	1.48299	1.41462
PKD2	0	0	0	0	0.00455492	0	0	0	0	0.00699736	0	0	0	0	0	0	0	0	0	0	0	0	0	0	0	0	0	0	0	0	0	0	0	0	0	0.0255213	0	0	0.0137691	0.00704249	0	0	0.0156946	0.0102295	0.00583748	0.0436204	0	0	0
PKD1	0.109567	0.133284	0	0	0	0	0	0	0	0.170716	0	0	0	0	0.0617749	0	0	0	0.0776271	0	0	0.0399074	0	0	0	0	0	0	0	0	0	0	0	0	0	0	0	0	0	0	0	0	0.0913686	0	0	0	0	0	0
CXorf48	0	0	0	0	0	0	0	0	0	0	0	0	0	0	0	0	0	0	0	0	0	0	0	0.472547	0	0	0	0	0	0	0	0	0	0	0	0	0	0	0	0	0	0	0	0	0	0	0	0	0
C4orf3	0	0	0.0201984	0.147835	0	0	0	0	0	0	0	0	0	0	0	0	0	0	0	0	0	0	0.523204	0.568935	0	0	0	0	0	0	0	0	0	0	0	0	0.292837	0	0	1.13957	0	0.930129	0	0.849487	0.479803	1.25076	0	0	0.359905
SPRYD3	0	0.137276	0	0	0	0	0.078255	0.0800916	0	0	0.446773	0.342744	0	0	0.330483	0	0.0962103	0.115047	0	0	0.0849478	0	0.0765083	0.0680252	0	0.138296	0	0.140426	0	0.0190161	0	0	0.0479164	0.0718059	0.0539581	0.105056	0.00937549	0.0132414	0.0797316	0	0.00385917	0.0312366	0	0	0.0199518	0	0	0.0664045	0.0995963
PRKACA	12.7545	10.5406	21.4455	36.0457	22.2793	10.8392	11.6597	2.4605	18.3567	9.16876	12.5465	12.1061	5.80167	5.40604	10.7233	0	5.6536	6.60692	5.37047	4.79655	5.23974	18.0573	13.9467	22.1569	12.6851	13.7054	9.61831	11.1547	8.47511	10.277	8.47184	8.4897	9.65214	27.2023	20.8483	8.55784	2.96311	3.42662	9.57913	11.4453	2.29033	9.79157	7.58728	5.31401	9.60582	11.1059	7.94796	6.7136	9.59584
PSMB9	4.89137	6.24035	33.9222	39.0779	25.0848	43.0997	60.9182	75.2691	2.90415	14.6442	8.15221	5.11742	16.4695	16.6194	6.77095	3.4524	6.36918	13.3409	17.2031	14.8115	16.6944	25.1452	19.3116	5.83244	10.0301	18.8015	10.2527	16.7823	7.52181	23.927	9.22362	40.0471	8.88134	13.9083	3.10446	6.2729	3.20982	3.92074	13.563	1.46486	5.20946	3.21879	2.1634	3.70153	7.11059	1.36303	6.70695	4.25876	8.00336
PRKACB	0.641459	0	15.0907	1.65823	9.53577	10.2984	4.34813	0.203675	0	0	0	0.770359	0.528218	0.278712	1.10391	21.2941	1.93178	2.61788	1.76089	1.0217	3.97171	0	6.54853	21.408	4.87778	0	5.22114	1.70653	1.49745	1.66089	5.263	0	8.31595	12.6271	9.9562	4.86145	0.96542	1.2733	4.43839	5.3504	2.07056	1.3736	5.81372	0.602706	7.5837	0.68823	2.59036	2.88295	3.6757
PSMB7	7.32283	9.65099	9.77246	25.9744	15.1607	21.1818	18.8575	28.984	4.18986	9.436	7.13491	1.37012	4.07793	4.27875	5.7515	1.34747	8.93338	6.65013	3.79844	3.43261	4.88911	5.2434	1.14303	25.7429	7.91157	13.8704	7.03845	9.75755	8.54455	6.35812	5.44264	5.84414	4.96734	2.22652	7.88983	6.41973	3.08818	5.61726	2.07123	1.39172	4.52342	1.77896	0	6.47789	5.1935	4.94107	8.3584	9.34883	7.10576
PSMB6	6.90904	5.1142	17.9881	20.6144	8.89191	28.1545	12.704	29.0968	7.11573	14.6673	6.56922	5.69851	4.49774	7.6683	5.93449	6.77515	8.42843	6.43053	6.48445	4.02559	3.30287	6.32894	3.31965	11.0417	22.7149	10.1774	3.16922	8.37257	12.4761	6.15992	2.21496	0.0695793	6.64541	1.52988	6.0543	5.29366	2.77423	1.41921	2.98396	2.11592	4.06688	2.14239	0.662836	9.461	2.13428	2.5983	3.46696	3.80592	3.98803
PSMB5	2.84417	2.87498	5.04559	15.1338	9.42048	13.321	18.5795	19.1282	4.74644	0.732241	1.88483	4.19641	0.904601	2.36307	0.44553	1.4659	5.3487	4.12646	2.26242	1.57853	0.414376	1.60008	2.8739	30.6849	4.00802	4.509	2.05975	7.20207	4.60917	1.83176	2.51252	1.86184	5.46708	1.76474	5.5832	4.46825	1.01563	1.30231	0.799837	1.72899	0.820416	3.51818	0.734255	10.4732	1.29954	2.43485	5.29892	2.89381	1.93957
PSMB4	17.225	28.9749	27.4213	63.6478	27.7666	19.3378	70.8859	92.4184	15.4889	18.942	20.9736	19.0218	17.0649	13.1329	26.8903	0.778861	20.1923	22.57	17.5974	19.5959	20.9101	28.5771	16.1872	27.6822	23.2464	34.2919	25.151	25.1973	19.5323	24.3737	15.2002	36.3281	14.7379	27.4516	12.2952	25.9049	10.1733	11.773	20.3813	4.14583	10.8813	9.56934	10.2091	31.8592	16.7785	13.2223	20.992	19.5933	16.4712
PSMB3	12.0574	18.6749	37.107	57.4584	43.2911	45.0851	92.9522	101.9	10.8155	20.9695	9.17553	13.5953	12.9211	15.2987	22.3688	6.42169	22.2606	22.3953	11.7109	13.2447	19.688	32.2854	20.0339	35.6086	15.208	29.3688	16.9266	22.5146	15.2783	25.5526	11.2455	11.9589	10.189	19.7915	8.75963	20.3801	1.76872	9.30154	15.7258	2.77471	7.04403	7.60936	11.2721	29.1587	8.31114	7.87056	16.356	9.74517	9.07156
PSMB2	25.3329	47.7556	31.8323	45.599	12.752	22.9954	106.547	106.611	23.6868	31.2277	28.748	18.5124	14.9913	18.5286	32.0041	31.9589	23.7778	38.975	22.6621	47.7292	28.0866	32.9594	37.0113	19.3589	29.9451	52.2044	17.8431	34.3787	26.1356	49.1675	27.4746	47.4138	30.7578	34.8555	18.0887	32.8291	9.46171	16.4868	29.1478	20.7378	25.4313	15.5707	8.43648	38.7247	31.4926	27.9239	24.3734	34.4736	36.1607
PSMB1	14.1324	22.6329	58.7321	69.0137	54.4639	130.65	134.252	113.875	21.6921	33.5468	22.7138	18.3296	51.5351	25.7731	29.9295	10.0083	34.9349	41.0578	29.7398	21.7051	38.1441	44.4425	32.6568	45.3715	33.0355	43.5985	30.739	35.4883	37.5472	42.6271	28.1693	59.0184	31.9894	31.1032	32.8304	32.5095	11.807	13.0212	28.3358	10.4662	17.4352	15.9471	16.9432	36.8428	12.9117	22.128	20.537	29.8697	29.7019
FAM195A	0	0	0	0	0	0	0	0	0	0	0	0	0	0	0	0	0	0	0	0.544357	0	0	0	0.036974	0	0	0	0	0	0	0	0	0	0	0	0	0	0	0	0	0	0	0	1.22969	0	0	0	0	0
HDHD1	4.88308	4.29242	1.87658	0.674532	0.0910406	0	0.987628	0.314205	6.42121	4.04938	8.21653	8.25104	3.30438	0.756	1.59832	0.938635	1.75743	10.3385	0.476095	0.965175	0.695985	3.89675	0	4.40117	4.13836	6.09719	8.36807	4.86964	10.4823	1.30353	3.05563	0.200632	2.84713	4.21334	5.22726	1.98923	1.71321	4.78112	1.1949	0	1.08799	0.622554	1.08979	5.6604	2.34641	0.284817	2.35966	0.801842	1.29603
TMA7	0	0	0	0	0	0	0	0	0	0	0	0	0	0	0	0	1.57717	0	4.66837	0	0	0	12.9781	0	0	0	8.78768	0	0	0	0	42.5311	0	0	0	0	0	0	0	9.81166	0	0	0	0	0	0	0	11.8425	1.78868
HDHD3	14.4481	2.82303	5.68637	0.0451652	10.3706	0.635545	3.55397	3.05247	17.4747	6.72322	4.27072	2.51665	9.23429	2.21774	3.71703	0.627427	5.76118	10.788	5.50528	9.47795	9.88953	6.73965	11.2713	3.43526	11.3035	4.53233	11.4111	3.73122	19.9327	8.22995	13.1025	6.01345	8.1108	15.4838	14.6725	2.77347	4.39749	8.18286	10.926	3.70522	5.97777	1.66397	3.97017	10.7552	6.35663	2.31675	17.6869	8.04511	13.0028
TALDO1	100.45	116.6	116.771	133.525	136.268	206.174	241.331	148.421	98.4928	126.85	102.54	121.807	89.5922	104.511	119.405	197.222	95.1097	140.399	92.8672	168.433	130.663	137.11	159.817	92.3791	131.95	171.746	139.278	167.512	100.038	182.225	88.1641	113.09	129.705	127.672	66.0905	180.636	52.6221	81.6709	141.177	105.972	68.9819	96.5498	119.847	165.887	154.278	208.876	96.4004	193.927	116.041
MANEA	0.0642681	0	0	0	0	0	0.130433	0	0.0379577	0	0	0	0	0	0.0579509	0.133415	0.150647	0.109147	0	0	0	0.0399541	0	0	0.137704	0.0877248	0.18785	0	0	0.0536591	0	0	0	0.10022	0	0	0	0	0	0.041941	0	0	0	0	0	0	0	0	0
TDGF1	0	0	0	0.223591	0	0	0	0	0	0	0	0	0	0	0	0	0	0	0	0	0	0	0	0	0	0	0	0	0	0	0	0	0	0	0	0	0	0	0	0	0	0	0	0	0	0	0	0	0
R3HDM4	0	0	0	0	0	0	0	0	0	0	0	0	0	0	0	0	0	0	0	0	0	0	0	0	0	0	0	0	0	0	0	0	0	0	0	0	0	0	0	0	0	0	0	0	0	0	0	0	0
KLHDC4	0	0	0	0	0	0	0.664767	0.536384	0	0	0	0	0	0	0.0393782	0	0	0.00740035	0	0.0867395	0.0223601	0.313899	0.0211672	0.0122208	0	0	0	0	0.0472296	0	0	0.343123	0.111452	0.182046	0	0	0	0.0375742	0	0	0.0421911	0.394018	0	0.116852	0	0.0276383	0	0.0378462	0
CORO6	0	0	0	0	0	0	0	0	0	0	0	0	0	0	0	0	0	0	0	0	0	0	0	0	0	0	0	0	0	0	0	0	0	0	0	0	0	0	0	0	0	0	0	0	0	0	0	0	0
MBL2	0	0	0	0	0	0	0	0	0	0	0	0	0	0	0	0	0	0.213566	0	0.36937	0.155039	6.03259	0.0364196	0	0	0	0	0	0	0	0	0.125777	0	0	0.042763	0	0	0	0	0.0381197	0	0	0	0.276292	0	0	0	0	0
KCNK6	0	0	0	0	0	0	0	0	0	0	0	0	0	0	0	0	0	0	0	0	0	0	0	0	0	0	0	0	0	9.20247	0	0	0	0	0	0	0	0	0	1.45476	0	0	0	0	0	0	0	0	0
TRAT1	0	0	0	0	0	0	0	0	0	0	0	0	0	0	0	0	0	0	0	0	0	0	0	0	0	0	0	0	0	0	0	0	0	0	0	0	0	0	0	0	0	0	0	0	0	0	0	0	0
KCNK1	0	0.152982	0	0	0.139081	0	0	0.292166	0	0	0.0418753	0	0.0887868	0.0333076	0.0867323	0.0558317	0.660397	0.223863	0.0922442	1.743	0	0	0.0365703	0	0	0.149771	0.0740542	0	0.0719631	0.366746	0.191786	0	0.0357364	0.605681	0	0.850727	0	0.309526	0	0.491663	0.21648	0.691434	0	0.944627	0.393674	1.32592	0	0.412917	0.0992117
MLH1	0	0	0.0153946	0.0796986	0.0265609	0.0147901	0	0.020133	0	0	0	0	0	0	0	0.141949	0	0	0.00607364	0.0268124	0	0.0618664	0.00693144	0.766246	0	0.0471427	0	0.0381027	0	0	0.0449153	0.440807	0	0.0935248	0	0.0507853	0	0	0.0125718	0.0123976	0.00765575	2.73839	0	0.208933	0	0.634099	0	0	0.0172752
LTN1	0.00811497	0	0.0919684	0.0552571	0.0696676	0.0724778	0.0439744	0.0111182	0	0.0141811	0	0.375726	0.0509568	0	0.049165	0.131058	0.0841221	0.0830004	0.0485414	0.0131882	0.0279448	0.0446241	0.147659	0.2883	0.142699	0.19229	0.0554998	0.0915045	0.123561	0.0283755	0.0552658	0.156784	0.180325	0.0632942	0.0623177	0.0833859	0.0271016	0.139862	0.0152947	0.298583	0.0172963	0.0458094	0.13437	0.0283499	0.0596094	0.0560355	0.0460575	0.0451429	0.109504
C9orf142	0.538446	0	3.43656	2.20649	0.188114	4.42989	0	0.597088	0.809148	0.251566	0.983241	0.179914	0.678766	0.543365	0.640253	0	0.617066	1.03282	0.910177	0.124549	0.296168	1.69861	1.48166	1.22501	0.761673	0.715276	1.99622	0.819396	1.93664	0.571078	2.62508	0.654844	0.83442	1.83973	0.141783	0.412964	0.837935	0.530827	1.27366	0	0.130145	0.0607579	0.368518	0.486378	2.40519	0.369235	1.30312	1.82689	0.3625
TRIML1	0	0	0	0	0	0	0	0	0	0	0	0	0	0	0	0	0	0	0	0	0	0	0	0	0	0	0	0	0	0	0	0	0	0	0	0.133906	0	0	0	0	0	0	0	0	0	0	0	0	0
ACOT11	0.776122	1.88243	2.90625	0.0489996	3.80939	6.90572	0.223602	0.399063	1.70857	0.448236	0.747055	0	2.58624	0	1.53999	0.0718783	4.67357	5.10756	1.72265	1.59493	1.97446	0.0193003	0.573546	2.65259	0.524198	0.0396468	0.515274	0.193257	1.38542	2.06646	2.12671	0.130593	0.528152	0.250321	0.925012	0.19082	0.846761	0.782223	0.392212	0	4.34222	0.105026	0.296471	0.218326	0.612383	0	3.2109	1.19083	3.2534
ACOT12	0	0	0	0	0	0	0	0	0	0	0	0	0	0	0	0	0	0	0	0	0	0	0	0	0	0	0	0	0	0	0	0	0	0	0	0	0	0	0	0	0	0	0	0	0	0	0	0	0
ACOT13	4.71022	0	14.6733	16.4854	10.137	24.6428	1.79159	8.46657	7.98344	4.6187	0	0.6232	3.99176	0	0	0	12.0488	14.402	4.86609	0	9.3963	0	1.22098	11.8959	6.38144	1.6349	7.09485	1.4787	10.2657	4.3893	0	0	1.32813	0	6.2758	0.930812	0	0	0	0	0	0	0	0	0	0	10.8189	0	4.08696
VPS13A	0	0.00570356	0.0392925	0	0.118545	0.0669936	0.0133364	0	0.0212745	0	0	0.00392412	0.0226372	0	0.0237786	0.00871294	0.275995	0	0.0200813	0	0.0572831	0.00609549	0.0345849	0.039669	0.0140751	0	0	0.0213407	0.0333468	0.0591676	0.0128216	0.0254519	0.0283708	0.0209713	0.0856325	0.0138531	0.0270608	0.0515345	0.0123889	0.0440363	0.0449707	0.0732608	0.0220307	0.0120705	0.030102	0.178501	0.0872325	0.028016	0.0298995
SH3KBP1	0	0.627867	1.36414	2.04308	2.21891	0.876654	0.53532	1.67698	0	2.3412	0.447853	0.606455	0.472149	0.354864	0.624802	1.74163	1.11642	1.10764	0.739382	1.71316	0.96527	1.41186	1.05031	1.398	0.415751	1.42992	0.187489	1.47522	0.55155	1.77325	0.340924	3.87565	0.550914	4.92927	0.1092	2.81656	0.229386	0.781602	2.23106	0.501494	0.744418	2.31323	2.13135	4.3035	2.0832	1.50066	0.542903	6.72972	1.78714
VPS13C	0.448036	0.587386	1.60566	1.75703	3.45413	1.69332	2.02015	0.390859	0.578648	0.521369	0.950815	0.665084	0.825085	0.336549	1.25269	0.885365	1.33857	0.961046	1.21229	0.289933	1.37852	1.59447	2.2301	1.65094	1.42124	3.0938	1.04281	1.25233	2.01084	2.27571	1.09243	1.54853	1.89257	1.51249	0.807861	1.774	0.57506	0.520648	1.70521	1.28627	0.592232	1.53379	1.44036	0.449335	3.20915	0.552299	0.934394	0.663034	1.1816
VPS13B	0	0.00376962	0	0	0.00417915	0.0105737	0.00294331	0	0.00164743	0	0	0	0.0169155	0	0	0.00739767	0	0	0	0.00479009	0	0.0258939	0.0025619	0.0178592	0	0	0.00163748	0	0.00816348	0	0.157547	0.00378902	0.00224401	0.0029215	0.00145694	0.0188234	0	0	0	0.00217804	0	0	0	0.015644	0.0226229	0.0101681	0.00132182	0.0216247	0
CRYZ	33.2646	41.2034	503.41	101.509	450.371	56.6953	406.645	142.338	25.8994	24.7719	21.8778	14.8761	454.362	713.301	22.1307	11.4251	545.426	20.4737	163.868	8.74144	27.1703	21.0973	34.5665	197.456	345.117	262.408	293.456	27.3915	25.1499	459.603	185.635	16.836	301.282	44.0648	18.2514	34.7208	10.342	15.5665	18.2882	3.14275	13.6117	3.75304	144.163	14.8414	19.016	9.30255	23.2796	15.3438	411.203
SCAF11	0	0	0.0339927	0.0791754	0.0362161	0.453161	0.293681	0.461561	0	0.104157	0.0446953	0.438911	0.0238937	0	0	0.0967589	0.087169	0.050886	0.0545828	0.310637	0.0707685	0.129389	0.1475	0.288894	0.0378048	0.210072	0.0530355	0.0407056	0.0392896	0.13864	0.063023	0.294572	0.474935	0.18494	0	0.156107	0	0.0707942	0.453925	0.261942	0.0751341	0.117088	0.0449667	0.714989	0.586783	0.342595	0.0689032	0.252196	0.0536046
NUP160	0.0740549	0.364085	0.0358061	0.183172	0.0140143	0.327082	2.74371	0.109322	0.723496	0.651533	0.102301	0.671205	0.0654641	0.0782714	0.188661	1.16568	0.46089	0.326594	0.468127	1.6613	0.402353	1.25919	1.17161	1.49998	0.330629	1.6577	0.489768	5.59566	5.09079	0.58685	0.304193	1.70011	6.57526	3.12749	3.16553	1.2607	0.131112	0.243232	0.542266	0.594623	2.01637	2.86157	0.802605	4.4219	4.53096	4.40981	0.388999	0.730851	4.11207
ELTD1	0	0	0	0	0	0	0	0	0	0	0	0	0	0	0	0	0.00747715	0	0	0	0	0	0	0	0	0	0	0	0	0	0	0	0	0	0	0	0	0	0	0.0102276	0	0	0	0	0	0.0398284	0	0.0233102	0
CRYM	0	0	0.0879716	0	0	0	0	0	0	0	0	0	0.116084	0	0	0	0.159908	0	0	0	0	0	0.0345172	0.168794	0	0	0	0	0	0	0	0	0	0	0	0.291366	0.0426076	0	0	0	0	0	0	0	0.0290149	0	0	0	0.140796
TMEM163	0	0	0	0	0	0	0.077488	0.10884	0	0	0	0	0	0	0	0.0299644	0.0726271	0.0884281	0	0	0	0	0	0	0	0.0565451	0	0.00194657	0	0	0	0	0	0	0.0222445	0	0.0204254	0	0	0.116949	0	0	0	0	0	0.148363	0	0.276488	0
TMEM165	0	0.324426	1.42714	1.04296	1.08323	3.49254	1.91388	2.47518	0	0.29179	0.249716	0.135148	0.804609	0.486641	1.13157	5.0763	2.1692	1.72417	1.77258	2.66264	0.628367	2.77818	3.09842	2.12428	2.65604	4.49813	1.80258	2.3768	1.74331	1.82549	1.56498	14.4242	2.75531	2.85222	0.800854	4.97015	0.732658	0.167036	0.53119	4.29634	0.655456	4.21726	4.67142	4.55953	1.65754	7.39044	0.962835	5.0144	1.76595
TMEM164	0	0	0	0	0.453994	0.232366	0	0	0	0	0	0.0942383	0	0	0	0.383697	0	0	0	4.31818	0	0	0	0	0	0.552325	0	0.347718	0.0359608	0	0	0.146347	0.378698	0.336239	0	0.540171	0	0.0403332	0.0667598	0.463241	0.154644	0.371899	0	1.26817	0.41737	0.320312	0.0297805	1.18696	0
TMEM168	0	0.278045	0.101904	0	0.142911	5.91165	0.24261	0	0.0230062	0	0.0292595	0.0645984	0	0	0.270838	0.326631	0.199032	0.0629562	0.123699	0.00606406	2.087	0.513793	0.083126	0.0377917	0.876924	1.15843	0.27419	0.183549	0.218788	0.670372	0.455433	0.0933494	0.539971	0.171314	0.302307	0.948375	0.0372615	0.165273	0.143127	1.61046	0.258658	0.23476	0.27144	1.05835	0.135158	2.41268	0.221745	0.560297	0.132546
EVI2B	0	0.0401214	0.34745	0.0859483	0.14164	0.339258	2.37196	0.279695	0	0	0	0	0.0435571	0.494032	0.413637	0.333529	0.170296	0.29618	0.692933	0.350077	0.150109	0.865678	2.55376	0.551382	0.197803	1.31129	0.537281	1.64179	0.284116	1.18905	0.112032	1.52588	0.584468	1.13449	0.0871067	1.10093	0.293742	0.233136	1.93058	1.25192	0.166815	1.89558	1.76111	0.295313	1.21461	0.467301	0.0649578	0.685971	0.446451
FOXN2	0	0	0	0	0	0	0	0	0	0	0	0	0	0	0	0	0	0	0	0.0182513	0	0	0	0	0	0.0147171	0	0	0	0	0	0	0	0	0	0	0	0	0	0	0	0	0	0	0	0	0	0	0
REPIN1	0	0	0.0296496	0	0.115485	0.209831	0	0	0	0.025505	0.0200545	1.2221	0	0	0.0558757	0.0556486	0.00842739	0.0285563	0.0564149	0.295061	0	0.372599	0.0338208	0.273447	0.36476	0.67496	0.00890196	0.620192	0.741484	0.00261817	0	0.39499	0	0	0.00331871	0	0.00228126	0.0231459	0	0.0156973	0.286092	0.122851	0	0.286969	0.330751	0.575031	0.0333229	0.121531	0.559131
DPCD	0	0	0	0.154652	0.161758	0	0.0554253	0	0	0	0	0	0	0	0.046009	0	0	0	0.0275906	0	0	0	0	0.456322	0	0	0	0	0	0	0	0	0	0	0	0	0.062505	0.114114	0.120233	0	0.128325	0.12948	0	0.207147	0.125466	0.339099	0.11306	0	0.0943413
SMIM11	0	0	0	0	0	0	0	0	0	0	0	0	0	0	0	0	0	0	0	0	0	0	0	0	0	0	0	0	0	0	0	0	0	0	0	0	0	0	0	0	0	0	0	0	0	0	0	0	0
COL14A1	46.4734	4.48519	13.4184	4.59039	5.2544	6.66303	22.0443	1.00656	23.6685	7.71977	27.1299	56.9573	0.812533	96.785	4.25721	6.60782	45.0966	0.866825	49.1625	0.788841	55.3394	1.02976	33.2648	6.39987	40.5885	17.9219	40.2821	29.151	15.5085	28.1929	37.8412	2.09027	27.7089	72.9592	41.3561	49.8928	14.365	4.45923	57.6745	7.11951	4.71149	7.58318	42.7228	1.54789	68.2096	7.5162	16.112	22.9123	61.5866
GNA14	0	0	0	0	3.24687	0	0	0	0	0	0	0	0	0	0	0	0	0	0	0	0.327953	0	0	0	0	0	0	0	0	0	0	0	0	0	0	0	0	0.00387241	0	0	0	0	0	0	0	0	0	0	0
GNA15	0	0	0	0	0	0	0	0	0	0	0	0	0	0	0	0	0	0	0	0	0	0	0	0	0	0	0	0.0194243	0	0	0	0	0	0	0	0	0	0	0	0	0	0	0	0	0	0	0	0	0
GNA12	0.0332522	0.0851238	0	0	0.0979903	0	0	0	0	0	0	0	0	0	0	0	0	0	0.0436521	0	0	0.0545348	0	0.0570849	0.0118367	0.00441022	0	0	0.0168578	0	0.0191161	0	0.0272153	0	0	0.104219	0	0	0.0700808	0	0	1.58189	0	0	0	0	0	0	0
GNA13	2.51862	1.74727	12.1285	6.54739	7.79056	9.01766	20.9268	8.66759	12.0435	16.9026	12.9744	26.1435	9.7736	8.73723	15.7252	16.12	14.9556	3.06056	11.6047	13.4694	13.4341	14.306	19.1084	14.5243	2.1177	3.33161	17.7534	14.5396	2.16551	8.42482	13.5163	8.03563	17.3739	20.4154	12.8111	21.3175	2.44827	7.11653	22.6884	14.3703	4.69765	10.4715	22.588	12.7008	20.9937	12.4705	10.9548	11.9419	18.8306
KLHDC8A	0	0	0	0	0	0	0	0	0	0	0	0	0	0	0	0	0	0	0	0	0	0	0	0	0	0	0	0	0	0	0	0	0	0	0	0	0	0	0	0	0	0	0	0.230118	0	0	0	0	0
GNA11	5.06726	7.39667	5.34762	1.3858	12.1363	3.60189	3.3196	5.89307	4.54658	6.49408	2.29675	4.73066	6.32224	3.94589	5.78556	5.76671	8.59463	7.12559	4.65023	2.34874	12.5156	3.51605	1.71055	6.68845	8.3864	9.34502	2.92179	4.02542	10.4848	6.12606	5.19814	4.58285	9.34208	9.17667	5.5022	11.9968	4.35698	3.0532	4.24459	4.42527	10.6146	2.16377	2.64169	5.40688	7.33709	6.01641	7.24834	6.14941	10.6887
IL3RA	0	0	0	0	0	0	0	0	0	0	0	0	0	0	0	0	0	0	0	0	0	0	0	0	0	0	0	0	0	0	0	0	0	0	0	0	0	0	0	0	0	0.0188909	0	0	0	0.03176	0	0	0
NOL8	0	0.0107916	0	0	0	0	0	0	0.0285216	0	0	0	0	0	0.014477	0	0	0	0	0.0106935	0	0	0	0	0	0.0123804	0	0	0	0	0	0.0743478	0	0	0	0	0	0.0116073	0	0.023207	0	0.0161885	0	0.06882	0	0.0190553	0	0.00153056	0
TAP1	0.676112	1.93713	2.64123	1.05099	1.43214	1.42461	3.53352	0.704929	0.349696	1.50709	0.820412	0.61594	2.76139	2.12675	3.28789	6.61788	2.28033	2.61203	2.2442	5.04076	3.3512	12.2777	6.9004	1.97712	4.17189	6.83674	4.13248	3.42331	3.85047	4.80471	1.59361	27.6696	3.99631	5.976	0.480982	7.88692	1.0037	0.797577	5.54687	6.10681	1.16782	6.82331	2.65363	3.15888	3.26755	8.598	1.49332	4.05537	2.42955
TAP2	0	3.58099	2.80413	1.42411	2.72217	3.17683	4.83518	1.09793	1.30872	3.09363	1.39797	1.22612	3.28219	1.11528	6.45482	7.81404	1.30612	3.05523	2.21044	4.32951	2.78507	12.5202	7.08271	1.22084	2.05984	4.28885	3.04147	2.74798	5.67775	3.77788	1.30634	48.6723	3.33785	2.8057	0.220232	3.28191	0.544198	0.932216	4.60518	2.57778	2.5878	7.08859	5.04162	2.43858	7.44116	5.43674	2.70699	4.41753	2.06045
CHTF18	0	0	0	0.0451122	0.0148732	0.0656242	0	0.0050299	0	0	0	0	0	0	0	0.00179083	0	0.0095235	0	0.00737962	0.00530354	0.108191	0	1.53003	0	0.084839	0	0.0444025	0	0.00872355	0	0.48291	0	0	0	0.0049795	0	0	0	0.0156702	0	0.0184226	0	0.52605	0	0.0462369	0	0.102264	0
MFGE8	0.0338539	2.10543	0	0	0.880169	2.70233	0	0.0231016	0.0934575	0.361416	0	1.65885	0	6.3033	0.0568568	3.31621	0.104212	0.0977747	0.299177	1.11807	0	2.55062	0.46665	5.47667	0.138798	0.403925	0.116615	1.78832	0.00979344	0.457303	0.0649525	1.46577	0.083091	1.32164	0	22.0273	0.195883	0.183307	0.0574163	0	0.027845	1.10675	0.0252484	2.89565	0.203621	3.41645	0	2.27742	0.710049
IL6ST	0	0	0	0	0	0	0	0	0	0	0	0	0	0	0	0	0	0	0.0304992	0	0	0	0.0250887	0	0	0	0	0	0	0	0	0	0	0.0101037	0	0.0425034	0	0	0.0276785	0	0	0	0.0226584	0	0	0.0364469	0	0.0156957	0.033109
SBF1	0.0447498	0.0282902	0.102895	0	0.279377	0.134826	0.243954	0.0160852	0.324215	0.0425563	0.103091	0.0416673	0.0258295	0.193071	0.0566696	0.027229	0.683207	0.0535327	0.0576745	0.0122996	0.100989	0.0771475	0.185326	0.0410811	0.137659	0.19387	0	0.341171	0.141781	0.376709	0.0815469	0.14838	0.110242	0.137782	0.75594	0.19533	0.0811238	0.042235	0.244895	0.354189	0.0856285	0.346303	0.204523	0.152281	0.10064	0.34109	0.0588527	0.11172	0.154279
SBF2	0.24337	0.0654938	0	0	0.0106241	0	0.0582631	0	0	0	0.00960743	0	0	0	0.00398927	0.0135828	0.01078	0.015486	0	0.0418731	0	0	0.00194577	0.0122894	0.0156316	0	0.0113823	0.0367764	0.065971	0.036611	0.00853832	0	0.00802957	0.00528831	0.0245257	0.00496359	0	0.00789731	0	0.0401134	0.0118371	0	0	0	0.00601513	0	0.0348276	0.00528429	0.0599849
DBN1	3.00381	1.3377	0.670331	2.39446	0.356648	1.14311	2.64128	1.11379	3.1001	2.06857	1.64495	6.82379	0.166438	3.94855	0.683866	1.16439	2.14693	0.732354	2.14238	5.64433	1.15073	7.71342	5.08535	7.31304	7.85035	3.43988	4.64949	4.1744	10.7117	5.35115	7.12436	4.08565	4.82477	6.80514	7.92647	14.1082	0.659949	2.23337	2.50505	2.88088	0.68766	1.88492	1.91445	1.96646	4.35983	5.37667	2.49763	3.20164	3.10763
NOL7	0	0	0	0	0	0	0	0	4.83015	0	0.281856	15.8639	0	0	0.173953	0	0	0	0	0	0	0	0	0.729402	0	0.726507	0.0892541	0	0	0	0	1.64058	0	0	0	0	0	0	0	0	0.509912	0.875939	0	1.84911	0	1.99492	0	0	0
ADD2	0	0	0.00128525	0.0895874	0	0	0	0	0	0	0.052361	0	0	0.0367623	0.130607	0.0355682	0.0501815	0	0.0463289	0.0247216	0	0	1.00466	0	0	0	0	0	0	0	0	0.0127044	0	0	0	0	0	0	0	0	0	0	0.474102	0	0	0.0789074	0	0	0.0321751
OGDH	47.8539	14.3111	15.0158	5.35542	18.4213	25.8937	14.9731	8.05216	57.4631	21.9747	16.5448	21.062	10.893	9.53258	18.1406	11.7145	27.5846	35.6802	15.8563	24.1448	25.4539	15.8501	25.0104	16.7493	102.779	28.526	75.8844	16.3757	94.8074	28.3235	117.439	13.1585	80.7952	37.6097	125.575	30.0966	12.3743	17.5855	34.7499	20.2802	20.2618	6.38149	27.8689	25.3082	48.0374	15.1446	52.2027	23.7363	33.3321
ACTG2	0	0	164.365	0	0	0	0	0	0	0	490.284	0	0	0	345.738	0	496.291	0	907.11	222.047	1342.25	835.683	854.872	0	0	0	0	0	0	0	0	0	791.516	2098.48	0	0	510.613	0	0	347.206	0	0	762.906	0	782.275	23.4286	685.398	878.353	0
CDC73	0.08612	0.0585281	0.137214	0.0558334	0.122141	0.204618	0.0519491	0	0.977321	0.3241	1.62349	2.0951	0.187572	0	0.164294	0	1.68258	0.233506	0.152312	0.65154	0.223211	1.02807	0.215591	2.23627	0.445109	0.498822	0.0555235	0.111264	0.202004	0.360624	1.13949	1.45117	0	0.0837338	0	0.0698939	0.0811444	0.170546	0.210291	0	1.34688	0.0636738	0.0521339	2.45866	0.159384	0.0636278	0.133154	0.0842213	1.74589
C11orf31	0.730466	0	0	0	1.065	0	0	0	0.29433	1.62921	0	0	0.294534	0	0	0	3.62128	0	0.765165	0.231517	0.946793	1.19076	0.605507	3.93593	0	0	0	1.26462	1.25108	0	0	0.333981	0	0.343099	0	0	0	0	1.86417	0.311437	0.220844	0	0	3.84936	2.23969	0	0.38745	1.19054	0.192933
C11orf30	0	0	0	0	0	0	0	0	0	0.00548427	0	0	0	0	0	0	0	0	0	0	0	0.0151934	0.0081425	0.00227136	0	0	0	0	0	0	0	0.0262011	0	0	0	0	0.00380357	0	0	0	0.0119507	0	0	0.0171764	0.00854632	0	0	0	0.00197178
R3HDM1	0	0	0	0	0	0	0	0	0	0	0	0	0	0	0	0	0	0	0	0.0164601	0	0	0	0	0	0	0	0	0	0	0	0	0	0	0	0	0	0	0	0	0	0	0	0	0	0	0	0.010816	0
SEMG1	0	0	0	0	0	0	0	0	0	0	0	0	0	0	0	0	0	0	0	0	0	0	0	0	0	0	0	0	0	0	0	0	0	0	0	0	0	0	0	0	0	0	0	0	0	0	0	0	0
SEMG2	0	0	0	0	0	0	0	0	0	0	0	0	0	0	0	0	0	0	0	0	0	0	0	0	0	0	0	0	0	0	0	0	0	0	0	0	0	0	0	0	0	0	0	0	0	0	0	0	0
LMBRD2	0	0	0	0	0	0	0.155887	0	0.0473243	0	0	0	0.127085	0	0.035871	0	0.153342	0.134884	0.086904	0.0752761	0.0921871	0	0.123924	0	0.218132	0.107012	0.144222	0.0219691	0.121793	0.062434	0.267576	0	0.309146	0.049711	0.23809	0.187703	0.0540308	0	0.17657	0.247212	0.0896396	0.0413358	0.0769208	1.62683	0.0980154	0.192234	1.7811	0	0.0697016
LMBRD1	0	0	0.149113	0.133896	0	0	0	0	0	0	0	0	0	0	0	0.192614	0	0	0	0	0	0.298558	0.0319092	0	0.034407	0.23184	0	0.098459	0.038062	0.224485	0.148186	0.535489	0.212026	0.287975	0	0.27818	0.144097	0.191076	0	0.0897535	0	0	0.127726	0.468732	0	0.122566	0.189144	0.345107	0
DAZL	0	0	0	0	0.188948	0	0	0	0	0	0	0	0	0	0	0	0	0	0	0	0	0	0	0	0	0	0	0	0	0	0	0	0	0	0	0	0	0	0	0	0	0	0	0	0	0	0	0	0
SRFBP1	0	0	0	0	0	0	0	0	0	0	0	0	0	0	0	0	0	0	0	0	0	0	0	0	0	0	0	0	0	0	0	0.180076	0	0	0	0	0	0	0	0	0	0.110474	0	0.0668137	0	0	0	0	0
BCAT2	17.7365	1.50866	4.49472	1.95556	5.0175	8.07259	25.68	3.78765	31.855	4.95183	4.22789	4.97295	5.23544	6.31259	3.59727	21.1911	11.6345	11.5351	6.29073	2.83747	9.81785	8.57392	17.8014	23.8069	49.8435	17.5549	47.0565	3.23265	48.4473	8.84172	58.6451	13.0395	45.2241	7.72461	92.7149	6.08647	5.89415	9.72991	26.0897	36.2761	6.27769	9.88152	16.4108	16.2584	39.9857	5.5729	32.3478	4.04108	22.2604
BCAT1	0	0	0.0984312	0.227884	0	0.900055	0	0	0	0	0	0	0	0	0	0	0	0	0	0	0	0	0	0.436807	0.0700124	0.0469425	0	0	0	0	0	0.743798	0	0	0	0	0	0	0	0	0	0.955005	0	0.148417	0.0678809	0.0806848	0	0	0
C1orf131	0	0	0	0	0	0	0	0	0	0	0	0	0	0	0	0	0	0	0	0	0	0	0	1.30454	0	0	0	0.101441	0	0	0	0	0	0	0	0	0	0.0247897	0	0	0	0	0	0	0	0	0	0	0
MACROD2	0	0	2.29571	2.65429	0	0	0	0	0	0	0	0	0	0	0	0	0	0	0.0195209	0	0.0271976	0	0.0224991	0	0	0	0	0	0	0	0	0	0	0.038258	0.0491038	0	0	0	0	0.0339715	0	0	0	0	0.0649788	0	0.0484906	0	0
MACROD1	4.27054	1.89835	5.13507	3.00729	4.01826	4.39641	2.07039	1.03728	3.80045	2.50349	0.809313	0.682949	0.899802	0.380476	1.44037	0.295533	1.32362	2.76705	1.47449	0	2.43428	0.706428	0.587019	3.34507	6.96826	1.32682	4.49073	0.638302	7.17071	1.28495	7.07976	2.83974	5.85585	1.25991	2.13048	0.652627	1.74568	3.94265	4.26095	0	3.33339	0	2.8207	4.7366	3.96567	0	6.95863	1.06602	4.43332
ZBTB33	0	0	0	0	0	0.0246293	0	0	0	0	0	0	0	0	0	0	0	0	0	0.0713926	0	0	0	0.042132	0	0.0287509	0	0	0	0	0	0	0	0	0	0	0	0	0	0	0	0	0	0	0	0	0	0	0
AKAP5	0	0	0	0	0	0	0	0	0	0	0	0	0	0	0	0	0	0	0	0	0	0	0	0	0	0	0	0	0	0	0	0	0	0	0	0	0	0	0	0	0	0	0	0	0	0	0	0	0
AKAP6	0	0.226498	0	0	0	0	0	0	0	0	0	0	0	0	0	0	0	0	0	0	0	0	0	0	0	0	0	0	0.0203693	0	0	0	0	0	0	0	0	0.0260645	0	0	0	0	0	0	0	0	0	0	0
AKAP7	0	0	0	0	0.516812	3.91996	0	0.165748	0	0	0	0	0	0	0	0	0	0	0	0	0	0	0	0	0	0.188784	0	0	0	0	0	0	0	0	0	0	0	0	0	0.144642	0	0.136918	0	0	0.318872	0	0.47677	0	0
DBNL	7.20125	12.3063	12.2163	4.17187	9.9481	10.0672	9.01959	15.9991	3.84117	13.4784	7.58293	6.34983	14.9979	13.5662	6.29359	8.19574	15.1512	17.2797	12.0028	10.2456	14.238	12.6487	14.6701	23.5898	8.45707	14.598	11.8389	18.2364	13.1819	15.1775	9.16735	9.94851	9.2433	16.7007	7.77148	21.486	6.48267	7.72575	11.6886	2.29537	6.43617	4.76357	4.0259	7.28674	15.1644	7.52927	16.1189	22.6385	17.3116
AKAP1	0.680417	0.176102	0.199152	0.0134162	0.243678	0.0761695	0.525686	1.02646	0.540956	0.66257	0.431481	0.0605403	0.463427	0.128702	0.215787	1.13919	0.580527	0.949022	0.278162	0.723314	0.467267	0.108635	0.145206	0.224738	0.800942	0.566675	0.432021	1.54266	0.560184	0.437967	1.03158	0.702975	1.56611	1.7081	1.23073	3.78377	0.409	0.943475	0.407429	1.66773	1.25348	1.6947	0.456779	4.62071	0.459413	0.392479	1.63643	1.61412	0.793346
AKAP2	0.196025	0	0.206265	0.329589	0.309414	0.269511	0	0	0.138495	0	0.0145275	0	0.0566222	0	0.108821	0	0.326858	0.216943	0	0	0	0	1.10525	0	0.246893	0	0.611761	0	0.596038	0.296616	0.741503	0	0.885316	0	0.718267	0	0	0	0.521013	0	0	0	0	0	0.452116	0	0.356575	0	0
SEP15	1.09006	1.08259	1.9066	0.471648	1.25616	0	1.79329	3.34998	0	1.16991	1.03361	0	2.63642	1.05575	0	0.190262	3.11028	3.26084	1.57801	1.46475	1.14257	0.0886377	1.18273	0.966951	1.18362	3.122	1.36307	2.86447	2.46447	2.09911	1.73339	1.934	2.30193	2.54414	2.0032	2.0772	1.16186	1.11125	2.48071	1.035	0.413899	1.42969	1.32483	1.37015	2.60521	2.18538	3.84942	2.67914	2.38201
EIF2D	0	0	0.586417	0.151962	0.185776	0.502407	0.0332355	0.120537	0.1807	0.289778	0.0605284	0.0725323	0	0	0	0	0.153521	0.0981958	0.185513	0.480502	0.130853	0.163259	0.136578	0.621682	0.167945	0.304976	0.12042	0.414254	0.184095	0.150726	0.262206	0.174418	0.24426	0.167084	0.123557	0.0326166	0.0240134	0.188255	0.0332793	0.00289694	0.0937202	0.0356778	0	0.664548	0.152744	0.052998	0.156691	0.187816	0.0969643
AKAP8	0.0208277	0.674501	0	0.0166983	0.0587572	0	0.482269	1.06999	0.0212279	0.0327479	0.0374035	0.086294	0.0515168	0.0827159	0.162803	0	0.185647	0.0882764	0.295442	0.513139	0.0835457	0.0982846	0.413095	1.23038	0.222939	0.781118	0.106031	0.478717	0.228322	0.304441	0.0784382	1.5317	0.0880305	0.160556	0.0557682	0.541395	0.0619902	0.434598	0.174728	0.415583	0.122076	0.193294	0.247228	1.66408	0.183341	1.48227	0.0851228	0.810848	0.14356
AKAP9	0.0500133	0.0136406	0.0377912	0.0060347	0.123167	0.386958	0.142757	0.140584	0.104972	0.033533	0.0331214	0.0676391	0.111077	0.0593352	0.0975413	0.20016	0.149361	0.18317	0.148031	0.0942566	0.158334	0.0655867	0.229448	0.632782	0.558533	0.19086	0.165301	0.16702	0.980832	0.242721	0.226921	0.226665	0.713995	0.0958967	0.0931522	0.146568	0.0850017	0.13661	0.10209	0.0770495	0.159384	0.0506203	0.0580504	0.94565	0.12732	0.203804	0.16437	0.159627	0.137599
EIF2A	1.04495	1.90838	3.08693	6.39758	6.72969	5.13338	6.85933	4.81461	3.06297	1.2673	1.30056	2.14251	0.681699	0.0981944	3.27003	2.6413	4.52304	6.68487	4.21719	4.18933	5.26477	2.10962	4.85128	12.9022	4.00755	8.2255	13.33	5.18374	6.29218	1.68638	12.7012	6.53517	10.6218	3.98658	9.99667	4.15401	0.667799	1.7463	4.71925	0.3929	1.74488	2.69738	9.2368	4.9649	8.20373	5.19392	1.94953	7.59625	2.32429
CYP26A1	0	0	0	0	0	0	0	0	0	0	0	0	0	0	0	0	0	0	0	0	0	0	0	0	0	0	0	0	0	0	0	0	0	0	0	0	0	0	0	0	0	0	0	0	0	0	0	0	0
CCDC117	0	0	0	0	0	0	0	0	0	0	0	0	0.0149673	0	0	0	0	0	0	0	0	0	0	0.294466	0	0	0	0	0	0	0	0	0	0	0	0	0	0	0	0	0	0	0	0	0	0	0	0	0
PHPT1	2.76572	3.96001	3.78028	0.324403	1.18404	2.88519	5.42655	3.13549	2.72757	3.13036	3.01589	2.74254	3.22085	4.92676	6.06306	1.90458	6.90246	2.32874	4.74938	2.06941	4.43168	4.02512	6.82669	6.31626	3.97883	8.04059	8.15708	13.6937	6.11209	6.55194	7.80283	3.37802	7.24507	8.95287	6.59321	5.49201	2.58455	2.45667	3.05118	2.5417	1.8648	2.28217	1.28464	4.98893	5.94183	5.99187	10.4447	5.58304	8.61621
SPATA13	0	0	0.00528953	0	0	0	0	0	0	0	0	0	0	0	0	0	0	0	0	0	0	0.00861767	0	0	0	0	0	0	0	0	0	0	0	0	0	0.00880506	0	0	0	0	0	0	0	0	0	0	0	0	0
CCDC115	0	0	0	0	0	0	0	0	0	0	0	0	0	0	0	0.440859	0	0	0	0.140457	0	0	0	3.50533	0	28.4073	13.42	47.2076	0	0	11.913	0	0	0	12.1961	0	0	8.97134	0	0	0	0	0	1.09336	0	0	0	0	0
NFU1	3.54758	0.503387	3.55519	2.3061	8.92107	3.0802	12.8753	11.1995	3.75135	1.73689	2.7941	1.90456	0.700612	0.55233	0.436689	2.53922	1.55429	1.79514	0.621642	0.779552	2.7956	7.26613	4.90295	2.06741	13.001	5.78379	6.07062	2.39943	13.5108	5.02228	9.51014	10.5537	9.22922	6.77736	11.3968	4.6626	0.545938	2.02746	3.41913	1.90122	3.16823	1.93541	2.19925	2.08871	4.43019	3.05412	3.5757	4.75714	2.53679
RAB7B	0	0	0	0	0	0	0	0	0	0	0	0	0	0	0	0	0	0	0	0	0	0	0	0	0	0	0	0	0	0	0	0	0	0	0	0	0	0	0	0	0	0	0	0	0	0	0	0	0
RRP1B	0	0	0	0	0.0640854	0.355613	0	0	0	0	0	0	0	0.0184748	0	0.0840368	0	0.161365	0.0300108	0.036195	0.0174781	0.296929	0.036086	0.743244	0.260595	0.25644	0.0116578	0.0426676	0	0.0523564	0	1.36706	0.0691055	0.162922	0	0.105927	0	0.129932	0.165812	0.0414594	0.146231	0.53806	0.0789641	0.393088	0.143781	0.30009	0.0498073	0.0709673	0.0736745
NOVA2	0	0	0	0	0	0	0	0	0	0	0	0	0	0	0	0	0	0	0	0	0	0	0	0	0	0.0189252	0	0	0	0.015823	0	0	0	0	0	0	0	0	0	0	0	0	0	0	0	0	0	0	0
HSP90B1	182.991	231.628	368.13	148.699	360.006	307.283	353.36	384.646	299.02	326.72	330.473	173.946	229.758	106.595	607.371	102.07	305.592	306.273	346.042	169.271	335.462	316.877	322.877	233.994	386.032	312.527	298.07	318.674	384.027	283.848	293.585	265.465	309.716	186.898	208.122	154.032	124.494	108.222	416.175	102.506	157.866	102.633	328.405	227.487	252.379	153.341	257.153	179.458	274.112
SMC1B	0	0	0	0	0	0	0	0	0	0	0	0	0	0	0	0	0	0.0288446	0	0	0	0.0233367	0	0.0364721	0	0	0	0	0	0.0226329	0	0.151213	0	0	0	0	0	0	0.12166	0	0.0854827	0.117077	0	0.165314	0	0	0	0.15276	0
KRR1	0	0	0.0824153	1.13172	0	0	0	0	0	0	0	0	0	0	0	0	0	0	0.162975	0	0	0.135183	0.0938233	0.846062	0	0	0	0.0424841	0	0	0	0.258475	0	0	0	0	0	0	0	0	0	0	0	0.184862	0	0	0	0	0
FAM64A	0	0	0	0	0	0	0	0	0	0	0	0	0	0	0	0	0	0	0	0	0	0	0	0	0	0	0	0	0	0	0	0	0	0	0	0	0	0	0	0	0	0	0	0	0	0	0	0	0
TMEM132A	0	0	0	0	0	0	0.00160325	0.00769545	0	0.00614582	0	0.000798782	0	0	1.83774	0.011735	0	0.0034821	0	0	0	0.00622433	0	0	0	0	0	0	0.00444814	0	0.00605348	0	0	0	0	0	0	0	0	0	0	0.00546885	0	0	0	0.00869185	0	0	0.000279892
PEG10	0	0	0	0	0	0	0	0	0	0	0	0	0	0	0	0	0	0	0	0	0	0	0	2.62928	0	0	0	0	0	0	0	0	0	0	0	0	0	0	0	0	0	0	0	0	0	0	0	0	0
KLHL33	0	0	0	0	0	0	0	0	0	0	0	0	0	0	0	0	0	0	0.0214284	0	0	0	0	0	0	0	0	0	0	0	0	0	0	0	0	0	0	0	0	0	0	0	0	0	0	0	0	0	0
DNAH12	0	0	0	0	0	0	0	0	0	0	0	0	0	0	0	0	0	0	0	0	0	0	0	0	0	0	0	0	0	0	0	0	0	0	0	0	0	0	0	0	0	0	0	0	0	0.0936786	0.0115384	0	0
CETN3	0	0	0	0	0	0	0	0	0	0	0	0	0	0	0	0	0	0	0	0	0	0	0.0820289	0.0906151	0	0	0	0	0	0	0	0	0	0	0	0	0	0	0.283995	0	0	0	0	0	0	0	0	0	0
CETN2	0.368186	0.734227	0.698956	0.590554	0.651565	0.356599	1.23635	0.838782	0.231729	0.256866	1.88165	0.304404	0.718914	1.38906	0	0.682511	2.7924	1.23904	1.37455	1.47259	0.870664	1.16613	1.35178	0.755664	0.691976	1.75118	1.56518	4.15193	5.48453	1.59333	0.583141	3.42512	0.924943	2.56256	0.455645	3.10608	0.664801	0.600555	1.96139	0.828791	0.692503	1.1412	0.686911	2.17224	1.48731	2.97185	2.84392	2.42748	1.14785
CCL28	0	0.460192	0	0	0	0	0	0	0	0	0	0	0	0	0	0	0	0	0	0	0	0	0	0	0.380239	0	0	0	0	0	0	0	0	0	0	0	0	0	0	0	0.121997	0	0	0	0.4053	0	0	0	0.0360182
H3F3C	0	0	0	0	0	0	3.67793	0	0	0	0	0	0	0	0	0	0	0	0	0	0	0	0	0	0	0	0	0	0	0	0	0	0	0	0	0	0	0	0	0	0	0	0	0	0	0	0	0	0
CCL21	0	0	0	0	0	0	0	0	0	0	0	0	0	0	0	0	0.149409	0	0	0	2.17919	0	1.06887	0	0.103661	0	0	0.164618	0.0247263	0	0	0	0	0.547069	0	0	0	0	0	0.104916	0	0.294955	0.0846695	0	0.362715	0	0	0	0.608419
CCL20	0	0	0	4.03294	0	0	0	0	0	0	0	0	0	0	0	0	0	0	0	0	0	2.7356	0	0	0	0	0	0	0	0	0	0	0	0	0	0	0	0	0	0	0	0	0	0	0	0	0	0	0
CCL25	0	0	0	0	0	0	0	0	0	0	0	0	0	0	0	0	0	0	0	0	0	0	0	0	0	0	0	0	0	0	0	0	0	0	0	0	0	0	0	0	0	0.759359	0	0	0	0	0	0	0
CCL24	0	0	0	0	0	0	0	0	0	0	0	0	0	0	0	0	0	0	0	0	0	0	0	0	0	0	0	0	0	0	0	0	0	0	0	0	0	0	0	0	0	0	0	0	0	0	0	0	0
ALPK1	0	0	0	0	0	0	0	0	0	0	0	0	0	0	0	0	0	0	0	0	0	0	0	0.00251493	0	0	0	0	0	0	0	0.00950865	0	0	0	0	0	0	0	0	0	0	0	0	0	0	0	0	0
MAU2	0	0.0734556	0.0358084	0.0901645	0.0430635	0	0.0734709	0.025116	0.0172861	0	0.0951981	0.0520474	0	0	0.0831721	0	0.0674075	0.0977587	0.0217544	0.106284	0.0486085	0.0825886	0.0529293	0.428262	0	0.0926319	0.0158654	0.0131088	0	0.024515	0.0147733	0.22481	0.00773067	0	0.00813707	0.033765	0.0248893	0.0902091	0.0190417	0	0.0516773	0.141605	0.0193889	0.166005	0.0215685	0.152459	0.0310108	0.132556	0.0578543
TRIOBP	0.131178	0.30749	0.642138	0.174531	0.186708	0.250244	0.307437	0.447905	0.270786	0.323764	0.325226	0.351083	0.4672	0.413307	0.245249	0.251047	1.01576	0.778013	0.444785	0.222095	0.361805	2.73459	0.414041	1.21578	3.27386	0.913147	3.1102	0.925456	0.548713	3.07353	0.502783	0.156753	0.243829	0.87196	0.248442	3.51297	0.732197	0.526162	0.823608	0.130521	0.366485	0.303992	0.0451646	0.324581	0.61957	0.623707	0.728017	1.20113	0.929537
C8orf47	0.264872	0.537953	0.224803	0	0.111063	0	0.279344	0.206863	0	0.255982	0	0	2.8193	0	0	0	1.03413	2.11135	0.352991	0	0.319659	0	0	0.102092	0.0794897	0	0	0	0.19548	0	0.415653	0	0.0761226	0	0.225229	1.69936	0.546834	0.806118	0.138702	0.0742898	0.0778176	0	0	1.11416	0.0610371	0	1.24211	0.314078	0.808082
UCK2	0	0	0.339881	0.0927252	18.0745	0.575568	0.154208	0.585273	0	0	0	0	0	0.0814404	0	0.170629	0.178364	0	0.0489892	1.27035	0.109833	0.118006	0	1.9168	0	0.556618	0.0479063	0	0	0	0	0	0.113597	0.164908	0	0	0	0.0628046	0	0.17691	0.546477	0	0	3.77672	0	0.265366	0.075449	0.639465	0
PHRF1	0	0	0	0	0.00354679	0.0597732	0	0	0	0	0	0	0.0222319	0	0	0	0.0343778	0.0242619	0.0176635	0.0580586	0.0327282	0.0201213	0	0.0212485	0	0.00771563	0	0.0739185	0.0275841	0.0746165	0.007714	0.0896278	0	0.0490616	0	0.0528393	0.0119433	0.142005	0	0	0	0	0	0	0	0.0494705	0.0298373	0	0
MAP3K8	0	0	0	0	0	0	0	0	0	0	0	0	0	0	0	0	0	0	0	0	0	0	0	0	0	0	0	0	0	0	0	0	0	0	0	0	0	0	0	0	0	0	0	0	0	0	0	0	0
TP53I3	5.57919	10.8	11.9388	6.26019	22.3321	2.51295	9.03585	11.6455	5.26692	15.1281	9.51245	3.53713	6.88453	1.066	10.0344	2.64461	11.7681	14.1363	6.08894	6.79982	6.75283	13.9848	3.39945	30.8798	5.56743	3.87936	3.46339	1.42738	6.18259	9.48082	2.29468	6.87619	2.02197	2.76206	2.86052	2.98473	3.5469	4.89188	2.66364	1.26248	6.71737	2.50149	3.739	4.7023	4.79254	3.21918	9.26534	6.55186	6.27254
CUX1	0.0443432	0	0.195913	0.0363981	0.160838	0.0639225	0.0840483	0.0634354	0.0176909	0	0.0868878	0	0.0627245	0.0998101	0.0310987	0.464817	0.175449	0.317331	0.826158	0.855174	0.00358683	0.18798	0.177172	0.619125	0.205675	0.0572695	0.0236869	0.0811322	0.249853	0.479516	0.601292	0.513646	0.461477	1.21764	0.093808	0.526789	0.209637	0.0744316	0.105692	1.50218	0.418559	0.00802246	0.019284	1.4518	0.22333	0.209054	0.507287	0.277553	0.0873474
BRF2	0	0	0	0	0	0	0	0	0	0	0	0	0	0	0	0	0	0	0	0	0	0	0.0545345	0.0264155	0	0.0100264	0	0	0	0	0	0	0	0.00642006	0	0.00997526	0	0	0.00552854	0.00693455	0	0.00762856	0	0	0	0	0	0	0
CYSTM1	27.7569	29.6701	20.0306	3.53956	11.7622	6.94017	42.8859	50.387	54.6141	43.5168	23.7435	11.739	46.5704	7.50924	17.93	10.705	41.3448	78.8987	19.3659	7.21912	22.2468	1.48712	22.4815	3.65168	54.8532	23.8944	47.9747	9.84335	57.1098	31.278	58.2992	25.1898	57.3902	31.4668	73.1037	25.247	19.0226	25.7533	56.0232	57.4532	12.5942	11.1188	0	31.2256	63.3564	33.662	57.2074	39.9692	31.9124
BRF1	0	0	0	0	0	0	0	0	0	0	0	0	0	0	0.0358123	0	0.00493877	0	0	0	0.00811882	0.013926	0	0.0301872	0	0	0	0	0.00741659	0.0218227	0	0.0538187	0	0	0	0	0	0	0	0	0	0	0	0.057454	0.01423	0	0	0	0
FSIP2	0	0	0	0	0.371691	0.0157473	0	0.604806	0	0	1.11631	0	0	0	0	0	0.963193	1.18412	0.00148442	0	0	0.666334	0.00793991	0	0	0	0	0.00439652	1.01331	0	0	0	0	0	0	0.0291634	0	0	0	0	0.0120206	0	0	0.0731375	0	0.0357982	0	0	0
DNAJC8	11.6959	24.8231	1.11231	1.00258	1.18844	3.15979	0	13.1745	6.06504	4.5869	2.86613	1.03889	0	10.7649	2.96892	10.6747	2.14375	2.55999	2.9975	8.33033	1.44151	7.63203	1.31922	15.6101	0.664807	10.994	8.24539	19.4658	0.670891	17.0989	0.167198	5.84213	1.06048	18.2988	0	16.9123	1.8508	2.96888	26.9759	3.39074	8.80002	11.8447	1.39453	9.59961	19.3908	27.6029	1.41252	23.7917	17.0191
DNAJC9	0	1.09479	1.3487	1.83031	0.695346	1.03056	1.69239	1.28057	0	3.62662	2.07377	6.71906	0.243128	2.86942	1.79432	3.75293	1.02405	10.6043	1.53932	4.45748	1.82171	4.14597	4.22044	5.15686	3.15617	5.85588	0.925382	3.67778	1.60684	3.08415	0.649975	5.11139	0.813605	5.67703	5.10744	2.95197	1.11974	2.85877	2.11281	1.44058	2.16103	1.97967	0.14776	8.33264	2.35345	3.10013	1.40215	3.85699	4.34488
MB	0	0	0	0	0	0	0	0	0	0	0	0	0	0	0	0	0	0	0	0	0	0	0	0	0	0	0	0	0	0	0	0	0	0	0	0	0	0	0	0	0	0	0	0	0	0	0	0	0
CAMSAP2	0	0	0	0.0209638	0	0	0.00998486	0	0	0	0	0	0	0	0	0	0	0	0	0.00196909	0	0	0.00512668	0.00797277	0.0288052	0	0	0.030529	0.019629	0	0	0.0671733	0	0	0.00388508	0	0	0.000657094	0	0	0	0	0	0	0	0.0143211	0.00958613	0.028176	0.0107808
DNAJC5	5.36817	5.5301	6.1169	6.71439	2.76559	4.08637	33.6851	13.7173	5.37738	2.76621	2.6722	1.12137	3.2479	2.29956	5.14524	8.83913	5.38574	1.81068	2.48494	4.39838	3.47546	9.19819	4.1948	4.70635	5.70511	4.30564	5.93698	3.40827	5.88264	4.42615	3.92709	11.6536	5.17765	4.13499	4.28878	3.73384	1.60721	2.49141	4.84151	8.30093	2.42504	2.59219	3.87666	7.34779	4.87537	4.95346	5.76274	5.8368	5.52077
DNAJC7	0	0.109895	0.962813	0.708998	0.696687	0.530695	1.75698	1.54068	0.114958	0.438717	0.526556	0	0.371105	0.217026	0.362854	0.163489	1.20932	1.60352	0.563948	1.11654	0.828145	1.46702	0.583138	7.81185	0.806174	2.16857	0.298009	1.31875	1.82295	1.15525	0.286553	4.46643	0.264151	0.540466	0.0994961	1.0935	0.396036	0.228475	0.313932	0.129409	0.959292	0.327387	0.260986	2.57627	0.645754	5.10583	0.657554	2.82547	0.608642
DNAJC1	0	0.459609	1.26888	1.17597	0.365129	1.29122	0.577785	3.77499	0.521765	1.01834	0.565876	0.453681	0.399918	0	1.89207	0.974693	0.296421	0.754988	1.31143	0.163386	0.700224	0.224141	0.838599	0.305131	0.613278	1.0943	1.70074	1.89685	0.976272	0.047357	1.43668	0.747666	0.599742	0.567332	0.116775	0.341037	0.0843739	0.0593227	0.472109	0.865979	0.241915	0.841029	0.558835	0.150363	0.515012	0.52786	0	1.89508	0.332368
DNAJC2	0	0.0841124	0.0402752	0.00409509	0.152685	0	0	0.195312	0.0302092	0.0785232	0.0559929	0.0406839	0.0929603	0	0.0742239	0	0.207571	0.131275	0.185763	0	0.339126	0.248993	0.108748	0.531968	0.0480274	0.629697	0.0585285	0.175506	0.264077	0	0.0639662	0.23686	0.0255799	0.0817023	0	0.0407691	0	0.238774	0.0505109	0	0.573861	0.11827	0	1.45405	0.175902	0.167617	0.0338511	0.261793	0.112383
DNAJC3	3.4164	6.41303	8.62731	1.35388	11.4244	2.66764	6.90295	7.56202	8.33197	5.27526	12.9823	1.77895	4.13001	0	39.485	2.70627	61.5247	7.2814	6.22685	3.15103	28.6892	7.08956	3.48998	6.55283	14.277	17.8666	6.13738	4.67574	18.6261	6.02185	4.76305	6.4511	16.6158	0.960272	6.00743	2.53029	22.8447	7.53703	7.19388	6.78828	4.22297	1.41646	7.20929	13.9083	8.23206	6.98658	10.8869	8.8708	7.7864
CCDC94	0	0	0	0	0	0	0.118076	0.199752	0	0	0	0	0	0.0487305	0	0	0.0246574	0.0369735	0	0.0288545	0.0237919	0.0485666	0.110616	3.27799	0	0.470088	0.0381598	0	0.0197699	0.0569384	0	1.52891	0	0	0	0.140725	0	0.237554	0.0348027	0.0196944	0.0932309	0.0357769	0	1.11421	0.0373332	0.65587	0	0.295127	0.0304021
RRP12	0	0.0936716	0.235305	2.55225	0.147163	0.560261	0.0590405	0.0526615	0.0912071	0.0281523	0.0461854	0.328719	0.0177288	0.302285	0.0563049	0.926908	0.0775874	0.133903	0.15708	3.47719	0.0716923	0.772137	0.524357	1.55881	0.506041	2.36547	0.267564	0.34909	0.316281	1.03544	0.102375	2.10592	0.320329	0.501121	0.0719823	0.570278	0.0547145	0.0870662	0.35713	1.20844	0.272439	1.27022	0.183406	3.71391	0.500083	2.87416	0.0750528	1.18768	0.148221
SLC18A2	0	0	0	0	0	0	0	0	0	0	0	0	0	0	0	0	0	0	0	0	0	0	0	0	0	0	0	0	0	0	0	0	0	0	0.140725	0	0	0	0	0.0707164	0	0	0	0	0	0.173219	0	0	0.0257854
SLC18A1	0	0	0	0	0	0	0	0	0	0	0	0	0	0	0	0	0	0	0	0	0	0	0	0	0	0	0	0	0	0	0	0	0	0	0	0	0	0	0	0	0	0	0	0	0	0	0	0	0
GOSR1	0.387366	0.104352	1.68102	0.368075	0.664074	2.48416	0.309893	0.30971	0.416936	0.125768	0.707541	0.139217	0.764406	0	0.810184	0.578779	1.03348	3.57425	3.32588	1.83785	1.08572	2.12517	1.79311	3.41686	1.86532	1.45319	1.31725	1.25788	2.18594	2.48815	0.948834	2.78691	2.61156	1.15297	1.57741	2.49728	0.934265	0.983209	2.16776	1.4432	1.34756	0.944993	0.778805	1.53501	1.95101	4.31176	1.32616	2.52386	1.11706
SLCO6A1	0	0	0	0	0	0	0	0	0	0	0	0	0	0	0	0	0	0	0.107012	0	0	0	0	0	0	0	0	0	0	0	0	0	0	0	0	0	0	0	0	0	0	0	0	0	0	0	0	0	0
RRP15	0.0185483	0.243838	0	0	0	0	0	0	0	0.194904	0	0	0	0.0550617	0	0	0	0.0215075	0	0.880373	0.126277	0.0575965	0.0512183	2.39849	0.160116	0.345626	0.0675617	0.227051	0	0.0835761	0.0966614	0.0444527	0.0480037	0.109719	0.0174316	0.0768578	0	0.0110736	0.20169	0	0.340884	0	0	1.30228	0.202454	0.165762	0	0	0
CCDC97	0	0	0.275435	0.637085	0.303189	0	0	0	0	0	0	0	0	0	0	0	0.187481	0	0	0	0	0.237959	0	0.236473	0.135549	0.291863	0	0	0	0.177185	0	0.838327	0.115977	0.15234	0	0	0.0216926	0.0271611	0	0.215293	0.0386648	0.313142	0	0.0666032	0.0522878	0.0693902	0	0	0.0434919
RALBP1	0	0	0.0540188	0	0.0565877	0	0.141549	0.0676312	0	0.203902	0	0	0	0	0.0747219	0	0.0418909	0.0407541	0	0	0.0479036	0.251722	0.0906204	0.147981	0.111883	0.0617371	0	0	0.311918	0	0.217066	0.0940731	0.133238	0.0687352	0.189909	0	0.0562086	0.1934	0.213134	0	0.121968	0.0691883	0	0.36351	0.0230566	0	0.168343	0	0.554192
RAP1B	26.2016	30.9824	57.771	18.9604	22.9065	23.0497	20.3732	22.6705	25.8101	25.681	24.7567	16.9748	25.682	11.2605	30.1707	15.1732	31.798	35.1434	23.744	13.2912	27.5014	40.3845	26.9918	21.591	24.9622	32.8174	31.764	31.0077	37.3613	35.5891	25.8323	26.4107	26.1782	32.7457	24.437	30.0525	15.1529	15.9967	34.2826	12.6271	16.9911	14.5256	28.7837	23.5378	31.8961	29.092	27.0862	19.8171	27.0513
RAP1A	53.706	67.3477	135.945	46.591	53.3282	47.3922	44.9576	46.7987	55.1206	53.9355	51.1135	31.1203	58.8313	23.3362	53.3734	21.1584	71.4904	74.9399	51.1214	23.9147	57.8437	74.6933	53.2462	40.2141	52.4261	64.3049	65.0351	57.7751	80.8778	75.2627	56.9529	38.5849	54.4448	67.0244	47.0566	52.8741	33.4826	34.9358	70.2758	25.5857	35.9222	21.6697	46.9715	40.28	66.3909	38.2835	67.3925	33.1393	60.4238
CCDC91	0	0	0	0	0	0	0	0.150178	0	0	0	0	0	0	0	0	0	0.0430548	0.0214686	0.988754	0.106011	0	0.02483	0.87043	0	0	0	0	0	2.03115	0.166963	0	0.158942	0	0	0.167206	0.200379	0	0.0453705	0.0459393	0	0	0	0	0	0	0	0	0.136849
ZNF830	0	0	0	0	0.0326184	0.0340234	0.136359	0.209497	0	0	0	0	0	0	0	0	0	0	0.0242659	0.275813	0	0.0467185	0.119928	0.357748	0	0.241994	0	0	0	0.0590796	0	0.109343	0	0	0	0.264801	0.0331488	0.123463	0.0232338	0	0.0533736	0.0460522	0	0.431589	0	0.339339	0	0.0919163	0.15835
ASAP3	0	0	0	0	0	0	0	0	0.0072103	0	0	0	0	0	0	0	0.0107705	0	0	0	0	0	0	0	0.0329927	0	0	0	0.157238	0	0	0	0.00673224	0	0.0682129	0	0.0083466	0.00267361	0	0	0	0	0	0	0.0333183	0	0	0	0
IER3IP1	0	0.776932	5.38568	8.62615	6.81803	0.263265	9.58887	0	0	0.935276	0	0	0	0	0.69989	1.63678	2.04373	2.90221	0.635042	2.61294	0	0.992103	3.27668	1.40869	3.63109	4.0286	0	1.17694	1.78217	2.76804	10.2023	17.6812	13.0001	6.08629	6.3018	10.38	3.39899	2.31134	4.9713	10.198	3.66891	10.4125	8.69333	11.4334	8.28037	10.6209	5.54342	5.20664	6.87996
ZNF836	0	0	0	0	0	0	0	0	0	0	0	0	0	0	0	0	0	0	0	0	0	0	0	0	0	0	0	0	0	0	0	0	0	0	0	0	0	0	0	0	0	0	0	0	0	0	0	0	0
SLC23A2	0	0	0	0	0	0	0	0	0	0	0	0	0	0	0	0.209929	0	0	0	0	0	0	0	0.0513874	0	0	0	0	0	0	0	0	0	0	0	0	0	0	0	0	0	0	0	0	0	0	0	0	0
CUEDC1	0	0	0	0	0	0	0	0	0	0	0	0	0	0.014384	0	0	0	0	0	0	0	0	0	0	0	0	0	0	0	0	0	0	0	0	0	0	0	0	0	0	0	0	0	0	0	0	0	0	0
LRIF1	0	0	0	0	0	0	0	0	0	0	0	0	0	0	0	0	0	0	0	0	0	0	0	0.402552	1.24664	0	0	0	0	0	0	0	0	0	0	0	0	0	0	0	0	0	0	0	0	0	0	0	0
FAM91A1	0.131728	0.137359	0.357451	0.488591	0.756564	1.19506	0.403648	0.0796832	0	0.3284	0.288767	0	0.208891	0.104458	0.0617796	0.21462	0.410186	0.297757	0.321957	1.58275	0.0973285	0.494588	0.370516	1.25454	0.159925	0.500084	0.475265	0.278187	0.497675	0.113916	0.277791	0.948529	0.70094	0.555394	0.204655	0.405112	0.115096	0.292663	0.281842	0.0504951	0.255653	0.0594675	0.191016	1.22915	0.436793	0.618408	0.205033	0.270746	0.234871
IGF2	0	0	0	0	0	0	0	0	0	0	0	0	0	0	0	0	0	0	0	0	0	0	0	0	0	0	0	0	0	0	0	0	0	0	0	0	0	0	0	0	0	0	0	0	0	0	0	0	0
IPO13	0	0	0	0	0	0	0.100373	0	0	0	0	0	0	0	0	0	0	0	0	0.0906117	0.00234573	0	0.0619997	0.173361	0.0263605	0.0352417	0	0.0445369	0.0710752	0.0326655	0.0195826	0	0.0206381	0.054815	0	0.0390374	0.0309134	0.0539614	0	0.0834673	0	0.0324472	0.0797507	0	0.0362319	0.0471351	0.0335677	0.077063	0.0266523
ACAT1	148.527	26.767	25.1388	15.0097	21.8499	14.7963	13.9656	11.0789	149.973	24.0438	37.6407	33.2438	10.5013	13.8655	42.0168	8.24435	36.5065	36.2111	28.1431	7.30224	39.2882	37.5021	49.1704	34.4939	179.256	56.1849	145.192	31.5943	212.269	34.1468	202.205	18.0614	147.012	31.767	187.543	26.6033	14.2477	27.3796	39.4587	13.7516	8.74733	2.79469	19.0798	18.5869	47.4022	2.84783	113.195	8.0377	60.9235
ACAT2	3.68355	6.42813	13.1171	4.48419	10.9197	14.6244	7.98407	13.7657	4.17742	2.59906	5.92432	0.354185	10.3598	1.51988	8.97176	2.13856	9.41321	9.60758	11.279	6.51125	6.90924	4.37119	7.50814	15.2463	3.93723	9.12338	7.72904	5.65241	8.18636	7.10928	11.2594	10.2088	6.9499	5.85717	9.27822	10.3355	3.48768	3.02925	6.53826	0.307529	5.53101	0.0798846	2.33613	8.57867	7.66952	2.18015	11.1717	2.35846	9.38585
PABPC4L	0	0	0	0	0	0	0	0	0	0	0	0	0	0	0	0	0	0	0	0	0	0	0	0	0	0	0	0	0	0	0	0	0	0	0	0	0	0	0	0	0	0	0	0	1.33719	0	0	0	0
ATOH1	0	0	0	0	0	0	0	0	0	0	0	0	0	0	0	0	0	0	0	0	0	0	0	0	0	0	0	0	0	0	0	0	0	0	0	0	0	0	0	0	0	0	0	0	0	0	0	0	0
LIMD2	0	0	0	1.29706	0	0.24565	0	0	0	0	0	0	0	0.0571074	0	0.136515	0	0	0	0.215669	0	0	0.904447	0.62156	0	0.258592	0.175265	0.304289	0	0.386196	0	0	0.0206985	0.0690205	0	0	0	0	0	0.0450466	0	0.363122	0	0	0.355621	0	0	0	0
LIMD1	0	0.0225942	0.0983324	0	0	0	0.0752854	0.0227117	0.0257935	0.00381069	0.948113	0	0	0	0	0.0350267	0.296557	0.121323	0.00149406	0	0.0550284	0.102567	0.110442	0.143219	0.0112789	0.0457308	0.0495787	2.86554	0.312885	0.0565416	0.0433821	0.232201	0	0.290719	0.0168487	0.0917007	0.0293058	0.028571	0.0879956	0	0.0439774	0.0368543	0	0.317995	0.0458735	0	0.197543	0.594108	0.110335
NUGGC	0	0	1.7194	0	0	1.01642	0	0	0	0	0	0	0	0	0	0	0	0	0	0	0	0	0	0	0	0	0	0	0.665001	0	0	0	0	0	0	0	0	0	0	0	0	0	0	20.4091	0	0	0	0	0
PEX1	0	0	0.0400093	0.0214798	1.19031	0.287132	0	0	0	0	0.0202028	0	0	0	0	0	0	0.0180724	0.0765997	0.0401705	0	0	0	0	0	0	0	0	0.233986	0	0.00785919	0	0	0	0	0	0	0.0144393	0	0	0.00863856	0	0	0.0271045	0	0.106673	0.105866	0	0.0136503
MARVELD3	0	0	0	0	0	0	0	0	0	0	0	0	0	0	0	0	0	0	0	0	0	0	0	0.094511	0	0.0835233	0	0	0	0	0	0.1469	0	0	0	0	0	0	0	0	0	0	0	0	0	0	0	0	0
CTF1	0	0	0	0	0	0	0	0	0	0	0	0	0	0	0	0	0	0	0	0	0	0	0	0	0	0	0	0	0	0	0	0	0	0	0	0	0	0	0	0	0	0	0	0	0	0	0	0	0
MECP2	3.65639	3.31312	0.235619	0.435331	0.287752	0	0	0	2.16753	2.55495	1.76771	1.02041	0.398111	0.0702249	0.564293	0.412646	3.56559	1.2434	3.37729	0	2.54488	0.82305	4.53571	1.07304	3.3132	3.45883	1.80685	3.86684	1.32835	2.76474	2.44472	0.594674	2.38264	3.7218	2.52936	0.866151	1.34543	0.835614	7.61848	2.82535	0.531222	1.1396	0.602591	0.577699	7.77186	1.17205	2.44872	2.24303	7.97207
MARVELD2	0	0	0	0	0	0	0	0	0.3903	0	0	0	0	0	0	0	0.0156677	0.0285675	0	0.0124094	0	0	0.00837598	0.0187535	0	0	0	0	0.0795995	0	0	0.126088	0	0	0	0	0	0.0349793	0	0.12942	0.0315479	0	0	0.136471	0	0.140406	0.0338876	0	0
PEX3	0	0	0	0	0	0	0	0	0	0.0448983	0	0	0	0	0	0.161965	0	0	0	0.150333	0	0.221854	0.182522	0.170408	0	0	0	0	0	0	0.0241125	0.260828	0.389621	0	0	0	0	0.022136	0	0.295505	0.0371527	0.285142	0	0.38674	0	0	0	0	0
LDLR	0	0	0.139849	0.121362	0.282922	0.0606898	0	0.160086	0	0	0	0	0	0	0.0426858	0	0.286705	0.256252	0.0265537	0.125132	0	0.00964775	0.0407547	0	0.047945	0.0605649	0.0804539	0.0115797	0.00896743	0.0342533	0.03912	0.0481902	0	0.0473555	0	0.00455704	0.0157028	0	0.0196885	0.10329	0.0217512	0.0856748	0	0.0628092	0.0281864	0	0.145725	0.0357567	0.0828599
CPEB2	0	0	0	0	0	0	0	0	0	0	0.0158316	0.0271675	0	0	0	0.0165199	0	0	0	0	0	0.0102692	0	0.0117128	0.0317835	0	0.033014	0	0	0	0	0.0104887	0.0279611	0	0	0	0	0	0	0	0.00494021	0.00419495	0	0	0.0164161	0	0	0.0052828	0
TSPY1	0	0	0	0	0	0	0	0	0	0	0	0.00991806	0	0	0	0	0	0	0	0	0	0	0	0	0	0	0	0	0	0	0	0	0	0	0	0	0	0	0	0.121366	0	0	0	0.221129	0	0	0	0	0
OR8S1	0	0	0	0	0	0	0	0	0	0	0	0	0	0	0	0	0	0	0	0	0	0	0	0	0	0	0	0	0	0	0	0	0	0	0	0	0	0	0	0	0	0	0	0	0	0	0	0	0
ZFYVE21	0	0	0.106811	0	0.127083	0	0	0	0	0	0	0	0	0	0	0	0	0	0.304126	0	0	0.164909	0.312784	0.0116807	0	0	0	0	0	0	0.217704	0.380181	0.206711	0	0.237698	0	0	0	0.298206	0	0	0	0	0.610664	0	0.0972174	0.201357	0	0
ZFYVE20	0.0561646	0.0684136	0	0	0	0	0.2733	0	0	0	0.0437319	0	0.0341663	0	0.0839297	0	0.0478863	0.0680348	0.103752	0	0.0540013	0	0.0702429	0.0380931	0.148043	0.04201	0.0561495	0.109581	0.0498585	0.0561754	0.0825821	0	0.106787	0.085293	0.0487247	0.0987255	0	0	0	0	0	0.0154691	0	0.0383332	0	0	0	0	0.0156682
ZFYVE27	0	0	0	0	0	0	0.416002	0	0	0	0	0	0	0	0	0	0	0	0	0	0	0	0	0	0	0	0	0	0.0643032	0	0	0	0	0	0	0	0.0254393	0	0	0	0	0	0	0	0	2.99569	0	0.328085	0
ZFYVE26	0.00245202	0.0145787	0.0172401	0.0338499	0.0050718	0	0.0213157	0.00309556	0	0.00455482	0.00306868	0.00867385	0.00200954	0.00227609	0.0119724	0.0299373	0.00564497	0.00433144	0.00281177	0.00358798	0.00265611	0.00380631	0.0825334	0.0127009	0.00867688	0.0072448	0.0103601	0.0121313	0.00825562	0.033746	0.00675709	0.0596395	0.0108154	0.0439501	0.00394328	0.00846576	0.00642485	0.00460148	0.00559973	0	0.00389576	0.0141232	0.0127364	0.0312329	0.0270166	0.0137385	0.00893413	0.0171443	0.00519823
TPCN2	0	0	0	0	0	0	0	0	0	0	0	0	0	0	0	0	0	0	0	0	0	0	0	0	0	0	0	0	0	0	0	0	0	0	0	0	0	0	0	0	0.00310566	0	0	0	0	0	0	0	0
RAB33B	39.842	35.5599	75.4105	130.193	111.057	17.0665	72.0278	60.0833	28.4754	43.0114	39.9162	40.8229	37.8583	31.777	50.2662	63.1458	13.1593	0.0853507	35.2781	31.5314	31.0108	45.6043	55.9128	34.0704	1.37122	22.0818	51.6549	36.2087	53.8716	0	41.7297	23.5323	46.65	40.7904	42.5255	34.0741	20.6313	13.4958	49.2398	40.4072	18.7434	29.4673	50.8212	57.9841	51.2302	55.0295	41.2228	41.8052	33.8418
SLC17A5	0.206819	0.503393	0.0874285	0.213309	0.570766	0.267338	0.62789	0.106662	0	0	0	0.59421	0	0	0	0.853011	0	0	0	0.142731	0	0	0.0593888	0	0	0.0864502	0.174012	0	0.21943	0.584464	0	0.227438	0.152921	0.205569	0	0.347609	0.0274748	0.0159253	0	0.209286	0.212939	0.489808	0	0.113727	0	0.523181	0.0527183	0	0.0694555
ZFYVE28	0	0	0	0	0.0814346	0.0717122	0	0	0	0	0	0	0	0	0	0	0	0	0	0	0	0	0	0	0	0.00912982	0	0	0	0	0	0	0	0	0	0	0	0	0	0	0	0	0	0	0.00657437	0.0505355	0	0	0
UBFD1	0	0	0.852483	2.69948	1.00435	1.82374	0.143124	1.16135	0	0.890197	0	0	0.221039	0.612071	0.534553	1.72468	0	0	0.257681	0.310147	0.152924	1.04437	0.421258	1.47464	0.0604829	0.336737	0.221529	1.06423	0.110432	0.0770463	0	2.94724	0.223549	1.11577	0	0.488165	0.22302	0.186895	0.112269	0.0538509	0.212545	0.248046	0	1.06005	0.315479	2.5153	0.428647	2.14273	0
C16orf58	0	1.79885	1.85188	0.495319	2.27705	0.894561	0.379898	0	1.88599	0	0.688156	0.0738194	0.527546	0	2.55745	0.871514	0.534416	0.0584565	0.849242	2.57312	0.372222	0.489497	1.28919	3.89559	2.28776	1.45952	1.08515	2.90149	4.88764	0.338233	2.16277	2.05982	2.89122	2.52045	0.752389	0.605434	0.402823	0.235029	0.74887	2.25772	0.306063	0.726962	0.186715	0.302996	1.8977	0.194383	0.57722	0.25126	0.97905
RBMXL2	0	0	0	0	0	0	0	0	0	0	0	0	0	0	0	0	0	0	0.165048	0	0	0	0	0	0	0	0	0	0	0	0	0	0	0	0	0	0	0	0	0	0	0	0	0	0	0	0	0	0
CDK5RAP2	0	0.00157756	0	0	0	0	0.00183132	0	0	0	0	0	0	0	0	0	0	0	0	0.00343515	0	0	0	0.0109179	0.0440669	0.792663	0	0.0687759	0	0	0	0.000900204	0	0	0	0	0	0.00144454	0.0121128	0	0	0	0	0.0120171	0	0.0185531	0	0	0
CDK5RAP3	4.09778	6.22139	3.41381	0.669542	4.26536	0.624004	8.73451	2.34754	8.4119	6.94025	6.22596	4.56902	4.64873	3.91757	6.59751	8.48511	6.35931	5.99722	5.9973	2.82306	6.07364	4.3138	12.8873	5.82289	8.93909	8.19584	8.82582	7.6531	7.46427	7.91959	8.31983	8.3713	7.50953	5.66772	4.32437	5.89108	2.61755	2.67354	6.35673	6.11913	3.12926	3.77812	5.97608	4.04642	6.23212	7.41639	3.95999	5.394	5.37036
CDK5RAP1	0	0	0	0	0	0	0	0	0	0	0	0	0	0	0	0	0	0	0	0.0213904	0	0	0	0.030665	0	0	0	0	0	0	0	0	0	0	0	0	0	0	0	0	0	0	0	0.0347682	0	0	0	0	0
C16orf54	0	0	0	0	0	0	0	0	0	0	0	0	0	0	0	0	0	0	0	0	0	0	0.0387355	0	0	0	0.0363154	0	0	0	0	0	0	0	0	0	0	0	0	0	0	0.145758	0.132085	0	0	0	0	0	0
ITCH	0.155583	0.313736	0.0532795	0	0.0722101	0	0.246458	0.0311189	0.151347	0.0543881	0.449222	0.465861	0.231361	0.206663	0.779351	1.77079	0.434679	0.308686	0.167937	0.865886	0.409661	0.168946	0.668742	1.36458	0.247931	1.42312	0.389273	0.480351	0.349816	0.375917	0.344081	1.17746	0.310177	0.253695	0.259015	0.664566	0.0697064	0.330614	0.35209	0.536866	0.344476	0.382542	0.419024	0.559307	0.418812	1.53632	0.175005	0.766431	0.501331
FMO3	0	0	0.60397	0.0891951	0.358516	0.377292	0.249339	0	0	1.63555	0	0.102974	0.0732812	0	0	0.29443	1.12233	0.463871	0.601566	0.304671	0.517579	1.23025	0.7487	0.236602	0	1.97515	0.250326	2.06842	0.397206	2.01005	0.116964	0.0972298	0.0167877	1.21805	0	1.39438	0.0880797	0.462535	0	0.099519	1.10445	0.993329	0.785228	0.105171	0	0.0604324	0.0465659	1.20185	0.330921
ERC1	0.624535	16.7547	0.518532	0.288626	0.155575	0.326782	0.423625	0.48046	0.0248247	0.248847	25.7193	0.102241	0.164978	0.209765	5.58394	0.711026	0.556415	0.41279	0.199976	0.567093	0.241623	0.731766	0.449955	1.08023	0.326998	0.393106	0.362934	0.684574	11.0205	0.231064	0.370402	0.857325	0.920931	0.395695	0.182525	1.1036	0.420069	0.183925	0.804339	0.396711	0.310876	0.62761	0.625475	0.452401	0.561685	0.991069	0.43447	1.04617	0.519974
CHMP4B	3.31549	13.6687	12.739	1.31439	6.38019	9.3429	0.21498	3.40975	3.27694	8.91553	4.83902	3.47367	16.8612	2.3863	7.05255	1.6842	15.0795	14.6339	12.1514	11.5882	13.2153	19.4209	3.58149	12.0038	9.34895	13.243	6.57636	6.33134	12.86	10.3629	8.51925	16.7705	4.08514	4.49803	5.41146	4.96118	3.49841	7.31952	6.65351	3.95775	10.0005	5.66115	2.18005	10.7271	8.39443	7.9307	12.626	15.6647	6.66029
CHMP4C	0	0	0	0	0	0	0	0	0	0	0	0	0.613845	0	0.274995	0.214494	0.410509	2.26742	0.0707257	0.112744	0	0	0	0	0.127298	0.827473	0	0	0.129247	0.298817	0	0.769238	0	0	0	0	0.119192	0.26864	0	0	0.838042	0	0	0	0	0	0	0.646726	0.121887
BAX	3.65883	9.75327	16.7708	27.2054	12.1364	12.794	25.7465	14.2477	3.24351	12.7306	6.94011	10.8707	9.59708	12.2892	9.78994	16.8543	13.7873	9.16258	6.49796	24.9683	7.00066	45.5534	14.3002	17.8281	10.076	29.6998	9.10873	12.6483	6.85518	32.2031	6.15701	34.1461	9.28071	15.3946	3.82889	11.7508	4.95322	4.43592	18.6247	27.8607	14.713	38.0201	11.3	22.8764	23.8954	42.6406	11.4302	26.6556	9.9324
BAD	0	0	0.371741	0.51445	0.0798502	0	0.179478	0.580501	0	0	0	0	0.17744	0.150356	0	0	0.322712	0.680211	0	0	0.289304	0.144127	0	1.38679	0	0.194701	0.333369	0.181066	0	0.225569	0.149009	0	0.113247	0.318103	0	0	0	0.206506	0.136154	0.0553289	0	0	0	0	0.0737725	0	1.18665	0	0.296152
CTSK	0	0	0	0	0	0	0	0	0	0	0	0	0	0	0	0	0	0	0	0	0	0	0.287893	0	0	0	0	0	0	0	0	0	0	0	0	0	0	0	0	0	0	0	0	0.184457	0	0	0	0	0
PRKCDBP	13.3849	24.0523	10.993	0.0243717	3.17993	6.83996	10.2905	4.71864	21.8709	13.2667	27.2888	32.8192	5.91849	2.6357	11.6298	5.26894	13.8812	7.23331	13.7836	0.785319	10.6882	1.71237	7.43775	2.31149	11.0693	9.49113	8.93692	12.6979	23.7539	10.7817	9.80912	2.7341	7.79284	14.3466	8.4842	9.79323	10.3148	5.37332	13.6834	3.62188	2.74459	2.47096	12.4717	1.52498	10.8763	8.86803	5.66747	5.62206	21.5537
COBLL1	0.233207	0.0084255	0.357419	0.754619	0.390155	0.372759	1.34456	0.982466	0.724257	0.160162	0.169159	0.044656	0.111142	0.0224904	0.107623	0.0194809	0.560882	0.815259	0.182038	0.0135209	0.0876026	0.141019	0.108538	0.190553	1.40458	0.168143	0.79062	0.0391813	2.53529	0.0506685	2.30399	0.262555	2.33308	0.089696	2.49062	0.0178234	0.202628	0.646903	0.908071	0.566405	0.117076	0.0430725	0.341206	0.0472838	0.738887	0.0393116	1.83976	0.0404453	0.66971
SLC37A2	0	0	0	0	0	0	0	0	0	0	0	0	0	0	0	0	0	0	0	0	0	0	0	0	0	0	0	0	0	0	0	0.149818	0	0	0	0.0849004	0	0	0	0.0832717	0	0.347471	0	0	0	0	0	0	0
SLC37A3	0	0	0	0	0.193457	0	0	0	0	0	0	0	0	0	0	0.859467	0	0	0.0231388	0.0721823	0	0	0	0	0	0	0	0.0539782	0	0	0	0	0	0	0	0	0	0	0	0	0	0	0	0.146004	0	0.240964	0	0	0
CDK18	0	0	0.0251369	0	0.0150282	0	0	0	0.786332	0	0	0	0	0	0	1.06804	0.0268623	0.0393838	0	0	0.0499405	0	0.0227342	0	0	0	0	0	0.655738	0	0.0524929	0	0.0488319	0	0.588777	0	0	0	0.0441306	0.0146769	0.0834308	0.0182017	0	0.289657	0	0	0	0.0232038	0.0151571
SLC37A1	0	0	0.0146287	0	0	0	0	0	0	0	0	0	0	0.00152222	0.109789	0	0	0.234015	0.156943	0	0	0.218697	0.133262	0.0772337	0	0.431328	0	0	0.230328	0	0	0.170938	0	0	0	0	0.0708441	0	0.161475	0	0.185658	0	0	0	0	0	0	0	0
PMPCB	0.804372	1.29955	2.49885	4.11233	4.52678	7.39121	1.17653	2.86516	1.36388	2.19623	0.676523	1.1419	0.33036	2.42373	1.10879	2.02918	1.1595	2.45013	1.17915	6.21921	1.05708	5.26147	2.47314	5.64731	4.2307	6.6781	2.91285	2.75943	7.99872	2.31242	2.0345	3.41003	1.76745	2.19781	1.38922	1.76112	0.532435	1.4438	1.33972	1.53144	1.65116	0.553759	0.926253	7.11132	2.6059	1.68982	1.89314	3.68928	2.11332
PMPCA	2.039	0.78141	1.32129	1.19383	7.3411	2.7648	0.673136	1.45776	17.0934	1.03495	0.972843	3.45657	0.208052	0.98824	2.60069	1.01652	0.885402	1.82309	1.01585	5.89349	2.54017	2.49804	1.74337	4.97371	3.73086	2.37838	1.81746	0.873807	5.54981	1.57964	4.235	2.92029	1.89874	2.34228	1.57291	1.12808	0.46894	1.41912	1.15785	0.357488	10.047	0.154373	0.371188	7.43144	1.45424	1.54833	1.7659	3.43003	1.34175
CDK12	0	0	0.0360454	0.0382097	0	0	0	0.0485385	0	0.0183846	0	0	0	0.0794699	0.285386	0	0	0.0109588	0.0315616	0.0384181	0	0.0708875	0.012426	0.0767336	0	0	0	0	0.0239184	0	0	0.0798954	0.0147003	0.0111829	0.0254566	0	0	0.012028	0	0	0.0860069	0.0160567	0.165325	0.500119	0	0.0328969	0.0276105	0.0541275	0
CDK13	0	0	0.0345224	0.0365952	0.493829	0.105994	0	0.020988	0	0.0176077	0	0	0	0	0.273327	0	0	0	0.00193386	0.093661	0	0.0291358	0	0	0	0	0	0	0	0	0	0	0	0	0.024381	0	0	0.00588978	0	0	0	0	0.15834	0	0	0	0	0	0
CDK10	0	0	0	0	0	0	0	0	0	0	0	0	0	0	0	0.819643	0	0	0	0	0	0	0	0.597516	0	0	0	0	0	0	0	0	0	0	0	0	0	0	0	0	0	0	0	0	0	0	0	0	0
CDK16	0	0	0	0	0	0.0353292	0	0	0	0.0766111	0	0	0	0	0	0.960153	0	0	0	0	0	0	0	0	0	0	0.109353	0.0958101	0	0	0	0.0959073	0	0	0	0	0	0	0	0.00959483	0	0	0	0	0	0	0	0	0
CDK17	0	0	0.0240557	0	0	0	0.0189988	0	0	0.0815538	0	2.7267	0	0	0	0	0	0	0.00956745	0	0	0.906618	0	0	0	0	0.116408	0.101991	0	0	0	0.0302695	0	0	0	0	0.00758844	0	0.00642966	0.0102139	0	0	0.0797032	0.277198	0.95589	0	0	0	0.0131992
SULF1	0	0	0	0	0	0.0261654	0	0	0	0	0	0	0	0	0	0	0	0	0	0	0	0.0345274	0	0	0	0	0	0	0	0	0	0	0	0	0	0.00781076	0	0	0	0	0	0	0	0	0	0	0	0	0
GPR126	0	0	0	0.0373819	0	0	0	0.0686428	0	0	0	0	0	0	0	0	0	0	0.0145643	0.0167538	0	0	0	0	0	0	0	0	0	0	0	0	0	0	0	0	0	0	0	0	0.0100018	0	0	0	0	0	0	0	0
ST5	0	0	0.306262	0.00949114	0.109761	0.348944	0.279483	0	0	0	0.0686307	0	0	0	0	0	0	0	0.0539134	0.0545758	0	0.0882534	0.0795702	0.0482231	0.0361966	0.0686091	0.0742074	0	0.403994	0.0644025	0.0413746	0	0.00747694	0.02168	0.0797459	0.108563	0.0364044	0.117171	0.14264	0.091565	0.0328929	0.133842	0	0	0.134184	0.0368362	0.00996147	0	0
GPR124	0	0	0	0	0	0.0152344	0.00681017	0	0	0	0	0	0	0	0	0	0	0	0	0	0	0	0.631668	0	0	0	0	0	0.0650083	0	0	0	0	0	0	0.100034	0	0	0	0.00516498	0	0	0	0	0	0	0	0	0
ST7	0.0338423	0.00696102	0.0190528	0	0.0232268	0	0.0444534	0.0242686	0.00650584	0.035994	0.0172302	0	0.00503655	0	0.0215575	0.0449647	0.0896443	0.0246657	0.00979157	0.140158	0.0320287	0.0914948	0.0288543	0	0.0800077	0.18796	0	0.0344985	0	0.0855622	0.0474417	0.160877	0.294111	0	0.0429352	0.0587978	0.00818312	0	0	0.178338	0.0379598	0.0257382	0.076112	0.375887	0.013326	0	0	0.0336315	0.0418632
RBL2	0	0	0	0.298865	0	0	0	0.000829593	0	0	0	0	0	0	0.00824802	0	0	0	0.00842085	0	0	0	0.0121661	0	0	0.00768737	0	0.0293706	0.0260301	0.00880187	0.00620027	0	0.0192634	0	0	0.00756849	0.0551846	0	0.00587184	0.0200939	0.0187295	0	0	0	0.0630748	0.0506225	0	0	0.000838059
GPR123	0	0	0	0	0	0	0	0	0	0	0	0	0	0	0	0	0	0	0	0	0	0	0	0	0	0	0	0	0	0	0	0	0	0	0	0	0	0	0	0	0	0	0	0	0	0	0	0	0
ATP6V1B2	15.9416	6.13973	7.37884	4.79061	5.63197	15.1374	6.13549	3.2212	4.73693	11.1442	6.47117	10.8611	6.1787	11.4942	10.9381	10.847	6.85916	7.61629	8.29159	9.04815	10.9031	15.6493	13.0739	16.7735	8.56164	11.6391	11.0963	15.3699	9.93194	15.8875	10.7166	32.4242	13.2422	15.7422	10.7873	20.3192	4.23007	7.3586	9.98383	3.55118	6.52829	10.7847	6.11526	11.0261	28.924	7.81186	11.3689	16.8482	10.7067
NOS1AP	0.133487	0	0	0	0	0	0.0831231	0.121192	0.272682	0.148655	0.0788053	0	0.205666	0	0.125222	0.0278314	0.0648475	0.0628104	0	0.462162	0.0202852	0	0	0	0.0645649	0.0536518	0.143659	0.0213927	0.0875806	0.0650598	0.142002	0.039489	0.0917908	0.0809138	0.119911	0.0231655	0	0.0253373	0	0	0.0344986	0	0	0.0758795	0.023238	0	0.0524761	0.0685137	0.0812797
GPR128	0	0	0	0	0	0	0	0	0	0	0	0	0	0	0	0	0	0	0	0.0317086	0	0	0	0	0	0	0	0	0	0	0	0	0	0	0	0	0	0.0106153	0	0	0.106639	0	0	0	0	0	0	0.0809701	0
KCNAB1	0	0	0	0	0	0	0	0	0	0	0	0	0	0	0	0	0	0	0.0467826	0	0	0	0	0	0	0	0	0	0	0	0	0	0	0	0	0	0	0	0.0238692	0	0	0	0.00687639	0	0	0	0	0	0
FBXO16	0	0	0	0	0	0	0	0	0	0	0	0	0	0	0	0	0	0	0	0	0	0	0	0	0	0	0	0	0	0	0	0.320117	0	0	0	0	0	0	0	0	0.00716069	0	0	0	0	0	0	0	0
P2RY8	0	0	0	0	0	0	0.0525086	0	0	0	0	0	0	0	0	0	0	0	0	0	0	0	0.125581	0	0	0	0	0	0	0.0542356	0	0	0	0.0434146	0	0	0	0	0.0591285	0.043509	0	0.0389499	0	0	0	0	0	0	0.0168287
KCNAB3	0	0	0	0	0	0	0	0	0	0	0	0	0	0	0	0	0	0	0	0	0	0	0	0	0	0	0	0	0	0.644387	0	0	0	0	0	0	0	0	0	0	0	0	0	0	0	0	0	0	0
STS	0	0	0	0.0438064	0	0	0	0	0	0	0	0	0	0	0	0	0	0	0.0833054	0	0	0	0	0	0	0	0	0	0.0149078	0	0	0	0	0	0	0	0	0	0	0	0	0	0	0	0	0	0	0	0
MMP25	0	0	0	0	0	0	0	0	0	0	0	0	0	0	0	0	0	0	0	0	0	0	0	0	0	0	0	0	0	0	0	0	0	0	0	0	0	0	0	0.0305646	0	0	0	0	0	0	0	0	0
SEC61G	1.15849	0	9.81982	0	11.5602	0	4.5467	3.75211	5.49695	1.48195	3.50248	0	2.87579	4.69837	5.8488	4.52954	3.8282	5.38561	6.47005	0	2.98567	2.96395	6.36031	3.98479	15.3576	8.1423	2.17533	4.39012	8.65307	4.91242	8.19602	8.3337	14.5993	3.54117	4.84424	3.23748	2.3047	2.08731	5.06514	14.3434	2.0954	10.321	9.14317	4.89642	6.34827	22.2049	5.75201	3.11447	0
MMP27	0	0	0	0	0	0	0	0	0	0	0	0	0	0	0	0	0	0	0	0	0	0	0.0660795	0	0	0	0	0	0	0	0	0	0	0	0	0	0	0	0	0	0	0	0	0	0	0	0	0	0
KCNAB2	0	0	0.949189	5.92508	1.0583	0.857345	1.0048	0.281137	0	0.140734	0	0	0	0	0	0.214389	0.156306	0.146811	0.0430176	0.0229233	0.183613	0.328336	0.81851	0.169397	0	0.313452	0.155539	0.357301	0.11526	0.282162	0.0531976	0.25048	0	0.459909	0	0.189903	0.0322516	0.313357	0.608191	1.32703	0	2.35851	0.713847	0.185589	0.629247	0.131009	0.0439758	0.324993	0.144396
SEC61B	27.5234	38.2302	16.7739	23.211	12.9767	32.1876	39.483	26.2726	58.6685	25.9985	26.0721	28.4383	33.9891	9.72825	26.2434	52.0685	67.0269	50.895	50.25	44.2555	42.6377	69.0388	66.0478	27.7194	114.746	90.0772	40.1085	48.6358	102.325	53.3169	89.2947	69.5697	116.405	39.8621	76.0266	43.5391	28.5553	24.127	67.8794	104.3	23.2643	60.9894	61.5066	65.6107	58.7706	101.336	59.4212	59.8792	35.4503
MTERFD2	0	0	0	0	0	0	0.0294717	0	0.0178015	0	0.0313562	0	0	0	0.0594877	0.0287604	0.0270374	0.0385972	0	0.0354644	0.103244	0.058829	0.0219697	0.117059	0.065179	0.0454777	0.0289144	0.0192557	0.0561628	0.0418454	0.043895	0	0.0283947	0.035596	0.0519809	0.0224025	0.00791266	0.00293688	0.0288815	0.00974153	0.0376618	0.0104552	0	0.0811727	0.0352067	0	0	0.0115104	0.0592926
MTERFD1	0	0	0	0	0	0	0	0	0	0	0	0	0	0	0	0	0	0	0	0	0	0	0	0.0733622	0	0	0	0.125936	0	0	0	0	0.014683	0	0	0	0	0	0	0	0	0	0	0.170311	0	0	0	0	0
POSTN	92.0965	233.983	17.1556	16.435	8.89106	8.34532	13.8058	4.48943	149.237	250.957	156.498	156.954	226.813	232.432	113.095	23.9686	150.331	87.3545	84.5738	15.2744	93.161	28.2011	47.4978	62.23	86.0111	72.0277	75.1272	86.5068	142.579	196.614	69.9041	47.3714	110.308	75.5067	109.828	326.003	91.9478	136.283	110.277	63.2407	81.287	82.0834	86.9027	33.7397	105.106	73.8559	202.799	249.533	249.923
TFG	11.424	19.3481	15.6356	19.7707	23.9387	25.7064	56.893	61.5498	14.712	16.3385	9.14417	23.0029	20.1985	22.9671	18.5493	19.3457	21.0916	23.0864	19.713	24.984	21.3624	16.1893	21.7837	47.8433	24.3741	32.124	35.9837	29.3841	36.597	27.8644	30.4852	20.6323	25.1855	23.8917	23.451	26.3812	10.2743	14.2265	20.2743	9.67426	8.64012	8.7818	14.8116	28.9092	23.8433	14.0784	17.178	28.7118	19.3009
HVCN1	0.648134	0.590896	0.161556	0.913986	0.141642	0.341315	1.54278	0.320004	0	0	0	0.925071	0.33917	0.877094	0.353595	1.6917	0.191643	0	0.832119	0.507792	0.647734	1.32142	4.18082	0.392436	2.43384	1.9164	0.438395	1.19024	1.29946	2.80154	0.778265	2.27189	1.63047	2.62545	0.519816	2.66499	0.268785	0.348415	2.5362	14.8573	0.388438	1.21179	2.22709	0	2.43205	1.40887	0.353409	1.52068	0.82921
TOMM34	0	0.219566	0.2584	0.161434	0.0836011	0.129216	0	0.934794	0	0.310215	0.23178	1.76333	0.0383828	0.0669579	0.339882	0	0.496567	0.728847	0.218419	9.32189	0.109719	19.5812	0	13.4971	0.0760964	34.5491	0.0324003	24.5693	0.115504	20.3219	0	3.71341	0.0656977	0	0.0218779	15.0081	0.0260226	0.110825	0.129145	0.267863	8.34123	9.00268	0.164129	20.1549	15.0245	17.7132	0	0.729092	0.124009
RND3	0	0	0	0	0	0	0	0	0	0	0	0	0	0	0	0	0	0	0	0	0	0	0.0152566	0	0	0	0	0	0	0	0	0	0	0	0	0	0	0.625819	0	0	0	0	0	0	0	0	0	0	0
NCL	31.2719	52.081	26.7223	52.503	30.5797	20.0969	11.4378	32.9815	29.6638	58.6143	39.2018	31.1993	32.4513	15.1177	39.2203	28.8205	49.2195	58.5167	44.3866	53.5342	47.196	84.9348	34.6547	123.331	52.4493	66.1626	29.6046	56.0474	45.835	39.5069	35.7359	83.5588	27.632	39.7123	23.0654	27.1273	11.9143	31.7738	42.7623	21.2965	33.5231	40.8115	19.9076	127.812	46.2555	94.9747	33.2758	49.8036	37.3113
CTNNBIP1	0	0	0	0	4.46465	5.80861	0	0	0	0	0	0	0	0	0	0	15.8068	0	0	0	0	0	0	0	0	0	0	0	0	0	0	0	0	0	11.0076	0	0	2.60943	0	0	0	0	0	0	0	0	15.1899	0	0
PPP3CA	3.52707	2.87276	6.33228	3.09116	8.24344	11.8452	12.6087	13.6407	4.47643	6.1165	5.98475	5.95466	8.9502	7.08174	8.87542	6.76831	7.73541	9.66943	4.05947	0.331943	7.63749	6.83987	5.98832	4.83542	5.68346	7.33343	14.0499	5.94826	8.53557	4.02581	8.32788	1.08558	6.91633	13.5441	7.11653	11.5778	4.64686	4.31622	11.8561	4.15912	3.96684	2.88058	5.01113	4.3176	7.22302	2.07252	6.80496	10.1068	13.8126
PPP3CB	0.193329	1.03742	0.00772863	0.231707	0.265478	0	0.928491	1.95603	0.100822	0	0.600954	0.298594	0	0	0.24044	0.845623	0.919285	0.538109	0.181897	0.827977	0.00932025	0.427415	0.860082	0.758321	0.369353	0.558013	0.409779	0.86533	0.446545	0.45123	0.253306	0.238184	1.35322	1.12918	0.0430489	1.35744	0.833383	0	0.329919	0.331298	0	0.365116	0.345076	0.878114	1.22501	2.40491	0.822611	0.622036	0.207373
PPP3CC	0	0	0	0	0	0	0.58257	0.187979	0	0	0	0.594657	0	0	0	0	0	0	0	0	0	0	0.326662	0.476025	0	0	0.0518546	0	0.241065	0	0.248108	0	0.346962	0	0.163221	0	0.100243	0	0.279654	0.012778	0.0214565	0.0510693	0.0468893	0	0.225087	0.292076	0	0	0
SESTD1	0	0	0.057442	0	0.0897283	0.0317209	0.0142231	0	0	0	0	0	0	0	0	0	0	0	0	0	0	0.112598	0	0.0762401	0	0	0	0.0563122	0	0	0	0	0	0.0581436	0	0	0	0	0	0	0.0127947	0	0.0300592	0.0548755	0	0	0	0	0
RPL12	74.4199	72.6567	95.8078	80.5834	52.2418	108.588	69.3862	99.9039	47.7094	85.0591	68.3454	37.6245	46.4307	14.8389	110.764	24.6097	69.5892	39.238	65.6441	38.4718	66.1014	65.0477	38.2532	62.6573	87.9505	71.2065	39.2814	48.6924	83.7585	58.4246	73.4362	53.1911	47.7197	30.8507	71.6463	23.9587	26.2353	43.5531	83.7685	17.9775	36.9776	23.7771	60.154	152.385	45.9613	64.0786	73.7949	58.197	38.2672
LRRC41	0	0	0	0	0	0.0630753	0.132236	0	0	0	0	0	0.020449	0	0.0105791	0	0.0150304	0.0314161	0.0378585	0.295698	0	0	0.111254	0.247183	0.145668	0.106007	0.0527658	0.0852196	0.0964101	0.0971731	0.0436279	0.345258	0.0855638	0.135221	0.0160017	0.233298	0.0422012	0.0134126	0.0743148	0.213515	0.0724598	0.168619	0.0611524	0.732552	0.0519217	0.508083	0	0.018696	0.0615464
LRRC40	0.144018	0.230003	0.908638	0.468654	0.662253	1.67583	0.699395	1.83378	0.0813959	0.481555	0.126029	0.301052	0.0797634	0	0	0.462017	0.387842	0.709391	0.263881	0.566738	0.430763	0.101428	0.558678	3.12577	0.518833	1.46308	0.249483	0.306069	1.99925	0.49672	0.536417	0.836239	0.590487	0.479859	0.150916	0.544361	0.0710746	0.200253	0.118019	0.261134	0.27771	0.367833	0.134202	0.767228	0.477358	0.822657	0.314296	0.5066	0.4273
LRRC42	0	0	0	0	0	0.09428	0	0	0	0	0	0	0	0	0	0	0	0	0	0	0	0	0	0	0	0	0	0	0	0	0	0	0	0	0	0	0	0	0	0	0	0	0	0	0	0	0	0	0
LRRC45	0	0	0	0	0	0	0	0	0	0	0	0	0	0	0	0	0	0	0	0	0	0	0	0	0	0	0	0	0	0	0	0	0	0	0	0	0	0	0	0	0	0	0	0	0	0	0	0	0
MMP23B	0	0	0	0	0	0	0	0	0	0	0	0	0	0	0	0	0	0	0.11027	0	0	0	0	0	0	0	0	0	0	0	0	0	0	0	0	0	0	0	0	0	0	0	0	0	0	0	0	0	0
LRRC47	1.79448	4.32369	6.94701	3.01678	5.64014	4.25849	2.29007	2.47031	4.42814	6.31764	3.9599	0.814098	3.41509	1.40702	1.75968	1.52325	6.52217	5.27403	3.98917	1.23126	1.89682	1.32566	3.86917	14.596	3.94761	2.66693	2.37198	5.50461	6.2778	4.10425	4.07794	4.90563	1.25457	3.4243	3.23173	2.96157	1.55596	2.29669	6.37227	0.874362	3.26147	2.06415	1.78558	9.70121	3.40912	5.2048	5.06861	4.748	4.61738
HDAC10	0	0	0	0	0.0696476	0	0	0	0	0	0	0	0	0	0	0	0	0	0.0151151	0	0	0	0	0.151303	0	0	0	0	0	0	0	0	0.0387715	0	0	0.0104782	0	0	0	0	0	0	0	0	0	0	0	0	0
B3GNT6	0	0.0603381	0.604994	0.266744	0.132438	0.520968	0	0	0	0	0.209224	0	0.135894	0.0590186	0.44895	0	0	0.947428	0.220832	0	0	0	0	0	0	0	0	0	0	0	0	0	0.229192	0	0	0	0	0	0	0	0	0	0	0	0.10712	0	0	0	0.0851698
B3GNT7	0.238457	0.410316	0.303812	0	0	0.496163	0.220011	1.04561	0	0.358755	0.349098	0	0.177817	0	0.84513	0.907439	0.595574	1.42937	0.140892	0	0.258171	0	0.0916966	0.0355526	0.452823	0.25834	0.198763	0	0.962749	0.516743	0.486755	0	0.313167	0.0216186	0.10295	0.247335	0.012365	0.0261304	0.908553	0.0735237	0.293186	0	0.0663377	0.359902	0.603095	1.24386	0.287791	0.232585	0
B3GNT1	0	0	0	0	0	0	0	0	0.370339	0	0	0	0.0847155	0.0776224	0	1.50845	0.228762	0.38224	0.199536	0	0.114827	0.536194	0.262882	0.306296	0.11544	0.0655508	0.332792	0.226545	0.127036	0.047181	0.773892	0.069955	0.785659	0.104192	0.396375	0.195691	0.23664	0	0	0.132951	0	0.0311624	0	0.0518643	0.12372	0	0.455285	0.0338443	0.157665
B3GNT2	0	0	0	0.144679	0	0	0	0	0	0	0	0	0	0	0	0.0882085	0	0	0.0140543	0.168318	0.00772565	0.0222641	0.0777115	0.0127535	0	0	0.120778	0	0	0	0.254278	0	0	0	0	0	0	0	0	0	0	0	0.0936848	0.0601612	0	0.12023	0	0	0
B3GNT3	0.180262	0.264788	0.923917	0.070032	1.23234	0.994889	0.517974	1.44964	0.181016	0.527761	1.00271	0	1.49691	0	1.01209	1.6112	1.54145	1.98685	1.1184	0.955003	0.0436791	0.369165	0.246172	0	1.30153	0.694982	0.229011	0.198921	0.889429	0.0370811	0.859846	0.111646	1.53502	0.266215	0.283665	0.220588	0.48171	0.278955	0.517157	1.70429	0.386629	0	0.296792	0.440705	0.385449	0	0.687534	0	0.885162
TSFM	1.29683	1.85289	4.01396	8.89093	4.49246	5.05813	0.873956	3.94071	0.426482	0.316002	0	1.04383	0.0844768	2.02497	2.70208	0.765255	3.43424	2.31695	3.05375	6.31114	0.971431	2.1225	1.85569	6.61409	11.8665	4.29756	5.87424	2.71938	12.4593	1.09247	2.24666	5.23148	1.87054	1.85263	1.82783	0.383246	0.0796224	0.802374	0.796747	0.444737	1.18712	1.29873	0.787118	29.8442	2.35638	5.04653	2.09046	5.68532	3.39078
FGFR2	0	0	0	0	0	0	0	0	0	0	0	0	0.759018	0.902113	0	0	0	3.7162	0	0	0.247316	0	0	0	0	0	0.866735	0.357039	0	0	1.34801	0.554931	0	1.1261	0.831483	0.435183	0	0.0664297	0	0.791698	0	0	0	14.098	0	5.62328	0	0.102306	0.0803489
B3GNT8	0	0	0	0	0.0332053	0.164823	0	0	0	0	0	0	0	0	0	0	0	0	0	0.502793	0	0	0	0	0	0	0	0	0	0	0	0	0	0.0467735	0	0	0	0	0	0	0.0224067	0	0	0	0	0	0	0.0585326	0
ADRA2A	0	0	0	0	0.136943	0.285834	0	0	0	0	0	0	0	0	0	0	0	0	0	0.129791	0	0	0	0	0	0	0	0	0	0	0	0	0	0	0	0	0	0	0	0.0821857	0.0689936	0	0	0	0	0	0	0	0
PPP2R1B	0.0929802	0.080904	0.161213	0.062323	0.345515	0.371042	0.227122	0	0.191744	0.0746727	0.106017	0.0402466	0	0	0.32425	0	0.373427	0.210027	0	0.11192	0.115345	0.442752	0.320465	1.00074	0.421245	0.224439	0.238707	0.141601	0.811311	0	0.298064	1.67239	0.458198	0.205251	0.407429	0.376918	0.137026	0.130763	0.112652	0.0496768	0.237241	0.156798	0.0206158	0.187708	0.181254	0.100203	0.0931874	0.20585	0.197043
GPATCH3	0	0	0.473417	0	0	0	0	0	0	0	0	0	0	0	0	0	0	0	0	0	0	0	0	0	0.140643	0	0	0	0	0	0	0	0	0	0	0.124494	0	0	0	0	0	0.255206	0	0	0	0	0	0	0
PWWP2A	0	0	0	0	0	0	0	0	0	0	0	0	0	0	0	0	0	0	0	0	0	0	0	0	0	0	0	0	0	0	0	0	0	0	0	0	0	0	0	0	0	0	0	0.131278	0	0	0	0	0
GPATCH1	0	0	0	0	0	0	0	0	0	0	0	0	0	0	0	0	0	0	0	0.0424939	0	0	0	0.046075	0	0.0995972	0	0	0	0	0	0	0	0	0	0	0	0.00506346	0	0	0	0	0	0	0	0	0	0	0
GINM1	0	0	0	0	0	0	0	0	0	0	0	0	0	0	0	0	0	0	0	0	0	0	0	0	0	0	0	0	0	0	0	0	0	0	0	0	0	0	0	0	0	0	0	0	0	0	0	0	0
HLA-DRB3	0	9.92967	0	0	0	0	52.6688	70.116	2.22454	9.6643	4.4021	10.812	5.68372	8.66752	0	0	0	0	7.97748	0.519411	10.8616	117.877	25.7915	3.40504	0	0	0	0	0	0	7.23435	168.738	13.5562	29.779	0	0	4.14326	3.78912	0	0	0	0	2.41288	5.85968	0	0	0.737276	6.0242	0
DAAM2	0	0.0666863	0.0492129	0	0	0	0	0	0	0.0650239	0	0	0	0	0	0	0.087298	0	0	0	0	0	0	0.38901	0	0	0	0	0	0.0854634	0	0	0	0	0	0	0.014934	0.0645467	0.156358	0.00735825	0	0	0	0	0	0	0	0	0.0338123
HLA-DRB1	1.48017	5.52031	9.88659	0.891706	0	0	0	12.2262	0	7.46353	2.46641	4.94308	1.97152	0	10.6379	0	11.5196	9.39392	15.6685	4.29009	10.9411	63.8063	30.1527	3.35298	4.69432	4.40012	2.60631	0	2.0828	2.70448	0	42.2842	0	8.00994	2.2988	14.0809	1.31363	2.4866	43.0507	64.0849	0.196185	1.47814	4.28092	1.96635	16.2838	10.8154	0	17.8512	2.49301
PSRC1	0	0	0	0	0	0	0	0	0	0	0	0	0.101302	0.100598	0	0	0.125998	0	0	0	0	0	0	0	0	0	0	0	0	0	0	0	0	0	0	0	0	0	0	0	0	0	0	0	0	0.178719	0	0	0
HLA-DRB4	0.278176	0.797458	0.358551	0.11175	0.794377	9.30895	0	0	0.153754	1.32875	0.537573	0	0	0	0.46967	0.109879	0	0	0	0	1.30303	18.6623	0	0	4.81751	5.32222	0.666542	1.81177	2.63586	3.47137	0	0	2.34075	5.02745	0	0.137413	0	0.46397	0	0	0.378705	6.67358	0	0	4.15732	1.4039	0	0	1.19695
HLA-DRB5	0	0	0	0	4.13048	3.41639	18.1246	0	0	0	0	0	0	2.23052	12.3827	49.8772	0	0	0	0	0	0	0.644778	0	0	0	0	2.89909	0	0	2.21197	0	0	0	0.484062	0	0	0	29.1427	21.4369	0.883651	0	0	0	37.6674	18.6261	0	8.20526	0
YIF1B	0	0.77626	2.10759	2.12858	1.74242	1.62957	1.39534	0	0	0	0.951121	1.20529	0	0	0	0	1.14205	0.195925	0.377523	0.311636	0.0961442	2.05982	1.90644	1.62511	0.204597	0	0	1.02578	1.06773	0	0	1.64263	1.25144	0.968109	0	0.186155	0.436356	0	0.854387	1.74524	0.0641783	0.336531	1.1414	0.235468	15.7747	0.804561	0.170952	0.355017	0
CCDC154	0	0	0	0	0	0	0	0	0	0	0.769849	0	0	0	0	0	0	0	0	0	0	0	0	0	0	0	0	0	0	0	0	0	0	0	0	0	0	0	0	0	0	0	0	0	0	0	0	0	0
YIF1A	0.919767	1.57768	2.44414	3.03421	2.32847	1.23002	2.91098	0.240769	0.365492	2.54279	0.986082	0.729475	1.24987	0	2.141	3.84637	2.39696	2.34375	2.9967	3.04221	1.4789	1.74598	3.69392	1.20295	2.18647	1.9621	1.38592	2.14623	1.87636	2.12512	3.00696	2.48949	2.71021	1.70428	1.67393	3.19979	1.09283	0.505825	1.58121	2.7115	0.836664	2.1763	1.14152	1.5697	1.57665	4.45608	1.53709	1.60095	1.03807
CCDC158	0	0	0.0111618	0.172581	0	0.122878	0	0	0	0	0	0	0	0	0	0	0.0178461	0	0	0	0	0	0	0.00272813	0	0.618758	0	0	0	0.0120021	0	0	0	0.850035	0	27.51	0	0	0.598919	0	0	0	0.277091	0.367323	0.732892	0	0	0	0
WRAP73	0	0	0	0	0	0	0	0	0	0	0.0239496	0	0	0	0	0.038917	0	0.0165107	0	0	0.0283311	0	0.0555847	0.084506	0.0448024	0.0498143	0.00967688	0.103778	0.0103785	0	0	0.206731	0	0.46992	0	0.0727547	0	0	0.00768676	0	0	0.0710729	0	0.00506411	0.196122	0.111999	0	0	0.00912995
TUFT1	0	0	0	0	0	0	0	0.0844818	0	0	0	0	0	0	0	0	0	0	0.0230763	0	0	0	0	0	0	0.256838	0	0	0	0.0831779	0	0	0	0	0	0	0.00623569	0.019683	0	0	0.0728479	0	0	0.149264	0	0	0	0.103204	0
DZIP3	0	0	0	0	0	0	0	0	0	0	0	0	0	0	0	0	0	0	0	0	0	0.277769	0	0	0	0	0	0	0	0	0.402358	12.7603	0	0.391917	0	0.470178	0	0.240173	0	0.805309	0.415519	1.64205	0.558423	0.0826209	0.177889	0	0	0.406044	0.122668
SYT8	0	0	0	0	0	0	0	0	0	0	0	0	0	0	0	0	0	0	0	0	0	0	0	0	0	0	0	0	0	0	0	0	0	0	0	0	0	0	0	0	0	0	0	0	0	0	0	0	0
MTCH2	12.3076	18.7215	0.826414	1.19972	1.47883	0.0725925	0.818724	0.0944191	11.0494	13.7755	7.23934	9.96183	8.559	7.97909	10.216	37.4161	11.6516	12.7775	10.0771	42.7692	13.4986	12.805	14.343	22.959	12.4484	21.3666	15.9892	12.1881	13.6507	17.7694	13.8937	25.3267	19.5044	19.4896	17.7535	26.4792	7.28032	9.0338	14.6233	22.2695	16.658	13.2111	11.2428	47.4591	12.7401	33.1146	12.9414	13.5558	13.3342
FN1	11.7135	12.7731	4.68176	50.4561	15.6154	64.3096	16.1793	16.9683	5.37257	11.3149	15.4609	47.4085	8.00074	127.635	9.16975	55.4572	15.4586	11.8572	14.6337	27.3947	13.7529	66.8345	18.6224	110.706	10.0904	18.2463	17.3847	58.0005	13.4825	20.1333	8.66812	77.2759	17.101	42.8644	16.2517	87.0145	13.319	10.9581	19.2835	18.2785	7.38036	34.596	25.4981	20.8359	16.6012	224.767	7.83009	67.029	19.1805
RINL	0	0	0	0	0	0	0	0	0	0	0	0	0	0	0.0171873	0	0	0	0	0	0	0	0	0	0.00823539	0.00381025	0	0	0.0182283	0	0	0	0	0	0	0	0	0	0	0	0	0	0	0	0	0	0	0	0.00565741
SYT1	0	0	0	0	0	0	0	0	0	0	0	0	0	0	0	0	0	0	0	0	0	0	0	0	0	0	0	0	0	0	0	0	0	0	0	0	0	0	0	0	0	0	0	0	0	0	0	0	0
SYT5	0	0	0	0	0	0	0	0	0	0	0	0	0	0	0	0	0	0	0	0	0	0	0	0	0	0	0	0	0	0	0	0	0	0	0	0	0	0	0	0	0	0	0	0	0	0	0	0	0
SYT7	0	0	0	0	0	0	0	0	0	0	0	0	0	0	0	0	0	0	0	0	0	0	0	0	0	0	0	0	0	0	0	0	0	0	0	0	0	0	0	0	0	0	0	0	0	0	0	0	0
SLC6A20	0	0	0	0	0	0	0	0	0	0	0	0	0	0	0	0	0	0	0	0	0	0	0	0	0	0	0	0	0	0	0	0	0	0	0	0	0	0	0	0	0	0	0	0	0	0	0	0	0
TIAL1	0	1.84404	8.61487	2.96552	5.3667	0	3.17519	10.2865	0	6.24851	1.30656	2.62542	0.578599	1.96098	0.792525	1.58995	2.45888	3.69756	4.84103	13.4524	7.17754	2.08149	2.33094	22.8566	0.207352	15.0138	0	3.35493	0.326367	4.07832	0.484665	0.847176	0.284448	3.67101	0	4.3626	1.75197	0.32075	0.454497	0	5.55332	2.85662	6.17615	22.4897	4.01892	5.61052	1.25847	6.09825	1.49
ATP5O	169.96	57.4865	25.3726	12.5415	49.4721	17.2372	28.0581	20.3411	181.597	80.1797	40.8124	19.9802	34.7338	4.16514	71.7703	4.35254	69.2232	104.113	61.1306	30.7039	79.3659	21.6411	39.6269	46.1836	220.957	49.2792	108.696	13.0339	271.076	61.0283	162.522	15.1625	83.6153	29.3523	153.894	7.07466	16.5379	26.5726	48.848	25.9173	24.1475	9.86161	35.6024	41.6509	79.6495	20.4873	100.047	32.9712	77.2478
MEP1A	0	0.0185054	0.0499449	0.0463904	0.992472	0.427841	0	0	0	0	0	0	0.0272518	0.0590685	0	0	0.0364227	0	0.0280195	0	0.548297	0	0	0.292208	0	0	0	0	0	0	0	0	0	0	0	0	0	0	0	0	2.09789	0.0208578	0	0	0	0	0	0	0.238597
MEP1B	0	0	0	0	0.202253	0.779669	0	0	0	0	0	0	0	0	0	0	0	0	0.0165889	0	1.76665	0	0	0	0	0	0	0	0	0	0	0	0	0	0	0	0	0	0	0	3.62197	0	0	0	0	0	0	0	0.00662137
TASP1	0	0	0	0	0	0	0	0	0	0	0	0	0	0	0	0	0	0	0	0	0	0	0	0	0	0	0	0	0	0	0	0	0	0	0	0	0	0	0	0	0	0	0	0.053423	0	0	0	0	0
CCSAP	0	0	0	0	0	0	0	0	0	0	0	0	0	0	0	0	0	0	0	0	0	0	0	0	0	0	0	0	0	0	0	0	0	0	0	0	0	0	0	0	0	0	0	0	0	0	0	0	0
PCED1B	0	0	0	0	0	0	0	0	0	0	0	0	0	0	0	0	0	0	0	0	0	0	0	0	0	0	0	0	0	0	0	0	0	0	0	0	0	0	0	0	0	0	0	0	0	0	0	0	0
FUBP3	0.263406	1.94272	4.07018	2.1705	3.45919	4.73803	1.84783	3.96224	0.164998	1.20752	0.875531	0.953627	1.22163	2.50456	1.08034	1.04085	1.95822	1.0523	0.898132	3.73698	0.827265	1.03923	2.10893	10.0859	0.523145	4.5812	2.15439	4.43876	1.54046	2.10426	0.705939	2.62015	0.763209	3.49547	0.420185	3.76652	0.451449	1.48187	1.31881	0.404564	1.1969	1.25621	0.869343	8.73909	1.36237	3.95706	2.03541	4.36517	2.1488
NAT14	0	0	0	0	0	0	0	0	0	0	0	0	0	0	0	0	0	0	0	0	0	0.179993	0	1.62285	0.0554747	0	0	0	0	0	0	0.393332	0.101951	0.178867	0.0376678	0.538791	0	0	0.118778	0.40191	0	0.433545	0.150601	0	0	0.421619	0	0.12148	0.160625
FUBP1	3.03409	12.3758	16.9836	35.9606	14.5892	35.9549	18.5782	47.6191	3.27512	12.0104	6.3153	5.33443	5.32443	16.5632	7.09933	17.3778	10.1037	16.4109	7.55729	18.2667	8.69804	13.6835	13.9635	34.973	5.74287	21.7701	8.49281	21.0692	5.53618	10.9467	5.73968	25.7697	5.48736	17.5493	3.15297	20.4093	3.32124	5.83892	10.6627	4.11101	7.75925	7.30101	4.56667	38.0116	11.6334	13.7674	9.40681	23.5399	8.49228
NCSTN	0.0594879	1.47035	0.372356	1.16616	0.243829	0.901781	0.62328	0.752443	0	0.699339	0.802777	0.540039	0.262892	0.860007	0.703103	3.21352	0.653046	1.00803	0.387383	2.49861	0.396039	2.13408	0.811466	0.915361	0.503819	2.07118	0.276632	1.35911	0.424993	1.61231	0.58015	2.63832	0.714958	1.05899	0.390093	2.11721	0.213877	0.258702	0.681534	1.51317	0.395586	1.67531	1.4555	4.70148	0.641487	2.43901	0.635725	1.38763	0.117545
CEP104	0	0	0	0	0	0	0	0	0	0	0	0.0749828	0	0	0	0	0	0	0	0	0	0	0	0	0	0	0	0	0	0	0	0	0.0782553	0	0	0	0	0.202611	0	0	0	0	0	0.0963436	0	0	0	0	0.0267752
MARCO	0	0	0	0	0	0	0	0	0	0	0	0	0	0	0	0.0403912	0	0	0	0	0	0	0	0	0	0	0	0	0	0	0	0	0	0	0	0	0	0	0	0	0	0	0	0	0	0	0	0	0
SAP30	0	0	0	0	0	0	0	0	0	0	0	0	0	0	0.254177	0	0	0	0	0	0	0	0	0.0437414	0	0	0	0	0.155252	0	0	0	0	0	0	0	0	0	0	0	0	0	0	0	0	0	0.0916533	0	0
GNAI2	21.334	27.0614	39.4642	31.6418	16.1151	44.6614	82.201	25.2966	35.9398	42.1914	28.5266	73.6294	18.7924	39.1959	36.354	77.9432	23.8445	27.0349	37.9776	33.0063	47.052	71.2936	96.603	37.8024	48.793	40.095	62.1715	62.5264	46.0108	51.5987	30.5323	46.0093	48.591	81.3659	30.8839	69.6152	16.4762	18.6031	73.5261	32.8214	9.17971	37.3071	43.9288	33.2991	72.4175	42.9743	25.2615	36.1177	58.4344
TCP11L2	0	0	0	0	0	0	0	0	0	0	0	0	0	0	0	0	0	0	0	0	0	0	0	0	0	0	0	0	0	0	0	0	0	0	0	0	0	0	0	0	0	0	0	0	0	0	0.373007	0	0
CLEC5A	0	0	0	0.173278	0.0969712	0	0	0	0	0	0	0	0	0	0	0	0	0	0	0	0	0	0	0	0	0	0	0	0	0	0	0	0	0	0	0	0	0	0	0	0	0	0	0	0	0	0	0	0
GNAI3	6.12104	5.4001	16.2868	9.7272	10.5278	15.2841	14.1811	8.06279	4.16876	6.78496	3.01012	4.40316	2.8042	3.55895	4.91095	11.3608	4.78344	4.27911	4.25284	5.81563	5.3029	8.17417	8.34324	10.2915	7.87866	10.1063	9.86296	5.62134	7.27901	4.6773	10.1033	8.54562	11.3529	8.88587	12.7397	17.729	1.93232	3.60647	8.74136	14.314	4.82959	11.522	12.7806	11.1494	7.09503	11.5774	6.13714	8.61897	7.88561
CCZ1B	0	0.153414	0.33565	0.149726	1.22821	0.452533	0.469081	0.175213	0.0723188	0	0	0.0651374	0.313351	0.0683811	0.101692	0.373664	0.420288	0.241888	0.333097	0.660387	0.28752	0.297523	0.469291	1.31695	0.407798	0.832425	0.280522	0.253228	0.104665	0.35803	0.302343	0.797977	0.0303328	0.220482	0.238993	0.255467	0.111147	0.110178	0.265454	0.193218	0.37023	0.337804	0.093485	0.141165	0.905297	0.404766	0.162549	0.585255	0.323021
PALMD	0	0	0	0	0	0	0	0	0	0	0	0	0	0	0	0	0	0	0.0151056	0	0	0	0	0	0	0	0	0	0	0	0.0432121	0.300894	0	0	0	0	0	0	0	0	0	0	0	0	0	0.0614163	0	0	0.0391788
ANGPT2	0	0	0	0.0620858	0	0	0	0	0	0	0	0	0	0	0	0	0	0	0	0	0	0	0	0	0	0	0	0	0	0	0	0	0	0	0	0	0	0	0	0	0	0	0	0	0	0.0589941	0	0	0
ATP5D	90.0012	28.149	12.3794	9.84076	16.3982	14.1175	27.9919	24.7715	110.402	38.9495	24.6102	49.896	25.2853	32.0474	21.4369	16.7597	35.5505	41.5189	27.8739	36.9872	47.1455	25.8883	35.6851	14.5977	139.776	39.5192	103.525	17.8167	135.386	52.1028	66.1982	24.1256	84.6887	33.4475	99.0921	27.2659	15.3657	28.4535	20.238	18.8248	23.071	8.34849	0	19.1872	56.9214	7.11161	83.8686	21.0813	41.8351
PALM3	1.01482	0	0.0819185	0	0.0205529	0	5.40736	0.589207	0.14439	0.0582331	0.0176747	0	0	0	0	0	0	0	0.0789498	0	0.0588216	0.058258	1.13566	2.65784	1.56992	0	1.08349	0	2.93037	0.256308	3.64666	0	3.18183	0.0459539	2.645	0	0	0.0946583	1.47277	1.75646	0	0	0.0138288	0.15745	1.07719	0	0.688647	0	0.169802
PALM2	0	0	0.0131776	0.054892	0	0	0	0.273655	0	0	0	0.466639	0	1.17048	0	0	0	0	0	0.180428	0	0.630048	0	0.0950442	0	0	0	0.82211	0	0	0	0.0967729	0	0.55024	0	1.15293	0	0	0	0	0	0.233383	0	0.0179867	0	0.203824	0	0	0.0457647
C1orf52	0	0	0	0	0	0	0	0	0	0	0	0	0	0	0	0	0	0	0	0	0	0	0	0.389812	0	0	0	0	0	0	0	0	0	0	0	0	0	0	0	0	0	0	0	0	0	0	0	0	0
C1orf50	0.161782	0	0.165817	0.0646756	0.242022	0	0	0.406342	0	0	0.1396	0	0.126442	0.122143	0.251699	0	0	0	0	0.0256859	0.165858	0	0.133842	0.204994	0.037812	0.0449446	0.17076	0.167165	0.0455823	0.208868	0	0.0227216	0	0.10283	0	0.127472	0	0.0653494	0	0	0.0523169	0	0	0	0	0	0.133767	0	0.0312954
MANSC1	0	0	0	0	0	0	0.0948227	0.263746	1.21182	0	0.535267	0	0	0	0.631195	0	0.17149	0.0197387	0	0	0	0	0	0	0	0	0	0	0	0.0720203	0	0	0.0764337	0	0	0	0.104505	0.107934	0.0776823	0.0875738	0.140758	0	0.112268	0.0171327	0.427416	0	0	0	0
MARC1	0	0	0	0	0	0.201938	0	0	0	0	0	0	0	0	0	0	0.0860894	0.0483677	0	0.121458	0	0	0	0.52891	0	0.348933	0	0	0.0226852	0	0	0.175793	0	0.0557592	0.0666873	0.0266477	0	0	0	0	0.037562	0	0.0251259	0.259511	0	0	0	0	0
MARC2	4.88823	1.06246	0	0	1.40385	0.212035	3.16007	0	17.2383	2.58254	2.47929	3.74912	1.75528	0.305873	3.18914	1.08368	6.61595	6.64157	4.03419	0.603092	6.25018	0	6.67114	0.589536	27.6428	4.23988	22.3805	1.38802	26.0252	2.15602	23.3991	0.184583	27.3816	1.69888	31.022	2.8831	2.693	2.93813	10.1953	11.2068	2.36587	0.433338	3.10201	0.759993	13.1483	1.3796	11.9029	1.0057	8.28872
ICMT	0	0.306496	0.221031	0.81188	0.211401	0	0.103421	0	0	0	0	0	0	0	0	0	0	0.277057	0	0.118906	0	0.489589	0.331464	0.0530778	0.311399	0	0.26274	0.377032	0	0	0.144903	1.18547	0.298303	0	0	0	0.110868	0.128222	0	0.276822	0.250228	0.0853367	0	0.0765094	0.0271658	1.43167	0.191688	0.178271	0.0329789
FCF1	0	0	0	0	0	0	0	0	0	0	0	0	0	0	0	0	0	0	0	0.286816	0	0	0	1.43803	0	1.22522	0	0	0	0	0	0	0	0	0	0	0	0	0	0	0	0	0	0.691502	0	0	0	0.159192	0
ATP6V0A1	0.31141	0.430993	0.552209	1.16472	0.522405	0.120277	1.77603	0.253553	0	0.273975	0.600475	1.08118	0.149822	0.680905	0.642264	2.70482	0.46566	0.148823	0.494954	1.80984	0.219803	1.96555	1.00443	1.94207	0.700221	1.32295	0.348902	0.870079	1.24478	2.24602	1.17689	3.92356	1.30089	1.7805	1.14058	4.30887	0.460019	1.40876	0.923987	2.1149	1.28467	2.64202	1.43376	4.20934	1.74278	2.20632	0.649839	3.58618	0.798114
ATP6V0A2	0	0	0.143172	0.0590429	0.0220164	0.0326065	0.481222	0.147587	0.355472	0	0	0	0.0589746	0	0.0984479	0	0.244634	0.191634	0.169823	0.630872	0.0865007	0.246795	0.150019	0.103468	0.545075	0.382131	0.0657749	0.150936	0.335739	0.154256	0.227449	0.443209	0.756945	0.0405368	0.125585	0.188222	0	0.0217277	0.260475	0.216842	0.11925	0.0898023	0.0740487	0.442295	0.166714	0.241004	0.139332	0.251393	0.139797
MRPS34	0.541296	1.11228	0.758259	1.16641	0.26257	1.87643	2.27116	0.740047	1.52643	0.111255	0.347872	0.639815	0.290753	0.22894	0.748247	0.5464	0.507128	1.69125	0.957063	1.81793	2.55041	1.33205	1.19549	1.03469	6.12982	1.61783	1.2311	0.691152	4.8875	0.628246	2.05822	1.29858	1.20089	0.16766	2.19595	0.522908	0.185212	0.582104	0.697931	1.61665	1.43421	0.803172	0.16114	4.30319	0.366334	1.87931	0.896544	1.56468	0.691359
GPR97	0	0	0	0	0	0	0	0	0	0	0	0	0	0	0	0.18615	0	0	0	0	0	0	0	0	0	0	0	0	0	0	0	0	0	0	0	0	0	0	0	0.0310835	0	0.131807	0	0	0	0	0	0	0
KRT75	0	0	0	0	0	0	0.27836	0.195461	0	0	0	0	0	0	0	0	0	0	0	0	0	0	0	0	0	0	0	0	0	0.0654249	0	0	0	0	0	0	0	0	0	0	0	0	0	0	0	0.118472	0	0.0936082	0
KRT74	0	0	0	0	0.0767536	0	0	0.622179	2.78284	0	0	0	0	0	4.4295	0	0	0	0	0	0	0.964664	0	0.733733	2.40547	0	0	0	2.12943	0	0	0.134967	0	0.260669	0	0	1.27467	0	0	0	0	0	0	0	0	0	0	0	2.42749
KRT77	0	0	0	0	0	0	0	0.0118286	0	0	0	0	0.371645	0.106155	0	0	0	0	0	0	0.0317301	0	0	1.35644	0	0	0	0.0881536	0	0	0	0	0.101179	0.0620039	0	0	0	0	0	0	0	0.420442	0	0	0	0	0.0080547	0.21202	0
KRT76	0	0	0	0	0	0	0	0	0	0	0	0	0.104842	0	0	0	0	0	0	0	0	0	0	0	3.19795	0	0	0	0	0	0	0	0	0	0	0	0	0	0	0	0	0	0	0	0	0	0	0	0
SMCR7L	0	0	0	0.0211508	0	0.0134096	0	0	0	0	0	0	0	0	0	0	0	0	0	0	0	0	0.0544551	0.172458	0.0435749	0	0	0	0	0	0	0.122201	0.0182811	0	0.00756964	0	0	0.0163349	0	0	0	0	0	0.0253537	0	0	0.0199073	0	0
KRT73	0	0	0	0	0.0792295	0	0	0	2.87261	0	0	6.99296	0	0	4.57239	0	0	0	0	0	0	0.995782	0	0.757401	2.48307	0	0	0.734084	2.19812	0.499843	0	0.13932	0	0.269078	0	0	1.31579	0	0	0	0	0	0	1.9128	0	0	0	0	2.50579
TBC1D4	0.240883	0	0.103573	0.0278737	0.281891	0.331123	0.334468	0.132313	0.211808	0	0.0592628	0.0855916	0.0124951	0	0.0572364	0.0459894	0.0776311	0.491876	0	0.624581	0.0314775	0.0407821	0.078094	0.0136069	0.686989	0.161083	0.319715	0.0208111	0.777224	0.0468586	0.929134	0	1.61297	0	0.94096	0.3479	0.00459575	0.0169501	0.223025	0.0493375	0.123652	0.040101	0.00368771	0	0.284455	0.105786	0.327602	0.169149	0.165818
C17orf104	0	0	0	0	0.559865	0	0	0	0	0	0	0	0	0	0	0	0	0	0	0	0	0.164245	0	0	0	0	0	0	0	0	0	0.38631	0	0	0	0	0	0	0	0	0	0	0	0	0.106715	0	0	0	0
ATM	0	0.0283872	0.124823	0.18765	0.0768971	0.108123	0.0586567	0	0.012791	0	0	0.00703258	0	0.0115375	0.037115	0.0249587	0.00660569	0	0.0641833	0.0343746	0.0351032	0.0204444	0.318341	0.0130468	0.0245599	0.293968	0.0975291	0.236015	0.0833604	0.335313	0.0339175	0.0485568	0.0749455	0.175095	0.00426123	0.299428	0.0181119	0.0262626	0.25945	0.113389	0.00123259	0.0716264	0.0909544	0.086584	0.428701	0.0437083	0.0219962	0.274573	0.116968
KRT79	0	0	0	0	7.51498	1.79756	0	0	0	0	0	0	98.7065	0	0	0	0	0	0	0	0	0	0	0.0099755	0	0	0	0	0	0	0	0	0	39.6927	0	0	0	0	0	0	0	0.0912082	0	0	0	0	0	0	0
KRT78	0	0	7.84262	15.2638	0	0	0.0879791	0	0	0	0	0	2.69464	1.36409	0	0	0.01118	0.0065399	0	0.0184145	0.0397465	0	0.141562	0.128124	0	0.0268412	0.0434508	0.239493	0.0598255	0.130719	0.197216	0	0.427554	0.181497	0.795269	0	0	0	0.0936507	3.1665	0.00865909	0.098481	0	0	0	0.250752	0.0122643	0	0
TBC1D5	0.142871	0.527669	0.379602	0.0476751	0.708514	0.677514	0.243907	0.152246	0.15439	0.435369	0.137277	0.56262	0.127259	0.0574524	0.2387	0.703962	0.389132	0.16208	0.145476	0.0216283	0.233844	0.643982	0.727152	0.547839	0.480501	0.292916	0.571333	0.492194	0.289826	0.867684	0.1523	1.38544	0.417274	0.574987	0.147945	0.398375	0.337395	0.520029	1.00372	0.454817	0.40402	0.791228	0.416065	1.38949	0.981077	0.4699	0.475199	0.460879	0.781034
SMPD4	0	0.114125	0.0287776	0.00191536	0.0422867	0.107493	0.00639446	0.185331	0.0738431	0.190721	0	0.14272	0.0381757	0	0.189825	0.610616	0.17635	0.168103	0.0476094	0.316746	0.196917	0.382675	0.252213	0.252283	0.247193	0.747805	0.233621	0.304333	0.248993	0.233703	0.130355	0.979566	0.23583	0	0.140958	0.168174	0.114423	0.0502055	0.27551	0.300922	0.0972995	0.753023	0.178983	0.803263	0.226889	0.665832	0.0790927	0.264046	0.087348
ATR	0	0	0.000651626	0.0190235	0	0.0163649	0	0	0	0	0	0	0	0	0	0	0	0	0	0.00385807	1.28862	0	0.00325401	0	0	0	0	0	0	0	0	0.0673277	0	0	0	0	0	0	0	0	0	0	0	0.0297439	0	0.0168953	0	0.00294923	0
HAAO	1.3261	1.22173	9.02201	0.409192	5.80156	21.7829	2.49343	0	0.521168	0.325273	1.01866	0.341213	0.823961	0.303993	0.561368	1.06427	8.60868	1.35807	2.93295	2.51262	3.59254	0.0375358	3.9909	1.72024	0.743557	5.11073	1.36892	1.38282	2.80433	9.12293	1.6888	0	2.81535	1.4572	0.811972	7.45065	1.34476	1.35198	2.05548	0	2.25555	0	0.667712	0.144499	1.55417	0	0.721602	0	11.7012
SMPD3	0.603331	1.16813	0.389499	0	1.44169	0.06131	0	0.174318	0.234465	0.558476	1.20959	0	3.13611	0	0.741271	0	2.23538	1.05425	0.26784	0.0197676	0.478653	0	0.329242	0	0.856724	0.0587033	1.30432	0	0.571839	0.878278	1.71898	0.205741	0.839738	0.113314	0.571931	0	2.5702	0.789857	1.49042	1.31287	1.45514	0	0.0121473	0.00875655	0.386608	0	3.85861	0.0271393	0.462782
SMPD2	0.0726088	0.117612	0.0902766	0	0	0	0	0	0	0.0183698	0.039818	0	0	0	0.0667101	0	0.0618359	0	0	0.035933	0	0.234903	0	0	0	0.134603	0.0243269	0	0.528285	0.0993544	0	0.236715	0.0673907	0	0	0	0	0.0266413	0.105331	0.130369	0.0820058	0.0943857	0	0	0.0863197	0	0.0873928	0.205343	0.116326
BRIP1	0	0	0	0	0	0	0	0	0	0	0	0	0	0	0	0	0	0.160284	0	0	0.455408	0	0	0	0.00505961	0	0	0	0	0	0	0	0	0	0	0	0	0	0	0.204231	0.580092	0	0	0	0	0	0	0	0
ITGBL1	0	0	0	0	0	0	0	0	0	0	0	0	0	0.0903686	0	0	0	0	0	0	0	0	0	0	0	0	0	0	0	0	0	0	0	0	0	0	0	0	0	0	0	0	0	0	0	0	0	0	0
ATP5A1	534.968	146.732	93.2086	91.1133	85.2028	161.514	91.0431	85.3861	584.982	186.252	155.869	132.724	131.898	61.384	173.649	35.1608	201.154	266.384	169.4	127.728	229.751	84.3069	176.583	124.198	654.796	172.484	367.344	84.0123	692.26	161.746	795.599	66.9022	343.477	127.444	696.373	74.1651	80.8129	126.888	297.925	89.152	131.901	45.0549	154.623	140.421	360.388	65.3259	329.709	102.735	227.442
TTC28	0	0	0	0	0	0	0	0	0	0	0	0	0	0	0	0	0	0	0.00121078	0.00667283	0.00101467	0	0.00381641	0.00750745	0	0	0	0.00311654	0.00243748	0.00204571	0	0	0.000663132	0	0	0.00608106	0.000755083	0	0.00959167	0	0.000523333	0.00205089	0.00175156	0	0	0.00829301	0	0.00134335	0.025673
AAMP	0	0.510597	0.897012	1.64635	0.682882	3.19689	2.7593	2.9736	0.210801	0.407197	1.30398	0.65994	0	3.58896	0.418177	3.53005	4.54067	5.1845	0.565959	5.56616	2.84686	2.51366	2.41816	8.36589	2.16328	2.49616	1.35647	1.44113	1.60677	2.46255	0.968745	3.15959	3.17389	1.12756	1.5385	0.224464	0.232151	0.785976	1.88657	1.93857	0.412064	1.19773	0.466045	2.51899	0.655387	5.24636	0.80737	2.0965	0.984136
HYPK	0	0	0.406863	0.864039	2.87044	0.256929	2.39599	5.21649	0	0	0.384725	0	0	0	0.305041	0	0.48649	0.640315	0	0	0	0	1.01805	1.55963	0.757215	0	0	0.490285	0	0	0.809156	6.34298	0.99163	2.24406	0.750073	4.16283	0.382785	0	1.47949	0.765604	0.608252	3.76035	1.872	3.84256	1.85942	3.54196	0.907343	2.60055	1.17134
TTC26	0	0	0	0	0	0	0	0	0	0	0	0	0	0	0	0	0	0	0	0	0	0	0	0	0	0	0	0	0	0	0	0	0	0	0	0	0	0	0	0	0	0	0	0	0	0.0239757	0	0	0
TTC27	0	0	0	0	0	0	0	0	0	0	0	0	0	0	0	0.0366224	0	0	0.253018	0.190924	0	0.102366	0.129895	0.4949	0.111781	1.05943	0.0848893	0	0.0756402	0.189323	0	0.801808	0.0178436	0.0193631	0	0	0.16153	0	0.0194257	0.127659	0.00909801	0.0878736	0	0.109175	0.354604	0.448499	0	0.0115572	0.0265059
TTC22	0	0	0.0509146	0	0	0	0	0	0	0	0	0	0	0	0	0	0	0	0	0	0	0	0	0	0	0	0	0	0	0	0	0	0	0	0	0	0.0144738	0	0	0	0.0218926	0	0	0.0278661	0	0	0	0	0
PATL1	0	0	0.178211	0.123426	0.140274	0.183754	0.0149609	0.0341094	0	1.14454	0	0.0925722	0	0	0	0	0.145927	0.248989	0.0285213	0.0524616	0	1.98827	0.0367671	0.240043	0.344954	0.259341	0.129707	0.0870646	0.163553	0.0301659	0.0553156	2.46008	0	0	0	0	0	0.0528926	0.222124	0.0261182	0.284207	0.188408	0.163418	0.0968386	0.120305	0.259519	0	0.671706	0.107204
CARS	1.57323	3.15318	5.9001	4.87817	3.19678	4.92106	4.0862	2.09442	2.68389	2.74436	2.6577	3.5701	3.06334	1.62656	4.54921	3.98068	6.2289	7.15995	3.51337	3.37901	3.64307	4.09715	6.23291	6.95371	6.1106	6.95032	8.41551	4.8674	5.13973	5.58041	7.61603	6.03806	8.28278	4.52684	7.44043	7.20893	2.17801	3.22601	6.58807	3.07226	3.66694	2.08793	4.12203	3.85022	7.14734	8.57201	5.29014	4.42246	4.02034
PODXL2	0	0	0	0	0	0	0	0	0	0	0	0	0	0	0	0	0	0	0	0	0	0	0	0	0	0	0	0	0	0	0	0	0	0	0	0	0	0	0	0	0	0	0	0	0	0	0	0	0
U2SURP	0.380503	1.01062	0.748594	0.777779	0.329493	1.25582	1.7727	1.5358	0.627555	0.486853	0.478662	0.836442	0.483733	0.709585	0.639729	2.0661	0.851612	1.34091	0.451825	2.8187	0.502743	2.28513	1.58376	10.5948	1.43715	2.66398	1.04059	1.40032	1.27792	0.805543	0.966654	4.4355	0.951392	1.09122	0.485157	1.65228	0.536912	0.980209	1.57129	1.8395	0.900106	3.51517	0.483968	6.71356	1.82132	5.94282	0.847043	3.6883	1.23071
IL6R	0	0	0	0	0	0	0	0	0	0	0	0	0	0	0	0	0	0	0	0	0	0	0	0	0	0	0	0	0	0	0	0	0	0	0	0	0	0	0	0	0	0	0	0	0	0	0	0	0
ENO1	119.848	231.957	437.936	2396.23	769.113	542.501	253.666	457.939	114.018	238.071	146.289	488.296	169.981	512.571	207.317	572.925	233.581	211.659	258.245	418.443	329.075	384.53	372.145	797.097	172.7	427.056	277.753	788.073	187.576	394.734	211.802	443.104	238.14	440.262	183.591	697.821	96.7591	146.644	230.471	193.898	142.393	430.57	179.035	792.313	286.746	694.279	209.078	419.49	246.355
ENO2	0	0.905784	7.28086	10.0142	21.6606	1.96494	0.907552	12.9145	0.717892	0.274462	4.00584	4.35526	4.46751	6.42206	2.61258	0.875651	2.46217	0.22773	1.54524	0.357146	7.45104	1.53576	4.00266	2.36451	1.74438	3.06688	1.76434	12.2697	1.1681	0.712899	0.431047	1.92394	2.32287	7.19264	5.18925	9.23533	6.63225	0.317421	10.9053	3.10951	4.96082	3.59827	12.0764	0.150684	8.11086	1.23234	0.809016	0.8062	10.9805
ENO3	17.3508	22.0748	63.7946	325.991	35.5633	52.359	30.846	71.9797	14.4379	16.4401	16.4758	58.9731	19.9716	64.1331	27.4661	42.6548	0	44.5569	22.8947	36.2821	44.3183	51.2247	47.0505	79.1956	32.5578	72.4636	5.64354	94.6927	37.0192	66.1535	25.4066	88.7893	31.8258	67.4541	25.4986	94.1777	13.958	16.7402	40.0345	16.7705	1.69602	45.304	46.3023	128.982	42.644	93.6514	33.3156	48.581	37.2943
TAOK1	0	0.0191834	0	0.00399021	0	0	0.0327198	0	0	0	0.0034549	0	0.0207614	0.0421887	0	0	0.0751063	0.00817505	0.0324052	0	0.0627162	0.0207079	0	0.122601	0.00324718	0.0421523	0.191996	0.339106	0.00607613	0	0	0.0180032	0.0112825	0.0196668	0	0	0	0.0224536	0	0	0.0203087	0.0236615	0	0.00821715	0	0.0472572	0.00803827	0.0143103	0.00565862
TAOK2	0	0	0	0	0	0	0.0295737	0.0184341	0	0	0	0	0	0	0	0	0.0371025	0.012532	0	0.0448682	0	0	0.0203272	0.0201833	0	0.0195302	0	0.00710547	0.0219655	0.0323349	0.010383	0.038281	0	0.118436	0	0	0	0.0222725	0.0029884	0.0258167	0	0	0	0.0572193	0.00977743	0.113549	0.0105234	0.0396374	0
TAOK3	0.269945	1.4661	0.231649	0.0957887	0.605278	0.154563	0.152438	0.575835	0.514201	1.19118	0.737264	0.889087	0.339015	0.231848	0.737256	1.09733	0.691354	0.542809	0.54002	0.341491	0.647148	0.290428	0.705208	0.851828	0.431177	0.967387	0.587406	0.624727	1.03381	0.905366	0.10051	1.09984	0.125286	0.469426	0.418642	0.262578	0.264237	0.399679	0.549504	0.174924	0.807163	0.338628	0.0625906	1.34529	0.919565	0.550874	1.69874	0.694809	0.548621
CNOT6L	0	0	0.457436	0.195145	0	0	0.027148	0	0.0294209	0	0	0	0.0188893	0	0.0919775	0	0.0255832	0.0432283	0	0	0.0278365	0.0431616	0.222966	0.0431435	0	0.0375328	0.0315316	0.0226391	0	0.0351935	0	0.155077	0.0381971	0.110221	0.0089212	0	0	0.00804428	0.0357504	0	0.104198	0.0693255	0.0691949	0.187054	0.0317071	0.0301634	0	0.053613	0.0236233
LLGL2	5.40979	5.89212	4.28241	1.63618	4.88313	3.01308	0.810387	1.72236	3.12757	15.8099	6.20272	0.296904	10.1579	1.39268	5.54671	2.85031	6.8027	8.53032	3.52382	13.8273	3.05299	1.77812	2.04791	0.370765	4.16149	2.6292	3.97313	1.17448	5.05056	4.19807	9.07652	1.67211	4.93711	4.60594	5.63229	2.72956	2.85236	4.32803	5.06179	0.839438	4.47798	0.116362	1.41404	1.6643	3.10096	0.906815	7.7559	5.61798	3.97807
SLC22A18	0	2.40861	0.521726	0	3.5594	0.0410599	0.411716	0.1436	0	1.8047	0.82366	0.334528	2.11494	2.54363	2.5203	4.73514	2.25353	2.52926	1.0437	7.58333	1.70894	0	0.330969	0	0.311965	2.61763	0.262412	0.403872	0.522841	3.93045	0	0	0	0	0.190202	6.74609	1.2542	1.11739	1.77595	1.55326	4.52324	0.772926	0.597386	0.711865	0.766167	1.80795	1.80728	1.35905	1.55031
LLGL1	0	0.0691159	0.231274	0.251274	0.066796	0.0690859	0	0	0	0	0.131433	0	0	0	0	0	0	0	0.0437087	0.0899779	0	0	0.0450373	0.114697	0	0.0540263	0	0.0368681	0	0	0	0	0	0	0.0109199	0.00586272	0.348303	0	0.00833902	0.0487266	0.034867	0	0	0	0.0988951	0	0	0	0.0479489
ACOX2	0	0	0.078109	0	0.2598	0.0108647	0	0	0	0	0	0	0	0	0	0	0	0	0	1.03596	0.23636	0	0	0	0	0.0196494	0	0	0	0	0	0	0	0	0	0	0	0	0.00854679	0.00396298	0.270964	0	0	0	0	0	0	0	0.225877
ACOX3	0.0547118	0.0880446	0.758904	0.192035	0.351089	1.65889	0.946144	0.160976	0.038874	0.0941048	0.108476	0	0.749611	0.0424105	0.215997	0	0.320296	0.857834	0.302381	0.137887	0.0859535	0.370712	0.377841	0.116072	0.161308	0.00958773	0.0712184	0	0.140076	0.352775	0.189931	0.0539867	0.00486477	0	0.364193	0.357634	0.209779	0.353384	0.28904	0.442669	0.169937	0.073963	0.0984123	0.036945	0.158217	0.401002	0.0824154	0.0669624	0.497329
CFI	1.54783	1.61833	3.80503	5.40435	1.59736	2.77314	3.4134	2.47285	0.191227	1.59286	1.35692	3.80206	2.03728	4.7922	1.67863	1.1694	4.46852	1.84552	2.12976	3.03409	3.29272	2.65705	2.99985	0.909587	1.79625	0.444672	0.767424	0.77372	1.92864	3.0668	0.28985	2.77573	1.1681	4.0105	0.536437	0.722344	1.76438	0.944423	1.45307	1.00651	0.984198	0.27959	2.69975	0.51491	1.71866	1.45519	1.55095	2.43477	2.84483
NSMCE1	0	0	0	0	0.11172	0	0.0908941	0	0	0	0	0	0	0	0	0	0	0	0	0	0	0	0	0	0	0	0	0	0	0	0	0	0.0894301	0.173275	0	0.208549	0	0	0.103454	0.0617259	0	0.0927102	0	0	0.898924	0.169798	0	0	0.573067
NSMCE2	0	0	0	0	0	0	0	0	0	0	0.0092191	0	0	0	0	0	0	0	0	0	0	0.020809	0	0.0617905	0	0	0	0	0	0	0	0	0	0	0	0.0924018	0	0	0.0727127	0	0	0	0	0.292556	0	0.145396	0	0	0
CFD	0.221371	0.692877	0.86342	0.0372747	0	0.153258	0.0144602	0.0221964	0.168727	0.522868	1.83687	0.251725	0.374302	1.07299	0.452202	0.0381111	1.07111	0.13479	0.318929	0.0126575	0.0568029	0.0189297	0.225496	0.288418	0.0537905	0.640968	0.087544	0.112622	0.128033	0.744606	0.155542	0	0	1.67116	0	0.331463	0.478296	0.497276	0	0	0.224413	0	0.33039	0.0273911	0	0.0671653	0.663941	1.09092	0.902337
OBSCN	0	0	0	0	0	0	0	0	0	0	0	0	0.0228566	0	0	0	0	0	0	0.0190673	0	0.00351936	0.0233378	0	0	0	0	0	0	0	0	0	0	0	0.0223263	0	0	0	0	0	0	0	0	0	0	0	0	0	0.00301844
DAGLA	0	0	0	0	0	0	0	0	0	0	0	0	0	0	0	0	0	0	0	0	0	0	0	0	0	0	0	0	0	0	0	0	0	0	0	0	0	0	0	0	0	0	0	0	0	0	0	0	0
PTK2	0.239289	0.458075	0.923836	1.33652	0.829641	1.13741	1.17943	0.418051	0.127427	4.6061	0.253083	0.685011	0.303723	0.350142	0.415617	0.407185	0.49803	0.270128	0.10615	1.40467	0.250844	0.289421	0.291769	0.567401	0.303043	0.566635	0.248918	0.37358	1.08643	0.214084	0.317634	0.320583	10.4661	5.65257	0.452619	0.643581	0.319926	0.465789	5.81589	3.46242	0.315401	0.319672	0.253461	6.24113	0.572322	2.05921	0.362867	2.22386	1.05608
PTK7	0.243375	0.766264	0.588706	0.223037	4.45715	12.4286	0.693291	0.20316	0.123101	0.477409	0.50411	0.680703	0.0352513	0.61115	0.349056	0	0.424547	0.0667888	0.649462	0.366624	0.2766	1.43513	0.683962	1.81648	0.366747	0.441535	0.758563	0.864823	0.33047	0.838885	0.0435029	0.337048	0.26415	0.525063	0.323183	2.7903	0.380347	0.204835	0.513328	0.197186	0.176865	0.200631	0.271619	0.172175	0.358134	0.244483	0.129668	0.895438	0.516441
PTK6	0	0.0639439	0.16518	0.0480667	0.817759	0.0172382	0.435685	0	0	0.0806578	0.211743	0	0.417644	0.0856968	0.537243	0	0	0.357142	0.0217435	1.01811	0	0	0	0	0	0.091791	0	0	0	0.131521	0	0	0	0	0	0	0.0142636	0.0908262	0.0321643	0	0.613135	0	0	0	0	0	0.0771992	0.0356278	0.41938
RABGAP1	0.472801	0.432401	0.392144	0.0193055	0.289607	0.2298	0.61906	0.777903	0.24368	0.450275	0.604239	0.184841	0.05982	0.261009	0.244575	5.39969	0.613822	0.741058	0.796875	1.04488	0.558495	1.46105	0.603078	0.437592	0.791144	0.681476	1.27901	0.758938	1.02008	0.492438	0.611351	1.64523	0.686543	1.21433	0.443983	1.54854	0.309525	0.447682	1.11554	0.849152	0.795568	0.472559	0.497247	2.05711	0.980831	2.175	0.60949	2.08313	0.606663
SRRD	0	0	0	0	0	0	0	0	0	0	0	0	0	0	0	0	0	0	0	0	0	0	0	0	0	0	0	0	0	0	0	0	0	0	0	0	0	0	0	0	0	0	0	0	0	0	0	0	0
ABHD16A	0.811404	1.35143	0.491983	0.401762	0	0.790168	0.177838	0.0513249	1.10382	0.423702	1.00436	1.72001	0.320769	0	1.68159	0.702283	0.515284	0.305958	0.843166	6.77446	1.12655	1.67807	1.73677	0.533477	5.17737	1.47689	2.1409	0.596371	2.96887	1.35813	2.00099	8.13563	1.68844	1.06426	1.65521	1.00859	0.959218	0.987047	1.64402	2.02302	1.53688	1.08133	1.26488	1.96811	1.52707	0.95341	1.7665	1.27882	1.59093
PRKAA1	1.64477	1.69527	2.88784	1.13226	4.43354	1.46889	0.953673	1.26424	1.95265	2.92547	2.09961	0.593881	2.79804	0	0.357689	1.20356	3.85	2.2644	2.86353	2.37611	1.37001	0.932324	0.992868	5.02037	1.71243	4.07203	1.80462	0.76272	4.92104	2.82765	4.40249	1.06474	2.02763	1.50745	3.38076	0.93549	1.64573	2.40794	2.48863	0.449739	3.44982	0.708072	0.843573	1.74119	7.77304	1.16189	2.54375	3.36635	3.921
DAGLB	0	0	0.101597	0.64494	0.187233	0.215967	0.111856	0.113876	0	0	0	0	0	0	0	0	0.0188869	0	0.0239309	0.146882	0.0678095	0	0.132123	0.784071	0.0409126	0.122087	0.0634984	0.0722495	0.0617876	0.15627	0	0.0610433	0.135572	0.021297	0	0.0382686	0.0665884	0.0307721	0.121136	0	0.04317	0.132774	0.178595	0.331474	0.0916194	0	0.0527367	0.0218469	0.104321
RCSD1	0	0.220912	0.586427	0.994666	1.00059	1.18193	5.68472	3.90727	0.0755781	0.298598	0.92628	1.01396	0.100198	0.726356	0.604298	4.95303	0.428772	0.34349	1.23714	0.0933331	0.984221	1.4197	4.40361	0.338303	0.541145	0.78422	1.11733	1.93664	0.986303	2.71092	1.0523	1.17844	1.24948	2.17114	0.201305	1.68253	0.373331	0.409137	2.80531	4.2175	0.0746787	3.22314	0.827015	0.142616	4.27986	1.10336	0.705588	0.2153	1.07218
MCL1	0	0	0	0.296196	0	0	0.0416463	0	0	0	0	0	0	0	0	0	0.0749678	0	0	0.13362	0	0	0.0542857	0.64089	0	0	0.013885	0	0	0	0.102396	0	0	0.136954	0	0	0	0	0.0432575	0	0	0.0458598	0.10971	0	0.0530163	0.0507294	0	26.3446	0
SORBS1	6.02755	16.7844	1.98238	0.0219538	0.732944	0.512221	0.813449	0.387638	5.61108	7.2746	18.7118	17.613	1.34531	1.89364	7.00587	0.307371	13.6176	3.27253	11.2438	1.16248	11.4217	2.60471	3.69696	1.5472	6.25412	9.6724	9.18104	17.6706	6.87867	12.9282	6.43195	1.76733	4.54827	27.92	5.57796	10.5241	8.92892	5.84753	12.8509	2.78057	3.24776	0.593497	6.55532	0.22796	8.20147	3.6436	7.90484	3.22602	20.2474
POMP	0	0	0	0	0	0	0	0	0	0	0	0	0	0	0	0	0	0	0	0	0	0	0	0.0629099	0	0	0	0.823763	0	0	0	0	0	0	0	0	0	0	0	0	0	0	0	0	0	0	0	0.0826221	0
SORBS3	0.210056	2.37127	0.650617	0	0	0	0	0	0	0.534494	0.965042	1.50714	0	0.261069	0.619206	0.0691802	0.493747	0.228015	0.818668	0	0.303696	0.196802	0	0.883398	0.0649415	0.641639	0.338765	1.7932	0.379621	0.460332	0.024619	0.0173433	0	0.804185	0.0174383	0.646462	0.0922345	0.0573301	0.211005	0	0	0.498569	0.62379	1.16031	0.426113	0.0132459	0.572588	0.084153	1.34616
SORBS2	2.05865	0.41573	0.676125	0	0	0.273965	0.0724862	0	0.687095	0.254834	3.11852	1.35552	0	0.549824	2.09347	0	1.97192	0.395182	3.98035	0.0839754	1.46846	0.057963	1.2915	1.24773	1.66913	0.243988	1.09554	1.20739	3.06918	0.478865	1.21738	0	0.693297	0.47398	0.605007	1.33063	0.969874	0.138498	1.54774	0.149171	0.223736	0.267693	1.37342	0	1.20313	0.025101	1.82831	0	4.80942
GAL3ST4	0	0	0	0	0	0	0	0	0	0	0	0.035226	0	0	0	0	0.0047531	0	0	0	0	0	0	0	0	0	0	0	0	0	0	0.0471459	0	0	0	0	0	0	0	0	0	0.0489942	0	0	0	0	0	0	0
SCARA3	0	0	0	0	0	0	0	0	0	0	0	0	0	0.381286	0	0	0	0	0	0	0	0	0	0	0	0	0	0	0.0517703	0	0	0	0	0	0	0	0	0	0	0	0	0	0	0	0	0	0	0	0
SCARA5	0	0.298818	0	0	0	0	0.0499905	0	0	0	0	0	0	0	0	0	0	0	0	0	0	0	0	0	0	0	0	0	0	0	0	0	0	0	0	0	0	0	0.110275	0	0	0	0	0	0	0	0	0	0.0125403
ATG16L1	0	0	0.129468	0	0.353726	0.610163	0.224666	0.425684	0	0.183868	0.0975224	0	0.339144	0	0.080758	0	0.446243	0.482351	0.0744312	1.27558	0.168893	0.219783	0.0529301	0.712848	0.0823759	0.0234103	0.135768	0	0.481938	0.203303	0	0.42274	0.162444	0	0.0369109	0	0	0.0618378	0	0	0.146068	0	0	0.207681	0	0	0.0519051	0.165394	0.196522
EOMES	0	0	0	0	0	0	0	0	0	0	0	0	0	0	0	0	0	0	0	0	0	0	0	0	0	0	0	0	0	0	0	0	0	0	0	0	0	0	0	0	0	0	0	0	0	0	0	0	0
C3orf30	0	0	0	0	0	0	0	0	0	0	0	0	0	0	0	0	0	0	0	0	0	0	0	0	1.48502	0	0	0	0	0	0	0	0	0	0	0	0	0	0	0	0	0	0	0	0	0	0	0	0
ARHGDIB	37.7661	41.5935	49.3844	40.9755	19.6303	64.5951	118.178	92.5878	21.4699	65.9413	46.1362	64.063	39.9538	109.802	43.6357	147.486	50.3859	29.1062	55.1005	52.2589	58.7955	105.454	146.136	63.0231	51.0324	90.1053	56.2983	121.559	57.5523	105.4	35.4236	108.265	58.0662	133.226	24.0993	109.223	20.0624	30.9513	91.8055	73.3171	12.267	80.3051	61.7957	62.3666	119.247	59.3065	45.8184	84.7391	67.3726
ARHGDIA	59.0594	69.6583	196.899	209.546	249.793	162.992	281.469	249.454	50.9288	132.667	74.9525	43.7131	172.764	108.711	93.6413	46.8101	142.576	137.336	130.775	148.36	111.203	116.117	114.591	146.751	98.6109	120.435	77.4129	181.869	92.5505	133.947	113.409	112.831	109.075	137.624	87.7267	155.289	75.6026	92.8235	105.995	50.7242	71.8849	63.5147	81.5495	64.1744	108.413	77.1288	135.466	125.963	145.454
USH1C	0	0.215554	0.36175	1.34814	1.11215	6.55472	0	0.0397491	0	0.293664	0.0842307	0	0.130208	0.0332409	0	0	0.652158	0.204298	0.28373	0.435293	0.467856	0.0608963	0.0645718	0.310567	0	0.203876	0	0	0	0.274807	0	0.0931668	0	0.381107	0	0.0514249	0.0165718	0.318547	0	0	1.19715	0.00728252	0	0.211915	0	0	0.0640618	1.04732	0.541826
NANS	25.4369	27.5244	63.0414	8.16839	64.0959	38.9007	39.2342	46.0235	28.4169	30.2944	23.8688	10.8785	35.5942	12.3697	42.5578	14.1095	46.5685	41.0697	47.2315	30.1234	41.0367	35.4072	53.8712	19.194	45.7763	63.0085	64.2396	45.0213	47.6141	38.0342	44.5502	36.2951	57.3334	41.8004	32.6105	29.8139	28.8454	24.2202	47.98	14.3822	15.9405	12.6368	24.3973	69.732	44.8124	34.8126	65.4353	43.8493	45.5533
C3orf38	0	0	0	0.0704838	0	0	0	0	0	0	0	0	0	0	0.00847271	0	0	0	0.021348	0.193147	0	0	0.0355169	0	0	0	0	0	0.104121	0.118239	0	0.0856913	0.0299	0	0	0	0	0.043619	0.083584	0	0.029855	0.17206	0	0.282008	0	0.115323	0	0	0.0195234
IL17REL	0	0	0	0	0	0	0	0	0	0	0	0	0	0	0.0109971	0	0	0	0	0	0	0	0.0319111	0	0	0	0	0	0.0171786	0	0	0	0	0	0	0	0	0	0.0758902	0	0	0	0	0	0.234773	0	0	0	0.131378
MATN3	0	0	0	0	0	0	0	0	0	0	0	0	0	0	0	0	0	0	0	0	0	0	0	0	0	0	0	0	0	0	0	0	0	0	0	0	0	0	0.0816359	0	0	0	0	0	0	0	0	0	0
MATN2	0.179086	1.02752	0	0	0.114294	0	0	0	0.128816	0.0980674	0.331275	0.677927	0.0226941	0.351616	0.0971845	0.0786338	0.781874	0.0242547	9.25098	0.26001	1.50736	0	2.05471	3.34612	2.58029	0	0.145504	0.340397	0.0467974	0.236587	1.06529	0	0.187924	2.19829	3.63647	7.7032	1.25228	1.55411	5.41069	0.0474871	5.86853	0.143079	0.229511	2.86521	3.08613	2.28779	0.140667	1.76467	3.06509
ENDOG	0.594787	0.00264215	0	0.177932	1.74553	0.406991	0	0.453779	0	0	0	1.3099	0.182204	0	0	0	0.396429	0.332159	0.143683	0	0.191363	0	0.231945	0	1.43903	0.558083	0.807279	0.34418	1.26356	0.973723	0.29933	0.0847969	0	0.0604054	0.653146	0	0.0292588	0.0609918	0	0	0.318363	0.092484	0	0	0.546112	1.40247	0	0.351799	0.587874
NIPAL4	0	0	0	0	0	0	0	0	0	0	0	0	0	0	0	0	0	0	0	0	0	0	0	0	0	0	0	0	0	0	0	0	0	0	0	0	0	0	0	0	0	0	0	0	0	0	0	0	0
TANC2	0	0	0	0	0	0	0	0	0	0	0	0	0	0.0421741	0	0	0	0	0	0	0	0	0	0	0	0	0	0	0	0	0	0	0	0.116339	0	0	0	0	0	0	0	0	0	0	0	0	0	0	0
CES1	2.94935	3.535	34.8453	1.44123	10.9592	2.6624	2.37986	0.292401	0.0657722	1.03121	24.9251	2.09091	3.09196	1.22742	1.61357	0	5.77635	0	5.89588	1.84144	1.64802	0.461984	2.25404	2.43243	2.00796	1.56652	0	0.0433112	0.170599	0.270807	1.86562	1.00044	8.44555	11.2135	0	1.0264	3.46781	1.25599	3.09718	0.977549	0.953303	5.21938	2.86471	0	0.768418	1.39749	1.61461	3.09246	0.978844
CES3	0	0	0.848347	0.404706	1.01077	1.14359	0	0	0	0	0	0	0.0185076	5.11067	0	0	0	0	0.22157	0	0.0357631	0	0	0	0	0.0799379	0	0.0372595	0	0	0	0	0	0	0	0	0.0545153	0	0.0770413	0	0.935607	0	0.0189802	0	0	0	0	0	0.267553
CES2	3.41662	36.9275	21.2186	0.201073	113.668	17.692	0.923995	1.16515	0.541313	3.46216	7.01053	0.139384	14.0439	23.6671	13.4618	7.30458	12.304	6.83372	10.2773	20.1931	45.7395	0	2.86648	0.463461	2.1484	29.8113	0.859502	0	2.62823	11.1945	0.108092	0	0.300855	6.67999	0.197567	14.545	3.85254	27.9591	1.56906	0	71.8933	2.94019	3.07521	18.022	2.77987	2.47703	2.38177	34.8286	30.4827
EBF3	0	0	0	0	0	0	0	0	0	0	0	0	0	0	0	0	0	0	0	0	0	0	0	0	0	0	0	0	0	0	0	0	0	0	0	0	0	0	0	0	0	0	0	0	0	0	0	0	0
KBTBD11	0.150681	0.097877	0.239337	0.0366751	1.31077	0.197232	0.151433	0	0	0.0275449	0	0	0	0.0399279	0	0	0.0444727	0	0.0880452	0.260515	0.235349	0	0	0	0.0253653	0.0908744	0	0.17108	0.0282113	0.313886	0.0634181	0	0.0180031	0.0273913	0.0291907	0.689766	0.013986	0.164585	0.0504226	0.0341973	0.760955	0.101056	0.029854	0.134503	0.0208606	0	0.0148756	0.726718	0.114849
HBA1	1794.84	1968.73	1969.86	5190.74	4089.05	2454.9	2879.57	1610.55	3173.23	1348.14	2976.18	3225.98	3404.94	3781.28	4051.14	3876.69	1976.18	1738.9	3238.08	2829.96	1762.59	2484.51	2805.13	1111.16	1040.31	782.416	1945.17	1820.95	642.872	859.215	1536.41	3300.55	1967.23	1336.26	1403.14	962.782	1417.57	568.547	3746.51	1375.86	912.605	1150.18	9279.84	2631.41	2241.94	5276.88	1940.69	2052.78	2404.4
LMNA	155.327	368.308	119.244	57.3943	56.8808	196.589	47.7057	49.9139	183.349	220.426	223.244	345.528	229.763	358.313	150.82	284.833	281.504	181.63	198.951	263.735	199.577	148.069	146.7	161.908	186.167	262.392	206.454	329.529	175.596	305.753	166.051	174.053	154.66	401.027	116.795	479.509	163.593	111.438	188.764	86.2488	96.2266	204.639	87.6795	292.492	198.03	336.776	210.81	336.201	256.57
BDH2	7.69605	5.50241	21.6415	1.58605	20.5088	23.7756	8.38078	5.46084	8.42879	7.18795	12.9536	18.0752	14.5211	3.19777	5.62528	0	18.9215	17.3855	8.32053	3.04231	13.1369	2.25556	5.83742	6.51251	10.0065	4.55977	6.95309	4.47391	9.34976	15.0597	11.6222	1.06316	9.67895	5.72595	8.36823	14.22	3.33733	8.82544	6.71065	2.69925	5.30883	1.98601	5.65427	0.756811	12.9638	2.65494	21.8854	6.4283	18.517
FFAR4	0	0	0	0	0	0	0	0	0	0	0	0	0	0	0	0	0	0	0	0	0	0	0	0	0	0	0	0	0	0	0	0	0	0	0	0	0	0	0	0	0	0	0	0	0	0	0	0	0
BDH1	11.4288	10.9912	3.96457	0.0496625	7.54827	4.14463	2.02692	0.99831	17.3378	0.675212	3.14521	22.4648	2.94828	0.358049	3.31763	1.51224	1.76142	3.23898	6.61763	5.6731	10.2952	1.08118	1.36407	0.728413	30.3497	1.4291	7.31182	0.158806	32.2379	3.81765	28.014	0.153115	8.5175	0.77249	21.4951	0.122786	8.79498	12.8175	5.76877	1.81006	9.1918	0.229142	0.560322	18.9219	4.05751	0.489474	5.59476	3.2813	16.9769
DDX23	0.257141	0.395888	1.11727	0.818707	0.933655	4.1137	1.74134	0.311883	2.11343	1.87188	0.59926	1.51797	0.85311	1.29277	0.586773	2.46701	1.55071	1.07516	0.751317	1.53527	0.888736	1.54551	1.08152	5.88741	0.712871	1.76685	0.410369	1.0786	1.38795	1.21607	0.636131	3.25961	0.64268	1.55116	0.193619	0.599358	0.406778	0.915345	2.00499	0.079562	1.65232	1.08511	0.508291	5.89931	0.984581	1.44132	0.768945	2.1139	0.763569
DDX21	0.00392014	0.324412	1.60369	15.7903	6.96822	5.56044	0.423986	0.717718	0.0759728	0.429804	0.359771	2.23265	0.0472912	0.108474	0.700475	0.916516	0.532701	2.31883	0.46272	5.20566	0.655725	4.1223	0.614634	9.90989	0.199599	8.25448	0.796014	5.78383	0.496473	0.51405	0.233368	8.61438	0.253635	0.554807	0.0350209	0.540939	0.261077	1.13407	0.468913	1.60611	1.01909	2.57192	0.037881	10.367	1.55126	11.0959	0.1211	3.84381	0.580209
DDX20	0	0	0	0.130514	0	0.02985	0	0.0853825	0	0	0	0	0	0	0.0150614	0.0118305	0	0	0	4.57228	0	0.0924079	0	1.51365	0	0.0335155	0	0	0.0256921	0	0	0.213662	0.0988577	0	0	0	0	0	0.0276927	0	0.0329705	0.0199538	0	0.604712	0	0.0586727	0	0	0
DDX27	0.0792152	0.997914	0.0633633	0.0958932	0.0963687	0	0	0	0.160858	0.0418455	0.15279	0.168683	0	0.0934601	0.106823	0.15492	0.184646	0.39592	0.117248	3.34791	0.124226	1.218	0.573406	4.50532	0.35735	1.27208	0.24487	1.56249	1.75619	0.743549	0.113587	0.980705	0.519806	0.182311	0	0.56244	0.0155618	0.231368	0.167713	0.121786	0.621541	0.689954	0.218758	3.23003	0.451531	2.37417	0	0.492763	0.307138
DDX24	0	0	0.0468946	0.432473	0.00727408	0.175542	0.0918534	0	0	0	0	0.0611361	0	0	0	0.150966	0.00536046	0.0587009	0	0.108797	0	0.062432	0.252184	0.0888482	0.0551283	0.232394	0.0404408	0.65438	0	0	0	0.455243	0.0274301	0.017807	0	0.290279	0	0.0121694	0.100467	0.05721	0	0.00370776	0	0.53004	0.07244	0.177979	0.0411493	0.0631988	0.0969565
GULP1	0	0	0.235095	0	0	0	0	0	1.80917	0.217984	0	0	0.048225	0	0	0	0.252433	0.413817	0.661555	0	0.0569479	0	0	0	0.790952	0.038887	0.388545	0.0875742	1.41527	0.414545	0.327047	0	0.143342	0.160656	0.210305	0.239995	0.468778	0.452694	0.891413	0	0	0	0.666517	0.606263	0	0	0.711079	0	0.143909
IGDCC4	0	0	0	0	0	0	0	0	0	0	0	0	0	0	0	0	0	0	0	0	0	0	0	0	0	0	0	0	0	0	0	0	0	0	0	0	0	0	0	0	0	0	0	0	0	0	0	0	0
DDX28	0	0	0	0.0470121	0.0481449	0	0	0	0	0	0	0	0	0	0	0	0	0	0	0	0	0	0	5.32622	0.0246998	0	0	0	0	0	0	0	0	0	0	0	0	0.0278012	0.00819914	0	0.0358468	0	0	0.148856	0	0	0.0456425	0	0
TSNAX	1.19523	3.19947	4.21819	4.26869	3.15399	6.24146	6.29938	10.7497	0.940532	2.04061	1.89151	2.73881	1.71707	3.70676	4.19051	0.982637	4.62642	2.21665	3.0088	8.0997	2.46127	2.05412	3.1812	4.41321	2.04677	4.44447	3.5428	4.37363	2.69174	5.07197	4.61761	1.68345	3.25003	3.03922	4.04532	3.43947	1.40155	2.24731	2.52032	0.252235	1.74326	0.17976	0.0658571	4.02082	1.28599	1.82568	1.94011	1.52352	2.71332
SYTL5	0	0	0.0222922	0.00866037	0	0	0	0	0	0	0	0	0.0731469	0	0	0	0.0451704	0	0	0	0	0	0	0	0	0	0	0	0	0	0	0	0	0	0	0	0.0187576	0	0	0	0	0	0	0	0	0	0.0820188	0	0
FBXO18	0	0	0	0	0	0	0.00556026	0	0	0	0	0	0	0	0.0161921	0	0	0.0110008	0	0	0	0	0	0.0240003	0	0	0	0	0	0	0	0	0	0	0	0	0	0	0	0	0	0.0154436	0	0.0790115	0	0.0136986	0	0.0140874	0
FKBP15	0.238733	0.648987	0.654251	0.452373	0.850751	1.18806	2.2637	2.08586	0.104469	0.628673	0.424322	0.316367	0.387214	0.710582	0.623603	0.789119	0.820027	1.47342	0.422743	0.708121	0.802467	0.976158	1.06377	0.9332	0.983833	1.13539	1.13892	0.867287	1.93139	1.9936	1.2557	3.44776	3.89069	0.867464	1.20643	0.738117	0.315343	0.57654	0.893637	0.532316	0.584812	1.50803	0.387591	1.21676	1.46391	1.68922	0.631215	1.84132	0.777085
UBE2J1	0.598424	0.817262	2.48374	0.468115	2.9834	1.22278	1.01991	0.405264	0.405762	0.499406	1.21193	0.827311	0.799035	0	2.70907	0.33343	1.59809	1.29798	0.571474	0	2.53722	0.855733	3.05626	0.160967	4.41606	4.99882	2.25325	1.57358	3.0115	1.98218	0.205332	2.37164	0.61703	0.814094	0	0.12971	0.392455	0.53412	3.07283	2.40959	0.744004	0.159533	2.89599	0.354939	1.31661	0.327598	0.463267	0.909083	0.539306
FKBP10	0	1.03255	3.41008	19.4426	1.65347	8.80757	8.4695	14.8242	0	0.743455	0.258784	3.46146	0.0722912	3.07366	0.622634	7.64781	0.823165	0.341783	0.307256	1.89406	0.526388	3.13514	0.655929	14.1016	0.471393	1.90861	0.499206	4.12908	0.781105	2.18159	0.0356882	7.69808	0.141104	1.19153	0	6.02769	0.196041	0.71649	0.323015	0.774821	0.822827	3.25027	0.488681	1.35083	0.598391	15.7262	0.0412918	8.94052	0.536559
FKBP11	27.7424	20.5811	14.5305	5.6311	21.0168	24.2012	76.3891	15.9363	67.8855	14.8243	12.5831	1.56631	9.15912	3.29202	51.3853	3.548	15.7909	19.5988	17.1173	8.79424	31.7603	47.9585	57.4288	26.6648	66.8366	35.4904	57.8434	38.1506	76.0859	21.0775	79.935	11.2696	103.163	7.2759	71.6193	14.6579	8.06793	7.71545	41.2485	18.8337	8.12381	9.22091	32.0804	23.9136	40.9228	9.98071	25.465	6.11099	17.4998
FAM3A	0	0.489925	0.303599	0	0	0	0.337167	0	0	0.965612	0	0	0.179995	0.0967723	0.312581	1.61308	0.408234	0.436283	0.27508	0.356318	0.270179	1.08903	0.775022	0.398793	0.475057	0.392442	0.322038	0.324617	0.487497	0.353284	0.260105	0.509516	0.589758	0.305107	0.172211	0	0.178497	0.12749	0.434766	0.354364	0.262731	0.203757	0.292385	0.508554	0.45899	1.05309	0.245926	0.0571492	0
FAM3B	6.35019	4.95321	5.00824	2.20733	8.62055	0.289802	0.735897	0	2.18132	9.74057	5.63783	0.86034	8.61439	0.490584	10.2323	1.14037	14.6149	23.581	29.7446	0.148102	15.5425	1.65655	15.0274	0	3.21698	0.697277	4.87922	3.83579	9.72033	14.0412	5.10008	0	1.10532	0.832611	3.28196	0.712287	7.44303	2.72297	2.0579	5.73305	0	0	0.818872	0	2.27519	0	9.75842	0.687191	5.51827
FAM3C	5.58738	5.38629	6.75975	1.004	8.92194	0.715905	3.47597	2.47034	12.6765	2.80699	8.6736	5.31883	4.55689	2.42673	4.79913	13.8096	14.8594	16.0244	6.22695	8.74084	12.2609	22.5295	14.724	8.59304	7.23613	7.33392	8.56821	7.42112	8.60395	5.08673	7.47682	30.9934	16.6412	5.38292	10.7188	7.64315	5.43955	5.45562	6.58424	17.3029	3.94919	10.5611	9.94547	30.5406	8.18554	8.01036	12.0917	12.7347	5.16815
FAM3D	1.47406	17.5802	8.9	0.0515244	9.52458	7.4074	12.7958	12.2901	1.56082	23.3023	5.92841	0.460801	7.39261	2.7212	33.4542	21.5684	8.89079	5.85583	37.8605	5.61925	13.0468	0.377471	30.8099	0	28.108	16.7185	44.9852	3.65247	24.6848	27.8351	9.8697	0	11.415	17.8955	2.06067	2.73258	6.36667	2.59202	23.4809	26.1421	7.67879	0.402829	29.1291	16.9015	38.7519	0	6.46398	19.2921	10.0264
TACO1	1.62355	0.60292	0.513029	3.76455	1.23837	2.42559	1.94452	1.65492	0.428198	0.675258	0.393562	1.02049	0.345185	0.0951061	0.200494	1.12242	0.850081	1.92587	1.00997	3.46357	1.78094	0.221559	1.628	4.38233	3.03209	1.42122	2.78165	1.3025	1.82911	1.78246	3.03245	0.988831	1.7181	0.798398	3.29958	0.977026	0.344966	0.382688	1.8306	0.342129	0.887832	0.54495	1.33164	2.07963	2.44939	0.685162	2.08466	2.36215	1.92634
AFF1	0	0	0	0	0	0	0	0	0	0	0.133819	0	0	0	0	0	0	0	0	0	0	0	0	0.0116581	0	0	0	0	0	0	0	0	0	0	0	0	0	0	0	0	0	0	0.36382	0	0	0	0	0	0
GGPS1	0.198787	0.262445	0.269786	0.480822	8.76889	33.7768	0.397356	0.134341	0.0517887	0.620878	0.096133	0	0.22352	0.316734	0	0	0.359156	0.354151	0.192401	7.93243	0.210154	0	0	0.557229	0	0.0406469	0	0.280654	0.163302	0.38874	0	0	0	0.482086	0	0.0791266	0	0.0920264	0.142267	0.168523	0.410169	2.37885	0	0.478563	0.190023	0.405525	0.468387	0.123824	0.125533
NACA2	0	0	0	0	0	0	0	0.130705	0	0	0	0	0	0	0	0	0	0	0	0	0	0	0	0	0	0	0	0	0	0	0	0	0	0	0	0	0	0	0	0	0.103926	0	0	0	0.0843992	0	0	0	0
C9orf169	0	0	0	0	0	0	0	0	0	0	0	0	0	0	0	0	0	0	0	0	0	0	0	0	0	0	0	0	0	0	0	0	0	0	0	0	0	0	0	0	0	0	0	0	0	0	0	0	0
SKA1	0	0	0	0	0	0	0	0	0	0	0	0	0	0	0	0	0	0	0	0	0	0	0	0	0	0	0	0	0	0	0	0	0	0	0	0	0	0	0	0	0	0	0	0	0	0.0740883	0	0	0
PROX1	0	0	0	0	0	0	0	0	0	0	0	0	0	0	0	0	0	0	0	0	0	0	0	0.261179	0	0	0	0	0	0	0	0	0	0	0	0	0	0	0	0	0	0	0	0	0	0	0	0	0
TRUB1	0	0	0.121491	0.310736	0.24103	0.169876	0	0.0792321	3.25184	0	0	0	0	0	0.0102026	0	0.21822	0.400498	0.277963	0.0890355	0.0735305	0.0348409	0	0.145288	0	0	0	0	0.035711	0	0.0102572	0	0	0	0.227882	0	0	0.0352965	0	0	0	0.0703339	0	0.410027	0.0530154	0.0920161	0.0433066	0.431571	0.0891272
TRUB2	0.0354264	0.0530562	0	0	0	0	0.00962473	0.0307323	0.0139997	0	0.0139987	0.0352683	0	0	0.0306242	0.0200865	0	0.0202576	0	0.133075	0.0292318	0.0107929	0.00656642	0.132283	0	0.0413456	0.0508632	0.0663663	0.0260082	0.0132442	0.0144449	0.0072068	0.0141718	0.045166	0.013744	0	0.00459729	0.0292072	0	0	0.0113285	0.00810598	0	0.104055	0.0135575	0.0250364	0.0176806	0.0571828	0.0325366
BCLAF1	2.92086	5.58964	1.53043	0.909457	2.26663	2.44653	2.66261	4.58881	2.69528	5.19405	4.02631	5.12972	1.64312	4.54193	4.68217	5.24603	3.71417	3.59304	5.41541	8.89008	4.75541	7.95049	3.42432	14.0575	2.68071	8.10056	3.21631	5.29685	3.34964	3.15824	2.40518	13.4058	3.47434	5.61368	2.06815	6.12249	1.81363	2.72538	4.65088	2.85128	4.61553	5.03038	3.88115	10.4264	6.01975	9.08137	2.98793	6.86463	4.87744
PLA2G6	0	0	0	0	0	0	0	0	0	0	0	0	0	0	0	0	0	0	0	0	0	0	0	0	0	0	0	0	0	0	0	0	0	0	0	0	0	0	0	0	0	0	0	0	0	0	0	0	0
PLA2G7	0	0	0	0	0	0.0565243	0	0	0	0	0	0	0	0	0	0	0	0	0	0	0	0	0	0	0	0	0	0	0	0	0	0	0	0	0	0	0	0	0	0	0	0.114348	0	0	0	0	0	0	0
MARCKS	18.2402	22.4887	16.8669	21.3717	21.4009	27.2841	103.476	128.964	13.8147	22.7708	21.0482	12.7483	35.2874	32.1051	13.218	19.6223	34.6852	23.2601	28.8919	27.1169	30.0412	39.5677	32.7166	27.1723	31.4893	51.912	33.0293	28.2513	32.3647	45.4378	28.7062	78.7035	38.712	28.8072	22.0549	46.1894	12.1474	20.5732	31.5182	25.2945	22.7449	33.4432	2.23658	13.0527	33.6735	46.3021	35.2073	41.7031	30.9298
GDPGP1	0	0	0.0838926	0.113386	0.149954	0.372041	0.0211681	0	0	0	0.166883	0	0.0385089	0	0.229178	0	0	0	0	0	0.0432707	0.061121	0.0359434	0	0	0	0	0	0.050684	0.117775	0.127746	0.35974	0	0.0833734	0	0	0	0.140489	0.0472281	0	0.225696	0	0	0.0921257	0	0	0.151762	0.144296	0.0233449
ATPAF2	1.29901	0	0.109959	0.145973	1.30043	0.378144	1.29881	0.273517	0.496513	0	0	0	0.198885	0.188044	0.0804272	0.0813394	0.166661	0.150249	0.736859	0.19103	0.561461	0.61996	1.29605	0.759456	2.78893	2.26338	2.43956	0.441028	2.67409	0.442573	2.78989	0.755616	4.22471	0.418065	2.72889	0.123815	0.265585	0.78307	1.4184	0.252205	1.50234	0.287942	0.594277	1.51333	1.60378	0.681508	2.16227	0.451061	0.894267
ERBB3	0	0	0	0	0	0	0	0.0449093	0	0	0	0	0	0	0	0	0	0	0	0.0644348	0	0	0	0.173316	0.0857706	0	0.0403153	0	0.00494113	0	0.0557853	0.033171	0.0955578	0.00997897	0.0577007	0	0	0.0173738	0.05456	0.0553029	0.0687078	0	0.00902939	1.46611	0.0602665	0	0.0633723	0	0
ATPAF1	0.638533	0	0.101763	1.04923	0.789707	0.209979	0	0.30778	0.19357	0	0	0	0.0970781	0.205089	0	0	0.577196	0.662256	0.135046	2.3445	0.251473	0.104611	0.227763	1.00362	15.3622	1.08761	1.19731	0.308323	1.83026	0.249202	1.80783	0.162881	0.361608	0	0.999994	0	0.0723407	0.33568	0.151247	0.387547	0.0887228	0	0	1.52013	0.166281	0.125093	0	0	0.280066
SHC1	0.0744097	0	0.927374	0.455739	0.64095	1.96295	0.230292	2.49399	0.120807	0.290968	0.0784208	0.0662279	0	0	0.0501467	0.026885	0.319092	0.859839	0.142973	0.841883	0.25302	0	0.065068	0.0572548	0	0.102163	0.121275	0.405456	0.614461	0.076965	0.0964171	0.121225	0.0379292	0.476402	0.0742733	0	0.0421193	0.147315	1.91412	0	0.724125	0.070164	0.0558559	0.074136	0.177253	0.273382	0.0326759	0.580111	0.808908
PEX26	0	0	0	0	0.062452	0	0	0	0	0	0	0	0	0	0	0	0	0	0	0	0	0	0.0454028	0.0739841	0	0	0	0	0	0.0884655	0	0	0	0	0	0.029352	0	0.0380601	0	0	0.0998037	0	0	0.0985561	0.0451104	0.0997245	0	0	0.0433567
FPR1	0	0	0	0.105966	0.248942	0	0.10109	0	0	0	0	0	0	0	0	0.985483	0	0	0	0.188864	0	0.255235	0.267877	0	0	0.224866	0	0	0	0.183123	0	0.0867684	0.0701522	0.218497	0	0.459381	0	0	0	0.311623	0	0.325072	1.30949	0	0	0	0	0	0
FPR2	0	0	0.663972	0.200484	0	0	0	0	0	0	0	0	0	2.64975	0	1.68267	0	0	0	0.158745	0	0	2.22573	0	0	0	2.56795	0	0	0	0	12.9164	1.38829	1.77155	0	2.10561	0	0	0	1.09646	0	1.41328	0	0	0.0243384	0.330701	0	0	0
FPR3	0	0	0	0	0	0	0	0	0	0	0	0	0	0	0	0	0	0	0	0	0	0	0.0339425	0	0	0	0	0	0	0	0	0	0	0	0	0	0	0	0	0.0336416	0	0.0929827	0	0	0	0	0	0	0
TMEM109	5.09401	3.27456	22.5825	19.4691	19.4044	24.5837	21.9622	1.44427	2.07	1.57707	2.66513	5.97987	6.22324	6.60726	3.56101	12.6087	14.1778	3.15661	7.88185	4.05885	10.9827	16.4508	20.6937	5.53252	20.147	2.61946	22.0135	19.6688	17.2959	0.47497	16.9335	21.9217	25.7856	21.0767	16.2406	24.3708	7.94266	5.37548	24.1785	31.5873	5.30155	20.7127	25.871	13.4937	23.1107	27.555	12.7921	13.0216	13.2287
HIST3H2BB	0	0	0	0	0	0	0	0	0	0	0	0	0	0	0	0	0	0	0	0	0	0	0	0	0	0	0	0	0	0	0	62.0088	0	0	0	0	0	0	0	0	0	0	0	0	0	34.2357	0	0	0
TMEM102	0	0	0	0	0	0	0	0	0	0	0	0	0	0	0	0	0	0	0.0147895	0.188418	0	0	0	0.201212	0	0	0	0	0.0488802	0	0	0.131505	0	0	0.043516	0.00419422	0	0	0	0	0.0444938	0	0	0.128098	0.0300107	0.0527357	0	0.0783094	0
TMEM101	0	0	0	0	0.163727	0	0	0	0	0	0	0	0	0	0	0.412746	0	0	0	0	0	0	0	0	0	0.43852	0	0	0.223806	0	0	0	0	0	0.0316473	0.228509	0	0	0	0.467761	0	1.47638	0	0	0	0.542458	0	0	0
TMEM104	0	0	0.230857	0	0	0	0	0	0	0	0	0	0	0	0	0	0	0	0	0.166294	0	0	0.103562	0	0	0	0	0	0	0	0	0	0	0	0	0	0	0	0	0	0	0.156106	0	0	0	0.375929	0	0	0
SMPDL3B	0	1.38073	0.20184	0.261228	0.367067	0	1.29943	1.34438	0.037275	0.123961	0.105016	0.354353	0.239093	0	0.669115	3.61072	0.421306	0.181146	0.819779	0.628662	0.781871	2.87245	0.65452	0.041593	0.233581	0.622385	0.121905	0.708765	0.153378	1.4173	0.0315194	0.198545	0.140931	1.88118	0.0234621	1.00949	0.271424	0.826853	0.316081	0.176341	0.949045	0.517786	0.920562	1.83993	0.254103	0.0164587	0.0210258	0.539165	0.233443
VIMP	0	0	0	0.898084	1.10227	0.604296	0	0	1.18837	0	0.12613	1.00154	0.0636092	0	0.312211	0	0	0.624471	0.965103	0	0.752692	0.197111	0.534791	0.255403	0.425296	0.29154	0	0.143756	0	0.734666	0.154156	0.462983	0	0	0.184467	0	0	0.0226789	0.381262	0.499558	0	1.94938	0	1.17111	0	4.27391	0.186751	0.290426	0.112072
GHITM	12.5341	2.28935	0.0497679	1.48808	0	0	0.402728	0	3.69471	0.109359	7.5082	9.60827	0.524779	1.69182	5.91701	4.56857	1.5454	2.5382	3.54698	4.00561	2.86511	1.05429	4.85326	4.15787	19.4431	4.22497	6.57993	0.790759	20.9545	4.83181	8.8491	6.02974	14.7825	2.72508	15.8394	2.00022	1.47488	0.773113	9.52974	11.4713	1.24762	7.69062	5.36941	2.28904	15.6025	3.80549	9.36331	3.68748	3.23045
SMPDL3A	0.0970985	0.18235	0.586149	0.00979597	0.291311	0	0	0	0.019307	0.0579641	0.108067	0	0.780308	0.876784	0.467304	1.35923	1.32545	0.40545	0.340995	0.0823687	0.703503	0	0.489851	0.133727	0.158834	1.07869	0	0.149999	0.565448	2.03133	0.0829253	0	0.0334205	0.0641535	0.069002	0.269848	0.098182	0.150693	0.0733559	0.0225154	0.44356	0.106377	0	0.341329	0	0.283445	0.249604	0	0.455516
TRANK1	0	0	0.00264468	0	0.0100219	0.00714334	0	0	0	0	0	0	0.00497905	0	0	0	0.0086705	0	0.000672147	0	0.00920648	0.00206052	0.00707929	0.00263168	0	0	0	0	0	0	0	0.0031662	0.00327958	0	0	0	0.00271939	0.00110621	0.00790614	0.00279621	0.0194239	0	0	0	0.0108195	0.0124198	0.00347825	0	0.00459525
SPEN	0	0	0	0	0	0	0.00399015	0.000150742	0	0	0	0	0.000441701	0	0	0.00717476	0	0.324236	0.00185598	0.00408491	0.653838	0.188067	0.00533568	0.0352947	0	0.0291647	0	0.00937856	0	0.00420876	0	0.0287895	0.0208913	0.00300597	0	0.0148613	0	0.0133865	0.00253203	0	0.0105581	0.0103757	0	0.0987556	0.00263616	0.028518	0	0	0
FKBP1B	0	0	0	0	0	0	0	0	0	0	0	0	0	0	0	0	0	0	0	0	0	0	0	0.944675	0	0	0	0	0	0	0	0	0	0	0	0	0	0	0	0	0	0	0	0	0	0	0	0	0
FKBP1A	17.2896	25.5935	50.2839	27.6902	35.356	17.3765	29.0036	65.3197	21.0444	37.2746	21.6915	38.1598	38.6216	36.8599	16.375	27.1914	44.8217	47.5243	30.6901	31.7519	27.1356	17.3734	31.763	55.9588	27.9319	50.9299	20.0302	38.5841	34.7309	48.064	4.69896	35.2583	20.867	28.6479	20.0416	30.3572	10.2666	17.8587	20.7688	2.92589	11.0394	14.8746	15.6524	49.417	27.2418	34.6396	41.2804	38.4529	34.4895
MANEAL	0	0	0	0	0	0	0	0	0	0	0	0	0	0	0	0	0	0	0	0	0	0	0	0	0	0	0	0	0	0	0	0	0	0	0	0	0	0	0	0	0	0	0	0	0	0	0	0	0
PAIP2	0	0	0	0	0	0	0	0	0	0	0	5.72299	0.136214	0.26983	0	0	0	0	0	0	0.156679	0.563551	0.567354	1.98376	0	0.266527	0	0.380926	0	0.105132	0	1.41929	0.300193	0.964626	0.330474	1.17397	0.0749815	0	0.816398	0.189688	0.169168	0.124681	1.0358	0	0.590132	3.41309	0	0.672431	0.469912
STOML1	0	0	0	0	0	0	0	0	0	0	0	0	0	0	0	0	0	0	0	0	0	0	0	0	0	0	0	0	0	0	0	0	0.0124041	0	0	0.0383779	0.0177422	0	0.0276473	0	0	0	0.0332664	0	0	0.053974	0	0.0172865	0.0199437
FBLIM1	0.299345	17.8579	1.78132	0.237442	1.28567	1.70423	0	1.70887	0.219906	0.585797	0.746103	5.03037	1.00244	2.83017	1.75669	4.59853	22.3501	2.28071	1.16708	3.25701	0.571516	1.32888	1.00181	1.00593	0.314431	1.4756	0.405522	4.65236	0.38916	1.1932	0	0.862377	0.412054	1.30083	0	31.7899	0.342873	0.550609	0.578481	0.102518	1.06599	0.610218	0	5.81191	0.343668	33.0013	0.95242	2.48806	1.31956
TIMM8A	1.98702	0	0.793692	0.791442	0.592074	0	4.13307	0.271403	4.95937	0	0	1.09136	1.73157	1.08685	0	0	3.50974	3.40361	2.00971	5.97211	4.38271	0	3.906	13.6963	7.14917	7.1755	2.10519	6.20702	10.8677	4.9037	3.84925	0.518281	2.27162	17.6197	5.69617	2.40953	4.20061	4.91575	0	2.08984	0.520119	2.24824	0.660352	4.60582	1.76776	1.85256	4.80094	11.0975	7.02883
TIMM8B	0.475871	0	0	0	0	0	0	0.704565	0.935394	0	0	0.690625	0	0	0	0.568528	0.811394	1.44803	0	0	0	0.246775	0.278132	1.2583	1.78573	3.14046	0	1.22889	3.54681	0.859419	1.02998	0.201274	0.66928	0	2.54787	0.341847	0	0	0	0	0.670125	0.239582	0	0	0	0.354647	1.56738	0	0
DAXX	0	0	0	0	0.0282433	0.830717	0	0	0	0	0	0	0	0	0	0	0.132006	0	0	0.146565	0	0	0.105204	0.349673	0.140486	0.214663	0	0	0.123565	0	0.0561432	0.288643	0	0	0	0	0	0.0610426	0.130675	0	0.0621101	0.100757	0	0.0271107	0.0111737	0.1441	0	0	0.0873213
CDC16	0	0.113729	0.0357918	0.0437015	0.150449	0.512962	0.640409	0	0.164936	0	0.155028	0	0	0	0.0924719	0.412383	0.045794	0.0478075	4.35745	0.651752	0.117094	0.157928	3.61622	2.60598	0.705536	2.00376	0.806993	0.140585	0.38916	0.25559	2.50865	1.90715	0.0924612	0.215006	0.0781193	0.192981	1.81032	0.109225	6.17359	0.12883	0.481789	0.462505	0.200492	0.826199	0	0.143577	0.219743	0	0.101514
MET	0	0	0.0870802	0.125241	0.0657765	0.0206625	0	0	0	0	0	0	0	0	0	0.0220415	0.151784	0	0.00266024	0.0194626	0.00773529	0	0	0	0	0	0	0	0	0	0	0.00518072	0	0	0	0	0	0	0.0179457	0	0	0.00480829	0	0.114398	0	0	0	0.0259962	0
RMI1	0	0	0	0	0	0	0	0	0	0	0	0	0	0	0	0	0	0	0	0	0	0	0	0	0	0	0	0	0	0	0	0.076765	0	0	0	0	0	0	0	0	0	0	0	0	0	0.0386387	0	0	0
NT5C	7.67077	7.29109	6.16175	4.06616	6.71425	0.188789	5.86722	7.63783	0.914348	6.32389	2.96265	0.638608	7.71922	4.7691	2.48605	0.182639	5.63318	7.57472	2.01205	3.56478	2.84971	1.41648	3.0432	5.51307	2.90564	3.73267	2.95711	5.90933	2.05708	2.96118	2.31446	2.45022	3.06265	6.28781	4.58173	5.62378	1.7352	5.06867	5.4481	0.437273	4.16285	1.53656	2.28267	4.42764	4.14829	0.521308	4.93047	5.31589	8.47911
TBATA	0	0.102345	0	0	0	0	0	0	0	0	0	0	0	0	0	0	0	0	0	0	0	0	0	0	0	0	0	0	0	0	0	0	0	0	0	0	0	0	0	0	0	0	0	0	0	0	0	0	0
NT5E	0	0.211452	0.901962	0.196076	1.5306	1.90664	0.163133	0	0.24205	0	0.483446	0	0	0.494114	0.229926	0	0.583491	0.0393592	1.44327	0.23849	0.620291	0.118723	0.675839	0.0890732	0.0585383	0.390023	0.664308	0.396617	0.462141	0.948103	0.153745	0.502946	0.0921866	0.891916	0.349985	0	0.939804	0.0454345	0.771596	0.011919	0.679831	0.64647	0.106716	0	0.493681	4.56439	0.0653644	0.110669	1.65995
MAP10	0	0	0	0	0	0	0	0	0	0	0	0	0	0	0	0	0	0	0	0	0	0	0	0	0	0	0	0	0	0	0	0	0	0	0	0	0	0	0	0	0	0	0	0	0	0	0	0	0
MAP1A	0.00125488	0.161262	0.0205497	0.0144731	0.0360041	0.254061	0.150347	0.154691	0	0.00676166	0.0247914	0.0246766	0.0921854	0.109565	0	0.0175524	0.0153213	0.0319008	0.034869	0.015345	0.3605	0.0560357	0	0.355676	0	0.0177114	0.00829783	0.0716273	0	0.0322338	0.00564547	0.164578	0.0128912	0.119125	0.00562434	0.468488	0.0206783	0.0129779	0.00692769	0.0265268	0.00860217	0.263309	0.00220836	0.00247442	0.00298107	0.556133	0	0.0256564	0.0362547
MAP1B	0.193575	0.332109	2.69433	1.81782	0.256523	0.221946	2.28211	1.4131	0.089696	0	0.123179	0.819121	0.0337182	0.325617	0.0137971	0.646002	0.461916	0.0468749	0.636131	0.242763	0.362296	0.52501	0.258896	0.228614	0.29233	0.523727	0.24823	1.09586	0.386695	0.416698	0.164585	0.548995	0.195299	2.18105	0.383536	2.93812	1.08334	0.220831	0.870284	0.413542	0.313306	0.153178	1.34189	0.0587251	0.640864	2.83986	0.160073	0.500886	1.20216
TMEM200C	0	0	0	0	0	0	0	0	0	0	0	0	0	0	0	0	0.0119754	0.0166254	0	0	0	0	0	0	0.014174	0.0175517	0	0	0	0.0102975	0	0	0	0	0	0	0.170643	0	0	0	0	0	0	0	0	0	0	0	0
PDCL3	0	0.0266532	7.59499	12.4228	0.983115	0.776369	0.603464	0.526388	0.158707	0.878925	0.538374	0.343293	0.234859	0.760081	0.8935	2.48305	0.816235	1.70227	0.899496	1.53956	0.601155	2.4079	1.94059	3.65043	0.735706	4.27749	0.88738	2.06407	1.15274	1.47388	0.266577	2.60437	0.200146	1.3552	0.225447	0.637179	0.443745	0.565818	1.26085	0.739367	0.518001	0.982695	0.760697	1.43359	1.22576	3.87411	1.0352	1.8445	0.929228
UNC5B	0	0	0	0	0	0	0	0.585675	0	0	0	0	0	0	0	0	0	0	0	0	0	0.00812827	0	0	0	0	0	0	0	0	0	0	0	0	0	0	0	0	0	0	0	0	0	0	0	0	0	0.40112	0
VGF	0	0	0	0	0	0	0.0154605	0	0	0	0	0	0	0.0396697	0	0	0	0	0	0	0	0	0	0	0	0	0	0.00383138	0	0	0	0	0	0.013901	0.0227818	0.201019	0	0	0	0	0	0	0	0	0	0	0	0	0.0370185
CCM2	0	0.0765425	0	0	0.0334803	0	0	0	0.0231023	0	0	0	0.0155197	0	0.0542454	0	0.0136753	0.0320131	0	0.0260244	0.043452	0.112895	0.0414251	0.055138	0	0.00510766	0.0336859	0.173215	0	0.0443105	0.0163106	0.0188479	0.0131257	0.15698	0.0416976	0.142843	0	0.0425862	0.0306932	0	0	0.0317149	0.0510105	0	0.0413305	0.0520918	0	0	0.0252211
MAP1S	0.453944	0.636017	1.42767	1.63655	1.01198	1.04324	2.17663	2.16125	0.728127	1.05189	1.04398	2.91471	1.19753	0.760413	0.692091	1.4267	1.81471	2.47658	1.16318	0.803429	1.06554	1.21571	1.24051	1.76813	1.43518	2.13513	1.29426	1.20291	1.98229	2.24676	0.787574	0.521158	0.526482	1.74818	0.771529	3.08628	0.687413	1.13184	1.7089	1.01622	1.26983	1.50991	0.870719	2.16239	1.72869	2.48458	3.53463	2.67544	0.925754
FRMD8	0	0.155953	0.0567433	0	0.0492019	0.74583	0	0.191467	0	0.213123	0.0663725	0	0.068225	0.0615802	0	0	0.110561	0	0.314785	0	0.0561657	0	0.0798229	1.28258	0.0558737	0.226781	0	0.107276	0	0.161855	0.0256637	0.081997	0.0266734	0.288702	0	0.0923728	0.0714167	0.132883	0	0	0.0671847	0.106995	0	0.208873	0.0556069	0.0381821	0.0215841	0.0626952	0.0379292
CCP110	0	0	0	0	0	0	0	0	0	0	0	0	0	0	0	0	0	0	0	0	0.298172	0	0	0	0	0	0	0	0	0	0	0	0	0	0	0	0	0	0	0	0	0.0118984	0	0	0	0	0	0	0
IMMP1L	0.0591348	0	0	0	0	0	0	0	0	0	0	0	0	0	0	0	0	0	0	0	0	0	0	0	0	0	0	0	0	0	0	0	0	0	0	0	0	0	0	0	0	0	0	0	0	0	0	0	0
SPICE1	0	0	0	0	0	0	0	0	0	0	0	0	0	0	0	0	0	0	0	0	0	0	0	0	0	0	0	0.00645737	0	0	0	0	0	0	0	0	0	0	0	0	0	0	0	0	0	0.170178	0	0	0
FRMD6	0	0	0	0	0	0	0	0	0	0.00624019	0.00573884	0.00244542	0	0	0.0018548	0	0.0127021	0.00543382	0	0	0	0.000537718	0	0	0.00853173	0.0115719	0	0.0121432	0	0.00758816	0	0.0257201	0	0	0	0.0137968	0.0099179	0.00275545	0.00759242	0	0.00468222	0.00657909	0.0108555	0.00401036	0.00480778	0.0049018	0	0.0106463	0.00407834
PLCD4	0	0	0	0	0	0	0.0020434	0	0	0	0	0	0	0	0	0	0	0	0	0	0	0	0	0	0	0	0	0	0	0	0	0	0	0	0	0	0	0	0	0	0	0	0	0	0	0	0	0	0
PKNOX1	0	0	0	0	0	0	0	0	0	0	0	0	0	0	0	0	0	0	0	0	0	0	0	0	0	0.465523	0	0	0.0194812	0	0	0	0	0	0	0	0	0	0	0	0	0	0	0.112767	0	0	0	0	0
GNAQ	3.29773	1.36207	1.82065	0.182878	1.35645	2.46342	7.92511	0.576403	1.4594	2.92082	1.10036	0.578419	4.14014	0.515148	1.22388	0.874823	7.1526	4.38426	2.4991	1.62307	1.94282	3.9569	5.11735	1.72066	8.62651	6.13305	7.89762	4.25872	5.17672	6.75853	5.76663	3.5137	6.54795	4.65235	8.4422	7.48418	2.02769	2.1938	8.20828	4.01586	3.11361	1.19839	3.86902	6.0525	4.7205	3.03278	7.21136	3.80592	6.39189
PDP1	0.833329	0.54766	1.50413	1.69851	1.04106	0.716494	0.955832	0.349865	1.32514	1.1567	1.0522	1.24575	0.506356	0.579379	0.320285	0.446234	1.1678	1.5428	0.912925	0.520944	1.0053	2.32071	1.81353	1.01726	1.9737	1.11428	1.86254	1.39266	1.2426	1.43437	2.45773	0.654953	2.25014	2.77316	1.92282	3.02233	0.751245	1.01452	1.28086	0.358276	0.785381	0.581141	0.364141	1.79714	1.51816	0.0840105	2.35921	1.22905	1.01091
MED13L	0	0	0	0	0	0	0	0	0	0	0	0	0	0	0	0	0	0	0	0	0	0	0	0	0	0	0	0	0	0	0	0	0	0	0	0	0	0	0	0	0	0	0	0	0	0	0	0	0
PTCD2	0	0	0	0	0	0	0	0	0	0	0	0	0	0	0	0	0	0	0	0	0	0	0	0	0	0	0	0	0	0	0	0	0	0	0.0263874	0	0	0	0	0	0	0	0	0	0	0	0	0	0
PTCD3	0.604968	0.208384	0.697892	0.43026	1.04643	1.32396	0.294102	0.899693	0.7135	0.17933	0.275476	0.341183	0.145263	0.299178	0.655739	0.609606	0.632347	1.52453	0.641192	3.78028	1.51834	4.30136	1.13817	1.36757	2.13196	1.72238	1.26507	0.536184	2.25823	1.56538	2.08646	2.36445	1.78402	0.748548	2.83566	0.794415	0.206577	0.862755	0.981457	1.15357	1.88284	0.436201	0.649807	3.42102	1.62868	1.40088	1.07217	1.37219	1.11121
GNAZ	0.111901	0	0	0	0	0	0	0	0	0	0	0	0	0	0	0	0.124539	0.0982703	0.0999603	0	0.0595143	0	0.088754	0	0.399382	0	0.276639	0	0.300064	0.0719999	0.398855	0	0.706922	0.41431	0.620053	0.344967	0.0513411	0	0.497491	0.291341	0	0	0	0	0.242915	0	0.201884	0	0.280152
GNAL	0	0.516218	0	0	0	0	0	0	0	0	1.23304	0.616176	0	0	1.11296	0	0	0	0	0	0	0	0	0	0	0	0	0	0	0	0	0	0	0	0	0	0	0	0	0	0	0	0	0.662906	0	0	0	0	0
HLTF	0	0	0	0.0208069	0.0299052	0	0	0	0	0	0	0	0	0	0	0	0	0	0.290858	0	0	0	0	0.67174	0	0	0	0	0	0	0	0	0	0	0	0	0	0	0	0	0	0	0	0.00200823	0	0.0860533	0	0	0
AGFG2	3.7189	0	0.741372	0.145636	0.389153	0.0276466	0	0	0	0.0490612	0	0	0.106756	0.115774	0	0	0	0	0	0	0	0	0	1.29845	0	0.289195	0	0	0	0	0	0	0	0	0	0	0	0	0	0	0.032769	0	0	0.309197	0	0	0	0	0.0293081
AGFG1	0.235235	0.545716	2.06402	2.14547	0.740409	2.56699	1.84123	1.79593	0	1.03635	0.166917	0.151082	0.272746	0.484655	0.353022	1.94986	0.544267	0.946798	0.714204	0.826244	0.0138997	2.19196	0.787394	2.30681	0.379729	1.39659	0.88628	2.11068	0.741007	0.769312	0.393839	3.29785	0.634037	1.36699	0.472334	1.48936	0.393132	0.27093	0.767701	0.177184	0.615954	0.993844	0.263279	2.08621	0.579414	4.30652	1.58415	2.02885	0.882268
DPF2	0.273555	0.278242	0.281021	0.0556221	0	0.34111	0	0	0.108935	0.118937	0.356984	0.0647312	0.403141	0.00713792	0.240764	0.710702	0.416939	0.949873	0.485768	0.365554	1.03576	0.335799	0.187812	1.6393	0.946265	0.615547	0.482547	0.451126	1.25572	0.598632	0.472223	0.0430268	0.262794	0.578308	0.170753	0.511737	0.168143	0.459488	1.70787	0.455992	0.614854	0.600391	0.253865	0.766972	0.777955	1.14185	0.275073	0.843086	0.459783
DPF3	0	0	0	0	0	0	0	0	0	0	0	0	0	0	0	0	0	0	0	0	0	0	0	0	0	0	0	0	0	0	0	0	0	0	0	0	0	0	0	0	0	0	0	0	0	0	0	0	0
ASNA1	6.44397	8.51538	6.43565	7.63999	7.63922	3.24498	11.8879	6.00237	7.92106	7.88681	9.43722	13.9725	19.8591	9.96569	10.1659	15.8068	9.12673	7.04634	7.3245	10.7735	13.1551	12.5715	12.3711	26.6265	13.1696	13.3182	11.3204	12.6558	13.5894	12.7155	7.8682	14.967	11.7022	12.5543	6.88564	17.3823	3.35661	5.21101	9.13487	2.92623	10.1205	3.96062	6.56962	13.8368	9.48327	9.939	8.22729	8.31711	6.89642
RPS12	59.3911	71.8952	87.0349	48.9543	51.0352	65.4463	36.3868	80.2158	77.6637	81.0217	57.17	67.1214	59.6774	64.6033	81.146	54.4002	66.3687	51.9394	80.75	93.32	81.5341	62.1607	74.1611	165.437	50.1689	108.797	87.2117	135.151	74.613	81.1937	67.5718	92.5959	63.5999	84.9863	62.2932	60.6917	30.2856	43.5526	73.8904	18.3364	35.9142	31.7076	26.2885	136.104	67.221	54.8561	89.4284	83.1015	76.6601
RPL18A	32.9405	20.5765	53.027	42.8406	38.4106	60.9335	62.0335	32.8168	48.4137	14.5097	20.995	22.9994	12.2531	3.45056	60.3448	3.74667	35.1756	32.2268	29.7337	16.7131	34.205	31.6994	23.5028	38.0544	45.8353	21.5526	20.8843	16.2857	41.626	26.7996	25.721	14.9558	24.488	7.0963	31.52	2.31576	8.07313	9.79274	26.1582	6.30417	17.3901	7.78807	6.26473	30.1683	22.171	15.915	25.7678	21.6794	24.8076
KRT3	0	0	0	0	0	0	0	0	0	0	0	0.00317947	0.25915	0	0	0	0	0	0	0	0	0	0	0	0	0	0	0	0	0	0	0	0	0	0	0	0	0	0	1.48584	0	0	0	0.0162634	0.0681972	0.0549903	0	0	0
KRT2	3.01409	13.1025	26.4321	21.234	13.8175	28.8866	40.332	26.4603	16.0207	36.1598	16.1397	32.1299	181.634	131.547	20.6877	54.5173	15.3996	22.3608	25.4701	30.3588	20.1496	14.7209	27.754	25.7205	29.0201	43.5863	15.2124	28.3313	20.6823	45.0175	30.9231	46.0223	63.2522	54.8354	39.375	36.0713	12.7229	10.2597	36.2711	34.7504	11.442	31.4332	22.464	26.911	41.2904	74.6555	17.416	59.2883	26.1839
KRT1	33.8354	64.0927	178.443	89.382	55.2814	92.1484	140.866	76.015	75.5156	136.835	72.128	113.289	885.096	602.784	98.8595	171.589	84.9139	169.55	95.6103	113.753	93.8083	78.1173	103.701	111.862	86.7493	124.597	64.4036	121.969	63.9594	158.05	146.475	205.217	233.822	209.266	253.757	132.478	49.382	34.6062	137.094	140.579	54.9961	114.724	96.0909	95.6591	174.543	293.169	84.7919	186.249	61.2699
KRT7	0	4.09941	3.51395	1.36252	14.5709	3.75307	12.4511	117.083	0	29.0087	0.166308	69.9528	2.57156	75.658	0.764422	0	1.12596	0.900965	11.8298	0.128629	1.22336	0	1.47011	0	0.608139	42.6917	0.6156	38.6801	0.244344	107.444	0.432252	13.3229	4.01421	17.5699	0.036379	44.2428	1.83564	9.97056	11.3434	3.87746	18.1424	1.82308	0.973201	51.7996	13.4948	45.6157	4.37938	110.907	1.83023
KRT5	0.457942	1.90692	11.8493	6.41176	2.52217	3.01611	8.21199	4.26111	0.212269	3.44932	2.1425	2.57681	234.33	58.1611	2.683	7.16511	0.372008	6.9258	14.4088	4.64688	3.75732	0.955657	2.29646	5.06954	3.09232	3.75862	1.60883	5.16064	1.13341	10.8233	6.25214	7.70835	20.2999	7.11459	382.729	4.22493	1.817	2.10974	5.34757	6.71335	1.8986	6.40988	6.86503	5.00754	7.26983	18.3694	2.14317	8.37091	1.57694
KRT4	0	0	0	0	0.102096	0.0460768	0	0	0	0	0	0	5.65975	0.792138	0	0	0	0	0	0	0.0600313	0	0.692548	0	0	0	0	0	0.317706	0.272785	0	0	0.0574776	0.196606	0.161764	0	0	0.0168641	1.77531	0	0.0763122	0.10579	0	2.36551	0	0	0.016765	0	0
KRT9	12.5266	16.0876	22.2025	19.8735	12.2582	22.5534	57.9234	35.3275	27.4061	68.2862	27.5217	42.5346	364.347	341.887	36.1418	73.5829	33.3584	70.0684	50.245	43.095	43.8262	34.4327	36.6156	46.2975	41.086	44.7942	28.2253	72.2693	29.0473	65.0636	95.5636	135.45	78.2484	95.8123	131.057	75.3968	31.5843	19.7384	69.9602	59.5477	34.8325	52.8273	50.0139	46.6551	96.8021	189.884	51.8759	83.2459	30.3304
KRT8	679.606	1272.49	1368.24	395.182	1319.98	608.766	1142.16	2841.71	709.625	1424.6	873.496	525.463	1707.87	1500.95	977.043	1152.23	1224.13	1137.99	1067.5	2292.71	1207.26	611.364	627.741	255.353	750.336	1182.62	641.439	461.96	583.596	1418.68	713.234	849.44	610.038	915.864	494.08	1220.81	623.559	534.055	872.441	308.439	1311.28	184.485	313.42	878.174	817.459	723.429	1229.23	1152.87	1056.65
DACT1	0	0	0	0	0	0	0	0	0	0	0	0	0	0	0	0	0	0	0	0	0	0	0	0	0	0	0	0	0	0	0	0	0	0	0	0	0	0	0	0	0	0	0	0	0	0	0	0	0
DACT3	0	0	0	0	0	0	0	0	0	0	0	0	0	0	0	0	0	0	0	0	0	0	0	0	0	0	0	0	0	0	0	0	0	0	0	0	0	0	0	0	0	0	0	0	0	0	0	0	0
VPS45	0.527953	0.811815	1.26503	1.34566	1.08629	0.521986	1.04687	0.20607	0.10347	0.425802	0.210679	0.541258	0.17375	0.0360927	0.763888	0.334321	0.658792	0.330878	1.13792	1.49463	0.336368	0.517836	0.97345	2.1695	0.890841	0.46943	0.674958	0.261746	1.05148	1.07864	1.03385	1.54607	0.728191	0.581154	0.548988	1.16483	0.611407	0.615755	1.43077	0.760863	0.626142	1.20264	1.64465	1.44665	1.63337	1.32341	1.37679	1.07735	1.03181
VPS41	0	0.0279687	0.372605	0.298473	0.192754	0.280898	0.15198	0	0.0267818	0.0418769	0.0254118	0.115862	0.0513792	0.0846471	0.0556341	0.0463853	0.0790194	0	0.0363215	0.278705	0.0139465	0.125424	0.342491	0.259223	0.0549463	0	0.00785892	0	0.255613	0.600204	0.0098821	0.173112	0.0190262	0.154255	0	0.0144727	0.0119871	0.0555589	0.0920008	0.0156925	0.0817797	0.0197602	0.137534	0.0413908	0.135689	0.0360501	0.0391614	0.206967	0.217888
BCAP29	0.380567	0.0906459	0.423824	0.646051	0.537609	0.677615	1.80448	0.742111	0.954529	0.969038	0.352009	0.0746049	0.145944	0	0.128629	4.15723	0.128049	0.590313	0.508145	0.063287	0.0583416	0.631501	0.248401	0.247807	0.295534	0.669021	0.375118	0.516693	0.871343	0.812125	0.921155	1.5453	1.44554	0.077336	0.759261	1.22592	0.320725	0.287451	0.808678	2.06785	0.581741	2.21962	0.205086	1.34012	0.85508	0.332401	0.785146	0.762986	0.878657
TMCC1	0	0	0	0	0	0	0.0806218	0	0	1.9212	0	0	0	0	5.94397	0	0	0	0.0499154	0	0	0	0	0	0	0	0	0	0	0	0	0	0	0	0	0	0.00728603	0	0	0	0	0.0131891	0	0	0	0.0144034	0	0.0213756	0
TMCC3	0.136539	0.193625	0.0249252	0	0	0.205329	0	0.0890962	0	0.0543495	0.148168	0.336491	0.524746	0.515055	1.2941	1.01147	0.210687	0.238901	0	0.171962	0.0393085	0.25649	0.329329	0	0.170877	0.30849	0.24367	0	0.102562	0.0617495	0.215247	0.738093	0.269682	0.0351353	0.191816	0.0529388	0.12563	0.13536	0.474251	0.296812	2.80386	0.474297	0.733894	0.473243	0.15607	0.321409	0.260124	0.537825	0.159785
MAF1	0	0	0	0	0	0	0	0	0	0	0	0	0	0	0	0	0	0	0.131635	0.0462595	0	0	0	0.0458678	0	0	0	0.0618257	0	0	0	0	0	0	0	0	0	0	0	0	0	0	0	0	0.0343144	0	0	0	0
NMNAT3	0	0.0507317	0	0	0.456857	0.0731272	0	0	0.0915269	0	0	0	0	0	0	0	0	0	0	0.448546	0	0	0	0	0.153303	0	0	0	0	0	0.173732	0	0	0.277976	0.286461	0.0834327	0	0	0	0	0.0790895	0	0	0	0	0	0	0	0
NMNAT1	0	0	0.483765	3.03082	0.219435	0.0864037	0.312145	0.790856	0	0.453373	0	0	0	0.476238	0.34605	2.06123	1.17746	0.424001	0.254215	0.73967	0.605436	0.411002	0.998173	2.22927	1.22627	3.45125	0.554082	1.08048	0.889304	1.25988	0.274681	0.592294	0	0.0895633	0	0.517092	0.0447955	0.202926	0	0.661746	0.0160992	2.24788	0	3.83769	0	4.6817	0.594161	3.71584	0.222588
ALOX12B	0	0	0	0	0	0	0	0	0.125622	0	0	0	0	0	0	0	0	0	0	0	0	0	0	0	0	0	0	0	0	0	0	0	0.104442	0	0	0.0647548	0	0	0	0	0	0	0	0	0	0.0417647	0	0	0
CLPS	0	0	0	0	0	0	0	0	0	0	0	0	0	0	0	0	0	0	0	0	0	0	0	0	0	0	0	0	0	0	0.423522	0	0	0	0	0	0	0	0	0	0	0	0	0	0	0	0	0	0
RPL36A	1.15883	0.85512	0	0	0	0	0	0	0	1.25059	0	0	1.45214	0	0	1.61484	0	0	5.15788	3.86914	3.37476	0	1.7387	8.23642	0	2.54872	0	1.03482	0	2.48635	3.45114	0	1.19977	0	2.15768	0	0.23	0.417934	0.723945	0.25853	0	1.12569	0	0	0	0	0.683314	0	0
PPCDC	0.18255	0	0.376934	0.497661	1.75272	0.255588	1.94316	0.714065	0	0	0	0	0.0580242	0	2.06373	0.870803	0.164415	0.193559	0.348242	0	0	0.22856	0.624216	0.152071	0	0	0.669876	0.445844	0.384528	0	0	0.161728	0	0.381826	0.127954	0.150343	0.122356	0	0.145018	0.16152	0	0.24622	0	0	0.312333	0	0.0943895	0	0.154157
EPB41L3	0.307089	0.467911	0.642039	0.760869	3.21475	0.979932	2.46352	0.794292	0	0.15004	0.197885	0.0553389	0.164705	0.941548	0.0703233	0.129532	0.124892	0.0715383	0.576282	0.0452419	2.93066	0.186984	1.39243	0.19915	0.111616	0.463123	0.310694	0.53561	0.236801	0.757881	0.0225412	0.0821051	0.168959	0.734215	0.0879382	0.619511	0.165171	0.158246	0.773982	0.217726	0.0866536	0.479905	0.293873	0	0	0.00342857	0.0256648	0.198928	0.949516
EPB41L2	4.3795	9.03214	10.1672	24.6959	12.8571	17.2691	16.7303	10.3999	5.62075	11.7195	8.76839	9.10101	5.46245	6.35332	5.24621	1.87753	8.37159	5.90095	7.86686	6.76401	11.182	8.22093	8.2609	8.3495	7.97818	17.4793	8.22807	13.6911	7.75291	18.1571	7.12373	2.35838	7.58013	19.9711	6.05443	27.9219	5.7143	6.60015	11.49	5.7411	6.59119	7.13118	4.11171	7.25617	13.4699	5.56936	7.31975	4.82223	15.2718
EPB41L5	0	0	0.0826362	0	0	0.433362	0	0	0	0	0	0.0278311	0	0	0	0	0.159328	0	0.120702	0.0968818	0	0	0.0534182	0.810401	0	0.128316	0.0230154	0.0187357	0.251068	0	0	0.0214047	0	0.0183123	0.139645	0.0229937	0	0.11435	0	0.0292809	0.0435171	0	0	0.0325799	0	0	0	0	0
ACSS3	0	0	0	0	0	0	0	0	0	0.173983	0	0	0	0	0	0	0	0	0	0	0.00861043	0	0	0.368619	0	0.0250788	0	0.0556801	0	0	0	0	0.0210477	0.0240046	0.0100943	0.274758	0	0	0.0215513	0	0	0	0	0	0	0	0	0.0232207	0.0376698
ACSS2	2.09712	4.61328	4.6265	1.42317	3.68212	5.83742	2.95644	2.60168	5.5066	7.96841	3.31748	0.745502	4.2972	1.93259	3.55698	1.81754	6.1675	11.8253	4.1156	4.16606	4.57392	1.40308	5.92515	3.51574	6.43781	11.9376	4.1551	1.08614	6.58397	5.89787	7.40381	6.4699	5.22593	1.60622	6.35507	1.39903	1.24938	3.28561	5.80638	3.0551	6.8246	0.338439	1.05395	0.426952	4.68478	0.942179	5.67323	5.1029	6.9096
ACSS1	22.7941	2.93736	2.49751	0.0385068	2.53398	4.4936	4.72639	1.56863	21.8772	5.9412	2.31815	4.47192	2.36041	0.901918	4.52656	0.585603	7.99936	10.819	3.3824	5.01113	4.69547	4.51114	6.56223	0.292865	30.7563	5.43797	19.9578	2.38675	33.3725	3.212	46.9579	0.286737	20.2902	2.08636	47.9853	2.39383	2.29547	7.77513	10.2463	2.22672	4.67478	0.318089	3.90806	13.2561	11.9562	1.07395	23.1392	2.26686	10.2536
NCCRP1	0	0	0	0	0	0	0	0	0	0.0756833	0.143638	0.0606453	0.998226	3.39099	0.123373	0	0	0	0	0	0	0	0.111368	0	0.0290496	0	0	0.0547926	0.0231185	0	0	0.0230039	0.278974	0.00918362	0.205498	0	0.0164675	0	0.106568	0	0.0318984	0	0	0.424195	0.490856	0.145982	0	0.00444774	0.0520541
RHOXF2	0	0	0	0	0	0	0	0	0	0	0	0	0	0	0	0	0	0	0	0	0	0	0	0.549271	0	0	0	0	0	0	0	0	0	0	0	0	0	0	0	0	0	0	0	0	0	0	0	0	0
PLEKHM1	0	0	0.0465127	0.0633535	0	0	0.176765	0	0	0	0	0	0	0	0	0.0156485	0	0	0.00466601	0	0	0	0	0.0110128	0	0	0	0	0	0	0	0	0	0	0	0	0	0	0	0	0.011696	0	0	0.00936348	0	0.0153919	0	0	0.00800033
PLEKHM2	0	0	0	0	0	0.0892448	0	0	0	0	0.0774231	0	0	0.0255229	0	0	0.0105363	0	0.0228467	0.018808	0.0154782	0.0292247	0	0.240792	0	0	0.0307772	0.052355	0.0276968	0.0166753	0.0174194	0.108434	0.0287089	0.0394857	0.0189853	0.0571241	0.00716406	0.0165991	0	0.0378034	0	0.107419	0	0.0086682	0.0185497	0	0	0	0.0208449
ABCA13	0	0	0.038923	0	0.0449496	0	0	0	0	0	0	0	0	0	0	0.104439	0.0434682	0.000657934	0	0	0	0	0.00852183	0.128482	0	0	0	0	0	0	0	0	0	0	0	0	0	0	0	0	0	0	0	0	0	0	0	0	0
VPS4A	0.64272	0.949718	0.623929	0.14068	1.90689	0.922503	0.505873	1.35731	0.711929	4.4571	1.66369	1.01471	0.68567	0	0.42537	0.997458	0.61599	0.979268	1.40482	1.39438	0.529925	0.885966	1.53288	3.68155	1.9505	0.707568	1.78525	0.535975	2.99226	0.743444	0.243797	0.278593	0.174933	0.430841	0.595775	0.70845	0.360791	0.495159	0.0752881	0	0.746099	0.993717	0.12574	0.253887	0.86718	0.73341	0.849391	0	1.47389
VPS4B	5.89486	9.37944	8.84398	1.54389	9.89016	4.42463	0.800331	4.30224	3.57754	6.81264	7.44985	1.66843	6.80099	1.64163	7.09975	0.499816	6.11704	6.05453	5.79687	4.49475	4.80032	5.13553	3.31552	3.7707	3.49843	4.09189	3.39775	3.21662	4.32065	6.55819	4.26937	5.2921	2.6118	3.13903	2.21656	2.90849	2.42195	3.04329	2.96835	1.10055	2.9604	2.23343	0.798082	4.28848	3.84815	4.75892	4.5186	2.82087	3.42478
GMEB2	0	0	0	0	0	0	0	0	0	0	0	0	0	0	0	0	0.0485588	0.0596145	0.0281615	0.126755	0	0	0	0.101084	0	0	0	0	0	0.0655938	0	0.0463181	0.0373637	0.0812511	0	0.106667	0	0.0458189	0	0	0.0253138	0	0.0108062	0.141794	0.0151011	0	0.0761622	0.0213857	0
GMEB1	0	0.328861	0.044738	0.0201871	0.654379	0	0.023472	0.117885	0.0151823	0.0526485	0.035187	0.0334274	0.0720554	0	0.0346712	0	0	0	0.68633	0.107981	0.126657	0.166221	0.141414	0.201073	0.158066	0.279514	0.165678	0.147468	0.143861	0.205103	0.060634	0	0.0246074	0	0.0145667	0.120487	0.0393651	0.0264335	0	0.0279607	0.0731085	0.0401578	0.25743	0	0	0.207086	0	0.0681004	0.115751
SLC43A3	0.151259	0.236036	0	0	0	0	0.760562	0.29982	0	0	0.212077	0.653085	0	0	0.178651	0.509135	0	0	0	0	0.103012	0	0.234232	0.512855	0.204377	0.347851	0.223523	0.271514	0.173584	0.273104	0	0	0	0.217211	0	0.573265	0	0.131235	0	0	0.0424017	0	0	0.541258	0.235256	0.283222	0	0.191689	0.140436
SLC43A2	0	0.0344352	0.0387856	0.0643954	0	0	0	0	0.0810186	0	0	0	0	0	0.0857505	0.236545	0	0.0676934	0	0	0	0.273576	0	0.0813761	0	0	0	0	0	0	0.0631515	0	0.0687763	0	0.0524897	0	0	0	0	0.312551	0.0743481	0.311031	0	0.533452	0	0	0	0	0
SLC43A1	0	0	0	0.323211	0	0.131067	0.0985587	0	0.0680945	0	0	0	0	0	0.0583882	0	0	0	0	0	0	0	0	0.189058	0	0	0.0130332	0	0.260566	0	0.247009	0	0.813791	0	0.10092	0	0	0	0	0.119302	0.0396225	0	0	0.334442	0	0	0	0	0
CNTNAP1	0	0	0	0	0	0	0	0	0	0	0	0	0	0	0	0.0372992	0	0	0	0	0	0	0	0	0	0	0	0	0	0	0	0	0	0	0	0	0	0	0	0	0	0.00674632	0	0	0	0.0901166	0	0	0.0077353
DFNA5	0	0	0.0463968	0.7185	0	0.237187	0	0.0258584	0	0	0	0	0	0.19288	0	0	0	0	0	0.0122386	0.0330496	0.109459	0.0331278	2.57851	0.413618	0	0.0535844	0	0.52655	0.302677	1.84074	0	0	0.163544	0.348029	0.18164	0	0.0810937	0	0	0	0.536592	0	0	0	0.162072	0	0	0.0360603
UBE2O	0.0780199	0.28236	0.778108	0.345982	5.46651	1.5636	0.851449	0.889286	0.168731	0.166411	0.189558	0.0766022	0.260139	0	0.519129	0.106771	0.543119	0.524317	0.604063	0.512618	0.594975	1.11325	1.35928	1.67649	1.31043	0.675006	0.40908	0.706069	0.899892	0.903234	0.63402	2.1168	0.5358	0.304611	0.268881	0.399934	0.125678	0.64696	0.990209	0.0996205	0.396421	0.511321	0.534244	0.613617	0.690428	0.338317	0.584345	0.661369	0.410695
RRP36	0	0	0	0	0.0928357	0.224925	0	0	0	0	0	0	0	0	0	0	0	0	0	0.0235921	0.123267	0	0	0.465611	0	0.0270377	0	0	0	0	0	0	0	0	0	0	0	0	0	0	0	0	0	0	0	0	0	0	0
DCAF12	0	0	0	0	0	0	0	0	0	0	0	0	0	0	0	0	0	0	0	0	0	0	0	0	0	0	0	0	0	0	0	0	0	0	0	0	0	0	0	0	0	0	0	0	0	0	0	0	0
WNT2	0	0	0	0	0	0	0	0	0.0145251	0	0	0.0499225	0	0	0	0	0	0	0	0	0	0	0	0	0	0	0	0	0	0	0	0	0	0	0	0	0	0	0	0	0	0.0134703	0	0	0	0	0	0	0
FIZ1	0	0	0	0	0	0	0	0	0	0	0	0	0	0	0	0	0	0	0	0	0	0	0	0	0	0	0	0	0	0	0	0	0	0	0	0	0	0	0	0	0	0	0	0	0	0	0	0	0
SZRD1	0	0	0	0	0.0812741	0	0	0.158137	0	0	0	0	0	0	0	0.675712	0	0	0	0.62615	0	0	0	1.24157	0	0	0	0	0	0	0	0	0	0	0	0	0	0	0	0	0	0.0622286	0	0.678706	0	0	0	2.82081	0
LATS1	0	0	0	0	0	0	0	0	0	0	0	0	0	0	0	0	0	0	0	0	0	0	0	0	0	0	0	0	0	0.159855	0	0.00487828	0	0.0901036	0	0	0	0	0.245438	0	0	0	0	0	0	0	0	0.00533566	0
LRRN1	0	0	0	0	0	0	0	0	0	0	0	0	0	0	0	0	0	0	0	0	0	0	0	0	0	0	0	0	0	0	0	0	0	0	0	0	0	0	0	0	0	0	0	0	0	0	0	0	0
WNT4	0	0	0	0	0	0	0	0	0	0	0	0	0	0	0	0	0	0	0	0	0	0	0	0	0	0	0	0	0	0.277038	0	0	0	0	0	0	0	0	0	0	0	0	0	0	0	0	0	0	0
RIPK2	0	0	0	0.107717	0.112503	0.28429	0.0427812	0	0	0	0	0	0	0	0	0.0350602	0	0	0	0.057324	0	0.0781643	0	0.0595287	0	0.0113715	0.00216041	0.0564962	0	0	0	0.932348	0.0277877	0.0681999	0	0.925522	0.00141235	0.0470767	0.00451072	0	0.0392791	0	0	0.0333347	0	0.0236883	0	0.265629	0.00898168
BLMH	5.0305	1.33367	2.71361	4.40627	2.82441	4.30451	11.6405	11.8284	1.54531	2.56449	2.45782	2.34259	1.96265	2.26311	2.6247	2.99464	2.43488	2.72248	2.73277	3.48717	4.71781	6.45929	5.6142	20.4338	2.98715	3.52818	2.15947	2.43588	3.3227	3.52221	0.970381	4.62196	2.26677	1.86655	1.04674	6.39175	0.813102	0.555151	2.06634	1.52436	2.02902	4.68472	3.46504	7.55131	2.79567	8.37938	1.7111	1.89493	2.04487
CDHR2	0	0	0.0591027	0.0638571	0.100339	0.363911	0	0	0	0	0	0	0	0	0	0	0	0	0.00266865	0	0.18864	0.0049613	0	0	0	0	0	0	0	0	0	0	0	0	0	0.389859	0.000808057	0.00421336	0	0	0.912167	0	0	0	0.192494	0	0	0.607193	0
DCAF16	0	0	0	0	0.315143	0	0.143968	0.225028	0	0	0	0	0.127653	0	0	0	0.158998	0	0	0	0	0	0	0.742582	0	0.136188	0	0	0	0	0	0	0	0	0.0899979	0	0	0.0921711	0	0	0	0	0	0	0	0	0	0	0
RECK	0	0	0.0173892	0	0	0	0	0	0.0466163	0	0.0377169	0.0616121	0	0.0117571	0	0	0	0	0.0686192	0	0	0	0.306997	0	0.023046	0	0.014095	0	0.0720653	0	0	0	0	0.0718927	0	0.592444	0.0439914	0.0243181	0.0237144	0	0	0.00602377	0.0517519	0	0.058914	0	0	0	0.148684
CRISPLD2	0	0	0	0.0142061	0	0	0	0	0	0	0	0	0	0	0	0	0	0	0	0	0	0	0	0	0	0	0	0	0	0	0	0	0	0	0	0	0	0.00389219	0	0	0	0	0	0	0	0	0	0	0
GPRIN3	0	0	0	0	0.0419889	0	0	0.00454616	0	0	0.022832	0	0	0	0.00849145	0	0	0.0214782	0	0	0.0522422	0	0.0569684	0.0578821	0	0	0	0	0.0522829	0	0.00374698	0	0.0309362	0.0321834	0.00465087	0.107361	0	0.015958	0.222535	0	0.095016	0	0.0150864	0	0.0139465	0	0.0267559	0	0.0164944
ROGDI	0	0	0.816114	1.13165	0	0.303921	0	0	0.0422192	0	0	0	0	0	0.0324823	0.0718539	0.00696146	0	0.0412307	0.0368494	0	0	0	0.0946482	0	0	0	0	0.969392	0.162885	0.0120149	0	0	0	1.52101	0	0	0	0	0	0	0	0	0	0	0	0	0	0
INSR	0.012706	0.0652914	0.183993	0.0796636	0.0758381	0.324248	0.169086	0.0365186	0.0620012	0	0.0509479	0.191993	0.036391	0	0.0186548	0	0.0930484	0	0.0312793	0.0720632	0.0788362	0.0601206	0.0547725	0.941166	0.0590773	0.226668	0.0591521	0.0275034	0.0374054	0.0637202	0.0278607	0.0402543	0	0.0834003	0.031567	0.110761	0.0400524	0.118218	0.0648702	0.532624	0.0729002	0.0835982	0.0100758	0	0.0805033	0.138635	0.0872463	0.0267064	0.0106921
HIST2H2BE	103.134	166.951	4.17211	0	4.49459	14.5099	4.85256	3.64565	125.311	237.204	162.608	49.29	100.759	0	93.3472	37.3229	35.4775	75.5147	154.278	65.5659	139.401	81.7697	83.4184	95.2069	59.1412	113.718	70.5062	99.2	74.7715	110.05	85.1126	62.0088	84.6509	55.893	109.342	73.5782	0	73.6318	74.1485	28.7458	62.6297	38.1602	31.3072	55.0337	61.8931	34.2357	92.0617	39.8596	121.115
SPTBN5	0	0	0	0	0	0	0	0	0	0	0	0	0	0	0	0.00709742	0	0	0.00277335	0	0	0	0.623053	0	0	0	0	0.0317091	0	0	0	0	0	0	0	0	0	0	0	0	0	0.0353247	0	0	0	0	0	0	0
SPTBN4	0	0	0	0	0	0	0	0	0	0	0	0	0	0	0	0	0	0	0	0	0	0	0	0	0	0	0	0	0	0	0	0	0	0	0	0	0	0	0	0	0	0	0	0	0	0	0.47084	0	0
SPTBN2	0	0	0	0	0	0	0.017533	0	0	0	0	0	0	0.0266078	0	0	0	0	0	0	0	0.00285865	0.00928757	0	0.0263223	0	0.0163237	0	0.0234786	0	0.0121579	0.13949	0.0685703	0.00587153	0.0393427	0.00620702	0	0	0.00167887	0.00211735	0	0.0018286	0.0091778	0.00129868	0.0546403	0.0291213	0	0	0
SPTBN1	30.3638	36.2132	30.5619	10.3073	34.4692	24.613	44.2638	33.515	29.4419	43.2693	30.6281	34.2353	36.8762	35.5186	26.0259	41.5528	38.1947	43.0205	29.7386	40.9517	32.3169	28.2843	39.1838	42.1659	35.8837	46.5092	35.3953	40.2179	34.1755	44.3269	42.8532	20.5279	42.3072	38.8448	38.9502	90.7388	21.8173	26.6604	37.6416	21.8982	30.1347	25.7816	24.3134	43.9723	44.5015	33.6108	42.2763	45.7103	42.241
KLF13	0	0	0	0	0	0	0	0	0	0.0646131	0	0	0	0	0	0	0.0311343	0	0	0.0813833	0	0	0.0249063	0.0641884	0	0.121184	0	0	0	0.0761058	0	0	0	0.0616432	0	0	0	0	0	0	0.00669146	0	0	0	0.0271708	0.0916073	0	0.110133	0.0118346
KLF12	0	0	0	0	0	0	0	0	0	0	0	0	0	0	0	0	0	0	0	0	0	0	0	0	0	0	0	0	0	0	0	0	0	0	0	0	0	0	0	0	0	0	0	0	0	0	0	0	0
EBAG9	0	0.0876515	0.756033	0.580249	0	2.83157	0.376968	0.409455	0	3.19829	0	0	0.216643	0	0	0	0.421365	1.15137	0.21723	0.144808	0.225836	0.263161	0.325645	0.250587	0.803383	0.512996	0.63463	0.317988	0.433328	0.0286463	0.527554	0.417432	1.28149	0.586599	0.394045	0.514305	0.201439	0.0914669	0.84332	0.324488	0	0.214951	0.327308	0.974989	0.356631	15.993	0.713878	0.412977	0.524734
RNF170	0	0.194277	0	0	0	0	0	0.0845372	0.206114	0	0	0	0.26466	0	0	0.14429	0.889959	0.518672	0.150349	0.439664	0.381159	1.20635	0.667457	2.10986	0.950056	0.111623	0.755601	0.776584	1.60404	0	2.30826	0.964262	1.52675	0.329426	1.14746	2.93236	0.208802	0.418116	0.766571	1.87077	0.662504	1.69352	0	0.452106	1.25593	1.88262	0.435432	1.92606	0.667981
KLF16	0	0	0	0	0	0	0	0	0	0	0	0	0	0	0	0	0	0	0	0	0	0	0	0	0	0.0284684	0	0	0	0	0	0.100173	0	0	0	0	0	0	0	0	0	0	0	0.0556159	0	0.0443024	0	0	0
RBMY1E	0	0	0	0	0	0	0	0	0	0	0	0	0	0	0	0	0	0	0.0590661	0	0	0	0	0	0	0	0	0	0	0	0	0	0	0	0	0	0	0	0	0	0	0	0	0	0	0	0	0	0
GBE1	1.64871	3.1726	4.00165	4.4212	2.62929	4.24629	5.84625	0.311447	1.83229	1.36023	2.63161	5.89834	0.732794	1.88248	2.29572	4.67144	1.07897	0.976329	2.1897	2.52245	1.10362	0.977809	3.77313	3.71307	2.58254	1.53125	3.95827	1.98965	2.82474	3.78356	6.40124	0.821251	11.7271	4.50835	5.77826	5.20044	2.18442	1.87782	5.50202	6.794	1.70217	4.28622	3.28598	1.91068	2.95567	4.8333	1.63521	3.77585	3.74735
TYRP1	0	0	0	0	0	0	0	0	0	0	0	0	0	0	0	0	0	0	0	0	0	0	0	0	0	0	0	0	0	0	0	0	0	0	0	0	0	0	0	0	0	0	0	0	0	0	0	0	0
PCNA	0	3.53819	9.76068	3.31342	6.64303	14.7516	13.3327	27.3905	4.75041	6.49897	4.67521	14.0896	3.18819	32.3738	8.42699	23.3911	5.56118	16.8433	8.73426	40.2268	6.60768	44.3886	9.29861	36.5699	6.27407	49.0532	4.96967	12.2492	8.91945	11.5682	4.12848	66.3868	7.77192	15.9796	3.07634	24.5699	1.50879	8.14858	4.36608	3.58222	5.74224	4.10779	4.04753	50.1801	3.34281	10.7206	2.48108	4.56263	5.74455
SLC44A1	0.741991	0.507986	0.183886	0.181951	0.377506	0.0486231	1.5839	0.796918	2.56218	1.43549	2.0551	0.121408	3.71873	0.259302	1.36317	0.68347	1.5468	1.73066	1.06125	0.803926	0.746643	0.731616	1.73855	0.372512	7.2269	0.746695	0.659066	0.444085	2.34564	1.12093	1.62588	2.2121	0.920428	0.821625	1.39922	1.10115	1.52059	1.58564	1.65163	0.731993	0.828013	1.21332	0.938404	1.24492	1.04872	1.00151	3.58021	1.5522	2.41868
SLC44A2	3.86229	1.65009	2.09454	0.0385764	0	0.818195	1.64532	1.79989	3.96758	2.97805	4.47112	0.193386	1.25216	0.317959	3.71796	0.287445	3.63677	3.63076	3.83493	0.42139	0.217235	0	3.45884	2.2532	3.3393	1.58147	1.80278	0.401079	2.82437	1.64203	3.80397	0.446595	6.74827	1.96508	3.3375	0.80249	1.1504	0.363102	1.50784	1.23235	0.273372	0.317155	1.94352	0.531254	2.96958	0.793567	7.18791	0.726106	2.68422
SLC44A3	0	0	0.0923265	0	0	0	0	0.398419	0	0	0.0755158	0	0	0	0.0683957	0	0.0389382	0.0275872	0	0.0510429	0	0	0.0249741	0	0.0766945	0.0231319	0.259491	0	0.134997	0	0.0191995	0	0.121635	0	0.297243	0	0	0	0.0321833	0.0267878	0	0	0	0	0	0	0.0554526	0	0.0279145
SLC44A4	0	0.182958	0.747295	0	0.0423393	1.92335	0.527939	0	0.164373	0.114362	0.307151	0	0.32914	0.0428837	0	0.819215	0.630686	0.0595624	0.224462	0.089864	0.159487	0.710491	0.261692	0	0	0.639121	0.214534	0.0611082	0.219101	0.934246	0.200278	0	0	0.959027	0	0.180391	0.382217	0.043223	0.289221	0.419296	0.450352	0	0	0.184265	0.190354	0.104715	0.735817	0.682283	0.0820198
ZBTB7B	0	0	0	0	0.0493249	0	0	0	0	0	0	0	0	0	0.0150524	0	0	0.0512562	0.0896083	0.044506	0.083661	0	0	0	0	0	0	0	0	0	0	0	0	0	0	0	0	0	0.0393985	0	0.385977	0	0	0	0.0395801	0	0	0.0693507	0
MSI2	1.44851	2.2428	0.643477	0	0.625119	0.324667	0	0.152225	1.81694	0.582415	0.417315	2.54836	0.29773	0	2.76961	0	1.22122	0.945767	1.16887	2.54038	1.09403	2.27382	1.47897	1.68404	1.60155	1.80724	1.6556	1.85687	2.95162	2.23131	1.81095	0.415444	1.77731	2.67726	0.621995	2.36291	0.637184	1.15868	1.78657	0.725344	0.780489	1.51926	1.46924	10.973	1.69629	4.62958	2.14313	4.37267	3.19656
MSI1	0	0	0	0	0	0	0	0	0	0	0	0	0	0	0	0	0	0	0	0.341107	0	0	0	0.584619	0	0.161989	0.0968646	0	0	0	0	0	0	0	0	0	0	0.0262307	0	0	0.0656456	0	0	0	0	0	0	0.133651	0
PCNP	0.430171	3.43799	1.7779	0.793551	1.571	3.99769	0.233191	3.41593	0	20.4126	1.78255	2.28496	1.816	4.10644	2.4839	5.44289	40.1955	49.2477	4.97218	4.88759	10.7315	3.10422	0.838	20.7125	0.479442	2.3214	0	1.44306	1.33237	0.707319	0.483763	4.88164	0	0.688168	0.266544	0	0.567443	2.89967	1.90388	1.48226	1.43998	1.12942	0	9.74595	0.712629	2.89774	2.95804	4.70486	1.72708
UBE2R2	0.297339	0.770929	0.603267	0	0.643856	0.321407	0.574988	1.43359	0	0.780029	0	0.188662	0.562489	0.63834	0.221152	0	0.239171	0.790355	0.681819	0	0	0.373226	0	1.5807	0.438731	0	0.426823	0.223749	3.98647	0.161438	0.732531	0	0	0.408321	0	0.869964	0	0.298223	0.431036	0	0.649352	0	0	1.02784	0.649511	0	0.795673	0.499997	1.11782
ENGASE	0.0209274	0	0	0	0.0275807	0.00580602	0	0	0	0.0926486	0.0323187	0	0	0	0	0	0	0	0.046007	0.610701	0.0326597	0	0.0864531	0	0.0638571	0.0122276	0	0.0119027	0.0350212	0	0.0356302	0.163131	0.0255926	0.113329	0	0.0249757	0	0.0944373	0.121387	0.0384596	0.0338752	0.0377931	0.0489649	0.0530237	0.00489699	0.0466332	0.0409623	0.0160651	0.00585976
SAMHD1	7.24768	19.2307	26.8203	35.2721	14.5582	31.7446	52.7299	22.6765	6.54537	26.6972	15.9489	27.1288	7.18014	15.9441	20.6943	22.5221	19.851	16.2717	15.5089	9.90085	23.7841	57.7715	42.7344	48.494	23.0167	40.8429	25.2885	36.2337	24.3369	60.9785	9.40293	152.578	25.3575	47.9727	5.47937	48.6876	9.87203	13.6705	26.1905	6.97884	9.55169	20.6795	21.4005	21.5086	34.3089	23.3351	10.0109	29.474	26.088
DNPH1	8.95062	17.1221	27.5075	4.55255	38.6285	5.80992	9.66891	17.0928	10.0271	24.5502	16.3004	16.9605	12.2468	12.1594	13.4095	1.15875	6.28939	8.02585	12.414	13.4253	17.4023	5.6933	14.5504	13.4996	7.33836	12.2877	14.5856	13.9433	5.09378	13.3134	9.56996	12.3456	10.598	18.2892	9.18506	16.0783	6.28418	12.1627	10.8198	2.46339	9.84158	3.62839	7.03363	14.8425	12.3742	3.32788	10.0726	6.82674	14.4452
RPA1	2.11844	2.18456	5.24655	3.86116	3.70288	6.50643	3.35074	5.42117	1.22648	2.83105	6.22774	2.09512	3.0004	2.6885	2.70417	2.71465	2.84696	3.23227	3.83434	4.36217	3.51445	11.6477	5.59095	20.8991	2.72211	5.24144	2.80576	4.65574	7.95127	3.34961	1.82916	14.0876	3.43126	7.75931	1.18596	4.68358	1.43203	1.68171	5.79289	0.781729	2.47678	3.36971	2.55022	9.52184	5.92342	8.49377	2.08113	3.08694	3.29721
RPA3	2.02572	1.57901	2.39242	5.00242	1.15832	0.984658	0.593	1.51927	0	1.90339	1.05956	1.39171	1.38576	3.62153	0.834763	0.726682	2.6736	1.01075	2.87929	3.27126	3.30249	2.32966	9.95389	30.4613	0.619685	8.66872	0.376239	5.7532	1.3397	4.04447	0.359288	7.01875	0.233225	5.79357	0.483748	7.49747	0.48047	2.00007	5.64401	0.377683	0.470278	0.620977	0.694139	3.46198	2.96756	1.60379	2.09375	0	2.89721
RPA2	0	2.55515	4.38909	2.57959	3.16375	0	2.57502	1.97501	0.191795	1.35108	0.440196	2.10357	1.09121	1.20421	1.96358	2.50761	2.45077	2.08851	2.90828	2.71165	2.04038	4.34676	3.35938	21.1357	3.82568	5.5435	1.35105	2.97467	0.503188	2.46076	1.54334	5.81854	0.664319	5.74785	0.230501	2.78673	0.505684	1.71182	1.74768	0	0.674454	0.0998487	0.302772	3.07304	2.55648	1.22677	1.67457	0.603654	4.01439
TENC1	0.843227	0.397383	0.361004	0.0313993	0.113345	0.0470022	0.531138	0.0216216	0.0647389	0.0612323	0.212879	0.28156	0.0786154	0.121224	0.0158875	0.00472745	0.5104	0.177306	0.264003	0	0.22636	0.0292531	0.154466	0.0200517	0.599705	0.497772	0.352191	0.810761	0.699157	0.808406	0.395348	0.008741	0.45076	1.26381	0.203611	1.50447	0.301079	0.187319	0.882859	0.241421	0.0177004	0.0634178	0.528483	0.0533083	0.581721	0.0816635	0.129239	0.151644	1.16215
NDUFS1	38.4639	11.6605	2.73033	0.748791	2.85334	0.803149	2.43751	0.508324	49.9873	16.8595	13.1229	13.1793	12.5315	8.98031	17.4923	5.38578	27.1331	23.7507	16.7174	12.8016	22.3226	21.2457	35.0356	2.93245	67.1398	28.1351	63.182	13.2971	68.1967	15.597	66.7248	11.9543	55.4696	18.0269	57.2088	14.4171	10.3668	15.9167	35.7496	12.2681	15.5582	5.63204	16.9048	19.4056	43.3869	9.69661	49.3759	22.4075	27.2442
NDUFS2	28.2206	10.7205	0.700826	1.56368	0.974417	1.14244	2.90438	0.891656	33.5224	16.1301	7.62071	10.6534	10.3484	4.64263	15.7866	13.7828	18.1766	22.043	12.863	11.6544	16.4515	12.4794	24.5208	4.50486	49.9435	24.1349	49.8569	9.86234	49.2536	12.2498	60.6689	8.26202	47.1903	19.8612	70.1733	12.6997	6.22456	14.7118	34.0751	28.5047	10.7599	6.81825	16.8234	14.4008	23.8268	9.74008	28.6491	15.0255	17.7901
NDUFS3	24.1408	9.0993	3.41257	1.55897	4.43782	1.95281	6.34279	2.03838	27.0975	7.22926	5.89105	10.2071	10.3132	6.86016	12.8354	6.49417	18.6561	21.22	12.6267	12.2258	18.0747	12.6014	26.4597	4.43241	37.0668	31.2999	51.2968	12.8589	52.4821	12.777	44.6464	13.5969	40.6704	15.0503	50.9625	11.5449	7.9861	13.7533	30.4478	15.0738	11.6565	6.84016	21.0825	19.6826	40.6464	11.0993	33.7108	15.3705	19.4293
COQ9	13.4584	1.99393	4.26603	2.22678	6.69387	0.376081	6.79472	2.34952	14.9676	2.11274	3.80931	3.18803	3.37842	2.48416	2.39061	0.592233	3.8688	6.76683	4.30096	6.30934	5.83182	1.89872	5.99839	2.67009	19.0478	5.67507	9.79172	1.94319	16.8168	9.7028	20.0232	0.117891	11.426	4.78409	18.533	2.43857	1.2035	3.58613	5.63585	2.9893	4.04525	0.788559	1.00021	3.78695	8.30054	1.43526	9.16167	2.76472	5.51892
NDUFS5	31.8958	8.67798	0.138221	0	0	0	0	0	24.7545	13.1661	5.14767	2.04173	4.82277	0.491238	21.2978	4.85851	26.4048	27.8606	10.9423	1.95272	17.5522	14.0902	8.6643	1.07118	52.5695	7.53872	28.9515	3.51603	50.1052	10.3735	7.47565	3.30534	11.7984	4.9725	10.3414	2.18383	2.38791	2.66207	4.80562	7.33847	3.57214	0.643569	4.95801	9.8948	15.3535	4.55426	20.3474	13.0948	19.2877
NDUFS6	0.961124	0.783193	0.184676	0	0	0	0	0	2.84065	1.36851	0.799484	0	1.95782	0.166057	1.24089	0.416288	1.52984	1.51221	0.435093	0	1.75243	0.436773	2.29785	0.244623	1.17935	0.431342	1.83773	1.41193	2.58996	0.281513	2.43585	0.186424	1.86624	1.05882	4.38158	0.560175	0.616231	1.20484	1.23062	0.983011	0.401918	0.369469	0	1.89848	1.80871	0.144146	4.98442	1.61661	1.57956
NDUFS7	6.56182	1.42154	0.576129	1.47513	0.0528781	0.138836	1.92716	0	3.68896	3.14036	0	0	5.32081	1.56853	0	1.86826	6.89883	15.3468	5.08766	1.16712	5.93023	1.07843	5.41868	1.58542	20.4729	6.05582	13.3498	1.03532	27.2228	1.49265	22.0463	0	10.6054	3.3727	23.8528	0	2.53383	9.28594	8.8391	4.78426	12.625	0.620905	10.6967	2.67601	11.8694	0.796199	20.463	6.77842	4.2478
COQ5	3.29256	1.45624	1.15609	0.284996	4.02444	1.0311	1.0085	0.51488	2.71604	1.04271	1.23566	0.103014	0.966051	0.227236	1.07222	0	1.48171	2.15731	1.25695	1.03799	2.21923	0.480711	1.06128	1.43025	5.8301	2.73998	3.91821	0.856378	5.10887	2.73885	8.93808	0	2.94747	2.44253	4.84945	0.740623	0.359693	1.35533	1.40165	0.83384	2.05361	0.376495	0.276836	2.95879	2.6319	0.931235	4.00973	1.51982	2.61703
C1R	1.31165	1.01354	1.15806	4.18362	1.1753	3.0162	1.83725	0.964228	0	0.445521	1.29715	0.464275	0.500144	8.11636	0.165937	3.06248	0.869939	0.525353	0.801458	2.84748	1.04158	4.32564	1.65053	0.797197	0.0608798	1.41204	0.316807	2.79214	0.176454	1.06611	0.229868	4.25594	0.819279	4.19577	0.322955	4.0038	0.957311	1.24095	1.05444	0.345754	0.561139	1.03324	5.42206	1.22397	0.720205	4.27214	0.565487	5.41161	0.559604
COQ7	0.179714	0.511348	0.511285	0.270838	0.564361	0.319946	0.415379	0.341018	0.551426	0	0	0.241197	0.382596	0.202071	0.294318	0	0	0.345641	0.0966791	0.304723	0.584629	0.529217	0.290591	0	0.887768	0.0366552	2.11092	0.183145	2.08126	0	0.883745	0	1.29574	0.843277	1.42337	0.196137	0.316267	1.13503	0	0	0	0	0.157095	0	0.233457	0	1.24558	0.339859	0.213515
COQ6	1.04729	0.241504	1.73277	0.737796	0.714138	4.94607	0.65585	0.25011	4.19767	0.18999	0.276597	0	0.580081	0.203686	0.322458	0.119368	0.704504	0.203078	0.615126	0.0190838	0.651568	0.0990513	0.767565	0.432887	2.4921	0.8227	2.47093	0.19393	1.89624	0.5473	2.58715	0	2.41352	0.816656	2.10786	0	0.341689	0.552658	0.72561	0.0381631	1.07042	0	0.361973	1.31936	0.766926	0	1.02014	0.0833347	0.809372
UFD1L	1.0599	1.73225	3.52968	3.02116	5.20047	0.878626	4.44915	6.1662	2.26849	2.65456	2.00623	3.05265	1.33213	1.18278	2.70986	1.34422	2.69445	2.38785	2.17756	7.22857	1.45586	0.925269	2.58291	9.23355	2.30368	6.40511	1.19891	2.8035	4.05054	6.13653	1.55097	5.4808	2.18688	2.80448	2.01468	3.30367	1.01677	1.87269	2.48576	0.0937692	1.69428	0.520759	0	2.42358	1.65444	0.580234	2.64913	1.69965	2.59476
ILF3	9.84247	22.7697	45.1537	39.5471	28.5505	31.7928	30.5084	37.6522	12.8075	42.0108	20.4377	26.3959	10.3072	11.8043	25.0099	22.173	17.341	22.2481	21.9049	28.4664	19.1502	43.7412	22.2792	75.4948	19.5149	33.7438	21.2434	30.9857	20.0175	21.7779	18.7905	49.7331	17.4516	31.4144	13.2503	30.7823	11.441	19.851	32.0267	14.1665	22.819	30.4231	19.091	61.7634	29.8557	47.6242	21.5377	41.2299	22.4463
ILF2	15.2884	23.0962	23.9322	47.6842	21.9504	41.3686	45.4134	29.6988	22.6338	29.1421	30.2883	40.5061	16.314	16.6771	32.3908	33.1611	24.574	22.8473	20.9682	42.1092	24.5598	53.6797	40.5618	88.7213	29.8857	58.7897	35.0863	40.2544	33.1556	34.3727	23.5034	70.6949	32.4955	48.0485	24.5738	54.8271	12.7089	21.2293	40.1578	23.165	27.9192	36.155	29.4226	64.3966	43.4217	64.9759	22.728	40.3625	31.2881
HBM	0	0	0	0	0	0	0	0	0.2018	0	0	0	0	0	0	0	0.0580299	0.0865244	0	0	0.0743111	0.304422	0	0	0	0	0	0	0	0	0	0	0	0	0	0	0	0	0	0	0	0	0.264109	0	0	0	0	0	0
FAM198B	0	0	0	0.194476	0	0	0.00234561	0	0	0	0	0	0	0	0	0.0958338	0	0	0	0	0	0	0.0627119	0.0513633	0	0.0549363	0	0.0760276	0	0.0478199	0	0	0	0.0430318	0	0	0	0	0	0	0	0.132891	0	0	0	0	0	0.0640711	0
ZRANB3	0	0	0	0	0	0	0	0	0	0	0	0	0	0	0	0	0	0	0	0	0	0	0	0	0	0	0	0	0	0	0	0	0	0	0	0	0	0	0	0	0	0	0	0	0	0	0	0	0
ZRANB2	0.660707	0.411432	1.74593	0.964323	0.837465	1.02069	0.90705	0	0.177496	1.72124	0.930761	0.294018	1.34862	0.0296674	1.68244	0.462666	0.228888	3.12472	2.47632	1.50742	2.5963	0.559175	5.30557	10.1203	0.612952	2.19409	1.35505	2.07061	0.79615	0	1.24263	3.59529	1.76455	1.38225	1.06624	2.28684	0.486915	1.01984	1.67504	0	0.982893	3.76349	0.15299	1.75662	0.57393	4.55342	1.29256	1.29315	1.34061
HBD	79.9861	131.253	264.785	1111.36	951.423	171.073	544.407	144.189	140.584	96.4803	226.879	194.921	329.453	406.178	352.592	441.75	337.908	254.222	387.582	390.485	131.274	125.087	311.397	96.9633	186.378	123.163	168.403	97.7664	105.592	119.726	98.8986	362.658	126.825	108.137	94.8936	61.8464	108.359	23.4716	230.019	90.9362	59.6602	95.0839	674.002	224.676	297.82	963.493	214.451	136.515	103.478
HBB	5438.75	6366.09	5256.45	11458.2	10575.9	7409.21	6444.62	4624.85	7216.62	3673.45	7425.68	7883.98	9359	11248.7	9941.96	10824.2	5848.12	3267.98	10034.6	8962.81	4859.59	5984.52	7304.94	3114.35	3479.93	3960.12	5749.42	4396.41	3521.47	2753.74	3365.7	8849.44	4551.77	3296.57	3184.33	2068.19	3490.76	1128.7	8210.89	3340.52	1991.32	2631.26	24751.5	7188.08	7109.47	16436.3	3895.82	5171.67	5931.89
CHMP2B	5.07578	1.84826	0.0543692	0.0479836	0	0.0422396	0	2.36264	0	3.26751	0	0	1.6902	1.8706	0.654454	1.48588	0.118706	9.74731	4.55702	1.52704	1.68414	3.04972	0.763642	0.536711	0	4.62623	2.19983	1.2834	18.0074	2.11694	0.620128	0.750108	0.63834	0.333413	0.480736	0.231086	0	0	2.00167	0.286206	0.955088	2.98589	0	0	0	0.76053	0	1.04665	0
KLK8	0	0	0	0	0	0	0	0	0	0	0	0	0	0	0	0	0	0	0	0	0	0	0	0	0	0	0	0	0	0	0	0	0	0	0	0	0	0	0	0	0	0	0	0	0	0	0	0	0
MUC20	0	0	0	0	0	0	0	0	0	0	0	0	0	0	0	0	0	0	0	0	0	0	0	0	0	0	0	0	0	0	0	0	0	0	0	0	0	0	0	0	0	0	0	0	0	0	0	0	0
CHMP2A	1.63176	3.89095	4.49882	4.40854	2.43022	5.88799	2.45833	0.800723	2.43311	14.5741	5.27056	4.64627	3.62569	5.12731	3.4078	5.04464	6.09293	3.77851	6.4394	7.91553	3.97232	1.80542	3.32797	8.21589	2.32974	2.71113	3.23067	6.00148	5.47575	3.38598	3.98255	2.23657	2.2075	3.16151	2.03869	5.17958	1.18401	2.34062	1.65979	2.53832	5.11683	2.34733	0.980795	4.54283	2.34	3.2855	2.20585	2.9596	4.32399
ATP9B	0.00937302	0.235987	0	0	0	0	0.0948133	0.315588	0.00722211	0.333372	0.0429878	0.1116	0.0138754	0	0.0967649	0	0.0309728	0.0190867	0	0	0.0336657	0.237474	0	0.00470727	0.0537205	0.0467118	0.034804	0.0260069	0.0209765	0.0765879	0.0404472	0.0769404	0.0338576	0.0429319	0	0.0688504	0.00606787	0.0352607	0.0170182	0	0.0840978	0	0	0.00479342	0	0	0.0161779	0.0229333	0.0230774
ATP9A	0	0	0.187859	0.00883087	0	0.305561	0	0	0	0.0647403	0.515801	0	0.179236	0.0326606	0.317274	0.845713	0.21864	0.202325	0.344176	0.25162	0.0547418	0.81428	0.0814048	0.0765461	0.0447508	0	0.0675378	0.0496496	0.128112	0.212189	0	0	0.0367325	0.18694	0.0294017	0.849436	0.219637	0.0736522	0	0.137771	0.0176138	0	0.042918	0.129237	0	0	0	0	0
HBZ	0	0	1176.53	5784.48	0	0	0	0	0	0	0	0	1021.06	12.1741	0	0	13.9854	14.8942	915.036	727.087	0	0	0	0	17.5139	0	185.237	0	0	4.97332	0	0	0	0	295.761	229.142	0	0	0	0	0	0	273.148	0	338.138	17.1749	0	0	0
RREB1	0.0852184	0.0893441	0	0	0	0	0	0	0.0113223	0	0.0130809	0.0100312	0	0	0.0126855	0	0.0140331	0	0.0104434	0	0	0	0	0.022019	0.0107456	0.0128744	0.00941403	0	0.0206854	0	0	0.0271452	0	0	0.00638323	0	0	0.00381497	0.00975522	0	0.00553176	0	0	0.0356205	0	0	0	0	0
TPX2	0	0	0	0	0	0	0	0	0	0	0	0	0	0	0	0	0	0	0	0.0222229	0	0	0	0.591194	0	0.0423114	0	0	0	0	0	0	0	0	0	0	0	0	0	0	0	0	0	0.690641	0	0	0	0.129093	0
DENND2A	0	0	0	0	0	0	0	0	0	0	0	0	0	0	0	0	0	0	0	0	0	0	0	0	0	0	0	0	0	0	0	0	0	0	0	0	0	0	0	0	0	0	0	0	0	0	0	0	0
DENND2D	0.867433	0.664675	0.266384	1.05579	0.115016	0.0854842	0.460966	0	0.433188	0.491324	0	0	0	0.260447	0	0	0.556876	0	0	0	0.0508637	0	0.518182	0	0.080297	0.194704	0	0	0.794858	0.528718	0.0802111	0	0.458223	0	0	0	0.105999	0.188077	0.333301	0.105783	0.105725	0	0.25701	0	0.184841	0.0865414	0.16339	0.196657	0.692175
WWC3	0	2.73949	0	0	0	0	0	0	0	0	0	0	0	0	0	0	0	0	0	0	0	0	0	0	0	0.00873408	0	0	0	0	0	0	0	0	0	0	0	0	0	0	0	0	0	0	0	0	0	0	0.00409885
PPT1	2.3906	0.975048	4.62695	3.92451	0.692445	10.5834	3.97999	0.967412	0.179949	1.00031	0.874997	1.83875	0.757391	6.74953	1.7588	3.28074	3.36689	3.69224	4.00271	8.21876	2.02605	0.531621	7.4823	20.1262	2.19402	9.44605	6.83866	12.2768	6.1325	9.61375	3.31842	7.01973	3.91638	5.01412	2.69414	5.66498	2.47702	3.08442	4.21778	1.84147	1.35471	6.04199	3.60285	18.3808	3.46346	7.88393	3.94676	6.70636	5.80318
RABAC1	0	0	3.10484	2.30055	7.26968	0.292009	0	0.654784	0	2.289	2.78216	0.404645	2.83551	0	7.02977	12.6773	0.482787	6.93374	7.69762	8.79144	2.72603	0	8.89608	3.36997	4.2712	0	0.411108	0	2.69867	0.69469	5.46663	0	4.97141	0	3.8088	0	0.157417	1.19833	0	5.85168	0	2.45419	4.32314	0	3.62436	9.64082	0.278147	3.85945	2.19881
INPP4B	0	0.0844026	0.0840639	0.123017	0.126908	0.0213133	0	0	0.0192683	0.0144508	0.0212204	0.0834713	0.120565	0.0161563	0.0551331	0	0.168924	0.208309	0.0613522	0.0856721	0.048691	0.0180937	0.0227169	0.019555	0.0769973	0.046299	0.024597	0.0162528	0.0339807	0.143564	0.0261571	1.69741	0.0172611	0.137823	0	0.127589	0.0739051	0.12726	0.022006	0	0.105127	0.0200336	0	0	0.013904	0	0.0255168	0.284164	0.0352668
INPP4A	0.0185957	0.0412358	0.180758	0.0337638	0.0859823	0.042576	0.0195881	0.0539058	0	0	0.0605514	0	0	0.0240186	0.0394894	0	0	0	0.0362792	0.0204937	0.0184962	0.0303184	0.140942	0.0187922	0.0123904	0	0	0.701979	0.0377729	0.0285109	0	0.0938746	0.0372445	0.117092	0.0162158	0.0311799	0.0621307	0.0173825	0.238928	0.0154922	0.0540047	0.0209536	0.100947	0	0.0706473	0	0.0411532	0.0319322	0.0629818
MICAL1	0.482014	2.81714	1.07849	0.641466	1.41989	2.32859	2.2758	0.107641	0.46389	0.483075	0.274092	0.518655	0.88277	0.449925	0.825964	1.61957	1.18048	1.80883	3.79113	1.52336	1.0934	1.33576	6.60188	7.21163	0.992259	1.90539	0.800893	0.77172	1.90395	3.56914	0.655758	2.87563	0.744534	1.05561	0.393112	2.47945	0.847461	2.22711	1.69482	1.39471	3.49722	3.60482	1.90646	11.2798	5.16071	1.40711	1.84907	1.76993	4.52994
MICAL2	0	0	0	0	0	0.0237792	0	0	0	0	0	0	0.0164116	0	0	0	0.0353201	0	0	0.21665	0.022936	0.0844138	0	0.0246983	0	0	0	0.0483384	0	0.0361058	0	0.0812093	0	0	0	0.0224791	0	0	0	0	0.0141448	0.485613	0	0.0643	0	0.265101	0	0.195483	0
MICAL3	0	0.00786301	0.0261883	0	0	0	0	0	0	0.00059196	0.00388056	0.00095575	0	0	0.0224629	0.0409108	0.0192231	0	0.0085648	0.0269934	0	0.0308902	0.0244301	0.0231521	0	0.0433619	0.00353998	0.0120555	0	0.0124104	0	0.0104334	0	0	0	0	0	0.00188089	0.0120576	0	0.0163455	0.00475592	0.00596429	0	0	0.0195886	0	0.0128151	0.000473599
PHC1	0	0	0	0	0	0	0	0	0	0	0	0	0	0	0	0	0	0	0	0	0	0	0	0.0227836	0	0	0	0	0	0	0	0	0	0	0	0	0	0	0	0	0	0	0	0	0	0	0	0	0
PHC3	0	0.0892184	0	0	0	0	0	0	0	0	0	0	0.052951	0	0	0	0.0903537	0	0	0.0599739	0	0.0771948	0.0976127	0.115678	0.0628399	0.161766	0.1233	0.103586	0.125017	0.0896705	0	0.0994707	0	0.16088	0	0	0	0	0.10122	0	0	0	0	0	0	0	0	0	0
GPR107	0.0128438	0.0908722	0.257581	0.0036577	0.400485	0.171558	0.1128	0	0	0	0.285826	0	0	0	0.224262	0	0.0142702	0.021814	0.398587	0.00828902	0	0	0	0.143366	0.0102131	0.0108887	0	0	0.174957	0	0.119557	0.216888	0	0	0	0	0	0	0	0	0.0060142	0.107418	0	0.115583	0	1.60514	0.00836504	0.00629355	0.00809052
GPR108	0	0	0.253458	0.113332	0.473662	0.503572	0.0377709	0	0.0920577	0	0	0	0	0	0	0	0.210369	0.149847	0.0272119	0.0451842	0	0.204023	0.318256	0.284749	0.341044	0.325697	0.332947	0.174178	0.0207521	0	0.211219	0.0398834	0.00492103	0.177146	0.137176	0.237302	0.109315	0.10182	0.281433	0.118257	0	0.10429	0	0.206861	0.246166	0.30685	0	0.266789	0.248252
SMDT1	1.7248	2.22864	0	0	0	0	0	0	2.67466	3.10472	2.86853	1.27215	1.74524	0.266807	2.8813	1.31703	1.65113	3.243	1.00322	0.82295	0.610289	1.00903	0.906174	0.647151	1.0874	1.45666	1.10734	0.669624	2.03193	1.73721	0.251614	0	0.783901	0.949346	0.260085	1.23622	0.223045	1.16599	0.177737	0.592098	0.787817	0	0.281114	1.77839	1.00899	1.31853	1.25838	0.710252	1.36553
UBE2G1	0.769016	0.695873	1.08356	0.622346	0.069065	0.648512	1.72994	2.10194	1.83138	0	0.891706	1.01692	0.898759	1.16692	1.59581	1.24757	1.00451	0.746029	1.45087	0.585215	1.24668	1.62185	0.322792	3.7715	1.57209	2.31292	1.64928	1.58054	1.28152	1.77852	0.851733	2.55081	0.798686	1.42917	0.84163	1.27662	0.560459	0.951736	1.32774	0.126546	1.2793	0.273776	0.313112	1.45726	0.944713	0.707921	1.30129	0.67434	0
IGSF1	0	0	0	0	0	0	0	0	0	0	0	0	0	0	0	0	0	0	0	0	0	0	0	0	0	0	0	0	0	0	0	0	0	0	0	0	0	0	0	0	0	0	0	0	0	0	0	0	0
ZNF362	0.00500767	0.104833	0	0	0	0	0	0	0.025833	0.0104435	0	0	0	0	0	0.0574607	0	0	0	0	0	0	0	0.0114044	0.00849243	0	0.0250328	0	0	0	0	0	0	0	0	0	0	0	0	0.00973886	0	0	0	0	0	0	0	0	0
SAFB	2.37357	3.53552	0.564828	0.29747	1.41408	0.896733	16.5076	9.33343	2.26742	5.94826	2.65552	3.99177	3.20028	4.74949	3.67667	5.28657	6.5983	5.43366	14.8032	8.4584	5.16772	5.9866	8.98115	30.1256	3.27324	12.4665	3.75335	7.66076	10.2316	11.5416	2.06623	13.2162	3.96891	8.00022	1.52886	8.41332	1.58779	2.93708	4.52138	3.2766	3.38012	6.26747	4.02353	8.32261	4.0857	9.80502	2.77428	4.86705	5.14991
GRXCR2	0	0	0	0	0	0	0	0	0	0	0	0	0	0	0	0	0	0	0	0	0	0	0	0	0	0	0	0	0	0	0	0	0	0	0	0	0	0	0	0	0	0	0	0	0	0	0	0	0
EMC10	0	0	0.606165	0	0.677417	0.611467	0	0	0.335395	0	0	0	0	0	0	0	0	0.406867	0	0.363046	0	0.0106969	0	0.347654	0.368212	0.546311	0	0	0.410196	0	0.565877	0	0.680255	0.547164	0.400479	0	0.0231488	0	0.299504	0.244264	0	0.177014	0.269411	0	0.199704	0	0	0	0
PRF1	0	0	0	0	0	0	0.00614055	0	0	0	0	0	0	0	0	0.0201226	0	0	0	0	0	0.0261377	0	0	0	0	0	0	0	0	0	0	0.0140023	0	0	0	0	0	0.0223095	0	0	0	0	0	0	0	0	0	0.0166164
MGMT	0.164701	0.282524	4.27573	3.01242	2.27533	6.59457	0.322242	0.845084	0.0896522	0	0.152573	0	0.154212	0.229168	0.024775	0	0.991102	0.511016	0.220013	0	1.54328	1.20106	1.99474	4.42716	0	2.49878	1.00092	2.62245	0.324947	1.25824	0.108636	2.35525	0.468997	1.09992	0	0.533724	0	0.594848	0.284104	0	0.139444	0	0	4.62082	0.370352	0	0.902726	0.660093	0.412491
FTSJ3	0	0	0.0290156	0.0595231	0.0553068	0.0751764	0.505244	1.63636	0	0.0227249	0.895823	0	0.0289539	0.133825	0	0	0.276274	0.266696	0.234219	2.87706	0.182494	1.04861	0.482152	2.53072	0.504292	0.704236	0.0926311	1.15761	0.308711	0.399531	0.102048	3.45891	0.342836	0.621231	0.0281106	0.62004	0.0628829	0.0572423	0.405362	0.324964	0.826107	0.505737	0.639776	2.82953	0.757972	1.9113	0.0391286	1.34047	0.452708
H2AFX	0	0	1.90331	0	1.17401	0	0	0	0	0	0	0	0	0	0	0	0	0	0	0	0	0	0	0	0	0	0	0	0	0	0	0	0	0	0	0	25.6525	36.6371	0	0	0	0	38.3795	103.704	0	0	0	0	0
H2AFY	36.1704	28.4954	6.87138	11.4263	9.90958	3.20144	19.443	6.47741	34.7807	34.3234	33.2533	37.2422	19.9489	25.259	39.9106	14.2287	38.1997	34.2659	36.4252	46.0989	38.6872	29.2739	30.3712	21.7276	38.0731	30.8351	21.092	34.5773	34.6026	32.8506	29.8476	20.1142	27.001	46.1764	26.2702	40.686	16.7732	18.2646	44.8724	12.7525	34.4137	18.316	19.928	38.3427	42.6269	20.9029	26.2334	33.7871	56.849
TMEM189-UBE2V1	2.93318	0	0	0	8.07909	9.38258	0	9.2513	5.08781	4.43347	2.96991	5.54537	0	0	3.72259	2.54946	7.65349	0	4.81144	0	0	6.07309	0	0	9.61913	8.77983	6.76365	0	11.1297	7.00277	4.63825	5.22769	0	5.77133	0	5.81515	2.25447	2.23507	0	2.00967	1.98763	3.26676	1.29654	6.49022	3.57209	4.76677	0	7.09197	4.50373
RNF7	0	0	0	0	0.223298	1.97926	0	0	0	0	0.391783	0	0	0	0	0	0.370125	0	1.30424	0.0591707	0	0	0.0424232	0.50883	0	0	0	0	0	0	0	0.337525	0	0	0	0	0.036288	0.227473	0	0	0	0	1.34221	0	0.337747	0	0.968449	0	0.68707
RNF5	0	0	0	0	0	0	0	0	0	0	0	0	0	0	0.618816	0	0	0	0	0	0	0	0	0	0	0	0	0	0	0	0	0	0	0	0	0	0	0	0	0	0	0	0	0	0	0	0	0	0
RNF2	0	0	0	0.16977	0	0.285721	0.0934263	0	0.0986941	0	0	0	0	0	0	0	0.021971	0.216101	0.0887181	0	0	0	0	1.10561	0	0.0495344	0.174296	0.0911956	0	0	0	0.223539	0.063201	0.0912817	0	0.260609	0.354649	0.0423998	0.231774	0.0457528	0.00851691	0.0810536	0.150753	0.927502	0.141539	0	0.118908	0.190383	0.307604
ZFHX3	0	0	0	0	0	0	0	0	0	0	0	0	0	0	0	0	0	0	0	0	0	0	0	0	0	0	0	0	0	0	0	0	0	0	0	0	0	0	0	0	0	0.0208396	0	0.027167	0	0	0	0	0
WDR1	69.4007	103.952	94.2657	30.9699	82.3797	72.7691	31.1966	56.8693	63.7997	78.504	65.6377	86.1964	64.1637	69.4967	79.9813	77.4943	64.19	79.269	65.0491	61.5396	78.2063	98.4631	88.9798	56.7676	58.4784	70.3212	78.4431	88.5969	64.2712	97.2476	58.6349	62.88	65.9216	95.9193	55.8396	97.2836	28.2582	35.9156	52.0701	11.6241	36.2689	16.3944	20.2707	63.8122	56.464	39.2145	76.3241	61.9796	97.2663
C20orf27	0	0.476364	1.72487	2.00914	3.97043	1.13251	4.31942	1.87274	0	0	0	0.570447	0	2.7119	0	3.03126	0	0.139168	1.44	1.29779	0.677425	0.892187	1.74744	6.72256	0.228337	2.67693	1.72129	0.519146	1.39302	1.59695	0	0.73814	0	0.733464	0.0288846	0	0.0488482	0.302825	0	0	0	0	0.233201	0.899487	0.0436865	0	0	0.323341	1.05008
CLTA	23.2343	28.2129	22.996	5.27144	10.2828	19.6156	61.6777	93.9215	25.7386	39.6143	34.0129	33.292	20.7243	15.278	30.7486	19.7715	32.7802	10.8056	20.6405	11.7631	25.1834	45.0276	27.9714	114.246	16.8651	19.8822	97.9073	49.862	39.0897	28.1829	26.5781	31.3596	31.0508	29.3505	28.9664	45.6589	16.9525	33.0503	48.9856	7.92669	22.1968	9.42265	18.9988	33.6217	47.0951	39.7568	28.389	37.7171	31.5264
PPP1R21	0	0.0858925	0.850384	0.108645	0.364861	0.520732	0.248974	0.0371505	1.43913	0.236755	0.0445371	0.0162341	0.470205	0.246159	0.216156	0.102643	0.45157	0.0788622	0.570298	0.448884	0.571465	0.3248	1.00749	1.02031	0.593176	1.10502	0.545437	0.793967	0.636682	0.749366	0.381766	0.538372	0.157943	0.160333	0.32828	0.837058	0.616148	0.206026	0.578467	0.295746	0.189758	0.252115	0.287563	0.263305	0.944655	0.145879	0.420325	0.403794	0.735718
CLTC	45.6951	54.5787	63.2237	77.029	63.666	67.1241	75.1361	40.5915	55.528	59.6449	49.1132	48.2855	57.9796	35.2387	64.8387	83.4553	62.5661	69.1647	58.4761	66.0693	56.0665	93.0914	76.2336	97.4926	68.4639	62.8711	70.2899	64.7788	77.3906	65.1103	71.2044	91.7609	78.0361	57.6918	72.9051	90.1887	32.2034	33.715	62.6954	41.6898	35.6356	42.3858	63.978	72.0992	74.9056	67.0748	59.4213	66.6019	60.8571
CLTB	20.6547	35.782	1017.08	494.845	13.0171	13.7856	42.9248	561.275	13.8253	935.607	21.9752	27.3409	40.7704	29.9844	428.14	483.993	43.4991	46.506	29.3345	22.6414	35.5972	29.1438	22.7404	7.04471	46.8631	36.9285	654.007	23.5327	692.311	46.413	488.115	21.7738	24.6994	20.0973	26.8337	32.6016	16.2016	223.298	29.2533	13.274	272.986	9.76536	5.17291	278.313	585.439	647.358	35.8573	944.393	28.678
TMEM159	0	0	0	0	0	0	0.147497	0	0	0	0	0	0	0	0	0	0.276884	0.341851	0	0.371167	0	0	0	0	0	0.209793	0.155554	0	0	0	0	0	0	0	0	0	0	0.158026	0.314486	0.326199	0	0.371162	0	0	0	0.906516	0	0.506437	0
RRAGA	0.512312	0.651506	0.525078	0.815878	0.82306	3.97823	3.65021	0.160116	0.540866	0.215827	0.207608	1.14299	0.258782	1.05075	0.682597	2.19581	0.575384	0.795421	0.217216	1.00237	0.0988702	0.551063	0.612673	0.846019	0.618856	0.790243	0.680238	0.583916	0.274709	0.804993	0.556728	1.64418	1.09625	1.07143	0.351021	2.23325	0.417802	0.347532	0.393897	0.635707	0.377259	0.813203	0.142403	1.97771	1.3204	1.15126	0.214571	1.2455	0.583274
NGLY1	0	0	0.164953	0	0.102981	0.0234051	0.339404	0	0.0604436	0	0.271613	0.104302	0	0	0.29729	0	0.290109	0.451524	0.0724773	0.0231794	0.170585	0.155789	0.634474	0.204718	0.452119	0.218936	0.653205	0.0694824	0.6675	0.0953156	0.232618	0	0.307085	0.304876	0.170674	0.211314	0.0862376	0.193865	0.307557	0.348537	0	0.456948	0.334573	1.30237	0.2977	0.0739532	0.308851	0.394886	0.235844
ADRBK1	0	0.234655	0.548748	0.244763	0.25304	1.21239	0.606341	0.264514	0.0879153	0.122266	0	0.505093	0.237833	0	0	2.28087	0.758693	0.714419	0.589965	0.935726	0.848399	1.36903	7.29422	1.27821	0.45535	2.12253	0.998431	2.05503	0.244679	1.11967	0.280291	0.903791	0.70946	1.89487	0.190268	1.12061	0.480943	0.375205	0.474171	0.911626	0.325495	1.14968	0.255001	1.06049	0.491877	0.605662	0.119066	0.534474	0.418874
FLG	0	0	0.000826298	0.000982955	0	0	0	0	0	0	0	0	0.70783	0.0330131	0	0	0.0226916	0.00417381	0	0	0.00210138	0	0	0.0115274	0	0.00473159	0	0.00266522	0	0.00453377	0.0242666	0	0.0566176	0	0.181893	0.00221246	0	0	0.000880085	0.00388943	0	0.00213125	0	0	0	0	0	0.0033998	0
DPEP3	0	0	0	0	0	0	0	0	0	0	0	0	0	0	0	0.5464	0	0	0	0	0	0	0	0.0508608	0	0	0	0	0	0	0	0	0	0	0	0	0	0	0	0	0	0	0	0	0	0	0	0	0
NMD3	0.535664	0.676557	0.879699	1.81164	1.29443	7.13601	0.775856	0.228282	0.536126	0.765924	0.555071	0.232931	0.480172	0.0811793	0.626449	0.575481	0.707486	0.691821	0.355122	0.877904	0.31846	0.503723	0.499751	1.58405	1.10926	0.912732	0.754216	0.551656	1.49566	1.1446	1.29974	0.90513	0.646003	0.302426	1.16398	0.307589	0.465314	0.69546	0.50726	0.202451	0.324884	0.472033	0.142776	0.34258	1.03269	1.14247	0.905861	0.591228	0.530151
NLRX1	0.0346706	0.143077	0.0461586	0	0	0	0	0	0.155801	0	0.389953	0.0119033	0.0454129	0	0	0	0.0982993	0.121062	0.110947	0	0.0459722	0.337689	0.0823545	0	0.314811	0.0399617	0.459817	0.0574313	0.135651	0.118296	0.283916	0.26496	0.387328	0.231782	0.377948	0.321387	0.228415	0.05693	0.367898	0.238934	0.0867914	0.0562269	0.0137585	0.0342125	0.144998	0	0.21537	0	0.186207
PCOLCE	0	1.67015	0.830897	2.11251	0.552354	2.30674	0.697504	0.162101	0	0.776674	0.415569	0.160167	0.330405	4.07068	0.251963	0.163258	1.44709	0.515988	0.783184	0.192055	1.37734	0.139526	0.117727	0.111471	0.340024	1.20512	0.159185	1.72358	0.567314	2.45353	0	0	0.244077	2.29628	0.715126	3.75492	0.518737	1.44953	0.59532	0.0519445	0.186496	0.385285	0.0206137	0	0.0704765	0.0499217	0.267621	3.69606	1.21828
CYHR1	0	0	0	0	0.432842	0	0	0	0	0	0	0	0	0	0	0	0	0	0	0	0	0	0	0	0	0	0	0	0	0	0	0.0881639	0	0	0	0	0	0	0	0	0	0.189744	0.136432	0.302083	0	0	0	0.112865	0
ISCA1	0	0	0	0	0	0	0	0	0	0	0	0	0	0	0	0	0	0	0	0	0	0	0	0	0	0	0	0	0	0	0	0	0	0	0	0	0	0	0	0	0	0	0	0	0	0.409404	0	0	0
ISCA2	0	0	0.749805	0.567644	0.521255	0	2.79257	0.902179	0	0	0	0	0	0	0	0	0.275114	0.466278	0.17542	0.872466	1.25488	0.540728	0.436162	0.731164	0	1.29728	1.63137	1.57136	0.649236	0.589428	0.147162	0.120926	0.438155	0.861713	0.163046	0.475989	0.121474	0.1214	1.15765	0.381309	0.676498	0	0.217635	0.367119	0	0	0.280564	0.18633	0.326465
FAM118A	0	0	0	0	0	0	0	0	0	0	0	0	0	0	0	0	0	0	0	0	0.0177785	0.0153908	0	0.383614	0	0	0	0	0	0	0	0	0	0	0	0	0	0	0	0	0	0	0	0	0	0	0	0	0
FAM118B	0.0984768	1.01739	0.017723	0	0	0	0.304463	0.481619	0.0688181	0.0619694	0.102874	0.142033	0	0.0765298	0.933378	1.5587	0.746593	2.19143	0.24069	0.13991	0.652752	0.496419	0.299597	2.59157	0.397633	1.02583	0.422634	0.508753	0.563746	0.766247	0.303371	0.709276	0.417224	0.470193	0.126526	0.893046	0.166652	0.410359	0.284776	0.159239	0.315941	0.117473	0.670924	0.812359	0.3393	0.119007	0.757232	1.00989	0.357099
ZCCHC24	0	0	0	0	0	0	0	0	0	0	0	0.218165	0	0	0	0	0	0	0	0	0	0	0	0	0	0	0	0	0	0	0	0	0	0	0	0	0	0	0	0	0	0	0	0	0	0	0	0	0
RECQL	1.75848	2.85724	3.18067	10.4611	2.34235	6.60299	7.95139	1.70968	3.72168	3.47596	2.94927	8.99668	0.935486	3.84126	3.95768	3.14722	3.98021	3.85756	3.8733	5.31511	4.78109	9.59518	8.81161	15.6527	4.55	7.71695	4.28116	11.9537	4.28705	5.77418	1.4991	5.7007	4.02405	9.8417	1.73265	9.60085	1.99308	1.88657	6.04874	2.4528	1.78387	5.82518	4.81439	4.22342	6.88192	7.19835	2.07528	5.72793	5.17135
MISP	0	1.70137	1.09567	0.085257	3.92331	0.530504	0	0.306871	0	2.11795	0.211762	0	1.69041	2.54889	2.7297	1.20253	3.27741	0.860243	0.97848	11.423	5.52327	0.324311	0.380213	1.25168	0.00975747	9.76803	0.185197	0.404108	0.184635	3.74975	0	2.08009	0	2.08527	0	1.0626	0.447459	0.931728	0.0544054	0.0703717	9.20266	0.946538	0.0681975	7.10558	0.247999	8.59726	0.367063	20.0257	4.29008
CD300A	0	0	0.0405391	0.197226	0.00739646	0.614831	0.18441	0	0	0	0	0	0	0	0	0.421318	0	0.0420992	0.204624	0.120675	0.176196	0.285945	0.754422	0	0	0	0.167153	0	0.0642192	0.748309	0	0.227388	0.368889	0.133224	0	0	0	0	0	0.504063	0	0.698905	0	0.193831	0	0.208379	0	0.181245	0
CTDNEP1	0	0	0	0	0	0	0	0	0	0	0	0	0	0	0	0	0	0	0	0	0	0	0	0	0	0	0	0	0	0	0	0	0	0	0	0	0	0	0	0	0	0	0	0	0	0	0	0	0
KIAA1432	0	0	0	0	0	0	0.00796403	0	0	0	0	0	0	0	0.0050413	0.0133385	0	0	0	0	0	0	0.0020595	0.00505793	0.00323438	0	0.0025638	0	0	0.0056976	0	0.00731984	0	0.00812406	0	0.00957587	0	0	0	0.0058829	0	0.0192083	0	0	0	0	0	0.0119872	0
PRKRIR	0	0	0.00583633	0.0116156	0.00598681	0	0.013449	0	0	0	0	0	0	0	0	0	0	0	0	0.00395236	0	0	0.00783979	0.0687956	0	0.0428483	0	0.00232259	0	0	0	0	0	0.0195006	0	0.0288233	0	0	0.0322798	0.019057	0	0.0621621	0	0.0596386	0	0.0217666	0	0	0
ACTR8	0	0	0	0	0	0	0	0	0	0	0	0	0	0	0	0	0	0	0	0.0178628	0	0	0	0	0	0	0.0446962	0	0.0543614	0	0	0.0648295	0	0	0	0	0	0.0229275	0	0	0	0	0	0.095422	0	0	0	0.0459449	0
BAIAP2	0.600586	0.414409	0.542047	0.358684	0.0563167	0.492195	0.293314	0.939037	0.510975	0.0376124	1.17647	0.040108	0.291379	0.0426089	0.247858	0	0.465917	0.569743	1.29854	1.07367	0.232819	0	0	0.0494576	0.419162	0.221222	0.602446	0.303416	0.928853	0.478171	0.636052	0	0.633002	0.082945	0.651576	0.0866915	0.353845	0.240069	0.257274	0.190084	0	0.0928921	0.150453	0.0947892	0.719134	0.316293	0.702011	0.15851	0.572656
ACTR5	0	0	0	0	0.0303825	0	0	0	0	0	0	0	0	0	0	0.159573	0	0	0	0.166029	0.0150647	0.110136	0.0960105	0.375102	0	0	0	0.0263886	0	0	0	0.0903778	0.0197146	0.018613	0	0	0	0.0243359	0.0588549	0	0.0369491	0	0	0.0726757	0.0599182	0	0	0.0642015	0
XPNPEP3	24.6892	34.8048	0.346271	3.79207	0	0	32.4839	46.3725	35.1553	67.3442	45.5791	42.3759	14.976	11.5807	48.2167	41.4979	2.41028	0.595117	18.3079	32.3074	22.5666	22.4348	28.8917	55.826	0.756982	0.224402	26.9304	37.9136	0.39772	28.8804	16.215	2.82705	21.581	29.6017	15.8719	31.4284	1.09863	12.0533	14.4684	7.45804	7.25626	6.57823	6.37274	32.7769	15.8449	21.6383	7.21124	20.5539	14.2614
ACTR3	75.4322	90.6549	60.5963	40.6135	78.7101	80.3516	90.5408	66.8485	47.1394	115.438	75.9668	46.0063	96.6135	62.7457	77.978	32.64	167.128	119.521	123.042	53.4922	74.8116	126.688	106.107	55.8855	115.61	146.222	94.4283	128.002	88.673	148.247	94.3664	107.158	98.7956	96.9485	88.0204	86.2922	36.7221	57.195	106.299	21.6732	39.4473	52.8786	38.2741	71.1497	92.6884	47.852	83.4996	59.0568	98.9544
ACTR2	56.9825	82.6871	73.1532	39.7005	80.5822	65.6378	105.451	84.1741	46.4187	94.8757	69.8138	66.1562	67.9778	58.8798	91.7737	173.59	89.4807	88.3717	72.4369	114.26	70.4511	142.453	147.98	91.1779	89.0164	117.337	108.428	118.775	116.489	135.242	84.3576	131.382	106.77	130.413	71.2522	119.322	42.6644	45.2856	106.495	86.4394	44.4002	100.367	116.02	93.0043	114.106	124.838	77.4609	98.5506	81.0494
RECQL5	0	0.0407749	0.00495414	0.203047	0	0	0.0287879	0.0749539	0	0.0673359	0.0345766	0	0	0	0.0457045	0.0509383	0	0	0	0	0.0215604	0.020149	0.412703	0.173281	0.0283198	0.0366776	0.0298581	0.0383334	0.0299885	0.0336	0.0119006	0	0	0	0	0	0	0	0	0	0	0	0	0	0.0328159	1.04843	0.0227927	0.0274021	0
CPXM2	0	0	0	0	0	0	0	0	0	0	0	0	0	0	0	0	0	0	0	0	0	0	0	0	0	0	0	0	0	0	0	0	0	0	0	0	0	0	0	0	0	0	0	0	0	0.00992694	0	0	0
WBSCR22	0	0	0	0	0	0	0	0	0	0	0	0	0	0	0	0	0	0	0	0.0592382	0	0	0	0	0	1.9744	0	5.83689	0	0	0	0.44048	0	0	0	0	0	0	0	0	0.0983675	0	0	0.434975	0.352462	0.218359	0	0	0
PDE3A	0	0	0	0	0	0	0.0844839	0	0	0	0	0.23201	0	0.10081	0	0	0	0	0.0129648	0.0635687	0.0229557	0	0	0.0408568	0	0	0	0.106929	0	0	0	0	0	0.0676492	0	0.0265474	0	0	0	0	0	0	0.0401095	0	0	0.0897748	0	0.0246429	0
FBF1	0	0	0	0	0	0	0	0.541506	0	0	0	0	0	0	0	0	0	0	0	0	0	0	0	0	0	0	0	0	0	0	0	0	0	0	0	0	0	0	0	0	0	0	0	0	0	0	0	0	0
GPR55	0	0	0	0	0	0	0	0	0	0	0	0	0	0	0	0	0	0	0	0	0	0	0	0	0	0	0	0	0	0	0	0	0	0	0	0	0	0	0	0	0	0	0	0	0	0	0	0	0
PDE3B	0	0	0	0	0	0	0	0	0	0	0	0	0	0	0	0	0	0	0	0.00748544	0	0	0	0	0	0	0	0	0	0	0	0	0	0	0	0	0	0	0	0	0	0	0	0	0	0	0	0	0
GSTA1	221.415	14.3742	36.5235	0.0864959	0	10.7027	0	117.962	148.141	230.963	47.0525	29.8842	130.333	0.575356	80.6834	0.535334	243.863	230.111	63.2086	0.317539	327.086	0	42.2775	180.086	11.46	0.801463	36.1499	0	264.332	6.32459	192.145	0.953952	87.1722	0.333755	110.043	0.575277	6.4203	77.019	37.1765	0.0983165	38.2097	0	3.52249	1.03296	75.9828	0	140.363	6.38644	102.777
ADNP	0.0699759	0.261606	0.0515516	0.0136331	0.0332165	0.0509832	0	0	0.0475242	0.0954077	0.10686	0.00893984	0.028372	0.0173121	0.0758004	0	0.411989	0.277406	0.108472	0.622013	0.091869	0.38087	0.048292	2.01663	0.0637998	0.551282	0.382845	0.181097	0.15826	0.0897473	0.038368	0.515327	0.0266681	0.0719316	0.050992	0.176186	0.054357	0.256121	0.181509	0.0226566	0.270714	0.224653	0.0623779	0.982062	0.0672604	0.25786	0.0903491	0.142845	1.0557
NPR3	0	0	0	0	0	0	0	0	0	0	0	0	0	0	0	0	0	0	0	0	0	0	0	0	0	0	0	0	0	0	0	0	0	0	0	0	0	0	0	0	0	0	0	0	0	0	0	0	0
HORMAD1	0	0	0	0	0	0	0	0	0	0	0	0	0	0	0	0	0	0	0	0	0	0	0	0	0	0.0164989	0	0	0	0	0	0	0	0	0	0	0	0	0	0	0	0	0	0	0	0	0	0	0
GNL3L	0	0	0	0.336034	0.176053	0	0	0	0	0	0	0	0	0	0	0	0	0	0	0.0382914	0	0	0	0.0782799	0	0	0	0.00342424	0.0213634	0	0	0.161184	0	0	0	0	0	0	0	0	0	0.0355217	0	0.0245637	0	0.0164052	0	0.0129734	0
POLDIP3	0.371972	0.556439	0.376868	0.0450797	0.217322	0	0	0.358375	0.0674901	0.492061	0.586887	0	0.288021	0	0.919296	0.175646	1.08074	1.7125	1.30051	0.529818	3.03792	0.773113	0.44442	3.75357	0.469213	1.39579	0.72984	0.66583	1.25883	0.502245	0.198157	2.39667	0.318263	0.58046	0.105467	0.677111	0.216323	0.661275	0.356695	0.0128696	0.55077	0.150833	0.0416848	1.91519	0.726621	0.139004	0.717962	0.324084	1.04952
POLDIP2	0.20495	0.265678	0.739411	0.688441	0.664681	0.759502	1.03264	0.474182	0.306833	0.0844996	0.0847967	0.461633	0	0.0957036	0.167137	0.424788	0.175536	1.19941	0.11172	2.41817	0.229101	0.898947	0.670049	3.11633	1.85302	1.41876	1.29326	0	2.21409	1.05218	1.91473	1.64051	0.751696	0.536583	1.05192	1.70822	0	0.0256603	0.659571	0.0499672	0.381591	0.270773	0.330316	2.54671	0.728117	1.11175	0.417398	1.41231	0.801809
GP1BA	0	0	0	0	0	0	0	0	0	0	0	0	0	0	0	0	0	0	0.0167268	0	0	0.23662	0	0	0	0	0	0	0	0	0	0	0	0	0	0	0	0	0	0.413647	0	0	0.69881	0	0	0.431103	0	0	0
RASA1	0.00673283	0.00744775	0.289615	0.249298	0.333052	0.114322	0.20749	0.0213281	0	0	0.01136	0	0	0.00654371	0	0.360627	0.0608837	0.00797928	0.0871188	0.125941	0.00625889	0.259915	0.431256	0.0712369	0	0.0477937	0.132293	0.154391	0.0980741	0.072941	0.0558115	0.319817	0.123764	0.0797338	0.0266195	0.174948	0.0252414	0.0615596	0.101458	0.119064	0.0346353	0.107633	0.147505	0.248771	0.170355	0.12173	0.0748417	0.233884	0.137443
RAPGEFL1	0	0	0	0	0	0	0	0	0	0	0	0	0	0	0	0	0	0	0	0	0	0	0	0	0	0	0	0	0	0	0	0	0	0	0	0	0	0	0	0	0	0	0	0.0755409	0	0	0	0	0
GTDC2	0	0	0.0218218	0.00488758	0.00477951	0	0	0	0	0	0	0	0	0	0	0	0	0	0	0	0	0	0	0	0	0	0	0	0.0238258	0	0	0.0102649	0.00449386	0	0	0.00584394	0	0	0	0	0	0	0	0.0235714	0	0	0	0	0
ALDH18A1	3.45482	5.08359	11.4668	16.2364	11.5527	22.4648	4.15142	6.49135	9.64905	6.01546	10.812	4.72824	4.92597	3.01672	10.5902	3.62464	8.3971	9.87186	8.77498	16.331	8.77464	14.9385	5.11389	9.57529	14.0494	14.3113	11.575	9.68365	11.3233	6.00562	11.784	12.2098	12.7361	8.51632	9.43375	4.37006	3.25381	4.95124	6.4461	2.3575	9.60556	2.33221	2.56946	30.0071	6.98655	14.4467	9.02258	16.1875	7.91484
PTPRU	0	0	0	0	0	0	0	0	0	0	0	0	0	0	0	0	0	0	0	0	0	0	0	0	0	0	0	0	0	0	0	0	0	0	0	0	0	0	0	0	0	0	0	0	0	0	0	0	0
SAA2	0	0	0	0	0	0	0	0	0	0	0	0	0	0.0562414	0	0	0	0	0	0	0	0	0	0	0	0	0	0	0	0	0	0	0	0	0	0	0	0	0	0	0	0	0	0	0	0	0	0	0
TGS1	0	0	0	0	0	0	0	0	0	0	0	0	0	0	0	0	0	0	0	0	0	0	0.00389436	0	0	0.0948278	0	0	0.315603	0	0	0	0	0.0110021	0	0	0	0	0	0	0.329555	0	0	0.0127674	0	0	0	0.0224368	0
SAA1	0	0	2.38656	0	0	0	0	0	0	0	0	0	0	0.0482069	0	0	0	0	0	0	2.16861	0	0.999789	0.862547	0	0	0	0	0	0	5.19841	21.1854	0	0.714271	0	0	0	0	0	0	0	0	0	0	0	0	0	0	0
ANKS1B	0	0	0	0	0.0913117	0.431742	0	0	0	0	0	0	0	0	0	2.19545	0	0	0	0	0	0	1.25803	0	0	0	0	0	0	0	0	0	0	0	0	0	0	0	0.90068	0	0	0	0	0	0	0	0	0	0
ABI3BP	0.181983	0.335884	0.127394	0	3.152	0.118244	0.269914	0	0.293469	0.157984	0.4517	1.38551	0.0298733	2.04746	0.0146891	0	0.73003	0	0.436563	0	0.340329	0.0119103	0.391163	0.0151177	0.393006	0.302324	0.384544	1.28422	0.222018	0.684582	0.221671	0	0.367083	2.60839	0.380478	2.17971	0.58624	0.141936	0.68976	0.148001	0.0875576	0.106857	0.148038	0	1.38295	0	0.100398	0.370535	1.06949
ANKS1A	0.0731783	0.178701	0.175568	0	0.144812	0.47577	0.167019	0.0574602	0.0397441	0.159451	0.29626	0.141784	0.134113	0.0663629	0.139475	0.144429	0.237972	0.249263	0.299909	0.205143	0.198788	0.270951	0.105528	0.787866	0.113239	0.251403	0.164185	0.291344	0.207953	0.38334	0.130395	0.588219	0.221986	0.229506	0.149118	0.41278	0.10892	0.177251	0.217068	0.0659391	0.318822	0.0223879	0.0500156	0.252361	0.176238	0.149599	0.0852863	0.225906	0.363593
IDUA	0	0	0.139691	0	0	0.568723	0	0	0	0	0	0	0	0	0	0	0.589517	0.100095	0.0406965	0	0	0.00722632	0.0861987	0	0	0.00432991	0.0487079	0.468579	0.00283121	0.00685025	0.232109	0.0607223	0	0	0	1.66343	0	0	0	0	0.121894	0	0	0	0.0768378	0	0.0841439	0	0.0335691
ZNF592	0	0	0	0	0.00135034	0.0056553	0	0	0	0	0	0	0.00379239	0	0	0	0	0	0.000489293	0	0.0108533	0.00139849	0	0	0.0154547	0.0405549	0	0	0.0190538	0.0157944	0	0.0157703	0	0	0	0.0641187	0	0	0	0	0	0	0	0.0235687	0.00302748	0.00243611	0.0160117	0	0
YTHDF2	0	0	0.70974	0.547999	0.655938	1.57517	2.26471	0.215391	0	0.269006	0	0.861965	0.0766758	0.0182225	0.668748	0.323608	0.471161	0.540135	0.303176	1.43111	0.29478	0.675727	0.898006	3.35977	0.505518	1.36775	0.264778	0.648022	0.102298	0.594528	0	1.68723	0.352584	0.0250539	0	1.30923	0	0.230427	0.4319	0.433565	0.230439	0.985092	0	2.62487	0	3.22939	0.232593	0.902261	0.38381
ACTRT1	0	0	0	0	0	0	0	0	0	0	0	0	0.403761	0	0	0	0	0	0	0	0	0	0	0	0	0	0	0	0	0	0	0	0	0	0	0	0	0	0	0	0	0	0	0	0	0	0	0	0
GLB1	1.32874	5.53189	3.697	2.40666	2.63642	2.59484	3.03646	1.31701	0.882515	3.5762	1.02849	3.60861	1.41069	2.08121	4.11787	3.59331	4.78978	4.90374	4.09739	4.49185	3.633	35.7243	4.26923	7.11763	4.01998	8.89099	4.47647	6.54618	5.65337	7.89268	3.22051	7.00737	3.14358	4.88469	2.37627	5.85951	2.14522	3.16884	2.72484	2.00638	3.33549	8.94734	4.26715	22.478	4.25314	10.3945	3.33689	6.61282	3.09886
TINF2	0	0	0	0	0	0	0	0	0	0	0	0	0	0.340416	0	0	0	0	0	0	0	0	0	0	0.0958131	0	0	0	0	0	0	0	0	0	0	0	0	0.0188835	0	0	0	0	0	0.0060957	0	0.0482923	0	0	0
PITPNM1	0	0	0.0236989	0.061479	0.0562281	0.0216149	0	0	0	0	0.0367277	0.0206289	0.0170118	0.0146364	0.0326695	0	0	0.0108048	0.00813884	0.032961	0	0.0809086	0.0760543	0.86067	0	0	0.0348719	0.0438792	0.0258974	0.0488094	0.0138411	0.0173043	0	0	0.0107445	0.0493185	0.050491	0	0.0512498	0.0134499	0.00452544	0	0	0	0.0156331	0	0.00815069	0.044935	0.0166132
PITPNM3	0	0	0	0	0	0	0	0	0	0	0.0122001	0	0	0	0	0	0	0	0	0	0	0	0	0	0	0	0	0	0	0	0	0	0	0	0	0	0	0	0	0	0	0	0	0	0	0	0	0	0
PITPNM2	0	0	0	0	0	0	0	0	0	0	0	0	0	0	0	0	0	0	0.0170237	0	0	0	0	0	0	0	0	0	0	0	0	0	0	0	0	0	0	0	0	0	0	0	0	0	0	0	0	0	0
GPATCH8	0	0	0	0.0128677	0.00918899	0	0.016947	0.0422402	0.0176381	0.0218308	0	0.0186988	0	0	0.03241	0.206088	0.00883962	0.0301718	0.0186803	0.0866264	0.0469815	0.0755721	0.0612991	0.30934	0.0620597	0.127535	0.0285925	0.105257	0	0.0574439	0.0150588	0.645679	0.066451	0.0583037	0	0.0872563	0.0216149	0.0388626	0.0634911	0.191925	0.0178631	0.068123	0.0286881	0.112253	0.0146962	0	0	0	0.0292311
CPED1	0	0	0	0	0	0	0	0	0	0	0	0	0	0	0	0	0	0	0	0	0	0	0	0	0	0	0	0	0	0	0	0	0	0	0	0	0	0	0	0	0	0	0	0	0	0	0	0	0
ADAM10	4.2686	7.06543	2.68511	0.890734	2.24541	1.04936	3.44799	4.57626	5.08079	4.45706	6.95345	2.059	6.35861	0.38017	5.24934	3.08744	6.60829	8.30915	3.47198	1.17342	2.10979	3.32062	4.52182	1.50881	5.62719	3.07098	5.22892	1.10427	5.63536	3.2867	5.94002	7.70116	5.69852	2.00386	3.82261	2.90256	5.18191	3.3501	4.30495	4.75127	2.98983	2.89852	2.75159	2.58492	5.46591	5.17514	8.11515	1.50438	5.12896
ADAM15	0	0	0.0632949	0.00310496	0.00571243	0.109791	0	0.0730822	0	0	0	0	0	0	0	0.0389435	0.0249888	0.0366248	0.0242614	0	0.0184916	0	0	0	0.041234	0	0	0.0338009	0	0	0.00473847	0	0.0158042	0	0.00834528	0.0102209	0	0	0.0138503	0.0364649	0	0	0.014831	0.0720436	0.0185162	0	0.0483624	0	0
ADAM17	0	0	0.042797	0	0	0	0.106868	0.283336	0.160982	0	0.0847691	0.204747	0.0547501	0	0.111991	0.1639	0.483155	0.610329	0.157416	0.204685	0.0580825	0.40051	0.160293	0.263271	0.554623	0.25969	0.312778	0.131229	0.373395	0.171652	0.295794	0.293383	0.117984	0.319006	0	0.364162	0.0534045	0.143183	0.12077	0.149144	0.272484	0.353002	0	0.294122	1.65357	0.402037	0.0453031	0.126748	0.124095
ADAM19	0	0	0	0	0	0	0	0	0	0	0	0	0	0	0	0	0	0	0	0	0	0	0	0	0	0	0	0	0	0	0	0	0	0	0	0	0	0	0	0	0	0	0	0	0	0	0	0	0
CPNE9	0	0	0	0	0	0	0	0	0	0	0	0	0	0	0	0	0	0	0	0	0	0	0	0	0	0	0	0	0	0.287673	0	0.349116	0	0	0	0	0.0590206	0	0.181719	0	0	0	0	0	0	0	0	0	0
CPNE8	0	0	0	0	0	0	0	0	0	0	0	0.0819196	0	0	0	0	0	0	0	0	0	0	0.256625	0.428476	0	0	0	0.0868624	0	0.297262	0	0.360753	0	0	0	0	0.060988	0	0.187777	0	0	0.0561374	0	0	0	0.068371	0	0	0
TYW1	0	0	0	0	0.0674008	0	0.0381368	0	0	0	0	0.0505282	0	0	0	0.0779129	0.0628092	0.0416848	0.0126119	1.03275	0	0.253571	0	0	0.0735232	0.0136974	0	0.0341632	0	0	0	0	0.0192605	0	0	0	0	0	0	0.0151521	0.0192007	0.0289257	0	0.224425	0.0680548	0.178716	0	0	0.00569579
CPNE3	2.77732	3.90342	6.46523	9.02225	7.42555	8.9977	3.12063	1.61702	9.65699	8.71626	7.90098	7.42355	7.5699	7.45113	10.592	12.0872	11.2755	9.67369	8.76307	11.9327	8.21311	14.945	11.9232	20.8904	15.0627	13.6977	11.3449	12.291	11.8595	12.157	13.1451	17.2431	14.5175	13.5089	10.3887	14.7546	4.47167	6.11699	10.8577	3.54424	7.13777	3.84748	5.44753	10.0907	12.6001	8.96692	6.86758	13.3757	7.97602
CPNE2	0	0	0	0	0	0	0.0458787	0	0	0	0	0	0	0	0	0.362794	0.155432	0	0.0513205	0.165646	0.0542452	0.551477	0.322024	0.444305	0.0545488	0	0	0.0698522	0	0.774747	0.0579466	0.243797	0	0.244765	0.120151	0.616549	0.0603477	0	0	0.0738375	0	0.395332	0.171014	0.118581	0.324338	0.511767	0	0.401198	0.0764214
CPNE1	0.828641	0.400435	7.90489	7.58262	6.37403	23.4341	9.21346	2.4254	0.0500147	0.619236	3.31597	5.74377	2.04255	4.898	3.54121	4.529	6.33408	7.45406	4.94267	20.6653	8.08218	10.9278	8.94396	22.5748	4.75479	17.0822	1.76311	3.93179	6.80919	13.3165	4.68065	18.7622	6.17305	15.2017	2.7889	19.1615	3.99889	6.42649	11.5262	2.54242	4.71867	4.91364	11.1702	15.5814	14.3931	6.29062	6.89333	12.3767	3.46908
CPNE7	0	0	0	0	0	0	0	0	0	0	0	0	0	0	0	0	0	0	0	0	0	0	0	0	0	0	0	0	0	0	0	0	0	0	0	0	0	0	0	0	0	0	0	0	0	0	0	0	0
CPNE6	0	0	0	0	0	0	0	0	0	0	0	0	0	0	0	0	0	0	0	0	0	0	0	0	0	0	0	0	0	0	0	0	0	0	0	0	0	0	0	0	0	0	0	0	0	0	0	0	0
WNT8A	0	0	0	0	0	0	0	0	0	0	0	0.0665633	0	0	0	0	0	0	0	0	0	0	0	0	0	0	0	0	0	0	0	0	0	0	0	0	0	0	0	0	0	0.0179604	0	0	0	0	0	0	0
[truncated: 9,876 more rows]
[truncated: 119 more columns]

## Sheet: D2 9186
GeneSymbol	Entrez Gene Name	Location	Type(s)	Drug(s)	GC012nearbytissue	GC012tumor	GC022nearbytissue	GC022tumor	GC023nearbytissue	GC023tumor	GC026nearbytissue	GC026tumor	GC028nearbytissue	GC028tumor	GC029nearbytissue	GC029tumor	GC030nearbytissue	GC030tumor	GC031nearbytissue	GC031tumor	GC034nearbytissue	GC034tumor	GC035nearbytissue	GC035tumor	GC036nearbytissue	GC036tumor	GC037nearbytissue	GC037tumor	GC038nearbytissue	GC038tumor	GC039nearbytissue	GC039tumor	GC040nearbytissue	GC040tumor	GC041nearbytissue	GC041tumor	GC042nearbytissue	GC042tumor	GC043nearbytissue	GC043tumor	GC044nearbytissue	GC044tumor	GC045nearbytissue	GC045tumor	GC046nearbytissue	GC046tumor	GC047nearbytissue	GC047tumor	GC048nearbytissue
[truncated: 9,186 more rows]
[truncated: 123 more columns]

[truncated: 7 more sheets: D3 6643, D4 5439, D5 3619, D6 2538, Genelist for sequencing, somatic mutation detail, Description]
