# Supplementary material for: A proteomic landscape of diffuse-type gastric cancer
Source: Nat Commun. 2018 Mar 8;9:1012. doi: 10.1038/s41467-018-03121-2 (PMC5843664; doi:10.1038/s41467-018-03121-2)
Supplement: Supplementary file 6 — Supplementary Data 3 [file 41467_2018_3121_MOESM6_ESM.xlsx]

## Sheet: T_all_up
GeneSymbol	Differentially expressed ratio	FreqDetected	upFreq	downFreq	Entrez Gene Name	Location	Type	IPA	DGI	specificType	specificTissue	aveTN	aveT	aveN
ATRIP	1	6	6	0	ATR interacting protein	Nucleus	kinase					0.118457	-1.88154	-2
RNASEH2A	0.515152	66	46	12	ribonuclease H2 subunit A	Nucleus	enzyme					0.671798	-0.621211	-1.29301
CD300A	0.84	25	23	2	CD300a molecule	Plasma Membrane	transmembrane receptor					0.450927	-1.50643	-1.95736
NSRP1	0.727273	11	9	1	nuclear speckle splicing regulatory protein 1	Nucleus	other					0.108776	-1.88011	-1.98889
COL7A1	0.622951	61	45	7	collagen, type VII, alpha 1	Extracellular Space	other	collagenase clostridium histolyticum				0.638287	-0.931744	-1.57003
SPPL2A	0.513514	37	25	6	signal peptide peptidase like 2A	Plasma Membrane	peptidase					0.476911	-1.20327	-1.68018
ITGA4	0.56	50	34	6	integrin subunit alpha 4	Plasma Membrane	transmembrane receptor	natalizumab, vedolizumab				0.397456	-1.37285	-1.77031
RARRES1	1	8	8	0	retinoic acid receptor responder (tazarotene induced) 1	Plasma Membrane	other					0.174384	-1.82562	-2
GRN	0.7375	80	59	0	granulin	Extracellular Space	growth factor					1.11347	-0.0654073	-1.17887
ITGAX	0.9125	80	75	2	integrin subunit alpha X	Plasma Membrane	transmembrane receptor					1.39686	-0.352049	-1.74891
ITGAM	0.698795	83	62	4	integrin subunit alpha M	Plasma Membrane	transmembrane receptor					0.982012	0.396097	-0.585916
FAM134A	0.9	10	9	0	family with sequence similarity 134 member A	Other	other					0.142076	-1.85792	-2
LRPAP1	0.634146	82	56	4	LDL receptor related protein associated protein 1	Plasma Membrane	transmembrane receptor					0.884809	0.199388	-0.685421
SMAD5	1	8	8	0	SMAD family member 5	Nucleus	transcription regulator					0.147319	-1.85268	-2
ZC3H13	0.647059	34	27	5	zinc finger CCCH-type containing 13	Extracellular Space	other					0.268104	-1.64624	-1.91434
KDM2A	0.586207	58	38	4	lysine (K)-specific demethylase 2A	Nucleus	enzyme					0.434777	-1.40469	-1.83947
MGRN1	0.888889	9	8	0	mahogunin ring finger 1, E3 ubiquitin protein ligase	Cytoplasm	enzyme					0.102392	-1.89761	-2
CRTAP	0.818182	22	20	2	cartilage associated protein	Extracellular Space	other					0.471248	-1.44838	-1.91963
IPO13	0.545455	33	22	4	importin 13	Nucleus	transporter					0.219269	-1.68806	-1.90733
SIRPA	0.642857	14	11	2	signal-regulatory protein alpha	Plasma Membrane	phosphatase					0.252805	-1.67554	-1.92835
CDKAL1	0.547619	42	29	6	CDK5 regulatory subunit associated protein 1-like 1	Cytoplasm	other					0.366159	-1.48209	-1.84825
CFP	0.714286	49	41	6	complement factor properdin	Extracellular Space	other					0.772681	-1.01378	-1.78646
SYNJ2	0.538462	39	25	4	synaptojanin 2	Cytoplasm	phosphatase					0.302649	-1.59692	-1.89957
APP	0.716216	74	59	6	amyloid beta precursor protein	Plasma Membrane	other	bapineuzumab, florbetapir F18, florbetaben F				1.01104	-0.603476	-1.61452
KHDRBS3	0.818182	11	10	1	KH domain containing, RNA binding, signal transduction associated 3	Nucleus	other					0.240676	-1.72299	-1.96367
ZNHIT6	0.636364	11	7	0	zinc finger, HIT-type containing 6	Cytoplasm	other					0.097793	-1.89953	-1.99732
HMGA2	1	9	9	0	high mobility group AT-hook 2	Nucleus	enzyme					0.258731	-1.74127	-2
BOP1	0.74359	78	62	4	block of proliferation 1	Nucleus	other					1.00608	-0.306697	-1.31277
IGFBP7	0.891892	74	70	4	insulin like growth factor binding protein 7	Extracellular Space	transporter					1.47382	0.00171229	-1.4721
GJA1	1	20	20	0	gap junction protein alpha 1	Plasma Membrane	transporter					0.424292	-1.57571	-2
MECOM	0.5625	16	12	3	MDS1 and EVI1 complex locus	Nucleus	transcription regulator					0.126863	-1.82748	-1.95435
ITGA2B	0.75	40	34	4	integrin subunit alpha 2b	Plasma Membrane	transmembrane receptor	abciximab, TP 9201, eptifibatide, tirofiban				0.716495	-1.21061	-1.92711
NOP2	0.728395	81	61	2	NOP2 nucleolar protein	Nucleus	other					1.13847	-0.096497	-1.23497
KIAA1199	1	10	10	0	cell migration inducing protein, hyaluronan binding	Cytoplasm	enzyme					0.10553	-1.89447	-2
LILRB4	0.75	12	9	0	leukocyte immunoglobulin like receptor B4	Plasma Membrane	other					0.152199	-1.84365	-1.99585
NSUN5	0.526316	38	25	5	NOP2/Sun RNA methyltransferase family member 5	Nucleus	other					0.354675	-1.51499	-1.86967
CDR2L	0.722222	18	15	2	cerebellar degeneration-related protein 2-like	Other	other					0.238808	-1.73843	-1.97724
UXT	0.615385	13	10	2	ubiquitously expressed prefoldin like chaperone	Cytoplasm	other					0.18721	-1.75768	-1.94489
SPG21	0.582278	79	52	6	spastic paraplegia 21 (autosomal recessive, Mast syndrome)	Plasma Membrane	enzyme					0.882872	-0.195509	-1.07838
MBNL1	0.714286	28	22	2	muscleblind like splicing regulator 1	Nucleus	other					0.636201	-1.16271	-1.79891
CLCN7	0.755102	49	41	4	chloride channel, voltage-sensitive 7	Plasma Membrane	ion channel					0.520886	-1.33809	-1.85897
BRD8	0.703704	27	21	2	bromodomain containing 8	Nucleus	transcription regulator					0.282791	-1.69498	-1.97777
PTPN12	0.783133	83	65	0	protein tyrosine phosphatase, non-receptor type 12	Cytoplasm	phosphatase					0.99647	-0.201094	-1.19756
LYAR	0.609756	41	31	6	Ly1 antibody reactive	Plasma Membrane	other					0.523352	-1.2894	-1.81275
CLNS1A	0.519231	52	36	9	chloride channel, nucleotide-sensitive, 1A	Plasma Membrane	ion channel					0.583665	-1.03257	-1.61623
CDK7	0.615385	26	20	4	cyclin-dependent kinase 7	Nucleus	kinase					0.289841	-1.54813	-1.83797
NOSIP	0.566038	53	36	6	nitric oxide synthase interacting protein	Cytoplasm	other					0.596721	-1.07433	-1.67105
MYO1F	0.5625	80	50	5	myosin IF	Cytoplasm	other					0.797215	-0.250574	-1.04779
BPI	0.705882	68	54	6	bactericidal/permeability-increasing protein	Plasma Membrane	transporter		DI-STEAROYL-3-SN-PHOSPHATIDYLCHOLINE			1.26665	0.0461965	-1.22046
FAM160B2	0.53125	32	20	3	family with sequence similarity 160 member B2	Other	other					0.213003	-1.70181	-1.91481
ASAP1	0.558442	77	48	5	ArfGAP with SH3 domain, ankyrin repeat and PH domain 1	Plasma Membrane	other					0.673903	-0.829978	-1.50388
NMI	0.518072	83	45	2	N-myc and STAT interactor	Cytoplasm	transcription regulator					0.602326	0.43593	-0.166395
PLAUR	0.928571	70	67	2	plasminogen activator, urokinase receptor	Plasma Membrane	transmembrane receptor		WX-UK1			1.42427	-0.397137	-1.82141
KIAA1524	0.75	16	12	0	KIAA1524	Cytoplasm	other					0.169714	-1.82852	-1.99823
LOX	1	13	13	0	lysyl oxidase	Extracellular Space	enzyme					0.276692	-1.72331	-2
LPCAT1	0.833333	78	66	1	lysophosphatidylcholine acyltransferase 1	Cytoplasm	enzyme					1.19531	-0.197085	-1.39239
WRAP53	1	7	7	0	WD repeat containing, antisense to TP53	Nucleus	other					0.0798285	-1.92017	-2
TAX1BP1	0.6875	16	12	1	Tax1 (human T-cell leukemia virus type I) binding protein 1	Cytoplasm	other					0.154092	-1.83001	-1.9841
ANKLE2	0.724138	58	44	2	ankyrin repeat and LEM domain containing 2	Nucleus	transcription regulator					0.557265	-1.30391	-1.86118
OLR1	1	7	7	0	oxidized low density lipoprotein (lectin-like) receptor 1	Plasma Membrane	transmembrane receptor					0.164076	-1.83592	-2
TRPA1	0.583333	12	7	0	transient receptor potential cation channel, subfamily A, member 1	Plasma Membrane	transporter					0.0826556	-1.91732	-1.99997
SLC39A10	1	6	6	0	solute carrier family 39 (zinc transporter), member 10	Extracellular Space	transporter					0.0723417	-1.92766	-2
NKRF	0.869565	23	20	0	NFKB repressing factor	Nucleus	transcription regulator					0.327089	-1.67291	-2
BMP1	1	6	6	0	bone morphogenetic protein 1	Extracellular Space	peptidase					0.1016	-1.8984	-2
CHD3	0.71875	32	24	1	chromodomain helicase DNA binding protein 3	Nucleus	enzyme					0.294988	-1.67448	-1.96947
CHD8	0.714286	7	5	0	chromodomain helicase DNA binding protein 8	Nucleus	enzyme					0.086668	-1.91333	-2
NPC1	0.515625	64	41	8	Niemann-Pick disease, type C1	Cytoplasm	transporter					0.602851	-0.953955	-1.55681
TTC5	0.777778	18	15	1	tetratricopeptide repeat domain 5	Nucleus	other					0.221669	-1.77117	-1.99284
IDO1	0.8	45	39	3	indoleamine 2,3-dioxygenase 1	Cytoplasm	enzyme	1-methyl-D-tryptophan, INCB024360, NLG919				0.976258	-0.889729	-1.86599
MPO	0.698795	83	63	5	myeloperoxidase	Cytoplasm	enzyme		CEFDINIR,MELATONIN,NOMIFENSINE,L-CARNITINE			1.18842	1.49836	0.309942
POLRMT	0.65	20	13	0	polymerase (RNA) mitochondrial (DNA directed)	Cytoplasm	enzyme					0.175143	-1.79356	-1.96871
FCER1G	0.77027	74	59	2	Fc fragment of IgE receptor Ig	Plasma Membrane	transmembrane receptor					1.81384	0.732984	-1.08085
HELLS	1	11	11	0	helicase, lymphoid-specific	Nucleus	enzyme					0.184772	-1.81523	-2
AKAP17A	0.625	16	11	1	A-kinase anchoring protein 17A	Nucleus	other					0.13981	-1.82551	-1.96532
ZFP36L2	0.717391	46	36	3	ZFP36 ring finger protein-like 2	Nucleus	transcription regulator					0.563178	-1.26186	-1.82504
FHOD1	0.636364	77	50	1	formin homology 2 domain containing 1	Cytoplasm	other					0.671551	-0.980078	-1.65163
PKD2	0.75	12	9	0	polycystic kidney disease 2 (autosomal dominant)	Plasma Membrane	ion channel					0.082579	-1.91489	-1.99747
MBL2	0.666667	15	12	2	mannose-binding lectin (protein C) 2, soluble	Extracellular Space	other					0.229389	-1.71027	-1.93966
KCNK1	0.642857	28	23	5	potassium channel, two pore domain subfamily K, member 1	Plasma Membrane	ion channel					0.368488	-1.51351	-1.88199
CWC27	0.636364	55	42	7	CWC27 spliceosome-associated protein homolog	Nucleus	enzyme					0.616186	-1.14009	-1.75627
SCAF11	0.5375	80	49	6	SR-related CTD-associated factor 11	Nucleus	other					0.586653	-0.945824	-1.53248
TMEM160	0.8	15	13	1	transmembrane protein 160	Cytoplasm	other					0.256278	-1.71036	-1.96664
TMEM164	0.703704	27	22	3	transmembrane protein 164	Other	other					0.440546	-1.47094	-1.91148
NOL8	0.555556	9	5	0	nucleolar protein 8	Nucleus	other					0.0715396	-1.92846	-2
MFGE8	0.683544	79	62	8	milk fat globule-EGF factor 8 protein	Extracellular Space	other					1.29699	0.0105956	-1.2864
BCAT1	0.804878	41	35	2	branched chain amino-acid transaminase 1, cytosolic	Cytoplasm	enzyme					0.747261	-1.17451	-1.92177
RRP1B	0.621212	66	47	6	ribosomal RNA processing 1B	Nucleus	other					0.545994	-1.13007	-1.67606
MAU2	0.56	50	36	8	MAU2 sister chromatid cohesion factor	Nucleus	other					0.379479	-1.43919	-1.81867
EPHB2	0.837838	37	33	2	EPH receptor B2	Plasma Membrane	kinase					0.462075	-1.48327	-1.94535
RRP12	0.678571	84	59	2	ribosomal RNA processing 12 homolog	Nucleus	other					0.705709	-0.146067	-0.851776
CCDC97	0.633333	30	24	5	coiled-coil domain containing 97	Other	other					0.353952	-1.54466	-1.89861
ZNF830	0.785714	28	24	2	zinc finger protein 830	Nucleus	other					0.361491	-1.57969	-1.94118
IPO11	0.641791	67	49	6	importin 11	Nucleus	transporter					0.642736	-1.05617	-1.6989
LIMD2	0.642857	14	11	2	LIM domain containing 2	Other	other					0.171444	-1.77125	-1.9427
UBFD1	0.566667	60	44	10	ubiquitin family domain containing 1	Other	other					0.784937	-0.782909	-1.56785
CTSK	1	8	8	0	cathepsin K	Cytoplasm	peptidase					0.154093	-1.84591	-2
CDK13	1	8	8	0	cyclin-dependent kinase 13	Nucleus	kinase					0.0765865	-1.92341	-2
SULF1	1	9	9	0	sulfatase 1	Cytoplasm	enzyme					0.139971	-1.86003	-2
NEO1	0.6	15	10	1	neogenin 1	Plasma Membrane	transcription regulator					0.153902	-1.83422	-1.98812
MAP4K4	0.666667	63	50	8	mitogen-activated protein kinase kinase kinase kinase 4	Cytoplasm	kinase					0.675965	-1.08731	-1.76327
TOMM34	0.573333	75	54	11	translocase of outer mitochondrial membrane 34	Cytoplasm	other					0.994053	-0.0725959	-1.06665
FNDC1	0.904762	21	19	0	fibronectin type III domain containing 1	Plasma Membrane	other					0.299709	-1.70029	-2
FN1	0.595238	84	50	0	fibronectin 1	Extracellular Space	enzyme					0.568438	1.80419	1.23575
NCSTN	0.607143	84	51	0	nicastrin	Plasma Membrane	peptidase					0.674798	0.186455	-0.488343
PALMD	1	6	6	0	palmdelphin	Cytoplasm	other					0.0981776	-1.90182	-2
PALM2	1	21	21	0	paralemmin 2	Plasma Membrane	other					0.397416	-1.60258	-2
DDX47	0.575342	73	48	6	DEAD-box helicase 47	Nucleus	enzyme					0.755335	-0.5569	-1.31223
GPR97	1	12	12	0	adhesion G protein-coupled receptor G3	Plasma Membrane	G-protein coupled receptor					0.159012	-1.84099	-2
ATR	0.555556	9	5	0	ATR serine/threonine kinase	Nucleus	kinase	AZD6738, VX-970				0.0611752	-1.93882	-2
ITGBL1	1	7	7	0	integrin subunit beta like 1	Other	other					0.114088	-1.88591	-2
TAOK2	0.6	20	13	1	TAO kinase 2	Cytoplasm	kinase					0.117202	-1.86224	-1.97944
MCL1	0.727273	11	9	1	myeloid cell leukemia 1	Cytoplasm	transporter					0.135205	-1.84912	-1.98433
DDX21	0.714286	84	61	1	DEAD-box helicase 21	Nucleus	enzyme					0.925588	0.405185	-0.520403
DDX20	0.790698	43	36	2	DEAD-box helicase 20	Nucleus	transcription regulator					0.492891	-1.42501	-1.91791
DDX27	0.658228	79	53	1	DEAD-box helicase 27	Nucleus	enzyme					0.871698	-0.297817	-1.16951
FKBP10	0.904762	84	76	0	FK506 binding protein 10	Cytoplasm	enzyme					1.34552	0.761954	-0.583567
FPR1	1	9	9	0	formyl peptide receptor 1	Plasma Membrane	G-protein coupled receptor					0.195173	-1.80483	-2
FPR2	0.818182	11	10	1	formyl peptide receptor 2	Plasma Membrane	G-protein coupled receptor					0.242766	-1.73692	-1.97969
DOHH	0.655172	58	45	7	deoxyhypusine hydroxylase/monooxygenase	Cytoplasm	enzyme					0.726745	-1.02763	-1.75437
MAP1A	0.581081	74	47	4	microtubule associated protein 1A	Cytoplasm	other	estramustine				0.652212	-1.18832	-1.84054
HLTF	0.8	15	12	0	helicase-like transcription factor	Nucleus	transcription regulator					0.164208	-1.83579	-2
ACSS3	0.625	16	12	2	acyl-CoA synthetase short-chain family member 3	Cytoplasm	enzyme					0.160681	-1.80314	-1.96382
PLEKHM2	0.53125	32	19	2	pleckstrin homology and RUN domain containing M2	Extracellular Space	other					0.196634	-1.74393	-1.94057
CNTNAP1	0.666667	12	8	0	contactin associated protein 1	Plasma Membrane	other					0.104709	-1.89529	-2
DFNA5	0.574468	47	35	8	deafness, autosomal dominant 5	Cytoplasm	other					0.502316	-1.29617	-1.79848
RIPK2	0.675676	37	29	4	receptor interacting serine/threonine kinase 2	Plasma Membrane	kinase					0.421718	-1.49982	-1.92154
PCNA	0.52381	84	44	0	proliferating cell nuclear antigen	Nucleus	enzyme					0.534587	1.2345	0.699911
C1R	0.52381	84	48	4	complement component 1, r subcomponent	Extracellular Space	peptidase	SERPING1	NAFAMOSTAT			0.530838	0.495673	-0.0351653
TPX2	0.818182	11	9	0	TPX2, microtubule-associated	Nucleus	other					0.171665	-1.82833	-2
MICAL2	0.818182	33	29	2	microtubule associated monooxygenase, calponin and LIM domain containing 2	Cytoplasm	enzyme					0.416939	-1.56316	-1.9801
NCAPG2	0.722222	18	13	0	non-SMC condensin II complex subunit G2	Nucleus	other					0.226442	-1.77356	-2
MISP	0.547619	84	59	13	mitotic spindle positioning	Plasma Membrane	other					0.905635	0.125218	-0.780417
PTGS2	1	12	12	0	prostaglandin-endoperoxide synthase 2 (prostaglandin G/H synthase and cyclooxygenase)	Cytoplasm	enzyme	acetaminophen/pentazocine, acetaminophen/clemastine/pseudoephedrine, aspirin/butalbital/caffeine, acetaminophen/caffeine/dihydrocodeine, aspirin/hydrocodone, aspirin/oxycodone, acetaminophen/aspirin/caffeine, aspirin/pravastatin, acetaminophen/dexbrompheniramine/pseudoephedrine, aspirin/meprobamate, aspirin/caffeine/propoxyphene, aspirin/butalbital/caffeine/codeine, aspirin/caffeine/dihydrocodein…				0.260872	-1.73913	-2
PRKRIR	0.733333	15	11	0	protein-kinase, interferon-inducible double stranded RNA dependent inhibitor, repressor of (P58 repressor)	Nucleus	other					0.134313	-1.864	-1.99831
ACTR5	0.538462	26	17	3	ARP5 actin-related protein 5 homolog (yeast)	Nucleus	other					0.219925	-1.73423	-1.95415
WBSCR22	1	11	11	0	Williams Beuren syndrome chromosome region 22	Nucleus	enzyme					0.206288	-1.79371	-2
GNL3L	0.875	8	7	0	guanine nucleotide binding protein-like 3 (nucleolar)-like	Nucleus	other					0.0803926	-1.91961	-2
GPATCH8	0.655738	61	43	3	G-patch domain containing 8	Other	other					0.456281	-1.35958	-1.81586
CPNE2	0.733333	60	49	5	copine II	Cytoplasm	other					0.785259	-0.935504	-1.72076
SNRPF	1	6	6	0	small nuclear ribonucleoprotein polypeptide F	Nucleus	other					0.206126	-1.79387	-2
PCSK1	0.545455	11	8	2	proprotein convertase subtilisin/kexin type 1	Cytoplasm	peptidase					0.193484	-1.7785	-1.97198
CD180	0.6	50	37	7	CD180 molecule	Plasma Membrane	other					0.448697	-1.31473	-1.76343
LARP4	0.613636	44	33	6	La ribonucleoprotein domain family member 4	Other	other					0.501533	-1.31127	-1.8128
DDX49	0.511628	43	30	8	DEAD-box helicase 49	Nucleus	enzyme					0.634354	-1.0066	-1.64096
EDIL3	0.888889	18	16	0	EGF-like repeats and discoidin I-like domains 3	Extracellular Space	other					0.276808	-1.71227	-1.98908
COL5A1	0.734375	64	51	4	collagen, type V, alpha 1	Extracellular Space	other					0.780641	-1.03695	-1.8176
NUFIP2	0.727273	66	52	4	nuclear fragile X mental retardation protein interacting protein 2	Cytoplasm	other					0.826631	-0.74662	-1.57325
SLC35B3	0.777778	9	8	1	solute carrier family 35 (adenosine 3'-phospho 5'-phosphosulfate transporter), member B3	Cytoplasm	other					0.0854953	-1.9042	-1.98969
FBXO30	0.75	8	6	0	F-box protein 30	Extracellular Space	other					0.0672441	-1.92742	-1.99467
MBOAT2	0.641026	39	29	4	membrane bound O-acyltransferase domain containing 2	Cytoplasm	enzyme					0.445791	-1.42825	-1.87404
S100A9	0.714286	84	64	4	S100 calcium binding protein A9	Cytoplasm	other					1.07182	2.20248	1.13067
S100A8	0.72619	84	65	4	S100 calcium binding protein A8	Cytoplasm	other					1.02991	2.4317	1.40179
MORC2	0.769231	13	11	1	MORC family CW-type zinc finger 2	Nucleus	other					0.171067	-1.82305	-1.99412
ZNFX1	0.548387	62	36	2	zinc finger, NFX1-type containing 1	Nucleus	transcription regulator					0.4347	-1.45635	-1.89105
PPP1R13L	0.805556	36	30	1	protein phosphatase 1 regulatory subunit 13 like	Nucleus	transcription regulator					0.475476	-1.459	-1.93448
TMC5	0.810811	37	32	2	transmembrane channel like 5	Cytoplasm	other			Enhanced	small intestine, stomach	0.433951	-1.55082	-1.98478
URB2	0.682927	41	30	2	URB2 ribosome biogenesis 2 homolog (S. cerevisiae)	Nucleus	other					0.36018	-1.60079	-1.96097
URB1	0.673913	46	32	1	URB1 ribosome biogenesis 1 homolog (S. cerevisiae)	Nucleus	other					0.403654	-1.56991	-1.97356
IFITM1	0.809524	21	19	2	interferon induced transmembrane protein 1	Plasma Membrane	transmembrane receptor					0.691448	-1.23624	-1.92769
DFFB	0.612903	31	24	5	DNA fragmentation factor, 40kDa, beta polypeptide (caspase-activated DNase)	Nucleus	enzyme					0.302563	-1.5693	-1.87186
TRIP6	0.52439	82	48	5	thyroid hormone receptor interactor 6	Extracellular Space	cytokine					0.767145	0.0101113	-0.757033
COPZ2	0.833333	12	11	1	coatomer protein complex subunit zeta 2	Cytoplasm	transporter					0.258972	-1.72698	-1.98595
DHPS	1	21	21	0	deoxyhypusine synthase	Cytoplasm	enzyme					0.379288	-1.60439	-1.98368
MTHFD2	0.837209	43	39	3	methylenetetrahydrofolate dehydrogenase (NADP+ dependent) 2, methenyltetrahydrofolate cyclohydrolase	Cytoplasm	enzyme					0.720214	-1.18409	-1.90431
NUDCD1	0.536585	82	48	4	NudC domain containing 1	Nucleus	other					0.666	-0.0460049	-0.712005
SAMD4B	0.631579	38	27	3	sterile alpha motif domain containing 4B	Cytoplasm	other					0.321865	-1.57949	-1.90136
AZI1	0.875	8	7	0	centrosomal protein 131kDa	Cytoplasm	other					0.0919722	-1.90341	-1.99539
HN1L	0.744186	43	35	3	hematological and neurological expressed 1-like	Cytoplasm	other					0.754222	-0.992453	-1.74668
RSRC1	1	6	6	0	arginine/serine-rich coiled-coil 1	Nucleus	other					0.103332	-1.89667	-2
RSRC2	0.571429	21	16	4	arginine/serine-rich coiled-coil 2	Other	other					0.212729	-1.70677	-1.9195
ECE2	0.875	8	7	0	endothelin converting enzyme 2	Plasma Membrane	peptidase					0.112009	-1.88799	-2
AURKA	0.857143	7	6	0	aurora kinase A	Nucleus	kinase					0.139071	-1.86093	-2
AURKB	0.944444	18	17	0	aurora kinase B	Nucleus	kinase					0.307147	-1.69285	-2
TXLNG	0.75	44	36	3	taxilin gamma	Nucleus	other					0.717014	-1.19397	-1.91099
PARG	0.75	8	6	0	poly(ADP-ribose) glycohydrolase	Cytoplasm	enzyme					0.100605	-1.89939	-2
KIF2C	1	11	11	0	kinesin family member 2C	Nucleus	other					0.172267	-1.82773	-2
TIMP1	0.666667	84	59	3	TIMP metallopeptidase inhibitor 1	Extracellular Space	cytokine		PACLITAXEL			1.25039	0.707771	-0.542619
ATP6AP1	0.602564	78	52	5	ATPase, H+ transporting, lysosomal accessory protein 1	Cytoplasm	transporter					0.755805	-0.288899	-1.0447
ATP6AP2	0.763636	55	46	4	ATPase, H+ transporting, lysosomal accessory protein 2	Cytoplasm	transporter					0.909158	-0.837971	-1.74713
ACOT7	0.619048	84	57	5	acyl-CoA thioesterase 7	Cytoplasm	enzyme					0.891637	0.734183	-0.157453
SKAP2	0.85	60	52	1	src kinase associated phosphoprotein 2	Cytoplasm	other					1.06403	-0.725614	-1.78964
XRCC4	0.591549	71	48	6	X-ray repair complementing defective repair in Chinese hamster cells 4	Nucleus	other					0.724928	-0.54227	-1.2672
TFRC	0.690476	84	58	0	transferrin receptor	Plasma Membrane	transporter					0.722356	0.908321	0.185965
CD276	0.925926	27	25	0	CD276 molecule	Plasma Membrane	other					0.453083	-1.49824	-1.95132
JMJD6	0.531915	47	34	9	jumonji domain containing 6	Plasma Membrane	transmembrane receptor					0.441532	-1.26211	-1.70364
SIN3B	0.888889	9	8	0	SIN3 transcription regulator family member B	Nucleus	transcription regulator					0.083421	-1.91658	-2
MLLT1	0.8	15	13	1	myeloid/lymphoid or mixed-lineage leukemia; translocated to, 1	Nucleus	transcription regulator					0.193754	-1.78544	-1.9792
WDR36	0.567568	74	47	5	WD repeat domain 36	Extracellular Space	other					0.603726	-0.675633	-1.27936
REG1B	1	6	6	0	regenerating family member 1 beta	Extracellular Space	other					0.277609	-1.72239	-2
GTPBP4	0.717949	78	60	4	GTP binding protein 4	Nucleus	enzyme					1.02237	-0.428778	-1.45115
NFATC2IP	0.574074	54	38	7	nuclear factor of activated T-cells, cytoplasmic, calcineurin-dependent 2 interacting protein	Nucleus	other					0.481948	-1.07503	-1.55698
PLK1	1	8	8	0	polo-like kinase 1	Nucleus	kinase					0.138834	-1.86117	-2
TTYH3	1	6	6	0	tweety family member 3	Plasma Membrane	ion channel					0.155877	-1.84412	-2
SERPINB8	0.75	32	27	3	serpin peptidase inhibitor, clade B (ovalbumin), member 8	Cytoplasm	other					0.436539	-1.44276	-1.8793
CSNK1G1	0.75	12	10	1	casein kinase 1, gamma 1	Cytoplasm	kinase					0.147867	-1.8225	-1.97037
SERPINB2	1	13	13	0	serpin peptidase inhibitor, clade B (ovalbumin), member 2	Extracellular Space	other					0.222272	-1.77773	-2
SERPINB5	0.582278	79	56	10	serpin peptidase inhibitor, clade B (ovalbumin), member 5	Extracellular Space	other		S,S-(2-HYDROXYETHYL)THIOCYSTEINE			1.2821	0.781734	-0.500369
MAGED1	1	8	8	0	MAGE family member D1	Plasma Membrane	transcription regulator					0.142671	-1.85733	-2
MAGED2	0.76	75	59	2	MAGE family member D2	Plasma Membrane	other					1.05184	-0.335071	-1.38692
CCDC86	0.965517	29	28	0	coiled-coil domain containing 86	Nucleus	other					0.538606	-1.4161	-1.95471
KLHDC4	0.564103	39	28	6	kelch domain containing 4	Other	other					0.313187	-1.55547	-1.86865
UBAP2	0.511628	43	31	9	ubiquitin associated protein 2	Cytoplasm	other					0.37188	-1.46676	-1.83864
SGTB	0.878788	33	30	1	small glutamine-rich tetratricopeptide repeat (TPR)-containing, beta	Other	other					0.538387	-1.40674	-1.94512
PEX5	0.684211	57	43	4	peroxisomal biogenesis factor 5	Cytoplasm	transmembrane receptor					0.627199	-1.10626	-1.73346
NRD1	0.619048	84	53	1	nardilysin convertase	Cytoplasm	peptidase					0.623987	-0.0340895	-0.658077
HIRA	0.65	20	14	1	histone cell cycle regulator	Nucleus	transcription regulator					0.179623	-1.79919	-1.97882
RIN1	0.846154	13	11	0	Ras and Rab interactor 1	Cytoplasm	other					0.137325	-1.86137	-1.99869
CRABP2	1	21	21	0	cellular retinoic acid binding protein 2	Cytoplasm	transporter					0.614439	-1.38556	-2
PTPRG	0.692308	13	9	0	protein tyrosine phosphatase, receptor type G	Plasma Membrane	phosphatase					0.117556	-1.8766	-1.99416
PTPRJ	0.864865	74	67	3	protein tyrosine phosphatase, receptor type J	Plasma Membrane	phosphatase					1.26221	-0.528798	-1.79101
HAUS3	0.888889	9	8	0	HAUS augmin like complex subunit 3	Cytoplasm	other					0.107134	-1.89287	-2
CPZ	0.8125	16	13	0	carboxypeptidase Z	Extracellular Space	peptidase					0.200751	-1.79925	-2
RRP7A	1	10	10	0	ribosomal RNA processing 7 homolog A	Cytoplasm	other					0.173606	-1.82639	-2
CRIPT	1	7	7	0	cysteine-rich PDZ-binding protein	Cytoplasm	other					0.196918	-1.80308	-2
IFIT3	0.531646	79	46	4	interferon induced protein with tetratricopeptide repeats 3	Cytoplasm	other					0.741176	-0.056598	-0.797774
IFIT2	0.5625	64	44	8	interferon induced protein with tetratricopeptide repeats 2	Cytoplasm	other					0.690604	-0.877591	-1.5682
IFIT1	0.75	52	44	5	interferon induced protein with tetratricopeptide repeats 1	Cytoplasm	other					0.7373	-0.928458	-1.66576
KRT17	0.757576	66	57	7	keratin 17, type I	Cytoplasm	other					1.53883	-0.0804677	-1.61929
ABHD17B	0.583333	12	9	2	abhydrolase domain containing 17B	Other	peptidase					0.165969	-1.80814	-1.97411
ABHD17C	1	6	6	0	abhydrolase domain containing 17C	Other	enzyme					0.0959942	-1.90401	-2
PAG1	0.588235	51	35	5	phosphoprotein membrane anchor with glycosphingolipid microdomains 1	Plasma Membrane	other					0.484137	-1.23484	-1.71898
HGSNAT	0.875	8	7	0	heparan-alpha-glucosaminide N-acetyltransferase	Cytoplasm	enzyme					0.145911	-1.83844	-1.98435
TMEM259	0.611111	18	13	2	transmembrane protein 259	Cytoplasm	other					0.177735	-1.75986	-1.93759
SRPX2	1	6	6	0	sushi-repeat containing protein, X-linked 2	Cytoplasm	other					0.127027	-1.87297	-2
MEPCE	0.675676	37	31	6	methylphosphate capping enzyme	Other	enzyme					0.482014	-1.42586	-1.90787
CPSF4	0.52	25	18	5	cleavage and polyadenylation specific factor 4	Nucleus	other					0.273475	-1.60161	-1.87509
MAD1L1	0.506494	77	45	6	MAD1 mitotic arrest deficient-like 1 (yeast)	Nucleus	other					0.493356	-0.879059	-1.37241
ELOVL5	0.727273	11	9	1	ELOVL fatty acid elongase 5	Cytoplasm	enzyme					0.215136	-1.74511	-1.96025
APOBR	0.771084	83	65	1	apolipoprotein B receptor	Plasma Membrane	transmembrane receptor					1.04718	0.3023	-0.744883
LTBP3	0.893617	47	42	0	latent transforming growth factor beta binding protein 3	Extracellular Space	other					0.59159	-1.39819	-1.98978
LTBP1	0.658537	82	58	4	latent transforming growth factor beta binding protein 1	Extracellular Space	other					0.66091	0.281236	-0.379675
MBD3	0.54	50	35	8	methyl-CpG binding domain protein 3	Nucleus	other					0.519344	-1.17142	-1.69077
SLC25A17	0.736842	19	16	2	solute carrier family 25 (mitochondrial carrier; peroxisomal membrane protein, 34kDa), member 17	Cytoplasm	transporter					0.259968	-1.65636	-1.91633
TMUB2	1	10	10	0	transmembrane and ubiquitin-like domain containing 2	Other	other					0.179561	-1.81162	-1.99118
LTBP2	0.915663	83	76	0	latent transforming growth factor beta binding protein 2	Extracellular Space	other					1.32131	0.236915	-1.08439
PLSCR1	0.774194	62	52	4	phospholipid scramblase 1	Plasma Membrane	enzyme					1.08397	-0.335588	-1.41956
CLDN3	0.789474	38	33	3	claudin 3	Plasma Membrane	transmembrane receptor					1.08114	-0.664634	-1.74577
CLDN7	0.68	50	40	6	claudin 7	Plasma Membrane	other					0.891737	-0.782205	-1.67394
SMYD2	0.75	8	7	1	SET and MYND domain containing 2	Cytoplasm	enzyme					0.10358	-1.88819	-1.99177
MRFAP1	0.75	16	14	2	Morf4 family associated protein 1	Nucleus	other					0.271645	-1.67263	-1.94428
DAB2IP	0.555556	36	23	3	DAB2 interacting protein	Plasma Membrane	other					0.256015	-1.66673	-1.92275
OMD	1	9	9	0	osteomodulin	Extracellular Space	other					0.211274	-1.78873	-2
NAGPA	0.777778	9	7	0	N-acetylglucosamine-1-phosphodiester alpha-N-acetylglucosaminidase	Cytoplasm	enzyme					0.100125	-1.89987	-2
LRRC8A	0.642857	42	30	3	leucine-rich repeat containing 8 family member A	Extracellular Space	other					0.400217	-1.52077	-1.92099
HIP1	0.634146	82	55	3	huntingtin interacting protein 1	Cytoplasm	other					0.765983	-0.379181	-1.14516
ARAP1	0.571429	84	50	2	ArfGAP with RhoGAP domain, ankyrin repeat and PH domain 1	Cytoplasm	other					0.685783	-0.232829	-0.918613
CYBB	0.607143	84	52	1	cytochrome b-245, beta polypeptide	Cytoplasm	enzyme		DEXTROMETHORPHAN			0.610914	0.954994	0.34408
SLC1A5	0.626506	83	54	2	solute carrier family 1 (neutral amino acid transporter), member 5	Plasma Membrane	transporter		L-ASPARAGINE			0.763938	0.667932	-0.0960061
HSF1	0.568627	51	37	8	heat shock transcription factor 1	Nucleus	transcription regulator					0.640307	-1.06407	-1.70437
VIL1	0.535714	84	56	11	villin 1	Cytoplasm	other					1.36315	1.12495	-0.238198
PJA2	0.526316	19	12	2	praja ring finger 2, E3 ubiquitin protein ligase	Cytoplasm	enzyme					0.134311	-1.82901	-1.96332
KPNA2	0.886076	79	71	1	karyopherin alpha 2 (RAG cohort 1, importin alpha 1)	Nucleus	transporter					1.51709	-0.0311257	-1.54821
QPCT	0.68	25	21	4	glutaminyl-peptide cyclotransferase	Cytoplasm	enzyme					0.322866	-1.59172	-1.91459
B4GALT5	0.73913	23	20	3	UDP-Gal:betaGlcNAc beta 1,4- galactosyltransferase, polypeptide 5	Cytoplasm	enzyme					0.390708	-1.54425	-1.93495
FCN1	0.913043	23	22	1	ficolin 1	Extracellular Space	other					0.455804	-1.52807	-1.98387
TRRAP	0.52439	82	45	2	transformation/transcription domain-associated protein	Nucleus	transcription regulator					0.468866	-1.01603	-1.4849
MMP7	0.928571	14	13	0	matrix metallopeptidase 7	Extracellular Space	peptidase					0.370493	-1.62951	-2
SULT2B1	1	12	12	0	sulfotransferase family 2B member 1	Cytoplasm	enzyme					0.22927	-1.77073	-2
FBLIM1	0.518072	83	48	5	filamin binding LIM protein 1	Plasma Membrane	other					0.880256	0.347674	-0.532582
GCFC2	0.576923	26	18	3	GC-rich sequence DNA-binding factor 2	Nucleus	transcription regulator					0.196335	-1.72886	-1.92519
EHMT1	0.531915	47	30	5	euchromatic histone-lysine N-methyltransferase 1	Nucleus	transcription regulator					0.331176	-1.54715	-1.87833
EHMT2	0.507692	65	40	7	euchromatic histone-lysine N-methyltransferase 2	Nucleus	transcription regulator					0.417504	-1.34348	-1.76099
WDR12	0.590361	83	57	8	WD repeat domain 12	Cytoplasm	other					0.850685	-0.0154858	-0.866171
BCL9L	0.916667	12	11	0	B-cell CLL/lymphoma 9-like	Cytoplasm	other					0.125756	-1.87064	-1.99639
FAM83D	1	7	7	0	family with sequence similarity 83 member D	Cytoplasm	other					0.0790537	-1.92095	-2
UTP14A	0.677419	62	50	8	UTP14A small subunit processome component	Nucleus	other					0.636996	-0.986544	-1.62354
C5orf22	0.595238	42	31	6	chromosome 5 open reading frame 22	Other	other					0.387245	-1.43442	-1.82167
PLOD3	0.795181	83	66	0	procollagen-lysine, 2-oxoglutarate 5-dioxygenase 3	Cytoplasm	enzyme		SUCCINIC ACID			0.992508	0.499952	-0.492557
NGDN	0.538462	26	18	4	neuroguidin	Nucleus	other					0.303471	-1.59734	-1.90081
LIG1	0.835616	73	63	2	ligase I, DNA, ATP-dependent	Nucleus	enzyme					1.06655	-0.741304	-1.80785
STAMBPL1	0.695652	23	18	2	STAM binding protein like 1	Other	other					0.223631	-1.74002	-1.96365
ATP13A3	0.809524	21	17	0	ATPase type 13A3	Extracellular Space	transporter					0.224085	-1.77533	-1.99942
DCP1A	0.545455	77	47	5	decapping mRNA 1A	Nucleus	other					0.649614	-0.585854	-1.23547
TAF4	0.566667	30	21	4	TATA-box binding protein associated factor 4	Nucleus	transcription regulator					0.198131	-1.7541	-1.95223
TAF2	0.72	25	19	1	TATA-box binding protein associated factor 2	Nucleus	transcription regulator					0.211714	-1.7647	-1.97641
HMOX1	0.62963	81	53	2	heme oxygenase 1	Cytoplasm	enzyme		SUNITINIB,SORAFENIB,STANATE (TN),DB04803,114-25-0,12-PHENYLHEME,FORMIC ACID			0.941322	0.41532	-0.526002
TAF9	1	16	16	0	TATA-box binding protein associated factor 9	Nucleus	transcription regulator					0.306577	-1.69342	-2
MINA	0.611111	36	28	6	MYC induced nuclear antigen	Nucleus	other					0.425059	-1.42356	-1.84862
CIT	0.866667	15	13	0	citron rho-interacting serine/threonine kinase	Cytoplasm	kinase					0.171021	-1.82898	-2
LRP10	0.552632	38	26	5	LDL receptor related protein 10	Plasma Membrane	transmembrane receptor					0.325907	-1.48549	-1.81139
BICD2	0.685714	35	27	3	bicaudal D homolog 2 (Drosophila)	Cytoplasm	other					0.298491	-1.66315	-1.96164
ELANE	0.573171	82	56	9	elastase, neutrophil expressed	Extracellular Space	peptidase	2-O,3-O-desulfated heparin, SERPINA1	ALVELESTAT,SIVELESTAT,ERDOSTEINE,ELAFIN,DERMOLASTIN,MDL 101,146			1.39955	1.61359	0.214047
PDCD11	0.61039	77	51	4	programmed cell death 11	Nucleus	other					0.565869	-0.808197	-1.37407
PIK3CA	0.6	25	17	2	phosphatidylinositol-4,5-bisphosphate 3-kinase catalytic subunit alpha	Cytoplasm	kinase	SF 1126, PX-866, dactolisib, pictilisib, buparlisib, XL147, PKI-179, MLN1117, taselisib, AZD8835, PWT33597, BAY1082439, PQR309				0.199055	-1.76892	-1.96798
TMEM59	1	14	14	0	transmembrane protein 59	Plasma Membrane	peptidase					0.334602	-1.6654	-2
DIMT1	0.538462	39	28	7	DIM1 dimethyladenosine transferase 1 homolog	Cytoplasm	enzyme					0.416037	-1.36667	-1.78271
MEN1	0.555556	18	13	3	menin 1	Nucleus	transcription regulator					0.153741	-1.81157	-1.96531
PARP14	0.559524	84	50	3	poly(ADP-ribose) polymerase family member 14	Cytoplasm	other					0.64517	-0.0967063	-0.741877
MAZ	0.705882	17	14	2	MYC-associated zinc finger protein (purine-binding transcription factor)	Nucleus	transcription regulator					0.212586	-1.75505	-1.96764
AGPAT6	0.622642	53	38	5	glycerol-3-phosphate acyltransferase 4	Cytoplasm	enzyme					0.59299	-1.16631	-1.7593
PRSS57	0.727273	11	9	1	protease, serine 57	Other	peptidase					0.157769	-1.82382	-1.98159
WAPAL	0.582278	79	51	5	WAPL cohesin release factor	Nucleus	other					0.555901	-0.884164	-1.44007
ANAPC5	0.513889	72	45	8	anaphase promoting complex subunit 5	Nucleus	other					0.515749	-0.936861	-1.45261
UTP20	0.617647	68	43	1	UTP20 small subunit processome component	Nucleus	other					0.594403	-1.31586	-1.91026
RAB11FIP1	0.891892	74	68	2	RAB11 family interacting protein 1 (class I)	Cytoplasm	other					1.18238	-0.641307	-1.82369
LRRC25	0.75	20	17	2	leucine rich repeat containing 25	Other	other					0.29809	-1.61202	-1.91011
SPP2	1	6	6	0	secreted phosphoprotein 2	Extracellular Space	other					0.170704	-1.8293	-2
MYL6B	0.857143	7	6	0	myosin light chain 6B	Cytoplasm	other					0.141198	-1.83626	-1.97745
HMGB3	0.69863	73	59	8	high mobility group box 3	Nucleus	other					1.48443	0.277735	-1.2067
SPNS1	0.723684	76	57	2	spinster homolog 1 (Drosophila)	Cytoplasm	transporter					1.02715	-0.244916	-1.27206
KIF4A	1	21	21	0	kinesin family member 4A	Nucleus	other					0.329696	-1.6703	-2
MNDA	0.614458	83	56	5	myeloid cell nuclear differentiation antigen	Nucleus	other					0.842651	0.693521	-0.149131
FPGS	0.8125	32	26	0	folylpolyglutamate synthase	Cytoplasm	enzyme	pralatrexate				0.384733	-1.59226	-1.97699
VMA21	1	8	8	0	VMA21 vacuolar H+-ATPase homolog (S. cerevisiae)	Cytoplasm	other					0.271122	-1.72888	-2
WDR75	0.698413	63	48	4	WD repeat domain 75	Nucleus	other					0.751291	-0.974003	-1.72529
WDR74	0.816327	49	43	3	WD repeat domain 74	Nucleus	other					0.643316	-1.31274	-1.95605
CD177	0.911111	45	43	2	CD177 molecule	Cytoplasm	other					1.04078	-0.889525	-1.93031
PCF11	0.714286	7	5	0	PCF11 cleavage and polyadenylation factor subunit	Nucleus	other					0.0547438	-1.94526	-2
KIF11	0.810811	37	30	0	kinesin family member 11	Nucleus	other					0.447234	-1.5507	-1.99793
PANX1	0.733333	15	12	1	pannexin 1	Plasma Membrane	transporter					0.18802	-1.80206	-1.99008
C10orf54	1	8	8	0	chromosome 10 open reading frame 54	Plasma Membrane	other					0.170976	-1.82902	-2
DHX40	0.75	24	19	1	DEAH-box helicase 40	Other	enzyme					0.240401	-1.7371	-1.9775
GAS7	0.578947	38	27	5	growth arrest specific 7	Cytoplasm	transcription regulator					0.37833	-1.51944	-1.89777
PDGFRB	0.810127	79	64	0	platelet derived growth factor receptor beta	Plasma Membrane	kinase					1.15311	-0.502749	-1.65586
RGS19	0.625	16	13	3	regulator of G-protein signaling 19	Cytoplasm	other					0.213156	-1.72173	-1.93489
AIDA	0.507042	71	45	9	axin interactor, dorsalization associated	Cytoplasm	other					0.669484	-0.588736	-1.25822
SH3PXD2B	0.734375	64	53	6	SH3 and PX domains 2B	Cytoplasm	other					0.923568	-0.807549	-1.73112
NFYA	1	6	6	0	nuclear transcription factor Y subunit alpha	Nucleus	transcription regulator					0.156451	-1.84355	-2
SMARCA5	0.511905	84	45	2	SWI/SNF related, matrix associated, actin dependent regulator of chromatin, subfamily a, member 5	Nucleus	transcription regulator		4-DEOXY-ALPHA-D-GLUCOSE,BETA-D-GLUCOSE			0.555999	0.242141	-0.313858
FCGR2A	1	24	24	0	Fc fragment of IgG receptor IIa	Plasma Membrane	transmembrane receptor					0.566381	-1.43362	-2
NLE1	0.742857	70	57	5	notchless homolog 1 (Drosophila)	Nucleus	enzyme					0.960218	-0.635667	-1.59589
CYTH1	0.533333	60	42	10	cytohesin 1	Cytoplasm	other					0.674762	-0.986009	-1.66077
CYTH3	0.555556	9	7	2	cytohesin 3	Cytoplasm	other					0.135127	-1.85076	-1.98589
CYTH2	0.666667	15	12	2	cytohesin 2	Cytoplasm	other					0.195152	-1.74626	-1.94142
DPH1	0.510638	47	30	6	diphthamide biosynthesis 1	Cytoplasm	other					0.372011	-1.41256	-1.78457
NDC1	0.767857	56	48	5	NDC1 transmembrane nucleoporin	Nucleus	other					0.818606	-1.06598	-1.88459
TRIM29	1	16	16	0	tripartite motif containing 29	Cytoplasm	transcription regulator					0.400591	-1.59941	-2
TRIM24	0.66	50	35	2	tripartite motif containing 24	Nucleus	transcription regulator					0.451146	-1.46954	-1.92068
TRIM27	1	10	10	0	tripartite motif containing 27	Nucleus	transcription regulator					0.162181	-1.83782	-2
GNPAT	0.634146	82	55	3	glyceronephosphate O-acyltransferase	Cytoplasm	enzyme					0.729382	-0.453564	-1.18295
KAT7	0.52	50	32	6	K(lysine) acetyltransferase 7	Nucleus	enzyme					0.451317	-1.29105	-1.74237
NKAP	0.727273	11	9	1	NFKB activating protein	Nucleus	transcription regulator					0.167668	-1.81628	-1.98395
ARHGAP9	0.529412	34	25	7	Rho GTPase activating protein 9	Cytoplasm	other					0.232851	-1.64436	-1.87721
RPUSD2	0.863636	22	20	1	RNA pseudouridylate synthase domain containing 2	Other	enzyme					0.312809	-1.66255	-1.97536
BAG4	0.658537	41	31	4	BCL2 associated athanogene 4	Cytoplasm	other					0.451796	-1.37298	-1.82478
RILPL1	0.62069	29	22	4	Rab interacting lysosomal protein-like 1	Cytoplasm	other					0.267315	-1.68909	-1.95641
IGFBP3	0.65	40	31	5	insulin like growth factor binding protein 3	Extracellular Space	other					0.506056	-1.20571	-1.71177
ECM1	0.506024	83	46	4	extracellular matrix protein 1	Extracellular Space	transporter					0.678162	-0.0359239	-0.714086
CALCOCO2	0.614286	70	48	5	calcium binding and coiled-coil domain 2	Nucleus	other					0.767483	-0.73896	-1.50644
FSD1L	1	6	6	0	fibronectin type III and SPRY domain containing 1-like	Other	other					0.116797	-1.8832	-2
FAT1	0.642857	42	29	2	FAT atypical cadherin 1	Plasma Membrane	other					0.289486	-1.66206	-1.95155
GRB7	0.571429	35	25	5	growth factor receptor bound protein 7	Plasma Membrane	other					0.303824	-1.61721	-1.92104
SSU72	0.647059	51	39	6	SSU72 homolog, RNA polymerase II CTD phosphatase	Other	phosphatase					0.663869	-1.05871	-1.72258
MFSD1	1	6	6	0	major facilitator superfamily domain containing 1	Other	transporter					0.124631	-1.87537	-2
POLR2L	0.777778	9	8	1	polymerase (RNA) II (DNA directed) polypeptide L, 7.6kDa	Nucleus	enzyme					0.20896	-1.75886	-1.96782
TLK1	0.875	8	7	0	tousled like kinase 1	Nucleus	kinase					0.103503	-1.89386	-1.99736
PRODH	0.894737	19	18	1	proline dehydrogenase (oxidase) 1	Cytoplasm	enzyme					0.318079	-1.65342	-1.9715
CCDC109B	1	6	6	0	coiled-coil domain containing 109B	Cytoplasm	other					0.105791	-1.89421	-2
AMFR	0.789474	19	15	0	autocrine motility factor receptor, E3 ubiquitin protein ligase	Plasma Membrane	transmembrane receptor					0.191789	-1.79756	-1.98935
TACC3	0.806452	31	27	2	transforming, acidic coiled-coil containing protein 3	Nucleus	other					0.414527	-1.53529	-1.94981
KIF20A	0.727273	11	8	0	kinesin family member 20A	Cytoplasm	transporter					0.0994375	-1.90056	-2
MKI67	0.847458	59	51	1	marker of proliferation Ki-67	Nucleus	other					0.816003	-1.15053	-1.96653
CTU2	0.666667	15	11	1	cytosolic thiouridylase subunit 2 homolog (S. pombe)	Cytoplasm	other					0.167427	-1.80927	-1.9767
CHD1	0.75	20	15	0	chromodomain helicase DNA binding protein 1	Nucleus	enzyme	epirubicin/paclitaxel, epirubicin				0.176381	-1.82028	-1.99666
PPAP2C	0.6	25	19	4	phospholipid phosphatase 2	Plasma Membrane	phosphatase					0.399387	-1.43525	-1.83463
MIB1	0.545455	11	6	0	mindbomb E3 ubiquitin protein ligase 1	Cytoplasm	other					0.0517896	-1.94195	-1.99374
B3GALT6	0.857143	7	6	0	Beta-1,3-galactosyltransferase 6	Cytoplasm	enzyme					0.110952	-1.88905	-2
SLC38A2	0.757576	33	28	3	solute carrier family 38 member 2	Plasma Membrane	transporter					0.472511	-1.4372	-1.90971
FKBP14	1	10	10	0	FK506 binding protein 14	Cytoplasm	enzyme					0.205333	-1.79467	-2
PIKFYVE	0.647059	17	11	0	phosphoinositide kinase, FYVE finger containing	Cytoplasm	kinase					0.130826	-1.85737	-1.9882
TBC1D2B	0.6	80	53	5	TBC1 domain family member 2B	Other	other					0.701785	-0.833455	-1.53524
SENP3	0.609756	41	30	5	SUMO1/sentrin/SMT3 specific peptidase 3	Nucleus	peptidase					0.431229	-1.33796	-1.76919
SENP1	0.666667	12	10	2	SUMO1/sentrin specific peptidase 1	Nucleus	peptidase					0.0932867	-1.89124	-1.98452
GFPT2	0.952381	21	20	0	glutamine-fructose-6-phosphate transaminase 2	Cytoplasm	enzyme					0.373933	-1.62607	-2
ACP5	0.742857	35	30	4	acid phosphatase 5, tartrate resistant	Cytoplasm	phosphatase					0.609369	-1.23559	-1.84496
GLA	0.710843	83	62	3	galactosidase alpha	Cytoplasm	enzyme		MIGALASTAT			0.78729	0.175699	-0.611591
PLEKHS1	0.8	20	18	2	pleckstrin homology domain containing S1	Other	other					0.368191	-1.5958	-1.96399
RIF1	0.75	48	36	0	replication timing regulatory factor 1	Nucleus	other					0.492532	-1.48709	-1.97962
STARD3NL	0.857143	14	13	1	STARD3 N-terminal like	Cytoplasm	other					0.288509	-1.70152	-1.99003
SLC27A2	0.536232	69	44	7	solute carrier family 27 (fatty acid transporter), member 2	Cytoplasm	transporter					0.649279	-0.751171	-1.40045
NDNL2	0.659091	44	33	4	NSE3 homolog, SMC5-SMC6 complex component	Nucleus	other					0.383704	-1.48314	-1.86685
RNF128	1	6	6	0	ring finger protein 128, E3 ubiquitin protein ligase	Cytoplasm	enzyme					0.0980579	-1.90194	-2
DNTTIP2	0.559322	59	43	10	deoxynucleotidyltransferase, terminal, interacting protein 2	Nucleus	other					0.515004	-1.16939	-1.68439
EXOSC9	0.527027	74	44	5	exosome component 9	Nucleus	enzyme					0.772798	-0.334797	-1.10759
RNF181	0.627451	51	36	4	ring finger protein 181	Other	enzyme					0.690935	-0.941359	-1.63229
KIN	0.894737	19	18	1	Kin17 DNA and RNA binding protein	Nucleus	other					0.259421	-1.72884	-1.98826
NOC2L	0.666667	69	50	4	NOC2-like nucleolar associated transcriptional repressor	Nucleus	transcription regulator					0.776782	-0.701361	-1.47814
FANCI	0.897436	39	35	0	Fanconi anemia complementation group I	Nucleus	other					0.497756	-1.50224	-2
DUS2L	0.9	10	9	0	dihydrouridine synthase 2	Cytoplasm	other					0.107508	-1.89249	-2
IRS2	0.875	8	7	0	insulin receptor substrate 2	Cytoplasm	enzyme					0.0973592	-1.90264	-2
CDK1	0.871795	78	70	2	cyclin-dependent kinase 1	Nucleus	kinase		FLAVOPIRIDOL,DINACICLIB,AMINOPURVALANOL A,RGB-286638,CDK4 INHIBITOR,CDK1/2 INHIBITOR III,AURORA KINASE/CDK INHIBITOR,BOHEMINE,ALSTERPAULLONE,CDK1/5 INHIBITOR,ALOISINE A,SU9516,RONICICLIB,CDK1 INHIBITOR,INDIRUBIN-3'-MONOXIME,HYMENIALDISINE,OLOMOUCINE,AT7519			1.75244	0.550245	-1.20219
CDK2	0.864407	59	54	3	cyclin-dependent kinase 2	Nucleus	kinase	roscovitine, BMS-387032, CaM kinase II inhibitor, dinaciclib, milciclib, SB-1317, roniciclib, alvocidib				1.12167	-0.634355	-1.75603
CDK4	0.588235	51	39	9	cyclin-dependent kinase 4	Nucleus	kinase					0.735527	-1.01388	-1.74941
UBR5	0.507246	69	40	5	ubiquitin protein ligase E3 component n-recognin 5	Nucleus	enzyme					0.509357	-1.28923	-1.79859
TYMP	0.547619	84	46	0	thymidine phosphorylase	Extracellular Space	growth factor					0.515929	1.65387	1.13794
CCDC94	0.561404	57	38	6	coiled-coil domain containing 94	Other	other					0.546625	-1.09273	-1.63936
PRTN3	0.650602	83	59	5	proteinase 3	Extracellular Space	peptidase		ELAFIN			1.31317	1.21114	-0.102038
TRPV2	0.711111	45	37	5	transient receptor potential cation channel, subfamily V, member 2	Plasma Membrane	ion channel					0.495061	-1.42356	-1.91863
CTSL	0.9	10	9	0	cathepsin L	Cytoplasm	peptidase					0.209037	-1.77267	-1.9817
CTSB	0.595238	84	50	0	cathepsin B	Cytoplasm	peptidase		N-{[(2S,3S)-3-(ETHOXYCARBONYL)OXIRAN-2-YL]CARBONYL}-L-ISOLEUCINE,N-[1-HYDROXYCARBOXYETHYL-CARBONYL]LEUCYLAMINO-2-METHYL-BUTANE,DIPHENYLACETIC ACID,3-AMINO-4-OXYBENZYL-2-BUTANONE,N-{[(2S,3S)-3-(ETHOXYCARBONYL)OXIRAN-2-YL]CARBONYL}-L-ISOLEUCYL-L-ALANINE,2-AMINOETHANIMIDIC ACID,N-{[(2S,3S)-3-(ETHOXYCARBONYL)OXIRAN-2-YL]CARBONYL}-L-ISOLEUCYL-L-ISOLEUCINE			0.54597	1.66175	1.11578
KCNAB2	0.515152	66	46	12	potassium channel, voltage gated subfamily A regulatory beta subunit 2	Plasma Membrane	ion channel					0.656113	-0.833407	-1.48952
GPATCH4	0.875	16	14	0	G-patch domain containing 4	Other	other					0.220005	-1.77984	-1.99985
CTSS	0.595238	84	53	3	cathepsin S	Cytoplasm	peptidase		N-[(1S)-2-{[(1R)-2-(BENZYLOXY)-1-CYANO-1-METHYLETHYL]AMINO}-1-(CYCLOHEXYLMETHYL)-2-OXOETHYL]MORPHOLINE-4-CARBOXAMIDE,N-[(1S)-1-{1-[(1R,3E)-1-ACETYLPENT-3-EN-1-YL]-1H-1,2,3-TRIAZOL-4-YL}-1,2-DIMETHYLPROPYL]BENZAMIDE,N-[1-(AMINOMETHYL)CYCLOPROPYL]-3-(BENZYLSULFONYL)-N~2~-[(1S)-2,2,2-TRIFLUORO-1-(4-HYDROXYPHENYL)ETHYL]-L-ALANINAMIDE,N-(1-CYANOCYCLOPROPYL)-3-({[(2S)-5-OXOPYRROLIDIN-2-YL]METHYL}SULFON…			0.591467	1.14667	0.555205
PWP2	0.602564	78	50	3	PWP2 periodic tryptophan protein homolog (yeast)	Nucleus	other					0.67303	-0.54045	-1.21348
UBE2A	0.923077	13	12	0	ubiquitin conjugating enzyme E2A	Cytoplasm	enzyme					0.302265	-1.67061	-1.97288
UBE2C	1	8	8	0	ubiquitin conjugating enzyme E2C	Cytoplasm	enzyme					0.231708	-1.76829	-2
UBE2F	0.75	8	7	1	ubiquitin conjugating enzyme E2F (putative)	Cytoplasm	enzyme					0.144375	-1.84493	-1.9893
UBE2S	1	12	12	0	ubiquitin conjugating enzyme E2S	Nucleus	enzyme					0.260824	-1.73918	-2
UCK2	0.678571	28	23	4	uridine-cytidine kinase 2	Cytoplasm	kinase					0.374907	-1.50433	-1.87924
PNO1	0.616667	60	44	7	partner of NOB1 homolog	Nucleus	other					0.734977	-0.943175	-1.67815
PDE3A	0.75	20	16	1	phosphodiesterase 3A	Cytoplasm	enzyme					0.178152	-1.81292	-1.99108
MORF4L2	1	21	21	0	mortality factor 4 like 2	Nucleus	other					0.424811	-1.57519	-2
COCH	0.875	8	7	0	cochlin	Extracellular Space	other					0.17531	-1.82469	-2
SDS	1	41	41	0	serine dehydratase	Cytoplasm	enzyme					0.771336	-1.22866	-2
GSTCD	0.75	12	10	1	glutathione S-transferase C-terminal domain containing	Cytoplasm	enzyme					0.107052	-1.87984	-1.98689
TIMP2	0.714286	21	18	3	TIMP metallopeptidase inhibitor 2	Extracellular Space	other					0.359826	-1.56653	-1.92635
NHLRC3	0.810811	37	33	3	NHL repeat containing 3	Cytoplasm	other					0.660745	-1.27076	-1.9315
SH3BP4	0.615385	26	17	1	SH3-domain binding protein 4	Cytoplasm	other					0.239217	-1.72202	-1.96124
OTUD6B	0.8	20	18	2	OTU domain containing 6B	Other	other					0.373199	-1.57442	-1.94762
TLR2	0.888889	36	32	0	toll-like receptor 2	Plasma Membrane	transmembrane receptor					0.454491	-1.54546	-1.99995
SLC7A1	0.857143	14	13	1	solute carrier family 7 (cationic amino acid transporter, y+ system), member 1	Plasma Membrane	transporter					0.270635	-1.70449	-1.97513
KIAA0101	1	7	7	0	KIAA0101	Nucleus	other					0.118037	-1.88196	-2
HAUS1	0.875	8	7	0	HAUS augmin like complex subunit 1	Nucleus	other					0.105077	-1.89492	-2
CRYM	1	7	7	0	crystallin mu	Cytoplasm	enzyme					0.152634	-1.83777	-1.9904
IPO8	0.506329	79	46	6	importin 8	Nucleus	transporter					0.476727	-0.667017	-1.14374
SDCBP	0.631579	76	51	3	syndecan binding protein	Plasma Membrane	enzyme					1.00663	0.0525688	-0.954056
DENND1A	0.636364	11	8	1	DENN/MADD domain containing 1A	Plasma Membrane	other					0.0797807	-1.90831	-1.98809
ICAM3	0.580645	62	44	8	intercellular adhesion molecule 3	Plasma Membrane	transmembrane receptor					0.742773	-0.567406	-1.31018
CRNKL1	0.625	80	54	4	crooked neck pre-mRNA splicing factor 1	Nucleus	other					0.710386	-0.401339	-1.11172
PLOD2	0.973684	76	74	0	procollagen-lysine, 2-oxoglutarate 5-dioxygenase 2	Cytoplasm	enzyme					1.60796	-0.0539674	-1.66193
PLOD1	0.845238	84	72	1	procollagen-lysine, 2-oxoglutarate 5-dioxygenase 1	Cytoplasm	enzyme		SUCCINIC ACID			1.15457	0.278184	-0.876382
DNASE2	1	17	17	0	deoxyribonuclease II, lysosomal	Cytoplasm	enzyme					0.415915	-1.55811	-1.97402
ANLN	0.894737	19	17	0	anillin actin binding protein	Cytoplasm	other					0.213422	-1.78658	-2
USP13	1	8	8	0	ubiquitin specific peptidase 13 (isopeptidase T-3)	Other	peptidase					0.11133	-1.88867	-2
RETN	0.809524	42	35	1	resistin	Extracellular Space	other					0.953719	-0.840829	-1.79455
EBNA1BP2	0.620253	79	50	1	EBNA1 binding protein 2	Nucleus	other					0.858274	0.106296	-0.751978
SMG7	0.692308	13	9	0	SMG7 nonsense mediated mRNA decay factor	Nucleus	other					0.114704	-1.8775	-1.9922
MTHFD1L	0.723684	76	58	3	methylenetetrahydrofolate dehydrogenase (NADP+ dependent) 1-like	Cytoplasm	enzyme					1.00678	-0.462197	-1.46898
GZMK	0.846154	13	12	1	granzyme K	Cytoplasm	peptidase					0.2313	-1.71081	-1.94211
MYH10	0.535714	84	49	4	myosin, heavy chain 10, non-muscle	Cytoplasm	other					0.568309	0.722921	0.154612
PIK3AP1	0.804348	46	38	1	phosphoinositide-3-kinase adaptor protein 1	Cytoplasm	other					0.540469	-1.39848	-1.93895
TRIM72	1	6	6	0	tripartite motif containing 72, E3 ubiquitin protein ligase	Cytoplasm	enzyme					0.140168	-1.85983	-2
RBM6	0.657143	35	25	2	RNA binding motif protein 6	Nucleus	other					0.295827	-1.59769	-1.89352
NDE1	0.675676	37	29	4	nudE neurodevelopment protein 1	Nucleus	other					0.456155	-1.4493	-1.90545
NRP2	0.68	25	19	2	neuropilin 2	Plasma Membrane	kinase					0.242834	-1.72698	-1.96982
ARSE	0.833333	18	16	1	arylsulfatase E (chondrodysplasia punctata 1)	Cytoplasm	enzyme					0.264715	-1.71745	-1.98217
ARSB	0.563636	55	40	9	arylsulfatase B	Cytoplasm	enzyme					0.533519	-1.15643	-1.68995
FBLN2	0.54321	81	49	5	fibulin 2	Extracellular Space	other					0.749558	0.351615	-0.397942
FBLN5	0.506024	83	47	5	fibulin 5	Extracellular Space	other					0.446147	1.09075	0.644599
CBFB	0.512821	78	44	4	core-binding factor, beta subunit	Nucleus	transcription regulator					0.915867	0.323686	-0.592181
PLXND1	0.625	32	20	0	plexin D1	Plasma Membrane	transmembrane receptor					0.238295	-1.74194	-1.98023
SIGLEC10	1	8	8	0	sialic acid binding Ig-like lectin 10	Plasma Membrane	other					0.12583	-1.87417	-2
TYMS	1	15	15	0	thymidylate synthetase	Nucleus	enzyme					0.307112	-1.69289	-2
GTF2F2	0.525424	59	43	12	general transcription factor IIF subunit 2	Nucleus	transcription regulator					0.650855	-0.972598	-1.62345
INTS12	1	7	7	0	integrator complex subunit 12	Nucleus	other					0.106739	-1.89326	-2
INTS10	0.588235	68	47	7	integrator complex subunit 10	Nucleus	other					0.59479	-1.05315	-1.64794
RANBP9	0.716981	53	42	4	RAN binding protein 9	Nucleus	other					0.700458	-1.18724	-1.8877
ARNT	0.714286	14	10	0	aryl hydrocarbon receptor nuclear translocator	Nucleus	transcription regulator					0.11307	-1.88144	-1.99451
TGFB1	1	27	27	0	transforming growth factor beta 1	Extracellular Space	growth factor					0.4665	-1.5335	-2
SLC20A2	0.722222	18	15	2	solute carrier family 20 (phosphate transporter), member 2	Plasma Membrane	transporter					0.232405	-1.72963	-1.96203
TMEM9	1	8	8	0	transmembrane protein 9	Cytoplasm	other					0.162422	-1.83758	-2
GPRC5B	1	7	7	0	G protein-coupled receptor, class C, group 5, member B	Plasma Membrane	G-protein coupled receptor					0.168222	-1.83178	-2
MMP9	0.679012	81	63	8	matrix metallopeptidase 9	Extracellular Space	peptidase		MARIMASTAT,METHYLDOPA,NIFEDIPINE,DCL000927			1.34193	0.569995	-0.771931
MMP2	0.68	75	58	7	matrix metallopeptidase 2	Extracellular Space	peptidase		MARIMASTAT,TANOMASTAT,TILUDRONIC ACID,ZOLEDRONIC ACID,PRINOMASTAT,DCL000927,AC1L3WNB,BATIMASTAT,CAPTOPRIL,HALOFUGINONE,SC-74020			0.958133	-0.360552	-1.31869
MMP3	1	11	11	0	matrix metallopeptidase 3	Extracellular Space	peptidase					0.229188	-1.77081	-2
MMP1	0.904762	42	39	1	matrix metallopeptidase 1	Extracellular Space	peptidase					1.00044	-0.942198	-1.94264
CCNT1	1	8	8	0	cyclin T1	Nucleus	transcription regulator					0.116491	-1.88351	-2
IRF2BP2	0.567901	81	50	4	interferon regulatory factor 2 binding protein 2	Nucleus	transcription regulator					0.686136	-0.067897	-0.754033
IRF2BP1	0.613636	44	31	4	interferon regulatory factor 2 binding protein 1	Nucleus	transcription regulator					0.565523	-1.34073	-1.90625
METTL1	0.83871	31	28	2	methyltransferase like 1	Nucleus	enzyme					0.589375	-1.35079	-1.94016
VRK3	0.8	10	9	1	vaccinia related kinase 3	Nucleus	kinase					0.14764	-1.83009	-1.97773
VRK2	0.538462	13	10	3	vaccinia related kinase 2	Nucleus	kinase					0.120498	-1.8515	-1.972
TNIP2	1	7	7	0	TNFAIP3 interacting protein 2	Cytoplasm	other					0.0681113	-1.93189	-2
USP34	0.615385	39	25	1	ubiquitin specific peptidase 34	Extracellular Space	peptidase					0.263346	-1.7042	-1.96755
RUNX1	0.75	12	9	0	runt-related transcription factor 1	Nucleus	transcription regulator					0.152326	-1.841	-1.99332
RRP1	0.774194	31	26	2	ribosomal RNA processing 1	Nucleus	other					0.486039	-1.43228	-1.91832
DOCK9	0.621212	66	43	2	dedicator of cytokinesis 9	Cytoplasm	other					0.47458	-1.28988	-1.76446
RRP9	0.681818	66	53	8	ribosomal RNA processing 9, small subunit (SSU) processome component, homolog (yeast)	Nucleus	other					0.910965	-0.688022	-1.59899
SAAL1	0.744681	47	39	4	serum amyloid A like 1	Other	other					0.590615	-1.26386	-1.85448
RHBDF2	0.818182	11	9	0	rhomboid 5 homolog 2 (Drosophila)	Cytoplasm	other					0.123521	-1.87648	-2
RPP38	0.588235	17	12	2	ribonuclease P/MRP 38kDa subunit	Nucleus	enzyme					0.127333	-1.84008	-1.96741
NT5DC2	0.717391	46	38	5	5'-nucleotidase domain containing 2	Cytoplasm	other					0.546659	-1.328	-1.87466
NT5DC3	0.785714	14	11	0	5'-nucleotidase domain containing 3	Other	other					0.216828	-1.78317	-2
RUSC1	0.909091	11	10	0	RUN and SH3 domain containing 1	Cytoplasm	other					0.144757	-1.8539	-1.99866
PPIE	0.716981	53	42	4	peptidylprolyl isomerase E	Nucleus	enzyme					0.885603	-0.761189	-1.64679
MOXD1	1	6	6	0	monooxygenase, DBH-like 1	Cytoplasm	enzyme					0.125089	-1.87491	-2
FAP	0.98	50	49	0	fibroblast activation protein alpha	Cytoplasm	peptidase					1.17443	-0.805444	-1.97987
AP4E1	0.521739	23	12	0	adaptor related protein complex 4 epsilon 1 subunit	Cytoplasm	other					0.126219	-1.85588	-1.9821
TSPAN9	0.555556	18	13	3	tetraspanin 9	Plasma Membrane	other					0.221397	-1.65311	-1.87451
FSTL1	0.978261	46	45	0	follistatin like 1	Extracellular Space	other					0.855971	-1.06588	-1.92185
C12orf43	0.540541	37	27	7	chromosome 12 open reading frame 43	Other	other					0.34588	-1.46817	-1.81405
RNF220	0.75	8	6	0	ring finger protein 220	Cytoplasm	enzyme					0.0781977	-1.9218	-2
SIRT6	0.777778	9	8	1	sirtuin 6	Nucleus	enzyme					0.118872	-1.87416	-1.99303
MED31	1	8	8	0	mediator complex subunit 31	Nucleus	other					0.132394	-1.86761	-2
TRMT6	0.711111	45	37	5	tRNA methyltransferase 6	Nucleus	other					0.585665	-1.32171	-1.90737
TRMT5	0.69697	33	25	2	tRNA methyltransferase 5	Cytoplasm	other					0.341212	-1.6077	-1.94892
TRMT1	0.542373	59	36	4	tRNA methyltransferase 1	Extracellular Space	enzyme					0.510134	-1.1598	-1.66993
VCAM1	0.529412	51	36	9	vascular cell adhesion molecule 1	Plasma Membrane	transmembrane receptor					0.546962	-1.15001	-1.69698
MNAT1	0.515152	33	23	6	MNAT CDK-activating kinase assembly factor 1	Nucleus	other					0.290613	-1.596	-1.88661
CHST14	0.888889	9	8	0	carbohydrate (N-acetylgalactosamine 4-0) sulfotransferase 14	Cytoplasm	enzyme					0.148558	-1.85144	-2
RRM2	0.805195	77	64	2	ribonucleotide reductase regulatory subunit M2	Nucleus	enzyme		TRIAPINE,HYDROXYUREA,GEMCITABINE,CLOFARABINE,FLUDARABINE,MOTEXAFIN GADOLINIUM,IMEXON,CLADRIBINE,GALLIUM NITRATE			1.34321	-0.224146	-1.56736
RRM1	0.78481	79	65	3	ribonucleotide reductase catalytic subunit M1	Nucleus	enzyme					1.06697	-0.246171	-1.31314
TSR3	1	7	7	0	TSR3, 20S rRNA accumulation, homolog (S. cerevisiae)	Other	other					0.0714488	-1.92855	-2
C1QTNF5	1	9	9	0	C1q and tumor necrosis factor related protein 5	Plasma Membrane	transmembrane receptor					0.23588	-1.76412	-2
TPCN1	0.809524	42	35	1	two pore segment channel 1	Plasma Membrane	ion channel					0.561108	-1.41264	-1.97375
C19orf59	0.92	25	24	1	mast cell-expressed membrane protein 1	Other	other					0.639616	-1.33871	-1.97832
PRR12	0.75	8	6	0	proline rich 12	Extracellular Space	other					0.0668262	-1.93317	-2
PUM1	0.56962	79	52	7	pumilio RNA binding family member 1	Cytoplasm	other					0.874553	-0.496013	-1.37057
RAD1	0.529412	17	12	3	RAD1 checkpoint DNA exonuclease	Nucleus	enzyme					0.165133	-1.78538	-1.95051
KNTC1	0.810811	37	30	0	kinetochore associated 1	Nucleus	other					0.410315	-1.58085	-1.99117
MXRA5	0.795181	83	68	2	matrix-remodelling associated 5	Extracellular Space	other					1.05891	-0.322573	-1.38148
RNF25	0.689655	29	24	4	ring finger protein 25	Nucleus	transcription regulator					0.327906	-1.59258	-1.92048
MXRA8	0.866667	15	13	0	matrix-remodelling associated 8	Cytoplasm	other					0.203806	-1.79619	-2
UBE2V2	0.764706	17	15	2	ubiquitin conjugating enzyme E2 variant 2	Cytoplasm	enzyme					0.541916	-1.38329	-1.92521
SPARCL1	0.516129	62	41	9	SPARC like 1	Extracellular Space	other					0.52285	-1.12984	-1.65269
TMEM41A	0.621622	37	28	5	transmembrane protein 41A	Other	other					0.44694	-1.24796	-1.6949
CNOT8	1	7	7	0	CCR4-NOT transcription complex subunit 8	Nucleus	transcription regulator					0.117704	-1.8823	-2
EMR2	0.733333	15	13	2	adhesion G protein-coupled receptor E2	Plasma Membrane	other					0.194437	-1.77613	-1.97057
ITGB5	0.646341	82	55	2	integrin subunit beta 5	Plasma Membrane	other		CILENGITIDE			0.677608	0.0651923	-0.612415
GNB1L	0.740741	27	21	1	guanine nucleotide binding protein (G protein), beta polypeptide 1-like	Cytoplasm	other					0.296989	-1.61918	-1.91617
ORAOV1	0.857143	7	6	0	oral cancer overexpressed 1	Other	other					0.0732563	-1.92674	-2
RASAL2	0.714286	35	27	2	RAS protein activator like 2	Extracellular Space	other					0.327613	-1.64228	-1.96989
FGR	0.895833	48	45	2	FGR proto-oncogene, Src family tyrosine kinase	Nucleus	kinase					0.845094	-1.10845	-1.95355
SLC12A4	0.783333	60	50	3	solute carrier family 12 (potassium/chloride transporter), member 4	Plasma Membrane	transporter					0.730222	-1.15956	-1.88978
SLC12A9	0.56	75	50	8	solute carrier family 12, member 9	Plasma Membrane	transporter					0.641371	-0.831934	-1.4733
EXT2	0.666667	9	6	0	exostosin glycosyltransferase 2	Cytoplasm	enzyme					0.0768669	-1.92018	-1.99705
C14orf169	0.555556	27	19	4	chromosome 14 open reading frame 169	Nucleus	enzyme					0.204764	-1.70789	-1.91265
SNX8	0.716216	74	57	4	sorting nexin 8	Cytoplasm	transporter					0.886636	-0.623702	-1.51034
SLC11A2	0.9	10	9	0	solute carrier family 11 (proton-coupled divalent metal ion transporter), member 2	Plasma Membrane	transporter					0.165462	-1.82989	-1.99535
ITPKC	0.636364	11	8	1	inositol-trisphosphate 3-kinase C	Cytoplasm	kinase					0.109932	-1.87678	-1.98671
VRK1	0.560976	41	30	7	vaccinia related kinase 1	Nucleus	kinase					0.513468	-1.29958	-1.81305
DIEXF	0.782609	46	39	3	digestive organ expansion factor homolog (zebrafish)	Nucleus	other					0.549662	-1.38025	-1.92991
FANCD2	0.6	10	6	0	Fanconi anemia complementation group D2	Nucleus	other					0.0823222	-1.91768	-2
AKR1C4	1	7	7	0	aldo-keto reductase family 1, member C4	Cytoplasm	enzyme					0.173795	-1.8262	-2
CENPC1	0.75	8	6	0	centromere protein C pseudogene 1	Nucleus	other					0.0698454	-1.92408	-1.99392
RRP8	0.653061	49	37	5	ribosomal RNA processing 8, methyltransferase, homolog (yeast)	Nucleus	enzyme					0.473444	-1.35095	-1.8244
COL5A2	0.644737	76	56	7	collagen, type V, alpha 2	Extracellular Space	other					1.06732	-0.260248	-1.32757
COL5A3	0.75	28	22	1	collagen, type V, alpha 3	Extracellular Space	other					0.338877	-1.6429	-1.98178
RNF114	0.514286	70	47	11	ring finger protein 114	Extracellular Space	other					0.722627	-0.514079	-1.23671
NAT10	0.626506	83	54	2	N-acetyltransferase 10 (GCN5-related)	Nucleus	enzyme					0.666115	0.108764	-0.557351
RCE1	0.578947	19	15	4	Ras converting CAAX endopeptidase 1	Cytoplasm	peptidase					0.255304	-1.66428	-1.91958
NEU1	0.911111	45	42	1	neuraminidase 1 (lysosomal sialidase)	Cytoplasm	enzyme					0.825993	-1.14007	-1.96606
CXorf38	0.673469	49	37	4	chromosome X open reading frame 38	Other	other					0.626816	-1.15565	-1.78246
MED16	1	9	9	0	mediator complex subunit 16	Nucleus	transcription regulator					0.103162	-1.89684	-2
PSME4	0.544304	79	49	6	proteasome activator subunit 4	Cytoplasm	other					0.546727	-0.956025	-1.50275
NCAPH	0.918919	37	35	1	non-SMC condensin I complex subunit H	Nucleus	other					0.526013	-1.4387	-1.96471
NCAPG	0.838235	68	59	2	non-SMC condensin I complex subunit G	Nucleus	other					0.897943	-0.965814	-1.86376
NOP14	0.774648	71	58	3	NOP14 nucleolar protein	Nucleus	other					0.786053	-0.824702	-1.61075
NOP16	0.76	25	22	3	NOP16 nucleolar protein	Nucleus	other					0.40102	-1.52055	-1.92157
TUBB1	0.72	25	20	2	tubulin beta 1 class VI	Cytoplasm	other					0.41496	-1.55461	-1.96957
HERC6	0.857143	7	6	0	HECT and RLD domain containing E3 ubiquitin protein ligase family member 6	Cytoplasm	enzyme					0.0794474	-1.92055	-2
COPRS	0.875	16	15	1	coordinator of PRMT5, differentiation stimulator	Nucleus	other					0.254387	-1.73417	-1.98856
OLFM4	0.597561	82	59	10	olfactomedin 4	Extracellular Space	other					1.54434	0.996044	-0.548299
CD84	0.631579	19	15	3	CD84 molecule	Plasma Membrane	other					0.227171	-1.72736	-1.95453
CD58	0.777778	9	8	1	CD58 molecule	Plasma Membrane	transmembrane receptor					0.171111	-1.80723	-1.97834
ANTXR1	0.9	30	27	0	anthrax toxin receptor 1	Plasma Membrane	transmembrane receptor					0.522755	-1.47724	-2
ANTXR2	0.666667	12	10	2	anthrax toxin receptor 2	Plasma Membrane	transmembrane receptor					0.130963	-1.83714	-1.9681
KIRREL	0.6	10	6	0	kin of IRRE like (Drosophila)	Plasma Membrane	other					0.0914587	-1.90217	-1.99363
CAMLG	0.75	16	13	1	calcium modulating ligand	Cytoplasm	other					0.208011	-1.76807	-1.97608
CLDN23	1	8	8	0	claudin 23	Plasma Membrane	other			Enhanced	colon, stomach	0.156765	-1.84324	-2
CLEC11A	1	31	31	0	C-type lectin domain family 11 member A	Extracellular Space	growth factor					0.52636	-1.47364	-2
PGM2L1	0.662651	83	56	1	phosphoglucomutase 2-like 1	Cytoplasm	enzyme					0.888398	0.127483	-0.760914
HK3	0.675	80	62	8	hexokinase 3 (white cell)	Cytoplasm	kinase					1.15769	0.414265	-0.743426
FBXO6	0.522727	44	31	8	F-box protein 6	Cytoplasm	other					0.603153	-1.14772	-1.75088
EED	0.622951	61	47	9	embryonic ectoderm development	Nucleus	transcription regulator					0.708462	-1.03362	-1.74208
LRRC15	0.928571	14	13	0	leucine rich repeat containing 15	Plasma Membrane	other					0.240238	-1.74322	-1.98345
MPHOSPH10	0.548387	62	43	9	M-phase phosphoprotein 10	Nucleus	other					0.517755	-1.16638	-1.68414
POLD1	0.536585	82	50	6	polymerase (DNA directed), delta 1, catalytic subunit	Nucleus	enzyme					0.714073	-0.568109	-1.28218
POLD3	0.576271	59	41	7	polymerase (DNA-directed), delta 3, accessory subunit	Nucleus	transcription regulator					0.668551	-1.02186	-1.69041
MRM1	1	7	7	0	mitochondrial rRNA methyltransferase 1	Cytoplasm	other					0.121758	-1.87824	-2
FES	0.560976	41	30	7	FES proto-oncogene, tyrosine kinase	Cytoplasm	kinase					0.361904	-1.51109	-1.87299
MGME1	0.909091	33	30	0	mitochondrial genome maintenance exonuclease 1	Cytoplasm	enzyme					0.491553	-1.48518	-1.97673
LEPREL4	1	32	32	0	prolyl 3-hydroxylase family member 4 (non-enzymatic)	Nucleus	other					0.603201	-1.3968	-2
LEPREL2	0.954545	22	21	0	prolyl 3-hydroxylase 3	Nucleus	enzyme					0.377696	-1.6223	-2
LONP2	0.666667	15	11	1	lon peptidase 2, peroxisomal	Cytoplasm	peptidase					0.168257	-1.8204	-1.98866
COL8A1	0.9	30	27	0	collagen, type VIII, alpha 1	Extracellular Space	other					0.467597	-1.50424	-1.97183
ORC5	0.76	25	22	3	origin recognition complex subunit 5	Nucleus	other					0.35129	-1.60117	-1.95246
ORC2	0.526316	57	37	7	origin recognition complex subunit 2	Nucleus	other					0.458002	-1.22254	-1.68054
ORC3	0.777778	45	38	3	origin recognition complex subunit 3	Nucleus	other					0.528517	-1.36929	-1.89781
SIGLEC7	0.642857	14	11	2	sialic acid binding Ig-like lectin 7	Plasma Membrane	transmembrane receptor					0.137228	-1.82925	-1.96647
CLDN1	1	14	14	0	claudin 1	Plasma Membrane	other					0.36636	-1.63364	-2
ABCD1	0.791045	67	57	4	ATP binding cassette subfamily D member 1	Plasma Membrane	transporter					0.888342	-0.873773	-1.76212
PPHLN1	0.636364	11	8	1	periphilin 1	Nucleus	other					0.118289	-1.8436	-1.96189
GPR180	0.625	40	30	5	G protein-coupled receptor 180	Cytoplasm	other					0.39965	-1.48373	-1.88338
C9orf114	1	6	6	0	chromosome 9 open reading frame 114	Nucleus	other					0.091376	-1.90862	-2
CHTF18	0.846154	26	22	0	chromosome transmission fidelity factor 18	Nucleus	other					0.346036	-1.65396	-2
NOL6	0.61039	77	50	3	nucleolar protein 6	Nucleus	other					0.691296	-0.716445	-1.40774
PGLYRP1	0.710145	69	55	6	peptidoglycan recognition protein 1	Plasma Membrane	transmembrane receptor					1.42395	-0.100309	-1.52426
CHAF1B	1	11	11	0	chromatin assembly factor 1 subunit B	Nucleus	other					0.165015	-1.83499	-2
HLA-DMB	0.509434	53	34	7	major histocompatibility complex, class II, DM beta	Plasma Membrane	transmembrane receptor					0.648709	-0.726208	-1.37492
HLA-DMA	0.619048	42	31	5	major histocompatibility complex, class II, DM alpha	Plasma Membrane	transmembrane receptor					0.646591	-1.04544	-1.69203
RELB	0.75	20	16	1	v-rel avian reticuloendotheliosis viral oncogene homolog B	Nucleus	transcription regulator					0.190783	-1.80128	-1.99206
THOC1	0.532468	77	44	3	THO complex 1	Nucleus	transcription regulator					0.69066	-0.401035	-1.09169
THOC6	0.554054	74	46	5	THO complex 6	Nucleus	other					0.860391	-0.197017	-1.05741
FOXP4	1	14	14	0	forkhead box P4	Nucleus	transcription regulator					0.211481	-1.78852	-2
YTHDF1	0.777778	18	15	1	YTH N(6)-methyladenosine RNA binding protein 1	Other	other					0.289921	-1.65175	-1.94167
NUDT1	1	16	16	0	nudix hydrolase 1	Extracellular Space	phosphatase					0.340992	-1.65901	-2
TK1	1	14	14	0	thymidine kinase 1, soluble	Cytoplasm	kinase					0.351426	-1.64857	-2
CYP27A1	0.540541	74	49	9	cytochrome P450 family 27 subfamily A member 1	Cytoplasm	enzyme					0.751352	-0.494815	-1.24617
MSLN	0.823529	17	15	1	mesothelin	Extracellular Space	other	amatuximab				0.314508	-1.6786	-1.99311
TEX10	0.56962	79	50	5	testis expressed 10	Nucleus	other					0.670657	-0.305152	-0.975808
NDFIP2	1	6	6	0	Nedd4 family interacting protein 2	Cytoplasm	other					0.105679	-1.89432	-2
NDFIP1	1	9	9	0	Nedd4 family interacting protein 1	Cytoplasm	other					0.196049	-1.80395	-2
TRIO	0.510638	47	25	1	trio Rho guanine nucleotide exchange factor	Cytoplasm	kinase					0.380124	-1.59069	-1.97081
LRRC32	0.85	20	17	0	leucine rich repeat containing 32	Plasma Membrane	other					0.219126	-1.78087	-2
MAD2L1	0.894737	57	54	3	MAD2 mitotic arrest deficient-like 1 (yeast)	Nucleus	other					1.20902	-0.533543	-1.74256
SGK196	0.857143	7	6	0	0							0.0943286	-1.90567	-2
ST3GAL4	1	6	6	0	ST3 beta-galactoside alpha-2,3-sialyltransferase 4	Cytoplasm	enzyme					0.120056	-1.87994	-2
GALNS	0.649123	57	44	7	galactosamine (N-acetyl)-6-sulfatase	Cytoplasm	enzyme					0.65827	-1.09075	-1.74902
TJAP1	0.53125	32	21	4	tight junction associated protein 1 (peripheral)	Plasma Membrane	other					0.222213	-1.66934	-1.89155
CYP7B1	0.648649	37	28	4	cytochrome P450 family 7 subfamily B member 1	Cytoplasm	enzyme					0.345159	-1.55534	-1.9005
CYBA	0.666667	51	37	3	cytochrome b-245, alpha polypeptide	Cytoplasm	enzyme					0.956518	-0.0939848	-1.0505
WIPF1	0.730769	52	42	4	WAS/WASL interacting protein family member 1	Cytoplasm	other					0.757389	-0.88343	-1.64082
SLC15A3	0.902439	41	38	1	solute carrier family 15 (oligopeptide transporter), member 3	Cytoplasm	transporter					0.694881	-1.26078	-1.95566
SLC15A4	0.75	16	13	1	solute carrier family 15 (oligopeptide transporter), member 4	Cytoplasm	transporter					0.237483	-1.74291	-1.98039
RBM42	0.633333	30	21	2	RNA binding motif protein 42	Other	other					0.347113	-1.50379	-1.8509
CHEK2	0.684211	19	15	2	checkpoint kinase 2	Nucleus	kinase					0.253518	-1.71283	-1.96635
UPF3B	0.727273	22	19	3	UPF3 regulator of nonsense transcripts homolog B (yeast)	Nucleus	transporter					0.294227	-1.66883	-1.96306
C19orf43	0.666667	21	17	3	chromosome 19 open reading frame 43	Nucleus	other					0.397565	-1.53172	-1.92928
PTPN2	0.6	50	36	6	protein tyrosine phosphatase, non-receptor type 2	Cytoplasm	phosphatase					0.514117	-1.25565	-1.76977
GINS3	1	18	18	0	GINS complex subunit 3 (Psf3 homolog)	Nucleus	other					0.352019	-1.64798	-2
GINS4	1	23	23	0	GINS complex subunit 4 (Sld5 homolog)	Nucleus	other					0.375165	-1.62483	-2
NNMT	0.845238	84	73	2	nicotinamide N-methyltransferase	Cytoplasm	enzyme	atorvastatin/niacin, nicotinic acid/pioglitazone, nicotinic acid, lovastatin/niacin				1.22926	1.30807	0.0788156
EPG5	0.512195	41	24	3	ectopic P-granules autophagy protein 5 homolog (C. elegans)	Other	other					0.243022	-1.71185	-1.95487
ANAPC1	0.72549	51	41	4	anaphase promoting complex subunit 1	Nucleus	other					0.461318	-1.3572	-1.81852
ADPRH	0.586957	46	34	7	ADP-ribosylarginine hydrolase	Other	enzyme					0.545282	-1.11841	-1.66369
GPNMB	0.869565	23	21	1	glycoprotein (transmembrane) nmb	Plasma Membrane	enzyme	glembatumumab vedotin				0.663057	-1.28983	-1.95288
KIF16B	0.72	25	18	0	kinesin family member 16B	Cytoplasm	enzyme					0.230453	-1.76595	-1.9964
NRBF2	0.818182	11	10	1	nuclear receptor binding factor 2	Nucleus	transcription regulator					0.185735	-1.77474	-1.96047
SFRP2	1	17	17	0	secreted frizzled-related protein 2	Plasma Membrane	transmembrane receptor					0.417715	-1.58229	-2
SFRP4	1	25	25	0	secreted frizzled-related protein 4	Plasma Membrane	transmembrane receptor					0.706458	-1.29354	-2
TP53I11	0.607143	56	41	7	tumor protein p53 inducible protein 11	Other	other					0.867308	-0.474112	-1.34142
AGPAT4	1	22	22	0	1-acylglycerol-3-phosphate O-acyltransferase 4	Cytoplasm	enzyme					0.419329	-1.58067	-2
NIP7	0.568627	51	38	9	NIP7, nucleolar pre-rRNA processing protein	Nucleus	other					0.660775	-0.907347	-1.56812
PEX16	0.857143	28	26	2	peroxisomal biogenesis factor 16	Cytoplasm	other					0.44038	-1.53413	-1.97451
PRRC2A	0.661017	59	44	5	proline-rich coiled-coil 2A	Cytoplasm	other					0.470367	-1.32785	-1.79821
EPCAM	0.619048	84	60	8	epithelial cell adhesion molecule	Plasma Membrane	other	tucotuzumab celmoleukin, catumaxomab, adecatumumab				0.792787	0.87389	0.0811024
MLH1	0.625	32	22	2	mutL homolog 1	Nucleus	enzyme					0.306231	-1.65122	-1.95745
CCNH	1	17	17	0	cyclin H	Nucleus	transcription regulator					0.300917	-1.69908	-2
PCM1	0.567901	81	49	3	pericentriolar material 1	Cytoplasm	other					0.589533	-0.79465	-1.38418
DCUN1D5	0.731707	41	35	5	defective in cullin neddylation 1 domain containing 5	Other	other					0.578212	-1.25381	-1.83203
RNF121	0.894737	19	17	0	ring finger protein 121	Other	other					0.333677	-1.6152	-1.94887
ACAN	0.727273	22	17	1	aggrecan	Extracellular Space	other					0.283936	-1.70799	-1.99193
NCOR2	0.58	50	30	1	nuclear receptor corepressor 2	Nucleus	transcription regulator					0.381478	-1.59046	-1.97194
RAP2A	0.576923	26	19	4	RAP2A, member of RAS oncogene family	Plasma Membrane	enzyme					0.265296	-1.55991	-1.8252
EMILIN2	0.696203	79	59	4	elastin microfibril interfacer 2	Extracellular Space	other					0.968451	-0.363874	-1.33233
FAM115C	1	6	6	0	TRPM8 channel-associated factor 2	Plasma Membrane	other					0.102778	-1.89121	-1.99398
FAM115A	0.777778	9	7	0	TRPM8 channel-associated factor 1	Plasma Membrane	other					0.138268	-1.85892	-1.99719
EOGT	0.816667	60	52	3	EGF domain-specific O-linked N-acetylglucosamine (GlcNAc) transferase	Extracellular Space	enzyme					0.883995	-0.894237	-1.77823
P2RX4	0.673469	49	39	6	purinergic receptor P2X, ligand gated ion channel, 4	Plasma Membrane	ion channel					0.681353	-1.1037	-1.78505
HSPBP1	0.604938	81	51	2	HSPA (heat shock 70kDa) binding protein, cytoplasmic cochaperone 1	Cytoplasm	other					0.819144	0.194288	-0.624856
SMG9	0.555556	36	27	7	SMG9 nonsense mediated mRNA decay factor	Cytoplasm	other					0.290234	-1.574	-1.86423
SMG8	0.714286	28	22	2	SMG8 nonsense mediated mRNA decay factor	Cytoplasm	enzyme					0.248833	-1.72183	-1.97066
OSBPL5	0.666667	12	8	0	oxysterol binding protein like 5	Cytoplasm	transporter					0.0927843	-1.90283	-1.99561
CD3EAP	0.885714	35	32	1	CD3e molecule associated protein	Nucleus	other					0.527123	-1.42135	-1.94848
BMS1	0.542857	70	44	6	BMS1, ribosome biogenesis factor	Nucleus	other					0.496054	-1.11433	-1.61039
POLR1E	1	15	15	0	polymerase (RNA) I polypeptide E	Nucleus	enzyme					0.267621	-1.71976	-1.98738
ITPRIP	0.583333	24	18	4	inositol 1,4,5-trisphosphate receptor interacting protein	Extracellular Space	other					0.238428	-1.68681	-1.92524
SETX	0.7	10	7	0	senataxin	Nucleus	enzyme					0.0727176	-1.92474	-1.99745
GEMIN2	0.578947	19	15	4	gem nuclear organelle associated protein 2	Nucleus	other					0.222877	-1.73496	-1.95784
GEMIN4	0.566667	60	42	8	gem nuclear organelle associated protein 4	Nucleus	other					0.570765	-1.15171	-1.72247
DDX10	0.714286	28	22	2	DEAD-box helicase 10	Nucleus	enzyme					0.281769	-1.69158	-1.97334
DDX18	0.670732	82	58	3	DEAD-box helicase 18	Nucleus	enzyme					0.725941	0.153151	-0.572791
TRIP10	0.52439	82	49	6	thyroid hormone receptor interactor 10	Cytoplasm	other					0.696678	-0.061559	-0.758237
TRIP13	0.909091	55	51	1	thyroid hormone receptor interactor 13	Cytoplasm	transcription regulator					1.0661	-0.872677	-1.93877
CPVL	0.571429	84	52	4	carboxypeptidase, vitellogenic-like	Cytoplasm	peptidase					0.78903	0.459013	-0.330018
SMG5	0.631579	19	13	1	SMG5 nonsense mediated mRNA decay factor	Nucleus	other					0.135092	-1.85083	-1.98592
TMEM173	0.584416	77	50	5	transmembrane protein 173	Cytoplasm	other					0.767222	-0.0475847	-0.814806
NOL11	0.83871	62	55	3	nucleolar protein 11	Nucleus	other					0.904776	-0.810929	-1.71571
NOL10	0.772727	44	36	2	nucleolar protein 10	Nucleus	other					0.483639	-1.46214	-1.94577
CDKN2A	1	10	10	0	cyclin-dependent kinase inhibitor 2A	Nucleus	transcription regulator					0.263602	-1.7364	-2
PPP1R14B	0.55	40	29	7	protein phosphatase 1 regulatory inhibitor subunit 14B	Cytoplasm	phosphatase					0.538637	-1.04946	-1.5881
UBP1	0.538462	39	27	6	upstream binding protein 1 (LBP-1a)	Cytoplasm	transcription regulator					0.382399	-1.37655	-1.75895
CALCOCO1	0.777778	9	8	1	calcium binding and coiled-coil domain 1	Nucleus	transcription regulator					0.0882028	-1.90198	-1.99018
JAG1	0.53125	32	21	4	jagged 1	Extracellular Space	growth factor					0.232302	-1.68751	-1.91982
PVR	0.583333	24	18	4	poliovirus receptor	Plasma Membrane	other					0.309621	-1.56577	-1.87539
ERCC6L	0.727273	22	17	1	excision repair cross-complementation group 6 like	Nucleus	other					0.225542	-1.76237	-1.98791
DNAJB6	0.809524	21	19	2	DnaJ heat shock protein family (Hsp40) member B6	Nucleus	transcription regulator					0.427282	-1.52808	-1.95536
DIDO1	0.531646	79	49	7	death inducer-obliterator 1	Nucleus	other					0.716219	-0.784198	-1.50042
FAM65A	0.52	25	15	2	family with sequence similarity 65 member A	Cytoplasm	other					0.166141	-1.77745	-1.94359
RNF149	0.962963	27	26	0	ring finger protein 149	Cytoplasm	enzyme					0.426706	-1.57329	-2
MSH6	0.55	80	49	5	mutS homolog 6	Nucleus	enzyme					0.712283	-0.37662	-1.0889
PADI2	0.831169	77	67	3	peptidyl arginine deiminase, type II	Cytoplasm	enzyme		L-CITRULLINE			1.09476	-0.258628	-1.35339
PADI4	0.739726	73	58	4	peptidyl arginine deiminase, type IV	Cytoplasm	enzyme		L-CITRULLINE,DB07449,TETRACYCLINE,DOXYCYCLINE,STREPTOMYCIN			1.17893	-0.386837	-1.56577
TOE1	0.698113	53	42	5	target of EGR1, member 1 (nuclear)	Nucleus	enzyme					0.666874	-1.08372	-1.7506
ATF7IP	0.736842	38	31	3	activating transcription factor 7 interacting protein	Nucleus	transcription regulator					0.36864	-1.58343	-1.95207
HIST1H1A	1	8	8	0	histone cluster 1, H1a	Nucleus	other					0.235397	-1.7646	-2
CD101	0.75	12	9	0	CD101 molecule	Plasma Membrane	other					0.108092	-1.89191	-2
RAI14	0.630952	84	54	1	retinoic acid induced 14	Nucleus	transcription regulator					0.639991	0.151756	-0.488235
ATG13	0.888889	9	8	0	autophagy related 13	Cytoplasm	other					0.130494	-1.86659	-1.99709
COL12A1	0.738095	84	64	2	collagen, type XII, alpha 1	Extracellular Space	other					0.868484	1.01436	0.14588
CPXM1	0.931034	29	27	0	carboxypeptidase X (M14 family), member 1	Extracellular Space	peptidase					0.579469	-1.40466	-1.98413
COMP	0.9	20	19	1	cartilage oligomeric matrix protein	Extracellular Space	other					0.334715	-1.63934	-1.97405
COLGALT1	0.52381	84	45	1	collagen beta(1-O)galactosyltransferase 1	Cytoplasm	other					0.500876	0.602031	0.101155
TTF2	0.736842	19	14	0	transcription termination factor, RNA polymerase II	Cytoplasm	transcription regulator					0.162799	-1.83687	-1.99967
RCHY1	1	6	6	0	ring finger and CHY zinc finger domain containing 1	Nucleus	enzyme					0.0911735	-1.89832	-1.9895
ANXA9	1	6	6	0	annexin A9	Plasma Membrane	transmembrane receptor					0.0687829	-1.93122	-2
MCM7	0.666667	84	59	3	minichromosome maintenance complex component 7	Nucleus	enzyme					0.994733	0.421855	-0.572878
MCM6	0.678571	84	59	2	minichromosome maintenance complex component 6	Nucleus	enzyme					0.929319	0.399135	-0.530184
MCM5	0.625	80	55	5	minichromosome maintenance complex component 5	Nucleus	enzyme					0.776162	-0.0919414	-0.868103
MCM4	0.654762	84	61	6	minichromosome maintenance complex component 4	Nucleus	enzyme					1.02096	0.209083	-0.811873
MCM3	0.559524	84	49	2	minichromosome maintenance complex component 3	Nucleus	enzyme					0.725183	0.406176	-0.319007
MCM2	0.630952	84	55	2	minichromosome maintenance complex component 2	Nucleus	enzyme					0.790177	0.482033	-0.308144
MRGBP	0.705882	17	13	1	MRG/MORF4L binding protein	Nucleus	other					0.220261	-1.75266	-1.97292
PMS2	0.727273	11	8	0	PMS1 homolog 2, mismatch repair system component	Nucleus	enzyme					0.0807354	-1.91643	-1.99717
ISLR	0.765957	47	39	3	immunoglobulin superfamily containing leucine-rich repeat	Extracellular Space	other					0.919134	-0.93213	-1.85126
PKIG	0.777778	9	8	1	protein kinase (cAMP-dependent, catalytic) inhibitor gamma	Other	other					0.161823	-1.81994	-1.98176
SLC19A3	1	8	8	0	solute carrier family 19 (thiamine transporter), member 3	Plasma Membrane	transporter					0.178768	-1.82123	-2
FOXK1	0.683333	60	45	4	forkhead box K1	Nucleus	transcription regulator					0.78291	-0.974367	-1.75728
DSG3	0.833333	12	11	1	desmoglein 3	Plasma Membrane	other					0.200003	-1.77703	-1.97703
CDC27	0.557692	52	36	7	cell division cycle 27	Nucleus	other					0.488576	-1.31849	-1.80706
PDZD8	0.540984	61	40	7	PDZ domain containing 8	Extracellular Space	other					0.460234	-1.33399	-1.79423
MAPK8	0.64	25	20	4	mitogen-activated protein kinase 8	Cytoplasm	kinase					0.263893	-1.6222	-1.8861
WTAP	0.518987	79	46	5	Wilms tumor 1 associated protein	Nucleus	other					0.711667	-0.354991	-1.06666
ZMYM6NB	0.615385	13	10	2	ZMYM6 neighbor	Other	other					0.173639	-1.77017	-1.94381
CYB5R4	0.636364	33	23	2	cytochrome b5 reductase 4	Cytoplasm	enzyme					0.280179	-1.6673	-1.94748
KCTD5	0.833333	12	11	1	potassium channel tetramerization domain containing 5	Cytoplasm	other					0.192739	-1.78781	-1.98055
ESF1	0.702703	37	31	5	ESF1 nucleolar pre-rRNA processing protein homolog	Nucleus	other					0.454787	-1.50537	-1.96015
KIDINS220	0.571429	14	8	0	kinase D-interacting substrate 220kDa	Nucleus	transcription regulator					0.0900918	-1.90161	-1.9917
P4HA2	0.675325	77	60	8	prolyl 4-hydroxylase, alpha polypeptide II	Cytoplasm	transporter					1.06908	-0.461644	-1.53073
P4HA1	0.714286	84	60	0	prolyl 4-hydroxylase, alpha polypeptide I	Cytoplasm	enzyme		L-PROLINE,SUCCINIC ACID,HYDRALAZINE			0.710731	0.326681	-0.38405
RPF2	0.62069	29	23	5	ribosome production factor 2 homolog	Nucleus	other					0.416443	-1.51311	-1.92955
MRPL50	0.64	25	19	3	mitochondrial ribosomal protein L50	Cytoplasm	other					0.396778	-1.46676	-1.86354
PRIM2	0.914286	35	32	0	primase, DNA, polypeptide 2 (58kDa)	Nucleus	enzyme					0.549423	-1.41981	-1.96923
THY1	0.52439	82	44	1	Thy-1 cell surface antigen	Plasma Membrane	other					0.516723	1.62604	1.10931
MUC17	0.6875	16	13	2	mucin 17, cell surface associated	Plasma Membrane	other					0.149691	-1.80139	-1.95108
MUC13	0.583333	84	60	11	mucin 13, cell surface associated	Extracellular Space	other					1.04377	0.795875	-0.24789
MUC12	1	10	10	0	mucin 12, cell surface associated	Cytoplasm	other					0.173217	-1.82678	-2
MMP14	0.96	50	49	1	matrix metallopeptidase 14	Extracellular Space	peptidase					1.11846	-0.838889	-1.95735
MMP12	0.642857	28	22	4	matrix metallopeptidase 12	Extracellular Space	peptidase					0.46918	-1.43633	-1.9055
NCAPD2	0.746269	67	54	4	non-SMC condensin I complex subunit D2	Nucleus	other					0.885085	-0.975741	-1.86083
NCAPD3	0.92	25	23	0	non-SMC condensin II complex subunit D3	Nucleus	other					0.376389	-1.62361	-2
PPP1R18	0.837838	74	63	1	protein phosphatase 1 regulatory subunit 18	Other	other					1.24615	-0.328673	-1.57482
C7orf26	0.923077	13	12	0	chromosome 7 open reading frame 26	Nucleus	other					0.169895	-1.8301	-2
ZNF428	0.604651	43	31	5	zinc finger protein 428	Other	other					0.613067	-1.00002	-1.61308
SOAT1	0.685185	54	41	4	sterol O-acyltransferase 1	Cytoplasm	enzyme					0.715594	-0.938189	-1.65378
SRGAP1	1	8	8	0	SLIT-ROBO Rho GTPase activating protein 1	Cytoplasm	other					0.0768108	-1.92319	-2
GPRC5A	0.964912	57	56	1	G protein-coupled receptor, class C, group 5, member A	Plasma Membrane	G-protein coupled receptor					1.82921	-0.114647	-1.94386
SMC2	0.697368	76	57	4	structural maintenance of chromosomes 2	Nucleus	transporter					1.08368	-0.553459	-1.63714
NEDD4	0.615385	39	30	6	neural precursor cell expressed, developmentally down-regulated 4, E3 ubiquitin protein ligase	Cytoplasm	enzyme					0.344485	-1.52494	-1.86943
SMC4	0.846154	78	68	2	structural maintenance of chromosomes 4	Nucleus	transporter					1.12218	-0.635816	-1.758
SMC6	0.622222	45	29	1	structural maintenance of chromosomes 6	Nucleus	other					0.35516	-1.5628	-1.91796
IFI44L	0.941176	17	16	0	interferon induced protein 44 like	Nucleus	other					0.329427	-1.64709	-1.97651
RIOK2	1	17	17	0	RIO kinase 2	Other	kinase					0.247792	-1.75221	-2
LTV1	0.777778	9	8	1	LTV1 ribosome biogenesis factor	Other	other					0.118839	-1.87167	-1.99051
CRISP3	0.833333	12	11	1	cysteine-rich secretory protein 3	Extracellular Space	other					0.269685	-1.70194	-1.97163
SLFN11	0.846154	13	12	1	schlafen family member 11	Nucleus	enzyme					0.220754	-1.76277	-1.98353
MKLN1	0.529412	17	10	1	muskelin 1	Cytoplasm	other					0.122571	-1.86554	-1.98811
SCARB1	1	10	10	0	scavenger receptor class B member 1	Plasma Membrane	transporter					0.218362	-1.78164	-2
AZU1	0.644737	76	58	9	azurocidin 1	Cytoplasm	peptidase					1.48527	0.867791	-0.617474
SLC16A3	0.743902	82	61	0	solute carrier family 16 (monocarboxylate transporter), member 3	Plasma Membrane	transporter		PYRUVIC ACID			0.884049	0.259537	-0.624512
DDX52	0.777778	27	22	1	DEAD-box helicase 52	Nucleus	enzyme					0.292061	-1.68946	-1.98152
DDX50	0.529412	51	33	6	DEAD-box helicase 50	Nucleus	enzyme					0.383053	-1.33408	-1.71713
DDX51	0.516667	60	40	9	DEAD-box helicase 51	Other	enzyme					0.460467	-1.28993	-1.7504
DDX56	0.676056	71	54	6	DEAD-box helicase 56	Nucleus	enzyme					0.746068	-0.754171	-1.50024
DDX54	0.820513	39	33	1	DEAD-box helicase 54	Nucleus	transcription regulator					0.447364	-1.49902	-1.94639
DDX55	0.678571	28	21	2	DEAD-box helicase 55	Other	enzyme					0.260883	-1.69317	-1.95405
PLA2G15	0.923077	26	25	1	phospholipase A2 group XV	Cytoplasm	enzyme					0.429952	-1.55226	-1.98221
RPL7L1	0.875	16	15	1	ribosomal protein L7 like 1	Cytoplasm	transcription regulator					0.270012	-1.70105	-1.97106
FBXO21	0.529412	17	11	2	F-box protein 21	Extracellular Space	enzyme					0.134477	-1.81971	-1.95419
MCMBP	0.682927	82	56	0	minichromosome maintenance complex binding protein	Nucleus	other					0.784723	-0.207916	-0.992639
SRXN1	0.692308	13	11	2	sulfiredoxin 1	Cytoplasm	enzyme					0.222018	-1.73806	-1.96008
CDCP1	0.6	50	39	9	CUB domain containing protein 1	Plasma Membrane	other					0.580982	-1.20428	-1.78526
CDYL	1	17	17	0	chromodomain protein, Y-like	Nucleus	transcription regulator					0.239991	-1.76001	-2
KRI1	0.538462	52	37	9	KRI1 homolog	Nucleus	other					0.435963	-1.29144	-1.7274
POU2F1	0.625	16	13	3	POU class 2 homeobox 1	Nucleus	transcription regulator					0.225327	-1.73875	-1.96408
CLN3	0.857143	7	6	0	ceroid-lipofuscinosis, neuronal 3	Cytoplasm	other					0.0908126	-1.90919	-2
NDOR1	0.642857	14	9	0	NADPH dependent diflavin oxidoreductase 1	Cytoplasm	enzyme					0.127718	-1.87171	-1.99943
EXOSC1	0.611111	18	14	3	exosome component 1	Nucleus	enzyme					0.245912	-1.67467	-1.92058
ZBTB20	0.583333	12	7	0	zinc finger and BTB domain containing 20	Nucleus	transcription regulator					0.0905178	-1.90874	-1.99926
ADAMDEC1	1	31	31	0	ADAM-like, decysin 1	Extracellular Space	peptidase					0.944384	-1.05562	-2
CLDND1	0.764706	17	15	2	claudin domain containing 1	Plasma Membrane	other					0.242139	-1.71006	-1.9522
EHBP1	0.590909	22	14	1	EH domain binding protein 1	Cytoplasm	other					0.190553	-1.79904	-1.9896
DDX31	0.888889	9	8	0	DEAD-box helicase 31	Nucleus	enzyme					0.0964432	-1.90356	-2
GPX7	1	11	11	0	glutathione peroxidase 7	Cytoplasm	enzyme					0.211113	-1.78889	-2
TMBIM1	0.585366	41	29	5	transmembrane BAX inhibitor motif containing 1	Cytoplasm	other					0.838403	-0.776514	-1.61492
CASP2	0.5625	32	24	6	caspase 2	Cytoplasm	peptidase					0.311111	-1.58155	-1.89266
AKT3	0.545455	22	16	4	v-akt murine thymoma viral oncogene homolog 3	Cytoplasm	kinase					0.235931	-1.71518	-1.95111
KRT23	0.666667	9	7	1	keratin 23, type I	Other	other					0.115247	-1.87601	-1.99126
ENTPD8	1	6	6	0	ectonucleoside triphosphate diphosphohydrolase 8	Other	enzyme					0.134593	-1.86541	-2
TNFRSF10B	1	11	11	0	tumor necrosis factor receptor superfamily member 10b	Plasma Membrane	transmembrane receptor					0.170012	-1.82999	-2
PXDN	0.821429	84	70	1	peroxidasin	Extracellular Space	enzyme					0.9641	-0.139809	-1.10391
SPC24	0.73913	23	20	3	SPC24, NDC80 kinetochore complex component	Cytoplasm	other					0.294375	-1.65014	-1.94452
EFEMP1	0.559524	84	50	3	EGF containing fibulin-like extracellular matrix protein 1	Extracellular Space	enzyme					0.568786	1.24695	0.678164
KIF3A	0.520833	48	30	5	kinesin family member 3A	Cytoplasm	enzyme					0.36232	-1.48587	-1.84819
WNT5A	1	34	34	0	wingless-type MMTV integration site family member 5A	Extracellular Space	cytokine					0.612206	-1.38779	-2
NCF2	0.771084	83	66	2	neutrophil cytosolic factor 2	Cytoplasm	enzyme					1.04452	0.319663	-0.724853
NCF1	0.614458	83	53	2	neutrophil cytosolic factor 1	Cytoplasm	enzyme					0.711095	0.542315	-0.168781
NCF4	0.650602	83	58	4	neutrophil cytosolic factor 4	Cytoplasm	enzyme					0.912557	-0.0537398	-0.966297
TBC1D1	0.529412	51	30	3	TBC1 domain family member 1	Nucleus	other					0.359731	-1.46526	-1.82499
TBC1D2	0.538462	65	45	10	TBC1 domain family member 2	Cytoplasm	other					0.685579	-0.783646	-1.46922
SNUPN	0.736842	19	15	1	snurportin 1	Nucleus	other					0.195632	-1.7735	-1.96914
DCAF13	0.9	20	18	0	DDB1 and CUL4 associated factor 13	Nucleus	other					0.279172	-1.71575	-1.99492
SPN	0.607143	28	21	4	sialophorin	Plasma Membrane	transmembrane receptor					0.37788	-1.44509	-1.82297
LEPRE1	0.914634	82	75	0	prolyl 3-hydroxylase 1	Nucleus	enzyme					1.65746	0.0634176	-1.59404
ZWILCH	0.647059	17	11	0	zwilch kinetochore protein	Nucleus	other					0.175087	-1.82134	-1.99643
MAP7D1	0.666667	21	17	3	MAP7 domain containing 1	Cytoplasm	other					0.242704	-1.6997	-1.9424
PRPF38B	0.5625	64	42	6	pre-mRNA processing factor 38B	Other	other					0.614561	-0.779553	-1.39411
CNEP1R1	1	9	9	0	CTD nuclear envelope phosphatase 1 regulatory subunit 1	Nucleus	other					0.176407	-1.82359	-2
APBB2	0.75	8	6	0	amyloid beta (A4) precursor protein-binding, family B, member 2	Cytoplasm	other					0.0869928	-1.9066	-1.99359
IRAK1	0.827586	29	25	1	interleukin 1 receptor associated kinase 1	Plasma Membrane	kinase					0.312654	-1.65922	-1.97187
WDR4	0.6	35	27	6	WD repeat domain 4	Nucleus	other					0.412258	-1.44305	-1.85531
WDR3	0.679487	78	54	1	WD repeat domain 3	Cytoplasm	other					0.671321	-0.563868	-1.23519
DYSF	0.518072	83	45	2	dysferlin	Plasma Membrane	other					0.493758	-0.145842	-0.6396
POLR3F	0.8	10	9	1	polymerase (RNA) III (DNA directed) polypeptide F, 39 kDa	Nucleus	enzyme					0.163988	-1.82912	-1.99311
SERPINE1	1	13	13	0	serpin peptidase inhibitor, clade E (nexin, plasminogen activator inhibitor type 1), member 1	Extracellular Space	other	drotrecogin alfa				0.274037	-1.72596	-2
SERPINE2	0.8125	48	42	3	serpin peptidase inhibitor, clade E (nexin, plasminogen activator inhibitor type 1), member 2	Extracellular Space	other					0.851978	-1.07799	-1.92996
PDLIM2	0.568182	44	31	6	PDZ and LIM domain 2 (mystique)	Cytoplasm	other					0.500624	-1.15194	-1.65256
CHRAC1	0.555556	18	14	4	chromatin accessibility complex 1	Nucleus	enzyme					0.249015	-1.66706	-1.91608
FTL	0.621951	82	56	5	ferritin, light polypeptide	Cytoplasm	enzyme		PROTOPORPHYRIN IX,IRON DEXTRAN			0.85079	0.496086	-0.354704
LTB4R	0.846154	13	12	1	leukotriene B4 receptor	Plasma Membrane	G-protein coupled receptor	etalocib				0.255018	-1.72901	-1.98403
CDC123	0.604167	48	34	5	cell division cycle 123	Cytoplasm	other					0.455145	-1.3763	-1.83144
MDK	0.653846	52	40	6	midkine (neurite growth-promoting factor 2)	Extracellular Space	growth factor					0.903414	-0.672777	-1.57619
GGH	0.72619	84	62	1	gamma-glutamyl hydrolase (conjugase, folylpolygammaglutamyl hydrolase)	Cytoplasm	peptidase					0.849506	0.801301	-0.0482052
CHRDL2	0.833333	18	16	1	chordin-like 2	Cytoplasm	other					0.289459	-1.69765	-1.98711
F3	0.586207	29	23	6	coagulation factor III, tissue factor	Plasma Membrane	transmembrane receptor	activated recombinant human factor VII				0.410262	-1.42878	-1.83904
F5	0.675676	37	26	1	coagulation factor V	Plasma Membrane	enzyme	drotrecogin alfa, antithrombin alfa				0.377978	-1.55902	-1.937
F7	0.92	25	24	1	coagulation factor VII	Plasma Membrane	peptidase	nematode anticoagulant protein c2				0.416865	-1.57163	-1.9885
HS2ST1	0.536585	41	28	6	heparan sulfate 2-O-sulfotransferase 1	Cytoplasm	enzyme					0.432164	-1.26456	-1.69672
PRC1	1	19	19	0	protein regulator of cytokinesis 1	Nucleus	other					0.354301	-1.6457	-2
QKI	0.596774	62	44	7	QKI, KH domain containing, RNA binding	Nucleus	other					0.792255	-0.640489	-1.43274
PPFIA1	0.514286	70	42	6	protein tyrosine phosphatase, receptor type, f polypeptide (PTPRF), interacting protein (liprin), alpha 1	Plasma Membrane	phosphatase					0.518921	-0.952058	-1.47098
ALDH3B1	0.71875	32	27	4	aldehyde dehydrogenase 3 family member B1	Cytoplasm	enzyme					0.533756	-1.37339	-1.90715
FAM105A	0.672414	58	44	5	family with sequence similarity 105 member A	Other	other					0.812204	-0.775234	-1.58744
SLU7	0.630435	46	33	4	SLU7 homolog, splicing factor	Nucleus	enzyme					0.457293	-1.45114	-1.90844
CILP	0.826087	23	20	1	cartilage intermediate layer protein	Extracellular Space	phosphatase					0.292262	-1.69173	-1.98399
LPA	0.611111	54	38	5	lipoprotein, Lp(a)	Extracellular Space	other					0.588653	-1.11443	-1.70308
C1QA	0.545455	33	22	4	complement component 1, q subcomponent, A chain	Extracellular Space	other					0.565026	-1.06847	-1.63349
NOS2	0.692308	13	10	1	nitric oxide synthase 2	Cytoplasm	enzyme	pimagedine, triflusal, GW 273629, targinine				0.186337	-1.78765	-1.97399
PLXDC2	0.641026	78	52	2	plexin domain containing 2	Extracellular Space	other					0.804966	-0.203847	-1.00881
PLXDC1	0.714286	14	11	1	plexin domain containing 1	Plasma Membrane	other					0.150441	-1.83161	-1.98205
MKI67IP	0.72973	37	30	3	nucleolar protein interacting with the FHA domain of MKI67	Nucleus	other					0.446496	-1.38747	-1.83397
TELO2	0.761194	67	51	0	telomere maintenance 2	Cytoplasm	other					0.706354	-1.18433	-1.89068
FILIP1L	0.686747	83	60	3	filamin A interacting protein 1-like	Nucleus	other					0.850411	-0.545675	-1.39609
RFC5	0.6	80	53	5	replication factor C subunit 5	Nucleus	enzyme					0.790912	-0.260703	-1.05162
RFC4	0.539474	76	49	8	replication factor C subunit 4	Nucleus	other					0.864941	-0.397703	-1.26264
RFC3	0.567568	74	49	7	replication factor C subunit 3	Nucleus	enzyme					0.831022	-0.432765	-1.26379
KIF15	0.809524	21	17	0	kinesin family member 15	Nucleus	other					0.217116	-1.78288	-2
GP1BB	0.777778	9	8	1	glycoprotein Ib platelet beta subunit	Plasma Membrane	other					0.183184	-1.79596	-1.97914
FASTKD2	0.514286	70	44	8	FAST kinase domains 2	Cytoplasm	other					0.570695	-0.911992	-1.48269
PSEN1	0.72549	51	43	6	presenilin 1	Plasma Membrane	peptidase	tarenflurbil				0.641751	-1.1095	-1.75125
IGF2BP1	1	10	10	0	insulin like growth factor 2 mRNA binding protein 1	Cytoplasm	translation regulator					0.275983	-1.72402	-2
IGF2BP3	0.97619	42	41	0	insulin like growth factor 2 mRNA binding protein 3	Cytoplasm	translation regulator					1.00479	-0.984171	-1.98896
KIF1B	0.547619	42	28	5	kinesin family member 1B	Cytoplasm	transporter					0.312296	-1.53357	-1.84587
ERCC2	0.666667	57	42	4	excision repair cross-complementation group 2	Nucleus	enzyme					0.577367	-1.2159	-1.79327
ERCC3	0.655172	29	21	2	excision repair cross-complementation group 3	Nucleus	enzyme					0.223121	-1.72673	-1.94985
LOXL2	1	48	48	0	lysyl oxidase like 2	Extracellular Space	enzyme					0.832141	-1.16786	-2
SUZ12	0.814815	27	24	2	SUZ12 polycomb repressive complex 2 subunit	Nucleus	enzyme					0.308253	-1.67329	-1.98154
CTTNBP2NL	0.814815	54	47	3	CTTNBP2 N-terminal like	Cytoplasm	other					0.607391	-1.315	-1.92239
TPBG	1	23	23	0	trophoblast glycoprotein	Plasma Membrane	other					0.422659	-1.57152	-1.99418
MYO10	0.615385	13	8	0	myosin X	Cytoplasm	other					0.102985	-1.89701	-2
KDELC1	0.85	20	17	0	KDEL motif containing 1	Cytoplasm	other					0.277056	-1.71812	-1.99518
PSTPIP2	0.692308	13	11	2	proline-serine-threonine phosphatase interacting protein 2	Cytoplasm	other					0.142735	-1.82055	-1.96328
PSTPIP1	0.714286	14	12	2	proline-serine-threonine phosphatase interacting protein 1	Cytoplasm	other					0.142431	-1.83286	-1.97529
ICAM2	0.666667	12	10	2	intercellular adhesion molecule 2	Plasma Membrane	other					0.144127	-1.82725	-1.97138
ICAM1	0.535714	84	46	1	intercellular adhesion molecule 1	Plasma Membrane	transmembrane receptor		ALICAFORSEN			0.542352	0.597086	0.0547345
CREG1	0.809524	21	19	2	cellular repressor of E1A stimulated genes 1	Nucleus	transcription regulator					0.456046	-1.49671	-1.95276
PLBD2	0.703704	81	57	0	phospholipase B domain containing 2	Extracellular Space	other					0.827757	0.0396838	-0.788073
PDCD2L	0.9375	16	15	0	programmed cell death 2-like	Other	other					0.285313	-1.71469	-2
NIPBL	0.532468	77	43	2	Nipped-B homolog (Drosophila)	Nucleus	transcription regulator					0.456652	-1.10123	-1.55788
MBP	0.541667	24	17	4	myelin basic protein	Extracellular Space	other					0.243395	-1.67608	-1.91947
CKAP2	0.9	10	9	0	cytoskeleton associated protein 2	Cytoplasm	other					0.156577	-1.84342	-2
PI15	1	7	7	0	peptidase inhibitor 15	Extracellular Space	other					0.172482	-1.82752	-2
SPINT2	0.755556	45	38	4	serine peptidase inhibitor, Kunitz type, 2	Extracellular Space	other					1.0067	-0.822177	-1.82887
HELZ2	0.545455	66	39	3	helicase with zinc finger 2, transcriptional coactivator	Nucleus	transcription regulator					0.462083	-1.37786	-1.83994
TDP1	1	8	8	0	tyrosyl-DNA phosphodiesterase 1	Nucleus	enzyme					0.123991	-1.87352	-1.99751
AFAP1L2	0.6	65	44	5	actin filament associated protein 1 like 2	Cytoplasm	other					0.57949	-1.1548	-1.73429
TSEN34	0.684211	19	16	3	tRNA splicing endonuclease subunit 34	Nucleus	enzyme					0.20943	-1.76291	-1.97234
THBS4	0.74359	39	33	4	thrombospondin 4	Extracellular Space	other					0.675596	-1.16525	-1.84084
THBS2	0.955556	45	43	0	thrombospondin 2	Extracellular Space	other					1.02604	-0.957053	-1.98309
THBS3	0.5625	32	22	4	thrombospondin 3	Extracellular Space	other					0.232608	-1.68723	-1.91984
THBS1	0.761905	84	69	5	thrombospondin 1	Extracellular Space	other					1.42675	0.589927	-0.836818
ARG1	0.740741	54	45	5	arginase 1	Cytoplasm	enzyme		SODIUM BENZOATE,N-OMEGA-HYDROXY-L-ARGININE,S,S-(2-HYDROXYETHYL)THIOCYSTEINE,NOR-N-OMEGA-HYDROXY-L-ARGININE,DEHYDRO-2(S)-AMINO-6-BORONOHEXANOIC ACID,S-2-(BORONOETHYL)-L-CYSTEINE,S-{2-[AMINO(DIHYDROXY)-LAMBDA~4~-SULFANYL]ETHYL}-D-CYSTEINE,2(S)-AMINO-6-BORONOHEXANOIC ACID,S-PROPYLAMINE-L-CYSTEINE,UREA,L-ORNITHINE,DINOR-N(OMEGA)-HYDROXY-L-ARGININE,DESCARBOXY-NOR-N(OMEGA)-HYDROXY-L-ARGININE			0.966502	-0.814171	-1.78067
TMEM50A	0.923077	13	12	0	transmembrane protein 50A	Plasma Membrane	other					0.264353	-1.72184	-1.9862
ARPP19	0.666667	15	12	2	cAMP regulated phosphoprotein 19kDa	Cytoplasm	transporter					0.291387	-1.67896	-1.97034
HLA-DQA1	0.571429	42	28	4	major histocompatibility complex, class II, DQ alpha 1	Plasma Membrane	transmembrane receptor					0.73611	-0.519011	-1.25512
SBNO1	0.828571	35	29	0	strawberry notch homolog 1 (Drosophila)	Other	enzyme					0.41534	-1.56517	-1.98051
PALD1	0.793103	29	24	1	phosphatase domain containing, paladin 1	Cytoplasm	phosphatase					0.271097	-1.69941	-1.97051
CD55	0.839506	81	69	1	CD55 molecule (Cromer blood group)	Plasma Membrane	other		CHLORAMPHENICOL			1.64924	0.457819	-1.19143
AAR2	0.521739	69	45	9	AAR2 splicing factor homolog	Other	other					0.618027	-0.768111	-1.38614
RAB32	0.607143	84	52	1	RAB32, member RAS oncogene family	Cytoplasm	enzyme					0.707784	0.575174	-0.13261
RAB31	0.815789	76	66	4	RAB31, member RAS oncogene family	Cytoplasm	enzyme					1.76229	0.150411	-1.61188
DOK2	0.525	40	27	6	docking protein 2	Plasma Membrane	other					0.328814	-1.43641	-1.76522
DOK3	0.638298	47	35	5	docking protein 3	Cytoplasm	other					0.531094	-1.26467	-1.79577
DOK1	0.714286	21	16	1	docking protein 1	Plasma Membrane	kinase					0.229355	-1.70873	-1.93809
YPEL5	0.722222	18	15	2	yippee like 5	Nucleus	other					0.252058	-1.69155	-1.94361
ARMC9	0.810811	37	32	2	armadillo repeat containing 9	Cytoplasm	other					0.473466	-1.48966	-1.96312
ARMC6	0.529412	34	26	8	armadillo repeat containing 6	Other	other					0.341607	-1.49937	-1.84097
FTSJ3	0.575	80	46	0	FtsJ homolog 3 (E. coli)	Nucleus	enzyme					0.658508	-0.191172	-0.849679
ADIPOQ	0.636364	22	18	4	adiponectin, C1Q and collagen domain containing	Extracellular Space	other					0.378345	-1.51261	-1.89096
GK	0.654321	81	55	2	glycerol kinase	Cytoplasm	kinase					0.960932	0.083326	-0.877606
GTF3C2	0.545455	66	42	6	general transcription factor IIIC subunit 2	Nucleus	transcription regulator					0.564844	-1.05512	-1.61996
XPO5	0.678571	84	58	1	exportin 5	Nucleus	transporter					0.704909	-0.101329	-0.806238
XPO6	0.641791	67	47	4	exportin 6	Cytoplasm	transporter					0.545281	-1.34156	-1.88684
DNASE1L1	1	8	8	0	deoxyribonuclease I-like 1	Cytoplasm	enzyme					0.147381	-1.85262	-2
ZEB2	0.625	8	5	0	zinc finger E-box binding homeobox 2	Nucleus	transcription regulator					0.0525459	-1.94745	-2
NOC4L	0.716418	67	52	4	nucleolar complex associated 4 homolog	Nucleus	other					0.876967	-0.714864	-1.59183
ATAD2	0.885714	35	31	0	ATPase family, AAA domain containing 2	Nucleus	enzyme					0.475724	-1.52428	-2
TCIRG1	0.621951	82	54	3	T-cell, immune regulator 1, ATPase, H+ transporting, lysosomal V0 subunit A3	Plasma Membrane	enzyme					0.91011	0.159945	-0.750164
NUSAP1	1	7	7	0	nucleolar and spindle associated protein 1	Nucleus	other					0.144473	-1.85553	-2
SPARC	0.892857	84	76	1	secreted protein, acidic, cysteine-rich (osteonectin)	Extracellular Space	other					1.76621	0.596383	-1.16982
PRIM1	0.904762	21	19	0	primase, DNA, polypeptide 1 (49kDa)	Nucleus	enzyme	cytarabine/fludarabine phosphate, cyclophosphamide/fludarabine phosphate/rituximab, cytarabine/filgrastim/fludarabine phosphate, fludarabine phosphate/rituximab, dexamethasone/fludarabine phosphate/mitoxantrone, alemtuzumab/cyclophosphamide/fludarabine phosphate/rituximab, alemtuzumab/fludarabine phosphate, cytarabine/fludarabine phosphate/oxaliplatin/rituximab, cyclophosphamide/fludarabine phosp…				0.316545	-1.68346	-2
CEP170	0.816327	49	40	0	centrosomal protein 170kDa	Nucleus	other					0.61989	-1.37992	-1.99981
FGL1	1	8	8	0	fibrinogen like 1	Extracellular Space	other					0.217913	-1.78209	-2
FGL2	0.7	80	60	4	fibrinogen-like 2	Extracellular Space	peptidase					1.2986	0.330041	-0.968563
CTHRC1	1	29	29	0	collagen triple helix repeat containing 1	Extracellular Space	other					0.768603	-1.2314	-2
NFX1	1	7	7	0	nuclear transcription factor, X-box binding 1	Nucleus	transcription regulator					0.0822526	-1.91775	-2
HOMER3	0.6875	16	12	1	homer scaffolding protein 3	Plasma Membrane	other					0.172273	-1.80505	-1.97732
ZNF687	0.708333	24	17	0	zinc finger protein 687	Nucleus	other					0.187142	-1.78973	-1.97687
TRIM11	0.8125	16	14	1	tripartite motif containing 11	Cytoplasm	enzyme					0.19986	-1.79312	-1.99298
PES1	0.555556	81	49	4	pescadillo ribosomal biogenesis factor 1	Nucleus	other					0.817054	-0.11371	-0.930764
CHI3L1	0.882353	68	62	2	chitinase 3 like 1	Extracellular Space	enzyme					1.43078	-0.320996	-1.75177
HDAC4	0.571429	7	4	0	histone deacetylase 4	Nucleus	transcription regulator	tributyrin, belinostat, pyroxamide, romidepsin				0.044714	-1.95529	-2
ATP5SL	0.538462	13	10	3	ATP5S-like	Cytoplasm	other					0.173585	-1.78543	-1.95901
TBL3	0.625	80	52	2	transducin (beta)-like 3	Cytoplasm	peptidase					0.723038	-0.45965	-1.18269
SERINC1	0.625	16	13	3	serine incorporator 1	Plasma Membrane	transporter					0.158322	-1.76761	-1.92593
SERINC3	1	9	9	0	serine incorporator 3	Cytoplasm	transporter					0.160128	-1.83987	-2
NDC80	0.83871	31	26	0	NDC80 kinetochore complex component	Nucleus	other					0.381675	-1.61833	-2
MDN1	0.6	70	43	1	midasin AAA ATPase 1	Nucleus	other					0.490288	-1.39275	-1.88304
AMPD3	0.60241	83	52	2	adenosine monophosphate deaminase 3	Cytoplasm	enzyme					0.607392	-0.164764	-0.772156
RPS6KB2	0.857143	7	6	0	ribosomal protein S6 kinase, 70kDa, polypeptide 2	Cytoplasm	kinase					0.116088	-1.88391	-2
UTP15	0.609756	41	33	8	UTP15, U3 small nucleolar ribonucleoprotein, homolog (S. cerevisiae)	Nucleus	other					0.443422	-1.44153	-1.88495
LSM14B	0.769231	26	22	2	LSM family member 14B	Other	other					0.389445	-1.57156	-1.96101
BUD13	0.705882	17	13	1	BUD13 homolog	Nucleus	other					0.156892	-1.81276	-1.96965
XAB2	0.573333	75	50	7	XPA binding protein 2	Nucleus	other					0.594638	-0.912593	-1.50723
CAMP	0.725	80	65	7	cathelicidin antimicrobial peptide	Cytoplasm	other		SELENOCYSTEINE			1.49803	0.961986	-0.536041
TXNDC9	0.576923	78	48	3	thioredoxin domain containing 9	Cytoplasm	other					0.810129	-0.158874	-0.969003
POLR3D	0.514286	35	25	7	polymerase (RNA) III (DNA directed) polypeptide D, 44kDa	Nucleus	transcription regulator					0.289203	-1.56994	-1.85914
COL16A1	0.625	8	5	0	collagen, type XVI, alpha 1	Extracellular Space	other					0.0773291	-1.92267	-2
NAT14	1	9	9	0	N-acetyltransferase 14 (GCN5-related, putative)	Extracellular Space	other					0.192417	-1.80758	-2
DNMT1	0.662338	77	56	5	DNA (cytosine-5-)-methyltransferase 1	Nucleus	enzyme					0.918	-0.696884	-1.61488
PRMT3	0.814815	27	24	2	protein arginine methyltransferase 3	Nucleus	enzyme					0.368186	-1.59991	-1.9681
TMEM176B	0.771429	35	31	4	transmembrane protein 176B	Other	other					0.675731	-1.13101	-1.80675
MASP1	1	8	8	0	mannan-binding lectin serine peptidase 1 (C4/C2 activating component of Ra-reactive factor)	Extracellular Space	peptidase					0.159615	-1.84038	-2
LAIR1	0.516129	31	22	6	leukocyte-associated immunoglobulin-like receptor 1	Plasma Membrane	transmembrane receptor					0.314154	-1.49832	-1.81247
IFNGR1	0.8	10	9	1	interferon gamma receptor 1	Plasma Membrane	transmembrane receptor					0.144165	-1.83399	-1.97816
BLM	1	6	6	0	Bloom syndrome, RecQ helicase-like	Nucleus	enzyme					0.100847	-1.89915	-2
HCK	0.6875	64	50	6	HCK proto-oncogene, Src family tyrosine kinase	Cytoplasm	kinase					0.77709	-0.711367	-1.48846
TMEM201	0.818182	55	48	3	transmembrane protein 201	Nucleus	other					0.739293	-1.18142	-1.92071
SLC6A14	0.846154	13	12	1	solute carrier family 6 (amino acid transporter), member 14	Plasma Membrane	transporter					0.304285	-1.67568	-1.97996
EYA3	0.65625	32	25	4	EYA transcriptional coactivator and phosphatase 3	Nucleus	phosphatase					0.303193	-1.61307	-1.91626
FAM26F	1	7	7	0	family with sequence similarity 26 member F	Other	other					0.156739	-1.84326	-2
FAM26E	0.931034	29	28	1	family with sequence similarity 26 member E	Cytoplasm	other					0.612023	-1.36049	-1.97251
VEZT	0.555556	9	5	0	vezatin, adherens junctions transmembrane protein	Plasma Membrane	other					0.0752514	-1.91873	-1.99398
PLIN2	0.895833	48	44	1	perilipin 2	Plasma Membrane	other					0.809421	-1.16144	-1.97086
PALM2-AKAP2	1	19	19	0	PALM2-AKAP2 readthrough	Other	other					0.498697	-1.5013	-2
RBPJ	0.534884	43	29	6	recombination signal binding protein for immunoglobulin kappa J region	Nucleus	transcription regulator					0.392456	-1.37258	-1.76503
MED14	0.723404	47	35	1	mediator complex subunit 14	Nucleus	transcription regulator					0.438732	-1.49357	-1.93231
MED15	0.52381	42	28	6	mediator complex subunit 15	Nucleus	transcription regulator					0.412062	-1.39946	-1.81152
ACSL4	0.583333	84	52	3	acyl-CoA synthetase long-chain family member 4	Cytoplasm	enzyme		ROSIGLITAZONE,TROGLITAZONE			0.592885	0.38729	-0.205594
ADAM9	0.662338	77	54	3	ADAM metallopeptidase domain 9	Plasma Membrane	peptidase					0.830726	-0.533683	-1.36441
FEN1	0.571429	84	48	0	flap structure-specific endonuclease 1	Nucleus	enzyme					0.678457	0.689156	0.0106983
ADAM8	0.833333	12	10	0	ADAM metallopeptidase domain 8	Plasma Membrane	peptidase					0.167138	-1.83286	-2
LUC7L	0.551724	58	40	8	LUC7-like	Nucleus	other					0.97734	-0.418288	-1.39563
ITGB2	0.702381	84	61	2	integrin subunit beta 2	Plasma Membrane	transmembrane receptor		SIMVASTATIN			0.890368	1.01868	0.128316
RCN3	0.845238	84	71	0	reticulocalbin 3	Cytoplasm	other					1.18053	0.941303	-0.239228
PBK	0.916667	12	11	0	PDZ binding kinase	Cytoplasm	kinase					0.26439	-1.73561	-2
TMEM65	0.863636	22	20	1	transmembrane protein 65	Cytoplasm	other					0.484517	-1.45453	-1.93904
TMEM62	0.766667	30	25	2	transmembrane protein 62	Other	enzyme					0.428635	-1.48797	-1.91661
TMEM68	0.692308	13	10	1	transmembrane protein 68	Other	other					0.179014	-1.77392	-1.95294
ITM2C	0.608696	23	18	4	integral membrane protein 2C	Cytoplasm	other					0.337013	-1.5879	-1.92491
PAXBP1	0.520548	73	48	10	PAX3 and PAX7 binding protein 1	Nucleus	other					0.542623	-1.04947	-1.59209
OGFOD1	0.782609	23	19	1	2-oxoglutarate and iron-dependent oxygenase domain containing 1	Other	other					0.288517	-1.69696	-1.98548
OGFOD3	1	8	8	0	2-oxoglutarate and iron-dependent oxygenase domain containing 3	Cytoplasm	enzyme					0.11606	-1.88394	-2
PRPF18	0.578947	19	13	2	pre-mRNA processing factor 18	Nucleus	transporter					0.195316	-1.78208	-1.9774
TRAF1	0.578947	19	14	3	TNF receptor associated factor 1	Cytoplasm	other					0.17484	-1.7437	-1.91854
HOOK3	0.512195	82	46	4	hook microtubule-tethering protein 3	Cytoplasm	other					0.662609	-0.151492	-0.814101
TMPRSS2	0.529412	34	24	6	transmembrane protease, serine 2	Plasma Membrane	peptidase					0.361984	-1.44975	-1.81173
TMPRSS4	0.833333	12	11	1	transmembrane protease, serine 4	Other	peptidase					0.163534	-1.82568	-1.98921
EMG1	0.782609	46	39	3	EMG1 N1-specific pseudouridine methyltransferase	Nucleus	other					0.78312	-1.03137	-1.81449
METTL15	0.7	10	8	1	methyltransferase like 15	Other	other					0.121166	-1.86298	-1.98415
ZMYM3	0.652174	23	16	1	zinc finger, MYM-type 3	Nucleus	other					0.18722	-1.7735	-1.96072
POLR1A	0.767123	73	58	2	polymerase (RNA) I polypeptide A	Nucleus	enzyme					0.807655	-1.01787	-1.82552
POLR1B	0.818182	44	38	2	polymerase (RNA) I polypeptide B	Nucleus	enzyme					0.519949	-1.44624	-1.96619
WDR46	0.885714	35	32	1	WD repeat domain 46	Nucleus	enzyme					0.439268	-1.5056	-1.94487
CSGALNACT2	0.933333	15	14	0	chondroitin sulfate N-acetylgalactosaminyltransferase 2	Cytoplasm	enzyme					0.187459	-1.81254	-2
ENPEP	0.53125	32	23	6	glutamyl aminopeptidase	Plasma Membrane	peptidase					0.380405	-1.46599	-1.84639
APOBEC3B	1	7	7	0	apolipoprotein B mRNA editing enzyme, catalytic polypeptide-like 3B	Cytoplasm	enzyme					0.160713	-1.83929	-2
DHFR	0.647059	17	13	2	dihydrofolate reductase	Nucleus	enzyme					0.25071	-1.66209	-1.9128
HEATR6	0.564103	39	24	2	HEAT repeat containing 6	Other	other					0.251736	-1.71776	-1.9695
HEATR2	0.530864	81	44	1	dynein, axonemal, assembly factor 5	Cytoplasm	other					0.528104	-0.663564	-1.19167
HEATR1	0.632911	79	54	4	HEAT repeat containing 1	Nucleus	other					0.687997	-0.507935	-1.19593
SFSWAP	0.6	35	28	7	splicing factor, suppressor of white-apricot family	Nucleus	other					0.332435	-1.56991	-1.90234
MMP8	0.811594	69	61	5	matrix metallopeptidase 8	Extracellular Space	peptidase		DOXYCYCLINE CALCIUM,DOXYCYCLINE HYDRATE,DOXYCYCLINE HYCLATE,DOXYCYCLINE,MARIMASTAT,METHYLAMINO-PHENYLALANYL-LEUCYL-HYDROXAMIC ACID,2-HYDROXY-5-[4-(2-HYDROXY-ETHYL)-PIPERIDIN-1-YL]-5-PHENYL-1H-PYRIMIDINE-4,6-DIONE,(5S)-5-(2-AMINO-2-OXOETHYL)-4-OXO-N-[(3-OXO-3,4-DIHYDRO-2H-1,4-BENZOXAZIN-6-YL)METHYL]-3,4,5,6,7,8-HEXAHYDRO[1]BENZOTHIENO[2,3-D]PYRIMIDINE-2-CARBOXAMIDE,3-FORMYL-2-HYDROXY-5-METHYL-HEXA…			1.52176	-0.118318	-1.64007
FCGR1A	0.8125	16	14	1	Fc fragment of IgG receptor Ia	Plasma Membrane	transmembrane receptor					0.335347	-1.6568	-1.99214
GNL2	0.787879	33	28	2	guanine nucleotide binding protein-like 2 (nucleolar)	Nucleus	enzyme					0.431964	-1.52174	-1.95371
CACUL1	0.888889	9	8	0	CDK2-associated, cullin domain 1	Other	other					0.121839	-1.87816	-2
CCNL1	0.571429	28	21	5	cyclin L1	Nucleus	other					0.236252	-1.69161	-1.92786
CCNL2	0.633333	30	21	2	cyclin L2	Nucleus	other					0.292028	-1.66361	-1.95563
BAZ1A	0.605634	71	47	4	bromodomain adjacent to zinc finger domain 1A	Nucleus	other					0.595418	-1.07639	-1.67181
SDE2	0.866667	30	28	2	SDE2 telomere maintenance homolog (S. pombe)	Other	other					0.457511	-1.51225	-1.96976
SLC2A8	1	6	6	0	solute carrier family 2 (facilitated glucose transporter), member 8	Plasma Membrane	transporter					0.0840223	-1.91598	-2
SLC2A3	0.75	32	28	4	solute carrier family 2 (facilitated glucose transporter), member 3	Plasma Membrane	transporter		GLUFOSFAMIDE			0.754861	-1.14103	-1.89589
CEACAM1	0.966667	30	29	0	carcinoembryonic antigen related cell adhesion molecule 1	Plasma Membrane	other					0.817055	-1.16313	-1.98018
CEACAM5	0.75	68	56	5	carcinoembryonic antigen related cell adhesion molecule 5	Plasma Membrane	other		TF2,2,2,5,5-TETRAMETHYL-3-(SULFANYLMETHYL)-2,5-DIHYDRO-1H-PYRROL-1-OL	Group enriched	appendix,colon,esophagus,rectum,stomach	1.47846	0.356168	-1.12229
CEACAM7	0.913043	23	22	1	carcinoembryonic antigen related cell adhesion molecule 7	Plasma Membrane	other					0.573329	-1.39077	-1.9641
CEACAM6	1	36	36	0	carcinoembryonic antigen related cell adhesion molecule 6	Plasma Membrane	other					1.09595	-0.904054	-2
CEACAM8	0.692308	26	22	4	carcinoembryonic antigen related cell adhesion molecule 8	Plasma Membrane	other					0.448741	-1.44059	-1.88933
ENG	0.865854	82	72	1	endoglin	Plasma Membrane	transmembrane receptor					1.49661	-0.0552994	-1.55191
AGMAT	0.529412	68	48	12	agmatinase	Cytoplasm	enzyme					0.795084	-0.520986	-1.31607
SUGP2	0.638298	47	33	3	SURP and G-patch domain containing 2	Nucleus	other					0.422173	-1.45483	-1.87701
SUGP1	0.666667	15	12	2	SURP and G-patch domain containing 1	Nucleus	other					0.159884	-1.80689	-1.96677
RCL1	0.693548	62	48	5	RNA terminal phosphate cyclase-like 1	Nucleus	enzyme					0.831756	-0.81187	-1.64363
ITGA11	0.882353	17	15	0	integrin subunit alpha 11	Plasma Membrane	other					0.244352	-1.75565	-2
NSMCE4A	0.583333	24	19	5	NSE4 homolog A, SMC5-SMC6 complex component	Nucleus	other					0.199656	-1.72934	-1.92899
PFKFB3	1	8	8	0	6-phosphofructo-2-kinase/fructose-2,6-biphosphatase 3	Cytoplasm	kinase					0.14255	-1.85745	-2
PPP4R2	0.564103	78	48	4	protein phosphatase 4 regulatory subunit 2	Cytoplasm	other					0.827964	-0.141965	-0.969929
42795	0.692308	13	11	2		Cytoplasm	enzyme					0.143218	-1.82273	-1.96595
CWC22	0.625	56	39	4	CWC22 homolog, spliceosome-associated protein	Nucleus	other					0.487289	-1.31111	-1.7984
SETD2	0.6	10	6	0	SET domain containing 2	Cytoplasm	enzyme					0.08129	-1.91419	-1.99548
XAF1	1	7	7	0	XIAP associated factor 1	Nucleus	other					0.110688	-1.88931	-2
RGP1	1	6	6	0	RGP1 homolog, RAB6A GEF complex partner 1	Cytoplasm	other					0.0752501	-1.92475	-2
TP53	1	13	13	0	tumor protein p53	Nucleus	transcription regulator					0.239959	-1.76004	-2
KRT80	0.714286	21	18	3	keratin 80, type II	Cytoplasm	other					0.457845	-1.44562	-1.90347
WAC	0.658537	41	30	3	WW domain containing adaptor with coiled-coil	Nucleus	other					0.393945	-1.4633	-1.85724
STX11	0.508475	59	40	10	syntaxin 11	Plasma Membrane	transporter					0.561401	-1.04173	-1.60313
C9orf78	1	7	7	0	chromosome 9 open reading frame 78	Other	other					0.107438	-1.88059	-1.98803
IFITM3	1	30	30	0	interferon induced transmembrane protein 3	Plasma Membrane	other					0.982111	-0.987996	-1.97011
MOSPD2	0.684211	57	43	4	motile sperm domain containing 2	Other	other					0.708166	-0.945566	-1.65373
ATP11A	1	32	32	0	ATPase, class VI, type 11A	Plasma Membrane	transporter					0.471323	-1.52868	-2
NOC3L	0.571429	70	46	6	NOC3-like DNA replication regulator	Nucleus	other					0.545757	-0.983226	-1.52898
AOX1	0.583333	12	9	2	aldehyde oxidase 1	Cytoplasm	enzyme					0.140939	-1.83981	-1.98075
CCDC88A	0.68	50	37	3	coiled-coil domain containing 88A	Cytoplasm	other					0.412846	-1.49731	-1.91016
CCDC88B	0.509804	51	31	5	coiled-coil domain containing 88B	Nucleus	enzyme					0.369785	-1.46158	-1.83136
RPP40	0.534884	43	31	8	ribonuclease P/MRP 40kDa subunit	Nucleus	enzyme					0.403804	-1.4598	-1.8636
BRAT1	0.571429	70	46	6	BRCA1-associated ATM activator 1	Nucleus	other					0.600127	-1.03771	-1.63783
CCDC80	1	12	12	0	coiled-coil domain containing 80	Nucleus	other					0.245401	-1.7546	-2
FBXL6	1	8	8	0	F-box and leucine-rich repeat protein 6	Other	enzyme					0.130196	-1.8698	-2
CTR9	0.519481	77	47	7	CTR9 homolog, Paf1/RNA polymerase II complex component	Nucleus	other					0.585708	-0.740203	-1.32591
CD7	0.615385	13	10	2	CD7 molecule	Plasma Membrane	other					0.160072	-1.77791	-1.93798
HSD11B1	0.7	30	24	3	hydroxysteroid (11-beta) dehydrogenase 1	Cytoplasm	enzyme					0.376886	-1.54169	-1.91857
STMN1	0.634146	82	56	4	stathmin 1	Cytoplasm	other		PACLITAXEL			1.09264	1.05393	-0.0387185
IKBIP	0.833333	84	72	2	IKBKB interacting protein	Cytoplasm	other					1.29689	0.790223	-0.506671
TOP2A	0.955224	67	64	0	topoisomerase (DNA) II alpha	Nucleus	enzyme					1.20103	-0.785131	-1.98616
SDAD1	0.575758	33	24	5	SDA1 domain containing 1	Nucleus	other					0.390026	-1.48198	-1.87201
CMSS1	0.666667	15	12	2	cms1 ribosomal small subunit homolog (yeast)	Other	other					0.212033	-1.73074	-1.94277
NAA20	0.578947	19	15	4	N(alpha)-acetyltransferase 20, NatB catalytic subunit	Cytoplasm	enzyme					0.251968	-1.65552	-1.90748
CNKSR1	0.521739	23	16	4	connector enhancer of kinase suppressor of Ras 1	Cytoplasm	other					0.140137	-1.78451	-1.92465
LRRC8E	1	6	6	0	leucine-rich repeat containing 8 family member E	Other	other					0.0774374	-1.92256	-2
LRRC8C	0.903226	31	28	0	leucine-rich repeat containing 8 family member C	Cytoplasm	other					0.388415	-1.59261	-1.98103
UNC93B1	0.548387	62	44	10	unc-93 homolog B1 (C. elegans)	Cytoplasm	transporter					0.630678	-0.859197	-1.48987
GPR56	1	24	24	0	adhesion G protein-coupled receptor G1	Plasma Membrane	G-protein coupled receptor					0.352808	-1.64719	-2
FAM83B	0.722222	18	15	2	family with sequence similarity 83 member B	Cytoplasm	other					0.157349	-1.80472	-1.96206
AP5S1	0.615385	39	30	6	adaptor related protein complex 5, sigma 1 subunit	Cytoplasm	other					0.488694	-1.31831	-1.80701
BYSL	0.697368	76	56	3	bystin like	Nucleus	other					0.880597	-0.366786	-1.24738
SP110	0.592593	54	36	4	SP110 nuclear body protein	Nucleus	other					0.436425	-1.24303	-1.67945
CRTAC1	0.782609	23	20	2	cartilage acidic protein 1	Extracellular Space	other					0.364674	-1.5873	-1.95198
NPL	0.742857	70	56	4	N-acetylneuraminate pyruvate lyase (dihydrodipicolinate synthase)	Cytoplasm	enzyme					1.01673	-0.336374	-1.3531
TTI2	0.875	16	15	1	TELO2 interacting protein 2	Cytoplasm	other					0.242299	-1.74817	-1.99047
TTI1	0.66	50	35	2	TELO2 interacting protein 1	Cytoplasm	other					0.415404	-1.48368	-1.89908
OTUD4	0.59375	32	22	3	OTU deubiquitinase 4	Other	peptidase					0.290912	-1.63613	-1.92704
AP3M2	0.866667	15	14	1	adaptor related protein complex 3 mu 2 subunit	Cytoplasm	transporter					0.218567	-1.76946	-1.98803
AKAP11	0.545455	11	6	0	A-kinase anchoring protein 11	Cytoplasm	other					0.0766831	-1.92233	-1.99902
HTRA1	0.64	50	39	7	HtrA serine peptidase 1	Extracellular Space	peptidase					0.650715	-1.10231	-1.75302
HTRA3	1	20	20	0	HtrA serine peptidase 3	Extracellular Space	peptidase					0.394187	-1.60581	-2
SLC38A7	1	8	8	0	solute carrier family 38 member 7	Plasma Membrane	transporter					0.128078	-1.87192	-2
ALOX5AP	0.763158	38	33	4	arachidonate 5-lipoxygenase-activating protein	Plasma Membrane	other		VELIFLAPON,AM103,DCL000039			1.07591	-0.683356	-1.75927
SLC38A1	1	9	9	0	solute carrier family 38 member 1	Plasma Membrane	transporter					0.185896	-1.8141	-2
SCD	0.809524	21	19	2	stearoyl-CoA desaturase (delta-9-desaturase)	Cytoplasm	enzyme					0.377025	-1.57929	-1.95631
CLRN3	0.764706	34	29	3	clarin 3	Cytoplasm	other					0.670548	-1.2213	-1.89185
IFI44	0.612903	31	22	3	interferon induced protein 44	Cytoplasm	other					0.390635	-1.49555	-1.88618
RAD18	0.692308	13	10	1	RAD18, E3 ubiquitin protein ligase	Nucleus	other					0.198324	-1.79499	-1.99331
C5AR1	0.9	20	19	1	complement component 5a receptor 1	Plasma Membrane	G-protein coupled receptor					0.46508	-1.51119	-1.97627
USP28	0.733333	30	24	2	ubiquitin specific peptidase 28	Nucleus	peptidase					0.246148	-1.72547	-1.97162
CDH3	1	8	8	0	cadherin 3	Plasma Membrane	other					0.130094	-1.86991	-2
CENPB	0.636364	11	9	2	centromere protein B	Nucleus	other					0.132368	-1.84432	-1.97669
MIF4GD	0.545455	44	31	7	MIF4G domain containing	Other	other					0.388264	-1.37595	-1.76421
DHX37	0.708333	24	18	1	DEAH-box helicase 37	Other	enzyme					0.240371	-1.73405	-1.97442
WDHD1	0.821429	28	23	0	WD repeat and HMG-box DNA binding protein 1	Nucleus	other					0.366887	-1.63311	-2
MGAM	0.619048	42	33	7	maltase-glucoamylase	Plasma Membrane	enzyme	miglitol, celgosivir, voglibose, acarbose				0.441613	-1.37581	-1.81742
VNN2	0.6875	48	38	5	vanin 2	Other	enzyme					0.813989	-0.988101	-1.80209
VNN1	0.705882	34	29	5	vanin 1	Plasma Membrane	enzyme					0.536629	-1.32172	-1.85835
SLC4A1AP	0.637681	69	51	7	solute carrier family 4 (anion exchanger), member 1, adaptor protein	Nucleus	transporter					0.662771	-0.991229	-1.654
TTPAL	0.8	10	9	1	tocopherol (alpha) transfer protein-like	Other	other					0.135277	-1.84656	-1.98184
RACGAP1	1	10	10	0	Rac GTPase activating protein 1	Cytoplasm	transporter					0.15303	-1.84697	-2
MACC1	0.666667	18	15	3	metastasis associated in colon cancer 1	Nucleus	other					0.179748	-1.78097	-1.96072
FGD3	0.552632	38	27	6	FYVE, RhoGEF and PH domain containing 3	Cytoplasm	other					0.375873	-1.46484	-1.84071
PUS7	0.736111	72	56	3	pseudouridylate synthase 7 (putative)	Other	other					0.891008	-0.812066	-1.70307
UHRF1	0.8	40	32	0	ubiquitin-like with PHD and ring finger domains 1	Nucleus	transcription regulator					0.471317	-1.52308	-1.9944
MYO9B	0.525	80	46	4	myosin IXB	Cytoplasm	enzyme					0.524764	-0.7527	-1.27746
POLA2	1	9	9	0	polymerase (DNA directed), alpha 2, accessory subunit	Nucleus	enzyme					0.155172	-1.84483	-2
PHF10	0.8	10	9	1	PHD finger protein 10	Nucleus	other					0.144368	-1.83793	-1.9823
SLC5A6	0.794118	34	29	2	solute carrier family 5 (sodium/multivitamin and iodide cotransporter), member 6	Plasma Membrane	transporter					0.449329	-1.46822	-1.91755
PRSS8	1	12	12	0	protease, serine 8	Extracellular Space	peptidase					0.270994	-1.72901	-2
NAA40	1	7	7	0	N(alpha)-acetyltransferase 40, NatD catalytic subunit	Other	other					0.121566	-1.87843	-2
RB1	0.857143	49	44	2	retinoblastoma 1	Nucleus	transcription regulator					0.665462	-1.28795	-1.95341
ZBTB1	0.625	8	5	0	zinc finger and BTB domain containing 1	Nucleus	other					0.057012	-1.94299	-2
CASC3	0.777778	9	8	1	cancer susceptibility candidate 3	Nucleus	other					0.0858718	-1.90416	-1.99003
FAM50A	0.52459	61	42	10	family with sequence similarity 50 member A	Nucleus	other					0.783794	-0.571793	-1.35559
FMNL2	0.640625	64	49	8	formin like 2	Cytoplasm	other					0.550334	-1.17987	-1.73021
FMNL3	0.875	16	15	1	formin like 3	Cytoplasm	other					0.194503	-1.79235	-1.98685
FMNL1	0.518072	83	47	4	formin like 1	Cytoplasm	other					0.643158	0.00673512	-0.636423
AQP1	0.6	20	16	4	aquaporin 1 (Colton blood group)	Plasma Membrane	transporter					0.42334	-1.4741	-1.89743
GUCY1B3	0.609756	82	55	5	guanylate cyclase 1, soluble, beta 3	Cytoplasm	enzyme	nitroglycerin, isosorbide-5-mononitrate, isosorbide dinitrate, nitroprusside				0.812667	-0.251526	-1.06419
MED24	0.685185	54	40	3	mediator complex subunit 24	Nucleus	transcription regulator					0.47855	-1.35399	-1.83254
GUCY2C	0.565217	23	17	4	guanylate cyclase 2C	Plasma Membrane	kinase	linaclotide				0.177547	-1.75353	-1.93108
42982	1	6	6	0		Cytoplasm	enzyme					0.0924543	-1.90755	-2
MSR1	0.960784	51	49	0	macrophage scavenger receptor 1	Plasma Membrane	transmembrane receptor					0.930671	-1.02317	-1.95384
KIFC1	0.9	20	18	0	kinesin family member C1	Nucleus	enzyme					0.312276	-1.68772	-2
FHL3	0.866667	75	67	2	four and a half LIM domains 3	Plasma Membrane	other					1.50093	-0.168796	-1.66973
PUS10	0.666667	9	6	0	pseudouridylate synthase 10	Other	other					0.0668694	-1.93313	-2
UGGT2	0.6	10	6	0	UDP-glucose glycoprotein glucosyltransferase 2	Cytoplasm	enzyme					0.0885468	-1.91145	-2
ABCF2	0.53012	83	47	3	ATP binding cassette subfamily F member 2	Cytoplasm	transporter					0.572674	-0.109264	-0.681937
ECT2	0.923077	13	12	0	epithelial cell transforming 2	Cytoplasm	other					0.218661	-1.78134	-2
TP53BP2	0.8	10	8	0	tumor protein p53 binding protein 2	Nucleus	other					0.112786	-1.88721	-2
UPP1	0.890909	55	51	2	uridine phosphorylase 1	Cytoplasm	enzyme					1.06197	-0.832729	-1.8947
PIH1D1	0.6	45	34	7	PIH1 domain containing 1	Nucleus	other					0.499676	-1.23152	-1.73119
S100A12	0.727273	55	44	4	S100 calcium binding protein A12	Cytoplasm	other		OLOPATADINE,AMLEXANOX			1.19369	-0.324763	-1.51845
VSNL1	1	28	28	0	visinin like 1	Cytoplasm	other					0.746396	-1.2536	-2
L3HYPDH	0.738095	42	35	4	L-3-hydroxyproline dehydratase (trans-)	Other	enzyme					0.589705	-1.31594	-1.90565
PRRC2C	0.7	80	58	2	proline-rich coiled-coil 2C	Other	other					0.741071	-0.491258	-1.23233
CIRH1A	0.622642	53	40	7	UTP4 small subunit processome component	Nucleus	other					0.502145	-1.28876	-1.7909
CLEC12A	1	10	10	0	C-type lectin domain family 12 member A	Plasma Membrane	other					0.18269	-1.81731	-2
SERPINB10	0.848485	66	59	3	serpin peptidase inhibitor, clade B (ovalbumin), member 10	Cytoplasm	other					1.10988	-0.657605	-1.76748
FNBP4	0.666667	39	30	4	formin binding protein 4	Nucleus	other					0.374562	-1.53662	-1.91118
AGTRAP	0.809524	42	37	3	angiotensin II receptor associated protein	Plasma Membrane	G-protein coupled receptor					0.917329	-0.937989	-1.85532
STEAP2	1	16	16	0	STEAP2 metalloreductase	Plasma Membrane	transporter					0.324938	-1.67506	-2
UBASH3B	1	8	8	0	ubiquitin associated and SH3 domain containing B	Other	enzyme					0.100273	-1.89973	-2
TNN	1	7	7	0	tenascin N	Plasma Membrane	other					0.12477	-1.87523	-2
FKBP7	0.666667	63	48	6	FK506 binding protein 7	Cytoplasm	enzyme					0.908868	-0.566543	-1.47541
FKBP9	0.678571	84	58	1	FK506 binding protein 9	Cytoplasm	enzyme					0.838767	0.572036	-0.266731
PLXNC1	0.733333	45	34	1	plexin C1	Plasma Membrane	transmembrane receptor					0.374977	-1.59979	-1.97476
MYBBP1A	0.559524	84	52	5	MYB binding protein (P160) 1a	Nucleus	transcription regulator					0.517091	0.0254015	-0.49169
GPX8	1	30	30	0	glutathione peroxidase 8 (putative)	Cytoplasm	enzyme					0.756292	-1.23231	-1.9886
BRIX1	0.787879	66	56	4	BRX1, biogenesis of ribosomes	Nucleus	other					1.08237	-0.692603	-1.77497
PARVB	0.786885	61	52	4	parvin beta	Cytoplasm	other					1.20549	-0.487657	-1.69315
RBM19	0.563636	55	37	6	RNA binding motif protein 19	Nucleus	other					0.384115	-1.4794	-1.86352
PARVG	0.671233	73	54	5	parvin gamma	Cytoplasm	other					1.0548	-0.306125	-1.36092
RXRB	1	11	11	0	retinoid X receptor beta	Nucleus	ligand-dependent nuclear receptor	etretinate, cytarabine/daunorubicin/tretinoin, idarubicin/mitoxantrone/tretinoin, arsenic trioxide/tretinoin, arsenic trioxide/daunorubicin/tretinoin, arsenic trioxide/gemtuzumab ozogamicin/tretinoin, daunorubicin/tretinoin, idarubicin/tretinoin, doxorubicin/tretinoin, arsenic trioxide/idarubicin/tretinoin, bexarotene, adapalene, tazarotene, acitretin, tretinoin, alitretinoin				0.186337	-1.81366	-2
ABCA1	0.529412	34	18	0	ATP binding cassette subfamily A member 1	Plasma Membrane	transporter	probucol				0.234521	-1.76548	-2
SPON2	0.888889	9	8	0	spondin 2	Extracellular Space	other					0.176887	-1.82311	-2
PLBD1	0.583333	84	51	2	phospholipase B domain containing 1	Extracellular Space	other					0.605632	0.952855	0.347223
PTAR1	0.518519	27	19	5	protein prenyltransferase alpha subunit repeat containing 1	Other	other					0.219491	-1.68207	-1.90156
HPSE	0.875	8	7	0	heparanase	Plasma Membrane	enzyme	2-O,3-O-desulfated heparin, PG 545, SST 0001, heparanase inhibitor PI-88				0.0959765	-1.90402	-2
YEATS4	0.631579	19	14	2	YEATS domain containing 4	Nucleus	transcription regulator					0.237506	-1.69783	-1.93534
YIPF5	0.6	20	16	4	Yip1 domain family member 5	Cytoplasm	other					0.390809	-1.49806	-1.88887
SGK223	0.615385	13	8	0	homolog of rat pragma of Rnd2	Nucleus	kinase					0.0634366	-1.92851	-1.99195
KIF23	0.933333	15	14	0	kinesin family member 23	Cytoplasm	other					0.223621	-1.77638	-2
KIF22	1	17	17	0	kinesin family member 22	Nucleus	other					0.281449	-1.71855	-2
HEATR3	0.507042	71	44	8	HEAT repeat containing 3	Other	other					0.642187	-0.909232	-1.55142
MDC1	0.518519	54	30	2	mediator of DNA damage checkpoint 1	Nucleus	other					0.444851	-1.47074	-1.91559
HAT1	0.654321	81	53	0	histone acetyltransferase 1	Nucleus	enzyme					0.739248	0.381122	-0.358126
CD97	0.511905	84	43	0	adhesion G protein-coupled receptor E5	Plasma Membrane	G-protein coupled receptor					0.525005	0.534271	0.00926598
CD93	0.823529	51	45	3	CD93 molecule	Plasma Membrane	other					0.847871	-1.02359	-1.87146
HDAC3	0.571429	42	31	7	histone deacetylase 3	Nucleus	transcription regulator	tributyrin, belinostat, pyroxamide, mocetinostat, bortezomib/vorinostat, chidamide, 4SC-202, vorinostat, romidepsin				0.378591	-1.46584	-1.84443
HDAC8	1	7	7	0	histone deacetylase 8	Nucleus	transcription regulator	tributyrin, belinostat, pyroxamide, romidepsin				0.134565	-1.86544	-2
TMEM161A	0.615385	13	9	1	transmembrane protein 161A	Other	other					0.111706	-1.86647	-1.97817
RRS1	0.677419	62	50	8	ribosome biogenesis regulator homolog	Nucleus	other					0.844568	-0.872636	-1.7172
USP3	0.638298	47	36	6	ubiquitin specific peptidase 3	Cytoplasm	peptidase					0.478574	-1.3671	-1.84568
SOX9	0.75	8	7	1	SRY-box 9	Nucleus	transcription regulator					0.151168	-1.83612	-1.98729
CEBPZ	0.710526	76	55	1	CCAAT/enhancer binding protein zeta	Nucleus	transcription regulator					0.720761	-0.699639	-1.4204
INTS1	0.506329	79	43	3	integrator complex subunit 1	Nucleus	other					0.486822	-1.06976	-1.55658
INTS8	0.527273	55	35	6	integrator complex subunit 8	Nucleus	other					0.433784	-1.39701	-1.8308
ATP2C2	0.888889	9	8	0	ATPase, Ca++ transporting, type 2C, member 2	Cytoplasm	enzyme					0.0988497	-1.90115	-2
GP2	0.814815	27	24	2	glycoprotein 2	Cytoplasm	other					0.598849	-1.34461	-1.94346
MFI2	1	11	11	0	antigen p97 (melanoma associated) identified by monoclonal antibodies 133.2 and 96.5	Plasma Membrane	other					0.193788	-1.80621	-2
YME1L1	0.558442	77	53	10	YME1 like 1 ATPase	Cytoplasm	peptidase					0.637534	-0.547084	-1.18462
SYNC	0.59375	32	22	3	syncoilin, intermediate filament protein	Cytoplasm	other					0.299989	-1.61403	-1.91402
AP4B1	0.585366	41	25	1	adaptor related protein complex 4 beta 1 subunit	Cytoplasm	transporter					0.227625	-1.66895	-1.89658
SUMF1	0.882353	17	16	1	sulfatase modifying factor 1	Cytoplasm	other					0.257548	-1.71888	-1.97643
SMARCAD1	0.561404	57	38	6	SWI/SNF-related, matrix-associated actin-dependent regulator of chromatin, subfamily a, containing DEAD/H box 1	Nucleus	enzyme					0.395603	-1.46835	-1.86396
GBP5	0.676471	68	49	3	guanylate binding protein 5	Plasma Membrane	enzyme					1.01538	-0.503743	-1.51913
MB21D1	1	7	7	0	Mab-21 domain containing 1	Cytoplasm	other					0.11822	-1.88178	-2
POLE3	0.76	25	21	2	polymerase (DNA directed), epsilon 3, accessory subunit	Nucleus	enzyme	bortezomib/cladribine/rituximab, gemcitabine/paclitaxel, cladribine/cytarabine/daunorubicin, gemcitabine/oxaliplatin, gemcitabine/vinorelbine, docetaxel/gemcitabine, docetaxel/gemcitabine/vincristine, cladribine/cytarabine/filgrastim, capecitabine/gemcitabine, gemcitabine/oxaliplatin/paclitaxel, cladribine/cytarabine/filgrastim/mitoxantrone, cladribine/rituximab, capecitabine/docetaxel/gemcitabin…				0.523669	-1.37489	-1.89856
KNOP1	0.714286	7	5	0	lysine-rich nucleolar protein 1	Other	other					0.0923639	-1.90764	-2
STAT1	0.511905	84	44	1	signal transducer and activator of transcription 1	Nucleus	transcription regulator					0.50345	1.55688	1.05343
CAAP1	0.6875	16	13	2	caspase activity and apoptosis inhibitor 1	Other	other					0.216273	-1.72486	-1.94113
CDA	0.755102	49	40	3	cytidine deaminase	Nucleus	enzyme	E7727, cytidine deaminase inhibitor	1-BETA-RIBOFURANOSYL-1,3-DIAZEPINONE			0.972919	-0.781598	-1.75452
PLXNA1	0.888889	9	8	0	plexin A1	Plasma Membrane	transmembrane receptor					0.0932942	-1.90671	-2
NLRC4	0.605263	38	26	3	NLR family, CARD domain containing 4	Cytoplasm	other					0.333425	-1.61286	-1.94629
MALT1	0.75	32	26	2	MALT1 paracaspase	Cytoplasm	peptidase					0.367477	-1.57606	-1.94354
PHF8	0.545455	22	13	1	PHD finger protein 8	Nucleus	enzyme					0.173094	-1.79953	-1.97263
PHF6	0.538462	39	29	8	PHD finger protein 6	Nucleus	other					0.486973	-1.32478	-1.81175
TIA1	0.75	68	52	1	TIA1 cytotoxic granule-associated RNA binding protein	Nucleus	other					1.02942	-0.337446	-1.36687
APLP2	0.735294	34	28	3	amyloid beta (A4) precursor-like protein 2	Cytoplasm	other					0.434545	-1.49794	-1.93248
GOLGA7	0.527778	36	25	6	golgin A7	Cytoplasm	other					0.38787	-1.32577	-1.71364
CFHR5	0.777778	36	32	4	complement factor H-related 5	Extracellular Space	other					0.672773	-1.145	-1.81777
KDM5C	0.714286	7	5	0	lysine (K)-specific demethylase 5C	Nucleus	other					0.0886495	-1.91135	-2
UBE2L6	0.515152	66	46	12	ubiquitin conjugating enzyme E2L 6	Cytoplasm	enzyme					0.929667	-0.288691	-1.21836
PLAU	1	10	10	0	plasminogen activator, urokinase	Extracellular Space	peptidase					0.192772	-1.80723	-2
EVPL	0.560976	41	27	4	envoplakin	Plasma Membrane	other					0.284831	-1.64025	-1.92508
ETV6	0.653061	49	37	5	ets variant 6	Nucleus	transcription regulator					0.486117	-1.37034	-1.85646
FAM8A1	0.619048	21	15	2	family with sequence similarity 8 member A1	Other	other					0.187591	-1.71593	-1.90352
C1orf198	0.588235	17	13	3	chromosome 1 open reading frame 198	Cytoplasm	other					0.197952	-1.74234	-1.94029
BTBD9	0.777778	9	7	0	BTB (POZ) domain containing 9	Other	other					0.0641347	-1.93454	-1.99868
IL4I1	0.619048	63	47	8	interleukin 4 induced 1	Cytoplasm	enzyme					0.737501	-0.781134	-1.51864
TCEAL1	1	8	8	0	transcription elongation factor A (SII)-like 1	Nucleus	transcription regulator					0.148542	-1.85146	-2
TCEAL4	0.529412	17	12	3	transcription elongation factor A (SII)-like 4	Other	other					0.197692	-1.72773	-1.92542
UTP6	0.701493	67	51	4	UTP6 small subunit processome component	Nucleus	other					0.70981	-1.03315	-1.74296
ELF3	0.857143	14	13	1	E74-like factor 3 (ets domain transcription factor, epithelial-specific )	Nucleus	transcription regulator					0.237601	-1.74588	-1.98348
SIGLEC9	1	9	9	0	sialic acid binding Ig-like lectin 9	Plasma Membrane	other					0.148321	-1.85168	-2
LUZP1	0.661765	68	50	5	leucine zipper protein 1	Nucleus	other					0.6805	-0.967617	-1.64812
SERPINH1	0.821429	84	69	0	serpin peptidase inhibitor, clade H (heat shock protein 47), member 1, (collagen binding protein 1)	Extracellular Space	other					0.717766	2.00405	1.28629
SELP	0.576923	26	17	2	selectin P	Plasma Membrane	transmembrane receptor					0.168066	-1.77038	-1.93845

## Sheet: T_all_down
GeneSymbol	Differentially expressed ratio	FreqDetected	upFreq	downFreq	Entrez Gene Name	Location	Type	IPA	DGI	specificType	specificTissue	aveTN	aveT	aveN
ITGA9	-0.615385	52	5	37	integrin subunit alpha 9	Plasma Membrane	other					-0.413785	-1.81017	-1.39639
GAP43	-0.622222	45	7	35	growth associated protein 43	Plasma Membrane	other					-0.457052	-1.82184	-1.36478
COL4A6	-0.736842	19	2	16	collagen, type IV, alpha 6	Extracellular Space	other	collagenase clostridium histolyticum				-0.157488	-1.96954	-1.81205
ABAT	-0.583333	84	5	54	4-aminobutyrate aminotransferase	Cytoplasm	enzyme	valproic acid, vigabatrin	VALPROIC ACID,DIVALPROEX SODIUM,TIAGABINE,VIGABATRIN,PYRUVIC ACID,PYRIDOXAL PHOSPHATE,L-ALANINE,4-AMINO HEXANOIC ACID,PHENELZINE,(4E)-4-AMINOHEX-4-ENOIC ACID,L-GLUTAMIC ACID			-0.926566	-0.866717	0.0598491
GPT2	-0.629032	62	8	47	glutamic pyruvate transaminase (alanine aminotransferase) 2	Cytoplasm	enzyme		PYRIDOXAL PHOSPHATE,PHENELZINE,L-ALANINE,L-GLUTAMIC ACID			-0.986605	-1.46601	-0.479405
SIDT2	-0.714286	49	2	37	SID1 transmembrane family member 2	Cytoplasm	other					-0.564285	-1.83172	-1.26743
CLIC6	-0.554217	83	8	54	chloride intracellular channel 6	Plasma Membrane	ion channel			Enhanced	stomach	-0.919482	0.0879333	1.00742
TMEM143	-0.882353	17	1	16	transmembrane protein 143	Cytoplasm	other					-0.232523	-1.98316	-1.75064
KIAA1191	-1	13	0	13	KIAA1191	Cytoplasm	other					-0.170986	-2	-1.82901
FER1L6	-0.580247	81	8	55	fer-1-like family member 6	Other	other			Enhanced	stomach	-0.940893	-1.26882	-0.327925
DMD	-0.630952	84	4	57	dystrophin	Plasma Membrane	other					-0.94446	-1.00133	-0.0568669
CISD3	-0.809524	42	3	37	CDGSH iron sulfur domain 3	Cytoplasm	other					-0.890932	-1.88188	-0.990944
VILL	-0.702381	84	1	60	villin-like	Cytoplasm	other			Enhanced	stomach	-1.16491	-0.531437	0.633474
MYO19	-0.9	50	0	45	myosin XIX	Cytoplasm	enzyme					-0.734949	-1.90387	-1.16892
KIAA1522	-0.54878	82	3	48	KIAA1522	Other	other					-0.824846	-0.970273	-0.145426
PIGN	-0.72	25	3	21	phosphatidylinositol glycan anchor biosynthesis class N	Cytoplasm	enzyme					-0.264561	-1.94969	-1.68513
PDK1	-0.7125	80	1	58	pyruvate dehydrogenase kinase 1	Cytoplasm	kinase	dichloroacetic acid	CPI-613,DICHLOROACETIC ACID			-1.07518	-0.994007	0.0811751
PDK2	-0.705128	78	3	58	pyruvate dehydrogenase kinase 2	Cytoplasm	kinase					-1.09011	-1.52056	-0.430447
PDK4	-0.789474	19	1	16	pyruvate dehydrogenase kinase 4	Cytoplasm	kinase					-0.242229	-1.96316	-1.72093
MLYCD	-0.654762	84	3	58	malonyl-CoA decarboxylase	Cytoplasm	enzyme					-0.887085	-0.644429	0.242657
ATP5C1	-0.654762	84	1	56	ATP synthase, H+ transporting, mitochondrial F1 complex, gamma polypeptide 1	Cytoplasm	transporter		N1-(2-AMINO-4-METHYLPENTYL)OCTAHYDRO-PYRROLO[1,2-A] PYRIMIDINE,PICEATANNOL,QUERCETIN,AUROVERTIN B			-0.663156	1.23408	1.89724
C3orf52	-0.777778	18	2	16	chromosome 3 open reading frame 52	Other	other					-0.216658	-1.97441	-1.75775
CAPS	-0.578313	83	7	55	calcyphosine	Cytoplasm	other					-1.35187	-0.788499	0.563373
CHDH	-0.52381	84	2	46	choline dehydrogenase	Cytoplasm	enzyme					-0.914571	-0.795389	0.119182
AKR1B10	-0.666667	84	2	58	aldo-keto reductase family 1, member B10 (aldose reductase)	Cytoplasm	enzyme		TOLRESTAT,2'-MONOPHOSPHOADENOSINE 5'-DIPHOSPHORIBOSE	Enhanced	duodenum, small intestine, stomach	-1.27344	1.28391	2.55734
ADH7	-0.913793	58	1	54	alcohol dehydrogenase 7 (class IV), mu or sigma polypeptide	Cytoplasm	enzyme		ETHANOL			-1.42837	-1.77331	-0.344935
ACOT11	-0.60241	83	6	56	acyl-CoA thioesterase 11	Cytoplasm	enzyme					-1.06665	-0.938489	0.128166
ACOT13	-0.661017	59	4	43	acyl-CoA thioesterase 13	Cytoplasm	enzyme					-1.19697	-1.32714	-0.130176
MACROD1	-0.53012	83	5	49	MACRO domain containing 1	Cytoplasm	enzyme					-0.932748	-0.452198	0.480549
CYP4F12	-0.596154	52	6	37	cytochrome P450 family 4 subfamily F member 12	Cytoplasm	enzyme					-0.680555	-1.67226	-0.99171
ASAP3	-0.733333	15	1	12	ArfGAP with SH3 domain, ankyrin repeat and PH domain 3	Plasma Membrane	other					-0.130143	-1.97941	-1.84926
ACAT1	-0.630952	84	0	53	acetyl-CoA acetyltransferase 1	Cytoplasm	enzyme		SULFASALAZINE			-0.562036	1.21712	1.77916
COBLL1	-0.691358	81	1	57	cordon-bleu WH2 repeat protein like 1	Extracellular Space	other					-0.938671	-1.26837	-0.329698
PALM3	-0.666667	66	6	50	paralemmin 3	Other	other					-0.948454	-1.57732	-0.628863
42796	-0.740741	81	1	61		Cytoplasm	enzyme					-1.21981	-0.501601	0.71821
SMPD3	-0.618421	76	5	52	sphingomyelin phosphodiesterase 3	Cytoplasm	enzyme					-0.959309	-1.42353	-0.46422
SORBS2	-0.695122	82	2	59	sorbin and SH3 domain containing 2	Plasma Membrane	other					-1.21521	-1.04442	0.170789
BDH1	-0.607143	84	5	56	3-hydroxybutyrate dehydrogenase, type 1	Cytoplasm	enzyme					-0.986263	-0.123061	0.863202
GULP1	-0.833333	12	0	10	GULP, engulfment adaptor PTB domain containing 1	Cytoplasm	other					-0.182219	-1.97408	-1.79186
FAM3B	-0.6125	80	6	55	family with sequence similarity 3 member B	Extracellular Space	cytokine					-1.36201	-0.843723	0.51829
ATPAF2	-0.506329	79	4	44	ATP synthase mitochondrial F1 complex assembly factor 2	Cytoplasm	other					-0.766465	-0.762843	0.00362139
ACSS1	-0.630952	84	2	55	acyl-CoA synthetase short-chain family member 1	Cytoplasm	enzyme		ADENOSINE TRIPHOSPHATE			-0.758563	0.203338	0.961901
SLC43A1	-0.7	20	2	16	solute carrier family 43 (amino acid system L transporter), member 1	Plasma Membrane	transporter					-0.220693	-1.9362	-1.71551
SLC44A2	-0.52381	84	3	47	solute carrier family 44 (choline transporter), member 2	Extracellular Space	transporter					-0.735104	-0.422501	0.312603
SLC44A3	-0.590909	22	2	15	solute carrier family 44 member 3	Plasma Membrane	transporter					-0.183635	-1.95583	-1.7722
COQ9	-0.583333	84	1	50	coenzyme Q9	Cytoplasm	other					-0.70561	0.0887151	0.794325
NDUFS5	-0.65	80	0	52	NADH:ubiquinone oxidoreductase subunit S5	Cytoplasm	enzyme					-1.0592	-0.116636	0.942566
NDUFS6	-0.626866	67	7	49	NADH:ubiquinone oxidoreductase subunit S6	Cytoplasm	enzyme					-1.09984	-1.49045	-0.39061
NDUFS7	-0.691358	81	2	58	NADH:ubiquinone oxidoreductase core subunit S7	Cytoplasm	enzyme					-1.41303	-0.546139	0.866893
COQ5	-0.511905	84	3	46	coenzyme Q5, methyltransferase	Cytoplasm	enzyme					-0.640592	-0.259889	0.380703
COQ7	-0.746032	63	5	52	coenzyme Q7 homolog, ubiquinone (yeast)	Cytoplasm	enzyme					-1.01468	-1.64053	-0.625846
COQ6	-0.75	84	2	65	coenzyme Q6 monooxygenase	Cytoplasm	enzyme					-1.10207	-1.11606	-0.0139924
PTER	-0.595238	84	2	52	phosphotriesterase related	Cytoplasm	enzyme					-0.859734	-0.287104	0.572631
APOO	-0.582278	79	3	49	apolipoprotein O	Extracellular Space	other					-0.964508	-0.348135	0.616373
KIAA0513	-0.729167	48	4	39	KIAA0513	Other	other					-0.600569	-1.82607	-1.2255
COL28A1	-0.730769	78	3	60	collagen, type XXVIII, alpha 1	Extracellular Space	other					-1.08803	-1.60254	-0.514508
C1orf116	-0.590361	83	5	54	chromosome 1 open reading frame 116	Cytoplasm	other					-0.932393	-0.680727	0.251666
LIPF	-0.738095	84	5	67	lipase, gastric	Extracellular Space	enzyme		ORLISTAT,DB02457	Tissue enriched	stomach	-1.72549	0.787798	2.51329
LIPH	-0.636364	55	6	41	lipase, member H	Extracellular Space	enzyme			Enhanced	colon, rectum, stomach	-0.507851	-1.7838	-1.27594
PI16	-0.857143	35	2	32	peptidase inhibitor 16	Extracellular Space	other					-0.536116	-1.91311	-1.37699
MRPL40	-0.513514	37	7	26	mitochondrial ribosomal protein L40	Cytoplasm	other					-0.345267	-1.72	-1.37473
RILP	-0.64	25	3	19	Rab interacting lysosomal protein	Cytoplasm	other					-0.317999	-1.90148	-1.58348
NUDT14	-0.619048	21	3	16	nudix hydrolase 14	Cytoplasm	phosphatase					-0.24718	-1.91965	-1.67247
LETMD1	-0.52381	63	8	41	LETM1 domain containing 1	Plasma Membrane	other					-0.679426	-1.43956	-0.760132
PHYKPL	-0.590164	61	4	40	5-phosphohydroxy-L-lysine phospho-lyase	Cytoplasm	enzyme					-0.624236	-1.5897	-0.965467
TESC	-0.560976	82	3	49	tescalcin	Cytoplasm	other					-1.07991	-0.256545	0.823361
PITPNC1	-0.75	16	1	13	phosphatidylinositol transfer protein, cytoplasmic 1	Cytoplasm	transporter					-0.213656	-1.97407	-1.76042
ACOT1	-0.666667	36	5	29	acyl-CoA thioesterase 1	Cytoplasm	enzyme					-0.744467	-1.76448	-1.02001
MCCC1	-0.702381	84	2	61	methylcrotonoyl-CoA carboxylase 1	Cytoplasm	enzyme		BIOTIN			-0.708613	0.143722	0.852335
CAPN13	-0.716981	53	4	42	calpain 13	Other	other			Group enriched	colon,duodenum,lung,rectum,small intestine,stomach	-0.621211	-1.83337	-1.21216
LHPP	-0.625	80	6	56	phospholysine phosphohistidine inorganic pyrophosphate phosphatase	Cytoplasm	phosphatase					-1.3654	-0.984426	0.380972
GTPBP6	-0.513514	37	7	26	GTP binding protein 6 (putative)	Other	other					-0.267857	-1.81973	-1.55187
HDDC3	-0.681159	69	7	54	HD domain containing 3	Other	other					-1.13733	-1.3033	-0.165973
GBA3	-1	10	0	10	glucosidase, beta, acid 3 (gene/pseudogene)	Cytoplasm	enzyme					-0.215355	-2	-1.78464
ATP5S	-0.586207	58	9	43	ATP synthase, H+ transporting, mitochondrial Fo complex subunit s (factor B)	Cytoplasm	transporter					-0.781313	-1.55131	-0.77
ME1	-0.595238	84	2	52	malic enzyme 1, NADP(+)-dependent, cytosolic	Cytoplasm	enzyme		2'-MONOPHOSPHOADENOSINE 5'-DIPHOSPHORIBOSE			-0.878781	-0.175354	0.703427
ME3	-0.74026	77	6	63	malic enzyme 3, NADP(+)-dependent, mitochondrial	Cytoplasm	enzyme		TARTRONATE			-1.19455	-1.40503	-0.21048
AFMID	-0.636364	44	8	36	arylformamidase	Nucleus	enzyme					-0.573915	-1.80055	-1.22664
DTNB	-0.736842	19	2	16	dystrobrevin beta	Plasma Membrane	other					-0.231146	-1.93778	-1.70663
DTNA	-0.623188	69	4	47	dystrobrevin alpha	Plasma Membrane	other					-0.812802	-1.43138	-0.618581
RPS15	-0.5375	80	10	53	ribosomal protein S15	Cytoplasm	other					-1.68176	-0.755211	0.926552
CPE	-0.818182	55	4	49	carboxypeptidase E	Cytoplasm	peptidase					-0.947212	-1.76289	-0.815677
GPR155	-0.846154	26	2	24	G protein-coupled receptor 155	Plasma Membrane	G-protein coupled receptor					-0.30702	-1.95346	-1.64644
RAB6B	-0.6	25	5	20	RAB6B, member RAS oncogene family	Cytoplasm	enzyme					-0.454054	-1.80667	-1.35262
PLP1	-0.888889	9	0	8	proteolipid protein 1	Plasma Membrane	other					-0.161495	-2	-1.8385
TMEM256	-0.928571	14	0	13	transmembrane protein 256	Cytoplasm	other					-0.375807	-1.96492	-1.58912
CRAT	-0.52381	84	2	46	carnitine O-acetyltransferase	Cytoplasm	enzyme		L-CARNITINE,COENZYME A			-0.634348	-0.0243765	0.609971
CMTM4	-0.84375	32	2	29	CKLF-like MARVEL transmembrane domain containing 4	Extracellular Space	cytokine					-0.714563	-1.89668	-1.18212
MLPH	-0.630952	84	0	53	melanophilin	Cytoplasm	other			Enhanced	stomach	-1.1011	-0.329418	0.771684
MPC1	-0.818182	22	2	20	mitochondrial pyruvate carrier 1	Cytoplasm	other					-0.550308	-1.91605	-1.36574
SLC25A16	-0.666667	36	3	27	solute carrier family 25 (mitochondrial carrier), member 16	Cytoplasm	transporter					-0.338446	-1.91118	-1.57273
NDUFA10	-0.506024	83	0	42	NADH:ubiquinone oxidoreductase subunit A10	Cytoplasm	transporter					-0.446816	0.688413	1.13523
ALDH1L2	-0.53012	83	5	49	aldehyde dehydrogenase 1 family member L2	Cytoplasm	enzyme					-0.683897	-0.52589	0.158006
ALDH1L1	-0.619048	63	9	48	aldehyde dehydrogenase 1 family member L1	Cytoplasm	enzyme		TETRAHYDROFOLIC ACID			-0.877018	-1.55966	-0.682646
GNG7	-0.61039	77	5	52	guanine nucleotide binding protein (G protein), gamma 7	Plasma Membrane	enzyme					-1.39185	-0.811412	0.580441
MMAA	-0.591549	71	7	49	methylmalonic aciduria (cobalamin deficiency) cblA type	Cytoplasm	other					-0.786089	-1.49466	-0.708568
MUC5AC	-0.630952	84	4	57	mucin 5AC, oligomeric mucus/gel-forming	Cytoplasm	peptidase			Tissue enriched	stomach	-1.18732	1.23383	2.42114
RTN4IP1	-0.578947	76	8	52	reticulon 4 interacting protein 1	Cytoplasm	enzyme					-0.832979	-1.28456	-0.451576
FAM174B	-0.740741	27	3	23	family with sequence similarity 174 member B	Other	other					-0.489904	-1.90435	-1.41445
GPD1L	-0.607143	84	0	51	glycerol-3-phosphate dehydrogenase 1-like	Cytoplasm	enzyme					-0.599349	0.469132	1.06848
VMAC	-0.722222	36	5	31	vimentin-type intermediate filament associated coiled-coil protein	Cytoplasm	other					-0.456538	-1.88338	-1.42684
TPD52L1	-0.852459	61	3	55	tumor protein D52-like 1	Cytoplasm	other					-1.31178	-1.66821	-0.356426
EFCAB14	-0.666667	39	4	30	EF-hand calcium binding domain 14	Other	other					-0.411167	-1.8057	-1.39454
WDR13	-0.560976	82	3	49	WD repeat domain 13	Nucleus	other					-0.888864	-1.12108	-0.23222
PSCA	-0.755556	45	2	36	prostate stem cell antigen	Plasma Membrane	other			Enhanced	stomach	-1.18317	-1.34349	-0.160315
HSPB6	-0.511905	84	6	49	heat shock protein family B (small) member 6	Cytoplasm	other					-1.2902	0.122784	1.41299
KCNE2	-0.892857	28	1	26	potassium channel, voltage gated subfamily E regulatory beta subunit 2	Plasma Membrane	ion channel			Tissue enriched	stomach	-0.705198	-1.94973	-1.24453
KCTD14	-0.675325	77	3	55	potassium channel tetramerization domain containing 14	Other	ion channel					-1.31132	-0.996715	0.314607
SLC25A35	-0.565217	46	7	33	solute carrier family 25 member 35	Cytoplasm	other					-0.404784	-1.8074	-1.40262
VIP	-1	12	0	12	vasoactive intestinal peptide	Extracellular Space	other					-0.256511	-2	-1.74349
FAM102A	-0.76	25	3	22	family with sequence similarity 102 member A	Other	other					-0.292037	-1.95666	-1.66462
PBLD	-0.619048	84	1	53	phenazine biosynthesis-like protein domain containing	Cytoplasm	enzyme					-1.23405	-0.134303	1.09975
OXCT1	-0.559524	84	0	47	3-oxoacid CoA-transferase 1	Cytoplasm	enzyme		THIMEROSAL,SUCCINIC ACID			-0.673055	0.543559	1.21661
TMEM51	-0.638889	36	6	29	transmembrane protein 51	Other	other					-0.476353	-1.84035	-1.36399
FAM84B	-0.518519	81	9	51	family with sequence similarity 84 member B	Plasma Membrane	other					-0.899952	-1.07487	-0.174921
ALDH3A1	-0.738095	84	0	62	aldehyde dehydrogenase 3 family member A1	Cytoplasm	enzyme		THIOTEPA	Enhanced	esophagus, stomach	-1.78239	0.157708	1.9401
MOGAT2	-1	10	0	10	monoacylglycerol O-acyltransferase 2	Cytoplasm	enzyme					-0.220673	-2	-1.77933
HMCN2	-0.571429	14	0	8	hemicentin 2	Extracellular Space	other					-0.0938183	-2	-1.90618
RPS6KA5	-0.547945	73	6	46	ribosomal protein S6 kinase, 90kDa, polypeptide 5	Nucleus	kinase					-0.544242	-1.6109	-1.06666
CTH	-0.689189	74	6	57	cystathionine gamma-lyase	Cytoplasm	enzyme		CARBOXYMETHYLTHIO-3-(3-CHLOROPHENYL)-1,2,4-OXADIAZOL,PYRIDOXAL PHOSPHATE,2-[(3-HYDROXY-2-METHYL-5-PHOSPHONOOXYMETHYL-PYRIDIN-4-YLMETHYL)-IMINO]-5-PHOSPHONO-PENT-3-ENOIC ACID,L-CYSTEINE			-1.17554	-1.19115	-0.0156075
AASS	-0.558824	68	10	48	aminoadipate-semialdehyde synthase	Cytoplasm	enzyme					-0.667983	-1.54444	-0.876454
NUBPL	-0.696429	56	6	45	nucleotide binding protein-like	Cytoplasm	other					-0.902739	-1.72437	-0.821631
GAST	-0.923077	26	1	25	gastrin	Extracellular Space	other			Tissue enriched	stomach	-0.984204	-1.92233	-0.938128
CA3	-0.930233	43	1	41	carbonic anhydrase III	Cytoplasm	enzyme					-0.933352	-1.96835	-1.035
TRIM2	-0.554217	83	7	53	tripartite motif containing 2	Cytoplasm	enzyme					-0.81265	-1.24224	-0.429585
ALCAM	-0.73494	83	2	63	activated leukocyte cell adhesion molecule	Plasma Membrane	other		5-FLUOROURIDINE			-1.39454	-0.988451	0.406094
TJP3	-0.511905	84	3	46	tight junction protein 3	Cytoplasm	other					-0.651633	-0.720651	-0.0690174
DCXR	-0.714286	84	0	60	dicarbonyl/L-xylulose reductase	Cytoplasm	enzyme		2'-MONOPHOSPHOADENOSINE 5'-DIPHOSPHORIBOSE			-0.731195	0.865713	1.59691
PSAPL1	-0.87037	54	0	47	prosaposin-like 1 (gene/pseudogene)	Cytoplasm	other			Group enriched	skin,stomach	-0.949584	-1.82041	-0.870822
CKB	-0.833333	84	0	70	creatine kinase, brain	Cytoplasm	kinase		CREATINE			-1.42798	1.01673	2.44471
CKM	-0.929825	57	1	54	creatine kinase, muscle	Cytoplasm	kinase		D-ARGININE,CREATINE,(DIAMINOMETHYL-METHYL-AMINO)-ACETIC ACID			-1.69265	-1.79719	-0.10453
PAM	-0.545455	44	8	32	peptidylglycine alpha-amidating monooxygenase	Plasma Membrane	enzyme					-0.345661	-1.86184	-1.51618
ACSM3	-0.701299	77	5	59	acyl-CoA synthetase medium-chain family member 3	Cytoplasm	enzyme					-1.19479	-1.39599	-0.2012
ANXA10	-0.595238	84	0	50	annexin A10	Cytoplasm	other			Tissue enriched	stomach	-1.12199	1.12062	2.24261
RAP1GAP2	-0.802817	71	2	59	RAP1 GTPase activating protein 2	Cytoplasm	other					-1.04353	-1.76465	-0.721125
CKMT2	-0.71875	64	6	52	creatine kinase, mitochondrial 2	Cytoplasm	kinase		CREATINE			-1.54159	-1.17997	0.36161
MRPS14	-0.590909	22	4	17	mitochondrial ribosomal protein S14	Cytoplasm	other					-0.346358	-1.89618	-1.54982
RDH12	-0.811321	53	2	45	retinol dehydrogenase 12 (all-trans/9-cis/11-cis)	Cytoplasm	enzyme					-0.960582	-1.71257	-0.751986
AKR7A3	-0.72619	84	0	61	aldo-keto reductase family 7, member A3 (aflatoxin aldehyde reductase)	Cytoplasm	enzyme					-1.04873	0.982357	2.03109
GAMT	-0.75	52	6	45	guanidinoacetate N-methyltransferase	Cytoplasm	enzyme					-0.785927	-1.77325	-0.987326
HPGD	-0.666667	84	3	59	hydroxyprostaglandin dehydrogenase 15-(NAD)	Cytoplasm	enzyme					-1.59671	-0.0346651	1.56205
PLCD1	-0.634146	82	2	54	phospholipase C delta 1	Cytoplasm	enzyme					-0.929011	-1.2735	-0.344492
GNMT	-0.894737	19	1	18	glycine N-methyltransferase	Cytoplasm	enzyme					-0.212634	-1.967	-1.75436
COX7A2L	-0.5375	80	2	45	cytochrome c oxidase subunit VIIa polypeptide 2 like	Cytoplasm	enzyme					-0.892331	-0.0411381	0.851193
RPL36	-0.519481	77	6	46	ribosomal protein L36	Cytoplasm	other					-1.73875	-0.671797	1.06695
RPL31	-0.518987	79	8	49	ribosomal protein L31	Cytoplasm	other					-1.34113	-0.412062	0.929068
BLOC1S6	-1	14	0	14	biogenesis of lysosomal organelles complex 1 subunit 6	Cytoplasm	other					-0.266765	-2	-1.73324
CXCL13	-0.5625	32	6	24	chemokine (C-X-C motif) ligand 13	Extracellular Space	cytokine					-0.629369	-1.64369	-1.01432
CXCL17	-0.925926	27	0	25	chemokine (C-X-C motif) ligand 17	Other	other			Enhanced	lung, stomach	-0.723748	-1.91123	-1.18748
SLC2A12	-1	9	0	9	solute carrier family 2 (facilitated glucose transporter), member 12	Plasma Membrane	transporter					-0.15906	-2	-1.84094
ECHDC3	-0.884058	69	2	63	enoyl-CoA hydratase domain containing 3	Cytoplasm	enzyme					-1.58118	-1.4785	0.102679
ECHDC2	-0.863014	73	2	65	enoyl-CoA hydratase domain containing 2	Other	other					-1.60546	-1.71079	-0.105336
FARP2	-0.555556	81	3	48	FERM, ARH/RhoGEF and pleckstrin domain protein 2	Cytoplasm	other					-0.633954	-1.42585	-0.791896
SARDH	-0.915254	59	1	55	sarcosine dehydrogenase	Cytoplasm	enzyme					-1.00742	-1.90918	-0.901755
ARSD	-0.655172	58	8	46	arylsulfatase D	Cytoplasm	enzyme					-0.672201	-1.70784	-1.03564
CA2	-0.607143	84	0	51	carbonic anhydrase II	Cytoplasm	enzyme		ACETAZOLAMIDE,BRINZOLAMIDE,CHLOROTHIAZIDE,TRICHLORMETHIAZIDE,TOPIRAMATE,DICHLORPHENAMIDE,ACETAZOLAMIDE SODIUM,METHAZOLAMIDE,DORZOLAMIDE HYDROCHLORIDE,BENZTHIAZIDE,DORZOLAMIDE,ETHINAMATE,CYCLOTHIAZIDE,DIAZOXIDE,(4AS,4BR,10BS,12AS)-12A-METHYL-1,3-DIOXO-2-(PYRIDIN-3-YLMETHYL)-1,2,3,4,4A,4B,5,6,10B,11,12,12A-DODECAHYDRONAPHTHO[2,1-F]ISOQUINOLIN-8-YL SULFAMATE,N-[(2R)-5-(AMINOSULFONYL)-2,3-DIHYDRO-1H-…	Enhanced	colon, rectum, stomach	-0.688532	2.03293	2.72146
HAPLN1	-0.61039	77	10	57	hyaluronan and proteoglycan link protein 1	Extracellular Space	other					-1.15644	-1.33693	-0.180485
CA4	-0.642857	56	8	44	carbonic anhydrase IV	Plasma Membrane	enzyme		TRICHLORMETHIAZIDE,TOPIRAMATE,CHLOROTHIAZIDE,DICHLORPHENAMIDE,ACETAZOLAMIDE SODIUM,ACETAZOLAMIDE,METHAZOLAMIDE,CHLORTHALIDONE,METHYCLOTHIAZIDE,CYCLOTHIAZIDE,HYDROFLUMETHIAZIDE,BRINZOLAMIDE,BENDROFLUMETHIAZIDE,HYDROCHLOROTHIAZIDE,ZONISAMIDE,DORZOLAMIDE,ELLAGIC ACID,BENZTHIAZIDE,ETHOXZOLAMIDE			-0.901328	-1.69861	-0.797278
MTX3	-0.759259	54	4	45	metaxin 3	Other	other					-0.900749	-1.70781	-0.807056
SGSM3	-0.666667	84	1	57	small G protein signaling modulator 3	Plasma Membrane	other					-1.13196	-1.16798	-0.0360266
CTSE	-0.630952	84	1	54	cathepsin E	Cytoplasm	peptidase			Group enriched	duodenum,stomach	-1.59358	0.425094	2.01867
OMA1	-0.675325	77	1	53	OMA1 zinc metallopeptidase	Cytoplasm	peptidase					-0.919923	-1.29771	-0.377791
RGN	-0.875	64	2	58	regucalcin	Nucleus	enzyme					-1.09916	-1.83925	-0.740094
FAM162A	-0.511905	84	0	43	family with sequence similarity 162 member A	Cytoplasm	other					-0.592823	0.626279	1.2191
FGGY	-0.607843	51	4	35	FGGY carbohydrate kinase domain containing	Other	other					-0.448568	-1.79253	-1.34396
ADIRF	-0.55	60	7	40	adipogenesis regulatory factor	Nucleus	other					-1.17934	-1.24057	-0.0612288
SPG7	-0.513889	72	9	46	spastic paraplegia 7 (pure and complicated autosomal recessive)	Cytoplasm	peptidase					-0.580159	-1.46216	-0.881999
NDUFA6	-0.678571	84	4	61	NADH:ubiquinone oxidoreductase subunit A6	Cytoplasm	enzyme					-1.06582	-0.0682958	0.997526
NDUFA7	-0.724638	69	6	56	NADH:ubiquinone oxidoreductase subunit A7	Cytoplasm	enzyme					-1.43798	-1.4427	-0.00472599
NDUFA3	-0.52	75	3	42	NADH:ubiquinone oxidoreductase subunit A3	Cytoplasm	enzyme					-1.02002	-0.163082	0.85694
SLC7A8	-0.6	50	7	37	solute carrier family 7 (amino acid transporter light chain, L system), member 8	Plasma Membrane	transporter					-0.565687	-1.7702	-1.20451
FMN1	-0.568627	51	4	33	formin 1	Nucleus	other					-0.372827	-1.82345	-1.45062
PLEKHA6	-0.535714	84	3	48	pleckstrin homology domain containing A6	Other	other					-0.834314	-0.961597	-0.127283
ECI2	-0.674699	83	3	59	enoyl-CoA delta isomerase 2	Cytoplasm	enzyme					-1.03812	-0.296955	0.741165
PHYHD1	-0.791045	67	4	57	phytanoyl-CoA dioxygenase domain containing 1	Other	other					-1.2741	-1.63864	-0.36454
ACAD10	-0.56962	79	7	52	acyl-CoA dehydrogenase family member 10	Cytoplasm	enzyme					-0.875473	-1.40181	-0.526338
ALDH6A1	-0.833333	84	0	70	aldehyde dehydrogenase 6 family member A1	Cytoplasm	enzyme					-0.889658	0.689982	1.57964
D2HGDH	-0.509434	53	9	36	D-2-hydroxyglutarate dehydrogenase	Cytoplasm	other					-0.409814	-1.65598	-1.24617
LMF1	-0.571429	28	5	21	lipase maturation factor 1	Cytoplasm	other					-0.308485	-1.87488	-1.56639
B4GALNT3	-0.790323	62	1	50	beta-1,4-N-acetyl-galactosaminyl transferase 3	Other	enzyme			Enhanced	stomach	-0.781628	-1.81657	-1.03494
PGC	-0.939759	83	0	78	progastricsin (pepsinogen C)	Extracellular Space	peptidase		ECABET	Tissue enriched	stomach	-2.06067	0.719887	2.78056
NDUFC1	-1	9	0	9	NADH:ubiquinone oxidoreductase subunit C1	Cytoplasm	enzyme					-0.299004	-2	-1.701
COA1	-0.8125	16	1	14	cytochrome c oxidase assembly factor 1 homolog	Cytoplasm	other					-0.21307	-1.96526	-1.75219
SEPSECS	-0.730159	63	5	51	Sep (O-phosphoserine) tRNA:Sec (selenocysteine) tRNA synthase	Cytoplasm	enzyme					-0.733727	-1.81722	-1.08349
CA9	-0.75	84	4	67	carbonic anhydrase IX	Nucleus	enzyme		BENZTHIAZIDE,HYDROFLUMETHIAZIDE,ZONISAMIDE,ELLAGIC ACID,HYDROCHLOROTHIAZIDE	Enhanced	gallbladder, stomach	-1.87228	-0.836133	1.03615
FUT2	-0.684211	57	4	43	fucosyltransferase 2	Cytoplasm	enzyme					-0.85349	-1.64103	-0.787538
FUT9	-0.938776	49	0	46	fucosyltransferase 9 (alpha (1,3) fucosyltransferase)	Cytoplasm	enzyme			Group enriched	brain,stomach	-0.830106	-1.93678	-1.10667
CGNL1	-0.690476	42	4	33	cingulin-like 1	Plasma Membrane	other					-0.427663	-1.87891	-1.45125
GLTPD1	-0.590909	22	3	16	ceramide-1-phosphate transfer protein	Cytoplasm	transporter					-0.237411	-1.90794	-1.67053
PLCXD3	-0.842105	19	1	17	phosphatidylinositol-specific phospholipase C, X domain containing 3	Other	other					-0.318264	-1.94821	-1.62994
ISPD	-0.590909	44	5	31	isoprenoid synthase domain containing	Other	enzyme					-0.38845	-1.87744	-1.48899
GDPD1	-0.527273	55	9	38	glycerophosphodiester phosphodiesterase domain containing 1	Other	enzyme					-0.498777	-1.70215	-1.20338
F13A1	-0.52381	84	2	46	coagulation factor XIII, A1 polypeptide	Extracellular Space	enzyme		1,2-PROPANEDIOL			-0.546931	0.794625	1.34156
SLC9A4	-0.909091	11	0	10	solute carrier family 9, subfamily A (NHE4, cation proton antiporter 4), member 4	Plasma Membrane	transporter			Group enriched	kidney,stomach	-0.12782	-2	-1.87218
SLC9A3	-0.836735	49	3	44	solute carrier family 9, subfamily A (NHE3, cation proton antiporter 3), member 3	Plasma Membrane	ion channel			Group enriched	colon,duodenum,gallbladder,kidney,small intestine,stomach	-0.713737	-1.89469	-1.18095
FAM98C	-0.635135	74	4	51	family with sequence similarity 98 member C	Other	other					-0.86595	-1.4044	-0.538452
SNTB1	-0.833333	84	1	71	syntrophin beta 1	Plasma Membrane	other					-1.44102	-1.05792	0.383101
AMT	-0.819672	61	3	53	aminomethyltransferase	Cytoplasm	enzyme					-1.11333	-1.8344	-0.721067
SIRT3	-0.695652	46	4	36	sirtuin 3	Cytoplasm	enzyme					-0.772016	-1.73087	-0.958853
SIRT5	-0.580247	81	4	51	sirtuin 5	Cytoplasm	enzyme		PANOBINOSTAT,ADENOSINE-5-DIPHOSPHORIBOSE,NICOTINAMIDE,SURAMIN,2'-O-ACETYL ADENOSINE-5-DIPHOSPHORIBOSE			-0.950914	-1.02339	-0.0724737
SCN7A	-0.666667	18	0	12	sodium channel, voltage gated, type VII alpha subunit	Plasma Membrane	ion channel					-0.157594	-2	-1.84241
TFAM	-0.58209	67	7	46	transcription factor A, mitochondrial	Cytoplasm	transcription regulator					-0.994599	-1.29844	-0.303842
SFXN2	-0.611111	72	2	46	sideroflexin 2	Cytoplasm	transporter					-0.884392	-1.16176	-0.277371
GFM2	-0.657143	70	6	52	G elongation factor, mitochondrial 2	Cytoplasm	translation regulator					-0.636446	-1.62461	-0.988169
ASPA	-0.97619	42	0	41	aspartoacylase	Cytoplasm	enzyme					-0.774335	-2	-1.22567
MYOC	-1	9	0	9	myocilin, trabecular meshwork inducible glucocorticoid response	Cytoplasm	other					-0.147322	-2	-1.85268
XYLT2	-0.826087	46	2	40	xylosyltransferase II	Other	enzyme					-0.679719	-1.92367	-1.24395
ALDH5A1	-0.630952	84	0	53	aldehyde dehydrogenase 5 family member A1	Cytoplasm	enzyme	valproic acid	DIVALPROEX SODIUM,VALPROIC ACID,SUCCINIC ACID,CHLORMERODRIN			-0.836306	-0.25082	0.585486
COMTD1	-0.55	60	8	41	catechol-O-methyltransferase domain containing 1	Plasma Membrane	enzyme					-0.632494	-1.45904	-0.826545
MAOB	-0.511905	84	1	44	monoamine oxidase B	Cytoplasm	enzyme		ISOCARBOXAZID,SELEGILINE,PHENELZINE,RASAGILINE,TRANYLCYPROMINE,SELEGILINE HYDROCHLORIDE,RASAGILINE MESYLATE,LAZABEMIDE,MOCLOBEMIDE,SAFINAMIDE,METHAMPHETAMINE,PARGYLINE,PF9601N,AMPHETAMINE,NIALAMIDE,[(1E)-4-PHENYLBUT-1-ENYL]BENZENE,4-HYDROXY-N-PROPARGYL-1(R)-AMINOINDAN,ZONISAMIDE,MMDA,4-METHOXYAMPHETAMINE,ISATIN,7-[(3-CHLOROBENZYL)OXY]-2-OXO-2H-CHROMENE-4-CARBALDEHYDE,PHENTERMINE,N-METHYL-N-[(1R)-…			-0.707432	0.262392	0.969824
MAOA	-0.571429	84	0	48	monoamine oxidase A	Cytoplasm	enzyme		MOCLOBEMIDE,ISOCARBOXAZID,PHENELZINE,TRANYLCYPROMINE,SELEGILINE,PIRLINDOLE,BEFLOXATONE,CLORGILINE,CX157,METHAMPHETAMINE,PARGYLINE,NIALAMIDE,ZIMELIDINE,MMDA,NOMIFENSINE,4-METHOXYAMPHETAMINE,MINAPRINE,PROCAINE,PHENTERMINE,ZONISAMIDE			-0.647559	0.903672	1.55123
FABP4	-0.733333	75	4	59	fatty acid binding protein 4, adipocyte	Cytoplasm	transporter					-1.68265	-1.28174	0.400911
AKR1C3	-0.654762	84	0	55	aldo-keto reductase family 1, member C3	Cytoplasm	enzyme		RUTIN,FLUFENAMIC ACID,2'-MONOPHOSPHOADENOSINE 5'-DIPHOSPHORIBOSE			-0.791556	1.26567	2.05723
GKN1	-0.807229	83	2	69	gastrokine 1	Extracellular Space	growth factor			Tissue enriched	stomach	-1.94171	0.94077	2.88248
GKN2	-0.77381	84	0	65	gastrokine 2	Extracellular Space	other			Tissue enriched	stomach	-1.73996	0.763195	2.50316
SLC9A1	-0.571429	84	0	48	solute carrier family 9, subfamily A (NHE1, cation proton antiporter 1), member 1	Plasma Membrane	ion channel		AMILORIDE,HOMOSERINE LACTONE			-0.748002	-0.107678	0.640324
SLC9A2	-0.8	20	1	17	solute carrier family 9, subfamily A (NHE2, cation proton antiporter 2), member 2	Plasma Membrane	transporter			Enhanced	colon, rectum, stomach	-0.188594	-1.99239	-1.8038
ADH1B	-0.710843	83	0	59	alcohol dehydrogenase 1B (class I), beta polypeptide	Cytoplasm	enzyme		ETHANOL,GLYCEROL,N-BENZYLFORMAMIDE,CYCLOHEXANOL,2'-MONOPHOSPHOADENOSINE 5'-DIPHOSPHORIBOSE,N-HEPTYLFORMAMIDE,4-IODOPYRAZOLE			-1.73294	0.0673087	1.80025
ARHGEF37	-0.860759	79	0	68	Rho guanine nucleotide exchange factor 37	Other	other					-1.13393	-1.72701	-0.593078
SULT1C2	-0.583333	84	2	51	sulfotransferase family 1C member 2	Cytoplasm	enzyme			Enhanced	kidney, stomach	-1.19077	0.106981	1.29775
C19orf70	-0.584615	65	5	43	chromosome 19 open reading frame 70	Cytoplasm	other					-1.21501	-1.17222	0.0427952
GALNT12	-0.657895	76	7	57	polypeptide N-acetylgalactosaminyltransferase 12	Cytoplasm	enzyme					-1.06259	-1.48508	-0.422489
S100B	-0.745098	51	2	40	S100 calcium binding protein B	Cytoplasm	other		2-[(5-HEX-1-YN-1-YLFURAN-2-YL)CARBONYL]-N-METHYLHYDRAZINECARBOTHIOAMIDE,OLOPATADINE,CALCIUM,(Z)-2-[2-(4-METHYLPIPERAZIN-1-YL)BENZYL]DIAZENECARBOTHIOAMIDE			-1.01552	-1.64914	-0.633627
TOM1L1	-0.576923	78	5	50	target of myb1 like 1 membrane trafficking protein	Cytoplasm	other					-0.994852	-1.16244	-0.167591
PTPRN2	-0.611111	18	1	12	protein tyrosine phosphatase, receptor type N2	Plasma Membrane	phosphatase					-0.113867	-1.95748	-1.84362
NCAM1	-0.821429	84	2	71	neural cell adhesion molecule 1	Plasma Membrane	other					-1.4152	-1.37136	0.0438368
FAHD2A	-0.738095	42	5	36	fumarylacetoacetate hydrolase domain containing 2A	Other	enzyme					-0.986494	-1.73666	-0.750167
GUF1	-0.55814	43	7	31	GUF1 homolog, GTPase	Cytoplasm	other					-0.376777	-1.773	-1.39623
CHGA	-0.686747	83	3	60	chromogranin A	Cytoplasm	other					-1.64481	-0.495346	1.14947
CHGB	-0.638889	36	5	28	chromogranin B	Extracellular Space	other					-0.429261	-1.87064	-1.44138
FOLR2	-0.654321	81	1	54	folate receptor 2 (fetal)	Plasma Membrane	transporter		FOLIC ACID			-1.36168	-0.806974	0.554703
CRBN	-0.684211	38	3	29	cereblon	Cytoplasm	enzyme	lenalidomide, lenalidomide/temsirolimus, dexamethasone/lenalidomide/sorafenib, dexamethasone/lenalidomide, dexamethasone/thalidomide, dexamethasone/pomalidomide, bortezomib/dexamethasone/lenalidomide, bortezomib/dexamethasone/thalidomide, carfilzomib/dexamethasone/lenalidomide, rituximab/thalidomide, bortezomib/thalidomide, prednisone/thalidomide, lenalidomide/rituximab, erythropoietin/lenalidomi…				-0.344308	-1.83788	-1.49357
BIN3	-0.826087	23	1	20	bridging integrator 3	Cytoplasm	other					-0.351676	-1.9387	-1.58703
SYTL1	-0.646341	82	4	57	synaptotagmin like 1	Cytoplasm	enzyme					-1.02853	-1.18417	-0.155647
SYTL2	-0.650602	83	5	59	synaptotagmin like 2	Cytoplasm	other					-1.04683	-0.905848	0.140985
RHBDL2	-0.785714	14	1	12	rhomboid, veinlet-like 2 (Drosophila)	Plasma Membrane	peptidase					-0.200013	-1.96319	-1.76318
CXADR	-0.658537	82	3	57	coxsackie virus and adenovirus receptor	Plasma Membrane	transmembrane receptor					-1.22432	-1.20203	0.0222925
SLC16A7	-0.847826	46	2	41	solute carrier family 16 (monocarboxylate transporter), member 7	Plasma Membrane	transporter		PYRUVIC ACID			-0.94743	-1.85492	-0.907486
BCKDHB	-0.650602	83	2	56	branched chain keto acid dehydrogenase E1, beta polypeptide	Cytoplasm	enzyme					-0.952204	-0.148459	0.803745
BCKDHA	-0.738095	84	1	63	branched chain keto acid dehydrogenase E1, alpha polypeptide	Cytoplasm	enzyme					-1.22525	-0.548384	0.676863
UQCRQ	-0.533333	75	6	46	ubiquinol-cytochrome c reductase complex III subunit VII	Cytoplasm	enzyme		2-HEXYLOXY-6-HYDROXYMETHYL-TETRAHYDRO-PYRAN-3,4,5-TRIOL,UHDBT,FAMOXADONE,(5S)-3-ANILINO-5-(2,4-DIFLUOROPHENYL)-5-METHYL-1,3-OXAZOLIDINE-2,4-DIONE,UBIQUINONE-2,METHYL (2Z)-3-METHOXY-2-{2-[(E)-2-PHENYLVINYL]PHENYL}ACRYLATE			-1.23787	-0.451075	0.786792
ABCA8	-0.817073	82	1	68	ATP binding cassette subfamily A member 8	Plasma Membrane	transporter					-1.1385	-1.67047	-0.531965
PPM1H	-0.552632	38	6	27	protein phosphatase, Mg2+/Mn2+ dependent 1H	Other	phosphatase					-0.326275	-1.80052	-1.47424
PRKAA2	-1	10	0	10	protein kinase, AMP-activated, alpha 2 catalytic subunit	Cytoplasm	kinase					-0.133133	-2	-1.86687
NFKBIA	-0.681818	22	3	18	nuclear factor of kappa light polypeptide gene enhancer in B-cells inhibitor, alpha	Cytoplasm	transcription regulator					-0.275962	-1.94518	-1.66922
AADAC	-0.657895	76	8	58	arylacetamide deacetylase	Cytoplasm	enzyme					-1.17745	-1.39603	-0.218588
COL6A5	-0.776119	67	3	55	collagen, type VI, alpha 5	Extracellular Space	other					-1.03185	-1.763	-0.731152
KLK11	-0.8125	16	1	14	kallikrein related peptidase 11	Extracellular Space	peptidase					-0.234526	-1.93844	-1.70392
PACSIN1	-0.705882	17	2	14	protein kinase C and casein kinase substrate in neurons 1	Cytoplasm	kinase					-0.22144	-1.96676	-1.74532
CPA2	-0.829268	41	3	37	carboxypeptidase A2	Extracellular Space	peptidase					-0.61641	-1.94346	-1.32705
PTS	-1	12	0	12	6-pyruvoyltetrahydropterin synthase	Cytoplasm	enzyme					-0.242049	-2	-1.75795
MRPL16	-0.529412	51	8	35	mitochondrial ribosomal protein L16	Cytoplasm	other					-0.545704	-1.61196	-1.06625
TMPRSS15	-0.733333	15	1	12	transmembrane protease, serine 15	Extracellular Space	peptidase					-0.195432	-1.93942	-1.74398
SNCG	-0.666667	63	6	48	synuclein gamma	Cytoplasm	other					-1.12174	-1.51403	-0.392292
EMILIN3	-0.76	25	0	19	elastin microfibril interfacer 3	Extracellular Space	other					-0.236023	-1.99935	-1.76333
L1CAM	-0.685185	54	2	39	L1 cell adhesion molecule	Plasma Membrane	other					-0.520013	-1.84434	-1.32433
DLG3	-0.6	75	7	52	discs, large homolog 3 (Drosophila)	Plasma Membrane	kinase					-0.84475	-1.41488	-0.570135
RAB11FIP2	-1	13	0	13	RAB11 family interacting protein 2 (class I)	Cytoplasm	other					-0.216913	-2	-1.78309
PTGR1	-0.536585	82	1	45	prostaglandin reductase 1	Cytoplasm	enzyme		2'-MONOPHOSPHOADENOSINE 5'-DIPHOSPHORIBOSE,DB07177			-0.669615	0.521133	1.19075
OSBPL7	-0.585366	82	8	56	oxysterol binding protein like 7	Cytoplasm	other			Enhanced	stomach	-0.795939	-1.38811	-0.592173
TUBB4A	-0.742857	35	4	30	tubulin beta 4A class IVa	Cytoplasm	other	epothilone B, colchicine/probenecid, larotaxel, ABT-751, eribulin, simotaxel, davunetide, vintafolide, milataxel, cevipabulin, gemcitabine/paclitaxel, docetaxel/prednisone, capecitabine/docetaxel, paclitaxel/trastuzumab, cyclophosphamide/prednisone/vincristine, docetaxel/hydrocortisone, cyclophosphamide/docetaxel, gemcitabine/vinorelbine, cyclophosphamide/daunorubicin/imatinib/prednisone/vincrist…				-1.02894	-1.7891	-0.760165
EEF1A2	-0.860465	43	3	40	eukaryotic translation elongation factor 1 alpha 2	Cytoplasm	translation regulator					-0.886049	-1.82334	-0.937291
AUH	-0.795181	83	2	68	AU RNA binding protein/enoyl-CoA hydratase	Cytoplasm	enzyme					-1.69226	-1.14705	0.545205
SFXN5	-0.820513	39	3	35	sideroflexin 5	Cytoplasm	transporter					-0.663811	-1.91429	-1.25048
DNAJB9	-0.583333	24	5	19	DnaJ heat shock protein family (Hsp40) member B9	Nucleus	other					-0.350003	-1.86384	-1.51383
PNPLA7	-0.714286	21	2	17	patatin like phospholipase domain containing 7	Cytoplasm	other					-0.242815	-1.97375	-1.73093
PNPLA4	-1	9	0	9	patatin like phospholipase domain containing 4	Cytoplasm	enzyme					-0.124122	-1.98501	-1.86089
GSTM1	-0.642857	28	1	19	glutathione S-transferase mu 1	Cytoplasm	enzyme		GLUTATHIONE,(9R,10R)-9-(S-GLUTATHIONYL)-10-HYDROXY-9,10-DIHYDROPHENANTHRENE,(9S,10S)-9-(S-GLUTATHIONYL)-10-HYDROXY-9,10-DIHYDROPHENANTHRENE,ZINC TRIHYDROXIDE			-0.604579	-1.63865	-1.03407
GSTM2	-0.571429	84	1	49	glutathione S-transferase mu 2 (muscle)	Cytoplasm	enzyme		OXIDIZED GLUTATHIONE DISULFIDE,GLUTATHIONE			-0.837131	0.366135	1.20327
GNAZ	-0.75	40	3	33	guanine nucleotide binding protein (G protein), alpha z polypeptide	Plasma Membrane	enzyme					-0.579539	-1.87309	-1.29355
CBR4	-0.783784	74	3	61	carbonyl reductase 4	Cytoplasm	enzyme					-1.36147	-1.49774	-0.136273
PYGM	-0.642857	42	3	30	phosphorylase, glycogen, muscle	Cytoplasm	enzyme					-0.422228	-1.79668	-1.37445
MST1R	-0.530303	66	7	42	macrophage stimulating 1 receptor	Plasma Membrane	kinase			Enhanced	skin, stomach	-0.458792	-1.64203	-1.18324
ZADH2	-0.65625	64	6	48	zinc binding alcohol dehydrogenase domain containing 2	Cytoplasm	enzyme					-0.85776	-1.55228	-0.694522
SLC25A42	-0.642857	14	0	9	solute carrier family 25 member 42	Cytoplasm	transporter					-0.0953625	-1.98729	-1.89193
FAM63A	-0.507042	71	9	45	family with sequence similarity 63 member A	Cytoplasm	other					-0.757536	-1.33713	-0.57959
PCSK1N	-0.732143	56	5	46	proprotein convertase subtilisin/kexin type 1 inhibitor	Extracellular Space	other					-0.975859	-1.72635	-0.750495
PDPK1	-0.733333	15	2	13	3-phosphoinositide dependent protein kinase 1	Cytoplasm	kinase					-0.27031	-1.95726	-1.68695
ATP8	-0.745455	55	3	44	ATP synthase F0 subunit 8	Cytoplasm	enzyme					-1.79571	-1.46979	0.325929
ANGPTL6	-0.8125	16	1	14	angiopoietin like 6	Extracellular Space	other					-0.151935	-1.98079	-1.82886
ALG12	-0.515152	33	6	23	ALG12, alpha-1,6-mannosyltransferase	Cytoplasm	enzyme					-0.325359	-1.83225	-1.50689
NMRK1	-0.9375	16	0	15	nicotinamide riboside kinase 1	Other	kinase					-0.269979	-1.98303	-1.71305
CDC42BPG	-0.529412	68	6	42	CDC42 binding protein kinase gamma	Cytoplasm	kinase					-0.430245	-1.73642	-1.30617
TXNRD2	-0.52381	84	1	45	thioredoxin reductase 2	Cytoplasm	enzyme		MOTEXAFIN GADOLINIUM			-0.53162	0.106299	0.63792
ADSSL1	-0.785714	28	3	25	adenylosuccinate synthase like 1	Cytoplasm	enzyme					-0.411227	-1.93491	-1.52368
IQGAP2	-0.52381	84	0	44	IQ motif containing GTPase activating protein 2	Cytoplasm	other					-0.545964	0.765203	1.31117
NDUFS4	-0.651515	66	6	49	NADH:ubiquinone oxidoreductase subunit S4	Cytoplasm	enzyme					-1.39297	-1.32289	0.0700822
TECPR1	-0.613636	44	3	30	tectonin beta-propeller repeat containing 1	Cytoplasm	other					-0.338213	-1.90497	-1.56676
COQ3	-0.788732	71	1	57	coenzyme Q3 methyltransferase	Cytoplasm	enzyme					-1.05356	-1.50077	-0.447202
PCCB	-0.666667	84	0	56	propionyl-CoA carboxylase beta subunit	Cytoplasm	enzyme		BIOTIN,L-VALINE			-0.703451	0.334065	1.03752
C16orf89	-0.666667	9	0	6	chromosome 16 open reading frame 89	Cytoplasm	other					-0.0737924	-2	-1.92621
SH3YL1	-0.515152	33	6	23	SH3 and SYLF domain containing 1	Plasma Membrane	other					-0.286754	-1.8213	-1.53455
RARRES2	-0.558824	34	5	24	retinoic acid receptor responder (tazarotene induced) 2	Plasma Membrane	transmembrane receptor					-0.419031	-1.75331	-1.33428
ERO1LB	-0.657534	73	6	54	endoplasmic reticulum oxidoreductase beta	Cytoplasm	enzyme					-1.01907	-1.45564	-0.436566
ENTPD5	-0.686747	83	2	59	ectonucleoside triphosphate diphosphohydrolase 5	Cytoplasm	enzyme					-1.4756	-0.938597	0.537001
KRT20	-0.566265	83	7	54	keratin 20, type I	Cytoplasm	other			Group enriched	colon,duodenum,rectum,small intestine,stomach	-1.47826	0.318084	1.79635
LACE1	-0.885714	35	0	31	lactation elevated 1	Cytoplasm	other					-0.524637	-1.97487	-1.45023
SRP19	-0.52459	61	12	44	signal recognition particle 19kDa	Cytoplasm	other					-0.741587	-1.48517	-0.743586
MAP7D2	-0.875	16	0	14	MAP7 domain containing 2	Other	other					-0.16866	-1.98091	-1.81225
BPHL	-0.567568	74	9	51	biphenyl hydrolase-like (serine hydrolase)	Cytoplasm	enzyme					-0.896775	-1.26848	-0.371706
COX6A1	-0.875	16	1	15	cytochrome c oxidase subunit VIa polypeptide 1	Cytoplasm	enzyme					-0.469684	-1.9382	-1.46852
RPS27A	-0.528571	70	5	42	ribosomal protein S27a	Cytoplasm	other					-2.0023	-0.427504	1.5748
NBEAL1	-0.5875	80	2	49	neurobeachin like 1	Other	other					-0.534056	-1.60291	-1.06886
HSD17B8	-0.698795	83	3	61	hydroxysteroid (17-beta) dehydrogenase 8	Cytoplasm	enzyme		2'-MONOPHOSPHOADENOSINE 5'-DIPHOSPHORIBOSE			-1.26216	-1.11044	0.151719
HGD	-0.595238	84	5	55	homogentisate 1,2-dioxygenase	Cytoplasm	enzyme					-1.13011	-0.545047	0.585059
ATP4A	-0.837838	74	3	65	ATPase, H+/K+ exchanging, alpha polypeptide	Plasma Membrane	transporter	ilaprazole, tenatoprazole, AGN 201904, AR-H047108, dexlansoprazole, magnesium hydroxide/omeprazole/sodium bicarbonate, omeprazole/sodium bicarbonate, esomeprazole/naproxen, aspirin/esomeprazole, diclofenac/omeprazole, esomeprazole magnesium, omeprazole, lansoprazole, rabeprazole, pantoprazole	OMEPRAZOLE,ESOMEPRAZOLE,LANSOPRAZOLE,PANTOPRAZOLE,RABEPRAZOLE,DEXLANSOPRAZOLE	Tissue enriched	stomach	-2.33519	-1.16723	1.16796
ATP4B	-0.878788	66	2	60	ATPase, H+/K+ exchanging, beta polypeptide	Plasma Membrane	transporter	ilaprazole, tenatoprazole, AGN 201904, AR-H047108, dexlansoprazole, magnesium hydroxide/omeprazole/sodium bicarbonate, omeprazole/sodium bicarbonate, esomeprazole/naproxen, diclofenac/omeprazole, esomeprazole magnesium, omeprazole, lansoprazole, rabeprazole, pantoprazole	RABEPRAZOLE	Tissue enriched	stomach	-2.35747	-1.33973	1.01774
METTL7A	-0.595238	84	0	50	methyltransferase like 7A	Cytoplasm	other					-0.586713	1.1701	1.75681
VSIG2	-0.753247	77	2	60	V-set and immunoglobulin domain containing 2	Plasma Membrane	other			Enhanced	stomach	-1.63126	-1.04578	0.58548
VSIG1	-0.679487	78	1	54	V-set and immunoglobulin domain containing 1	Plasma Membrane	other			Group enriched	stomach,testis	-1.71797	-0.753153	0.964814
C6orf203	-0.741935	31	4	27	chromosome 6 open reading frame 203	Cytoplasm	other					-0.507856	-1.92261	-1.41475
WDR24	-0.758621	29	0	22	WD repeat domain 24	Other	other					-0.251054	-1.9965	-1.74544
ACADSB	-0.53012	83	2	46	acyl-CoA dehydrogenase, short/branched chain	Cytoplasm	enzyme		VALPROIC ACID,L-ISOLEUCINE			-0.698818	-0.034914	0.663904
MFSD4	-0.761905	63	4	52	major facilitator superfamily domain containing 4A	Other	other			Enhanced	kidney, stomach	-1.2318	-1.60086	-0.369065
SELENBP1	-0.583333	84	0	49	selenium binding protein 1	Cytoplasm	other					-0.53363	1.48426	2.01789
MAP4K3	-0.705882	17	0	12	mitogen-activated protein kinase kinase kinase kinase 3	Other	kinase					-0.126558	-1.98002	-1.85346
MAGI1	-0.526316	76	8	48	membrane associated guanylate kinase, WW and PDZ domain containing 1	Plasma Membrane	kinase					-0.519656	-1.57072	-1.05106
NGEF	-0.851852	27	0	23	neuronal guanine nucleotide exchange factor	Cytoplasm	other					-0.285296	-1.95551	-1.67022
C6orf58	-0.7	50	6	41	chromosome 6 open reading frame 58	Cytoplasm	other			Group enriched	duodenum,salivary gland,stomach	-0.9178	-1.57636	-0.65856
SPATA20	-0.74026	77	4	61	spermatogenesis associated 20	Other	other					-0.929098	-1.3658	-0.4367
SCO1	-0.530303	66	9	44	SCO1 cytochrome c oxidase assembly protein	Cytoplasm	other					-0.882943	-1.30281	-0.419865
NEGR1	-0.584615	65	10	48	neuronal growth regulator 1	Plasma Membrane	other					-0.794779	-1.60874	-0.81396
C7orf41	-0.590909	22	4	17	maturin, neural progenitor differentiation regulator homolog (Xenopus)	Other	other					-0.334463	-1.90091	-1.56644
TMED6	-1	20	0	20	transmembrane p24 trafficking protein 6	Cytoplasm	other					-0.474883	-2	-1.52512
UGT1A6	-0.6	70	9	51	UDP glucuronosyltransferase 1 family, polypeptide A6	Cytoplasm	enzyme		VALPROIC ACID,TRANILAST,LAMOTRIGINE			-1.1758	-1.25123	-0.0754343
CD163L1	-0.651515	66	6	49	CD163 molecule like 1	Plasma Membrane	transmembrane receptor					-0.694777	-1.6753	-0.980525
MCEE	-0.815385	65	3	56	methylmalonyl-CoA epimerase	Cytoplasm	enzyme					-1.40496	-1.65801	-0.253041
PDIA2	-0.878049	82	0	72	protein disulfide isomerase family A member 2	Cytoplasm	enzyme					-1.88099	-0.677135	1.20385
SSPN	-0.6	20	3	15	sarcospan	Plasma Membrane	other					-0.329903	-1.87752	-1.54762
MUC6	-0.821429	84	1	70	mucin 6, oligomeric mucus/gel-forming	Extracellular Space	other			Group enriched	duodenum,stomach	-1.70284	-0.784792	0.918053
GHRL	-0.759259	54	4	45	ghrelin/obestatin prepropeptide	Extracellular Space	growth factor			Tissue enriched	stomach	-1.2321	-1.46072	-0.228628
MTIF2	-0.539683	63	10	44	mitochondrial translational initiation factor 2	Cytoplasm	translation regulator					-0.627714	-1.63225	-1.00454
MYRIP	-0.863636	22	0	19	myosin VIIA and Rab interacting protein	Cytoplasm	other					-0.263474	-2	-1.73653
FXN	-0.511111	45	7	30	frataxin	Cytoplasm	kinase					-0.57349	-1.55963	-0.986138
NOSTRIN	-0.595745	47	5	33	nitric oxide synthase trafficking	Cytoplasm	transcription regulator					-0.425999	-1.76788	-1.34188
SLC16A10	-0.7	20	3	17	solute carrier family 16 (aromatic amino acid transporter), member 10	Plasma Membrane	transporter					-0.282508	-1.93719	-1.65468
KHNYN	-0.566038	53	6	36	KH and NYN domain containing	Other	other					-0.492259	-1.78351	-1.29125
SPINK1	-0.636364	33	4	25	serine peptidase inhibitor, Kazal type 1	Extracellular Space	other					-0.6817	-1.73105	-1.04935
DBT	-0.666667	84	2	58	dihydrolipoamide branched chain transacylase E2	Cytoplasm	enzyme					-0.877724	-0.0970708	0.780653
SULT2A1	-0.866667	60	2	54	sulfotransferase family 2A member 1	Cytoplasm	enzyme		DB01812,DEHYDROEPIANDROSTERONE,MERCURY DIIODIDE			-1.57373	-1.72097	-0.147245
CD36	-0.618421	76	5	52	CD36 molecule	Plasma Membrane	transmembrane receptor		ABT-510			-1.16722	-1.27489	-0.107674
TRIM50	-1	16	0	16	tripartite motif containing 50	Cytoplasm	other			Enhanced	stomach	-0.204284	-2	-1.79572
SLC25A4	-0.638554	83	1	54	solute carrier family 25 (mitochondrial carrier; adenine nucleotide translocator), member 4	Cytoplasm	transporter	clodronic acid	CARBOXYATRACTYLOSIDE,CARDIOLIPIN,ADENOSINE TRIPHOSPHATE,DI-STEAROYL-3-SN-PHOSPHATIDYLCHOLINE			-0.886032	0.873177	1.75921
ACADS	-0.607143	84	0	51	acyl-CoA dehydrogenase, C-2 to C-3 short chain	Cytoplasm	enzyme		ACETOACETYL-COENZYME A			-0.641424	0.631557	1.27298
ACADL	-0.921053	38	1	36	acyl-CoA dehydrogenase, long chain	Cytoplasm	enzyme					-0.696267	-1.96294	-1.26667
ACAD8	-0.686747	83	5	62	acyl-CoA dehydrogenase family member 8	Cytoplasm	enzyme					-1.07979	-0.87902	0.200771
SLC6A19	-0.846154	13	1	12	solute carrier family 6 (neutral amino acid transporter), member 19	Plasma Membrane	transporter					-0.270693	-1.95565	-1.68495
ALDH1A1	-0.52381	84	0	44	aldehyde dehydrogenase 1 family member A1	Cytoplasm	enzyme		THIOTEPA			-0.549694	2.05977	2.60946
RPL21	-0.532468	77	11	52	ribosomal protein L21	Cytoplasm	other					-1.25015	-0.849392	0.400753
RPL23	-0.542169	83	9	54	ribosomal protein L23	Cytoplasm	other		ANISOMYCIN,PUROMYCIN			-1.43716	-0.453969	0.98319
FBP2	-0.825	80	2	68	fructose-bisphosphatase 2	Cytoplasm	phosphatase					-2.01805	-1.44021	0.577837
PLIN4	-0.62069	58	5	41	perilipin 4	Cytoplasm	other					-0.543888	-1.88462	-1.34074
PLIN1	-0.914286	35	0	32	perilipin 1	Cytoplasm	other					-0.644766	-1.97942	-1.33465
RBP2	-0.571429	28	6	22	retinol binding protein 2	Cytoplasm	transporter					-0.602899	-1.75877	-1.15587
ARPC1A	-0.607143	84	0	51	actin related protein 2/3 complex subunit 1A	Extracellular Space	other					-0.6575	0.516368	1.17387
OLFML1	-0.609756	82	7	57	olfactomedin like 1	Extracellular Space	other					-1.08822	-0.766364	0.321859
ACO2	-0.535714	84	0	45	aconitase 2	Cytoplasm	enzyme		4-HYDROXY-ACONITATE ION,TRICARBALLYLIC ACID,ISOCITRIC ACID,ALPHA-METHYLISOCITRIC ACID			-0.475441	1.57816	2.0536
PYROXD2	-0.857143	21	0	18	pyridine nucleotide-disulphide oxidoreductase domain 2	Other	other					-0.294444	-1.98954	-1.6951
OLFML3	-0.5125	80	5	46	olfactomedin like 3	Extracellular Space	other					-0.902986	-0.886875	0.0161115
TFF1	-0.670732	82	4	59	trefoil factor 1	Extracellular Space	other			Tissue enriched	stomach	-1.89919	-0.338036	1.56115
TFF2	-0.62963	81	4	55	trefoil factor 2	Extracellular Space	other			Group enriched	duodenum,stomach	-1.7211	-0.0648053	1.6563
ADH1C	-0.654762	84	0	55	alcohol dehydrogenase 1C (class I), gamma polypeptide	Cytoplasm	enzyme		ETHANOL,4-IODOPYRAZOLE,N-1-METHYLHEPTYLFORMAMIDE,2,3,4,5,6-PENTAFLUOROBENZYL ALCOHOL,N-FORMYLPIPERIDINE,CHOLIC ACID,5-BETA-D-RIBOFURANOSYLNICOTINAMIDE ADENINE DINUCLEOTIDE,2-ETHOXYETHANOL,3-BUTYLTHIOLANE 1-OXIDE,PYRAZOLE,CPAD,2,3-DIFLUOROBENZYL ALCOHOL,(R)-N-(1-METHYL-HEXYL)-FORMAMIDE			-1.53532	0.83993	2.37525
HIP1R	-0.511905	84	2	45	huntingtin interacting protein 1 related	Cytoplasm	other					-0.497258	-0.0235557	0.473703
TTC7B	-0.558824	34	4	23	tetratricopeptide repeat domain 7B	Other	other					-0.247059	-1.89461	-1.64755
FA2H	-0.582278	79	8	54	fatty acid 2-hydroxylase	Cytoplasm	enzyme			Enhanced	stomach	-1.05947	-1.43686	-0.377398
ADHFE1	-0.957447	47	0	45	alcohol dehydrogenase, iron containing 1	Cytoplasm	enzyme					-0.985727	-1.99482	-1.0091
UGT2B15	-0.866667	15	1	14	UDP glucuronosyltransferase 2 family, polypeptide B15	Cytoplasm	enzyme					-0.364921	-1.97657	-1.61165
OXSM	-0.597403	77	1	47	3-oxoacyl-ACP synthase, mitochondrial	Cytoplasm	kinase					-0.812386	-1.09589	-0.283508
H1F0	-0.594595	74	4	48	H1 histone family member 0	Nucleus	other					-1.30172	-0.530171	0.771548
SCIN	-0.662651	83	4	59	scinderin	Cytoplasm	other					-1.36292	-0.760215	0.602702
DUOX2	-0.552239	67	8	45	dual oxidase 2	Plasma Membrane	enzyme					-0.700184	-1.41143	-0.711249
ACSF2	-0.607143	84	0	51	acyl-CoA synthetase family member 2	Cytoplasm	enzyme					-0.682112	-0.0143038	0.667808
SUOX	-0.54878	82	5	50	sulfite oxidase	Cytoplasm	enzyme		(MOLYBDOPTERIN-S,S)-DIOXO-THIO-MOLYBDENUM(V)			-0.908328	-1.0177	-0.109372
COQ10B	-0.836735	49	4	45	coenzyme Q10B	Cytoplasm	other					-1.031	-1.84651	-0.815509
RNASE1	-0.779221	77	3	63	ribonuclease, RNase A family, 1 (pancreatic)	Extracellular Space	enzyme		2'-MONOPHOSPHOADENOSINE-5'-DIPHOSPHATE,ADENOSINE-2'-5'-DIPHOSPHATE,DB03326,1-(2-DEOXY-2-FLUORO-3-O-PHOSPHONO-BETA-L-RIBOFURANOSYL)PYRIMIDINE-2,4(1H,3H)-DIONE,CITRIC ACID,L-ASPARTIC ACID,URIDINE-2',3'-VANADATE,3'-URIDINEMONOPHOSPHATE,2'-DEOXYURIDINE 3'-MONOPHOSPHATE,U-PI-A-PI,PURINE RIBOSIDE-5'-MONOPHOSPHATE,1-(2,5-DIDEOXY-5-PYRROLIDIN-1-YL-BETA-L-ERYTHRO-PENTOFURANOSYL)-5-METHYLPYRIMIDINE-2,4(1H,…			-1.70162	-1.28676	0.414857
RNASE4	-0.651515	66	7	50	ribonuclease, RNase A family, 4	Extracellular Space	enzyme		2'-DEOXYURIDINE 3'-MONOPHOSPHATE			-1.06806	-1.43961	-0.371552
SMIM20	-0.769231	39	3	33	small integral membrane protein 20	Other	other					-1.18683	-1.7865	-0.599665
FBXL8	-0.597015	67	3	43	F-box and leucine-rich repeat protein 8	Other	other					-0.790376	-1.56828	-0.7779
SLC26A9	-0.827586	29	2	26	solute carrier family 26 (anion exchanger), member 9	Plasma Membrane	transporter			Enhanced	salivary gland, stomach	-0.43317	-1.9432	-1.51003
NAALADL2	-0.761905	21	2	18	N-acetylated alpha-linked acidic dipeptidase-like 2	Other	other					-0.185205	-1.96799	-1.78279
TBC1D14	-0.818182	11	0	9	TBC1 domain family member 14	Extracellular Space	other					-0.116401	-2	-1.8836
DGKD	-0.666667	9	0	6	diacylglycerol kinase delta	Cytoplasm	kinase					-0.0679995	-2	-1.932
SCG5	-0.724138	29	4	25	secretogranin V	Extracellular Space	other					-0.407066	-1.89966	-1.4926
SCG2	-0.74359	39	4	33	secretogranin II	Extracellular Space	cytokine					-0.561126	-1.89074	-1.32961
SEMA4A	-0.666667	30	3	23	semaphorin 4A	Plasma Membrane	other					-0.236171	-1.9372	-1.70103
GIF	-0.819672	61	4	54	gastric intrinsic factor	Extracellular Space	transporter			Tissue enriched	stomach	-1.4282	-1.51817	-0.0899677
SCGN	-0.78125	64	4	54	secretagogin, EF-hand calcium binding protein	Cytoplasm	other			Enhanced	pancreas, stomach	-1.23932	-1.61985	-0.380536
KCNQ1	-0.875	24	1	22	potassium channel, voltage gated KQT-like subfamily Q, member 1	Plasma Membrane	ion channel	dextromethorphan/quinidine, indapamide, quinidine				-0.40514	-1.97837	-1.57323
COX7C	-0.733333	15	2	13	cytochrome c oxidase subunit VIIc	Cytoplasm	enzyme					-0.463942	-1.9295	-1.46556
ANK3	-0.678571	84	4	61	ankyrin 3, node of Ranvier (ankyrin G)	Plasma Membrane	other					-0.829977	-1.09788	-0.267906
CYP3A4	-0.676471	34	4	27	cytochrome P450 family 3 subfamily A member 4	Cytoplasm	enzyme					-0.514646	-1.84145	-1.3268
CYP3A5	-0.59375	64	4	42	cytochrome P450 family 3 subfamily A member 5	Cytoplasm	enzyme		TESMILIFENE,CILOSTAZOL,RITONAVIR,ALPRAZOLAM,NITRENDIPINE,FELODIPINE,ALFENTANIL,TRIAZOLAM,ARIPIPRAZOLE,CLARITHROMYCIN,FINASTERIDE,ONDANSETRON,NISOLDIPINE,CAFFEINE,LOVASTATIN,PROGESTERONE,ZALEPLON,SIMVASTATIN,ERLOTINIB,SALMETEROL,EPLERENONE,NIFEDIPINE,TERFENADINE,CARBAMAZEPINE,VERAPAMIL,BUSPIRONE,DILTIAZEM,DOCETAXEL,VARDENAFIL,ASTEMIZOLE,LERCANIDIPINE,LIDOCAINE,CISAPRIDE,DOMPERIDONE,PIMOZIDE,PALIPE…			-1.00623	-1.16897	-0.162741
CDH2	-0.791667	24	2	21	cadherin 2	Plasma Membrane	other	N-ac-CHAVC-NH2				-0.355144	-1.95309	-1.59795
ZG16	-0.733333	15	2	13	zymogen granule protein 16	Extracellular Space	other					-0.352143	-1.93838	-1.58623
LDB3	-0.64	50	4	36	LIM domain binding 3	Cytoplasm	transporter					-0.452812	-1.68132	-1.2285
PLEKHA7	-0.506024	83	6	48	pleckstrin homology domain containing A7	Cytoplasm	other					-0.64729	-1.35507	-0.707781
ESRRG	-1	12	0	12	estrogen related receptor gamma	Nucleus	ligand-dependent nuclear receptor	diethylstilbestrol				-0.193943	-2	-1.80606
ECSIT	-0.558824	68	7	45	ECSIT signalling integrator	Nucleus	transcription regulator					-0.575187	-1.464	-0.888809
CADM3	-1	21	0	21	cell adhesion molecule 3	Plasma Membrane	other					-0.30469	-2	-1.69531
FGD4	-0.511905	84	3	46	FYVE, RhoGEF and PH domain containing 4	Cytoplasm	other					-0.624451	-0.495339	0.129111
SLC5A5	-0.822785	79	1	66	solute carrier family 5 (sodium/iodide cotransporter), member 5	Plasma Membrane	transporter			Group enriched	salivary gland,stomach,thyroid gland	-1.75318	-1.46598	0.287202
PXMP2	-0.533333	30	6	22	peroxisomal membrane protein 2	Cytoplasm	other					-0.464851	-1.81561	-1.35076
CYP2C18	-0.634615	52	6	39	cytochrome P450 family 2 subfamily C member 18	Cytoplasm	enzyme					-0.600058	-1.7196	-1.11954
NDUFB7	-0.60274	73	7	51	NADH:ubiquinone oxidoreductase subunit B7	Cytoplasm	enzyme					-1.32829	-0.806369	0.521923
GPR39	-0.833333	12	0	10	G protein-coupled receptor 39	Plasma Membrane	G-protein coupled receptor					-0.162587	-1.97363	-1.81105
MAPRE3	-0.576271	59	10	44	microtubule associated protein RP/EB family member 3	Cytoplasm	enzyme					-0.621454	-1.61239	-0.990935
AQP4	-0.880952	42	2	39	aquaporin 4	Plasma Membrane	transporter					-1.07999	-1.89227	-0.812288
EPHB3	-0.527778	72	10	48	EPH receptor B3	Plasma Membrane	kinase					-0.676072	-1.61337	-0.937299
EPN3	-0.847458	59	1	51	epsin 3	Cytoplasm	other			Enhanced	stomach	-0.871827	-1.81562	-0.943791
ALDH4A1	-0.571429	84	3	51	aldehyde dehydrogenase 4 family member A1	Cytoplasm	enzyme					-0.636541	0.0432239	0.679765
AAMDC	-0.774194	31	3	27	adipogenesis associated, Mth938 domain containing	Cytoplasm	other					-0.550883	-1.89285	-1.34196
SH3GL2	-1	14	0	14	SH3-domain GRB2-like 2	Plasma Membrane	enzyme					-0.29708	-2	-1.70292
A4GNT	-0.631579	38	6	30	alpha-1,4-N-acetylglucosaminyltransferase	Cytoplasm	enzyme			Tissue enriched	stomach	-0.486331	-1.85125	-1.36492
CAPN9	-0.730769	78	3	60	calpain 9	Cytoplasm	peptidase			Enhanced	rectum, stomach	-1.36633	-1.24461	0.12172
CAPN8	-0.728571	70	2	53	calpain 8	Cytoplasm	peptidase			Tissue enriched	stomach	-1.2323	-1.47245	-0.240152
CAB39L	-0.552632	76	4	46	calcium binding protein 39 like	Cytoplasm	kinase					-1.07529	-1.01713	0.058153
CLDN18	-0.52381	84	2	46	claudin 18	Plasma Membrane	other			Group enriched	lung,stomach	-1.11177	0.173234	1.285
GLUL	-0.571429	84	4	52	glutamate-ammonia ligase	Cytoplasm	enzyme		L-GLUTAMIC ACID,L-GLUTAMINE			-0.654432	0.681662	1.33609
ARHGEF28	-0.56	25	1	15	Rho guanine nucleotide exchange factor 28	Cytoplasm	other					-0.139583	-1.96688	-1.82729
STEAP3	-0.613333	75	5	51	STEAP3 metalloreductase	Cytoplasm	transporter					-0.97944	-1.21172	-0.232281
C14orf159	-0.630952	84	0	53	chromosome 14 open reading frame 159	Cytoplasm	other					-0.709878	0.168675	0.878553
PCCA	-0.72619	84	0	61	propionyl-CoA carboxylase alpha subunit	Cytoplasm	enzyme		BIOTIN			-0.839707	0.231027	1.07073
IGJ	-0.702381	84	1	60	joining chain of multimeric IgA and IgM	Extracellular Space	other					-0.720115	1.61873	2.33885
RELL1	-0.733333	45	3	36	RELT-like 1	Plasma Membrane	other					-0.65858	-1.72851	-1.06993
EFNB2	-0.711538	52	4	41	ephrin-B2	Plasma Membrane	other					-0.656103	-1.79196	-1.13586
SDR39U1	-0.719298	57	6	47	short chain dehydrogenase/reductase family 39U, member 1	Nucleus	other					-0.966265	-1.63612	-0.669857
CYB5R1	-0.666667	84	0	56	cytochrome b5 reductase 1	Cytoplasm	enzyme					-0.772639	0.612015	1.38465
TMEM161B	-0.72973	37	4	31	transmembrane protein 161B	Other	other					-0.490963	-1.91682	-1.42586
ITIH5	-0.647059	68	8	52	inter-alpha-trypsin inhibitor heavy chain family member 5	Other	other					-0.738781	-1.6592	-0.920423
CMC1	-0.526316	38	8	28	C-x(9)-C motif containing 1	Cytoplasm	other					-0.460427	-1.7068	-1.24638
UGT1A10	-0.639344	61	6	45	UDP glucuronosyltransferase 1 family, polypeptide A10	Cytoplasm	enzyme			Group enriched	colon,duodenum,esophagus,gallbladder,rectum,small intestine,stomach	-0.990838	-1.53328	-0.542438
SLC1A2	-0.894737	19	1	18	solute carrier family 1 (glial high affinity glutamate transporter), member 2	Plasma Membrane	transporter	riluzole				-0.271026	-1.99003	-1.719
TM7SF2	-0.965517	29	0	28	transmembrane 7 superfamily member 2	Cytoplasm	enzyme					-0.592571	-1.98395	-1.39138
EPB41L4B	-0.90625	32	0	29	erythrocyte membrane protein band 4.1 like 4B	Cytoplasm	transporter					-0.492371	-1.95097	-1.4586
ETFDH	-0.595238	84	0	50	electron transfer flavoprotein dehydrogenase	Cytoplasm	enzyme		2-HEXYLOXY-6-HYDROXYMETHYL-TETRAHYDRO-PYRAN-3,4,5-TRIOL			-0.618358	0.403034	1.02139
GPT	-0.72619	84	4	65	glutamic-pyruvate transaminase (alanine aminotransferase)	Cytoplasm	enzyme		L-GLUTAMIC ACID,PYRIDOXAL PHOSPHATE,L-ALANINE,PHENELZINE			-1.60513	-1.27203	0.333106
DHTKD1	-0.582278	79	6	52	dehydrogenase E1 and transketolase domain containing 1	Cytoplasm	enzyme					-0.762409	-1.41314	-0.650731
SYNM	-0.547619	84	8	54	synemin	Cytoplasm	other					-0.831818	-0.397073	0.434745
ACSF3	-0.518519	81	1	43	acyl-CoA synthetase family member 3	Cytoplasm	enzyme					-0.660734	-0.742988	-0.082254
PLXNA2	-0.641026	39	4	29	plexin A2	Plasma Membrane	transmembrane receptor					-0.247057	-1.93254	-1.68549
RAP1GAP	-0.629032	62	8	47	RAP1 GTPase activating protein	Cytoplasm	other					-1.01584	-1.58865	-0.572807
SUCLG1	-0.52381	84	0	44	succinate-CoA ligase, alpha subunit	Cytoplasm	enzyme		SUCCINIC ACID			-0.483195	1.14283	1.62602
MTFP1	-0.644444	45	7	36	mitochondrial fission process 1	Cytoplasm	other					-0.846098	-1.66852	-0.822419
ENPP1	-0.595238	42	3	28	ectonucleotide pyrophosphatase/phosphodiesterase 1	Plasma Membrane	enzyme					-0.304473	-1.9336	-1.62913
GIPC3	-0.642857	42	7	34	GIPC PDZ domain containing family member 3	Other	other					-0.335574	-1.89738	-1.56181
CFL2	-0.518519	81	5	47	cofilin 2 (muscle)	Extracellular Space	other					-1.08891	-0.783624	0.305288
SULT1B1	-0.666667	84	0	56	sulfotransferase family 1B member 1	Cytoplasm	enzyme		DB01812	Group enriched	colon,duodenum,rectum,small intestine,stomach	-1.33965	0.0233324	1.36298
FAAH	-0.635135	74	4	51	fatty acid amide hydrolase	Plasma Membrane	enzyme					-0.884024	-1.48049	-0.59647
CCKAR	-1	13	0	13	cholecystokinin A receptor	Plasma Membrane	G-protein coupled receptor	dexloxiglumide, lintitript, T-0632		Group enriched	gallbladder,stomach	-0.212042	-2	-1.78796
TIMM21	-0.714286	28	3	23	translocase of inner mitochondrial membrane 21 homolog (yeast)	Cytoplasm	other					-0.438575	-1.88624	-1.44767
LDHD	-0.797619	84	3	70	lactate dehydrogenase D	Cytoplasm	enzyme					-1.48496	-1.07284	0.412115
ADAMTSL1	-0.928571	14	0	13	ADAMTS like 1	Extracellular Space	other					-0.153774	-2	-1.84623
C8orf82	-0.586207	58	7	41	chromosome 8 open reading frame 82	Cytoplasm	other					-0.519253	-1.63691	-1.11765

## Sheet: T_PX1_up
GeneSymbol	Differentially expressed ratio	FreqDetected	upFreq	downFreq	Entrez Gene Name	Location	Type	IPA	DGI	specificType	specificTissue	aveTN	aveT	aveN
UBE2Q1	0.928571	14	13	0	ubiquitin conjugating enzyme E2Q family member 1	Other	enzyme					0.291915	-1.11246	-1.40438
RNF114	0.846154	13	11	0	ring finger protein 114	Extracellular Space	other					0.722627	-0.514079	-1.23671
ZC3H14	0.5625	16	9	0	zinc finger CCCH-type containing 14	Nucleus	other					0.38982	-0.255854	-0.645674
FBXL18	0.769231	13	11	1	F-box and leucine-rich repeat protein 18	Other	enzyme					0.482892	-1.03981	-1.5227
GRN	0.666667	15	10	0	granulin	Extracellular Space	growth factor					1.11347	-0.0654073	-1.17887
ITGAX	0.714286	14	12	2	integrin subunit alpha X	Plasma Membrane	transmembrane receptor					1.39686	-0.352049	-1.74891
LRPAP1	0.6875	16	12	1	LDL receptor related protein associated protein 1	Plasma Membrane	transmembrane receptor					0.884809	0.199388	-0.685421
ZC3H13	0.888889	9	8	0	zinc finger CCCH-type containing 13	Extracellular Space	other					0.268104	-1.64624	-1.91434
AAAS	0.733333	15	11	0	aladin WD repeat nucleoporin	Nucleus	other					0.544566	-0.0840887	-0.628655
RFX5	0.875	8	7	0	regulatory factor X5	Nucleus	transcription regulator					0.20379	-1.59457	-1.79836
APP	0.692308	13	10	1	amyloid beta precursor protein	Plasma Membrane	other	bapineuzumab, florbetapir F18, florbetaben F				1.01104	-0.603476	-1.61452
BOP1	0.933333	15	14	0	block of proliferation 1	Nucleus	other					1.00608	-0.306697	-1.31277
IGFBP7	1	13	13	0	insulin like growth factor binding protein 7	Extracellular Space	transporter					1.47382	0.00171229	-1.4721
PHACTR4	1	10	10	0	phosphatase and actin regulator 4	Plasma Membrane	other					0.00394094	-1.63469	-1.63863
NOP2	0.875	16	14	0	NOP2 nucleolar protein	Nucleus	other					1.13847	-0.096497	-1.23497
KIAA0020	0.785714	14	12	1	pumilio RNA binding family member 3	Nucleus	other					0.574389	-0.877584	-1.45197
SOWAHC	0.571429	14	8	0	sosondowah ankyrin repeat domain family member C	Nucleus	transcription regulator					-0.0322004	-1.46069	-1.42849
CDC5L	0.625	16	10	0	cell division cycle 5 like	Nucleus	other					0.264662	0.251543	-0.0131185
NSUN2	0.75	16	12	0	NOP2/Sun RNA methyltransferase family member 2	Nucleus	enzyme					0.329734	0.42836	0.0986257
BRD4	0.8	15	12	0	bromodomain containing 4	Nucleus	kinase					0.225853	-1.04692	-1.27277
BRD2	0.857143	14	12	0	bromodomain containing 2	Nucleus	kinase					0.116851	-1.35169	-1.46854
MRPL24	0.928571	14	13	0	mitochondrial ribosomal protein L24	Cytoplasm	other					0.235915	-0.668418	-0.904333
MRPL22	0.857143	14	12	0	mitochondrial ribosomal protein L22	Cytoplasm	other					-0.0766512	-1.38991	-1.31326
RAPH1	0.733333	15	11	0	Ras association (RalGDS/AF-6) and pleckstrin homology domains 1	Plasma Membrane	other					0.22633	-1.30912	-1.53545
CLNS1A	0.928571	14	13	0	chloride channel, nucleotide-sensitive, 1A	Plasma Membrane	ion channel					0.583665	-1.03257	-1.61623
NOSIP	0.8	15	12	0	nitric oxide synthase interacting protein	Cytoplasm	other					0.596721	-1.07433	-1.67105
ASUN	0.75	12	9	0	asunder spermatogenesis regulator	Cytoplasm	other					0.365635	-1.4023	-1.76794
MYO1B	0.625	16	10	0	myosin IB	Cytoplasm	other					0.451487	0.18301	-0.268477
ZNF326	0.933333	15	14	0	zinc finger protein 326	Nucleus	transcription regulator					0.196171	-0.611455	-0.807626
EIF2AK2	0.5625	16	9	0	eukaryotic translation initiation factor 2 alpha kinase 2	Cytoplasm	kinase		PKR INHIBITOR,INDIRUBIN DERIVATIVE E804			0.196799	0.473432	0.276633
LPCAT1	0.666667	15	10	0	lysophosphatidylcholine acyltransferase 1	Cytoplasm	enzyme					1.19531	-0.197085	-1.39239
PIGT	0.666667	15	10	0	phosphatidylinositol glycan anchor biosynthesis class T	Cytoplasm	enzyme					0.535941	-0.125687	-0.661628
ANKLE2	0.727273	11	8	0	ankyrin repeat and LEM domain containing 2	Nucleus	transcription regulator					0.557265	-1.30391	-1.86118
SAP18	0.928571	14	13	0	Sin3A associated protein 18kDa	Nucleus	transcription regulator					0.449687	-0.535935	-0.985622
NKRF	1	8	8	0	NFKB repressing factor	Nucleus	transcription regulator					0.327089	-1.67291	-2
TERF2	1	9	9	0	telomeric repeat binding factor 2	Nucleus	other					0.170662	-1.65407	-1.82473
NHP2	1	8	8	0	NHP2 ribonucleoprotein	Nucleus	other					-0.108041	-1.47783	-1.36979
FHOD1	0.533333	15	8	0	formin homology 2 domain containing 1	Cytoplasm	other					0.671551	-0.980078	-1.65163
REPIN1	1	11	11	0	replication initiator 1	Nucleus	other					0.294647	-1.33909	-1.63374
CDC73	0.666667	15	11	1	cell division cycle 73	Nucleus	other					-0.0155688	-0.844967	-0.829398
EIF2D	0.733333	15	11	0	eukaryotic translation initiation factor 2D	Cytoplasm	transporter					0.0465874	-0.952719	-0.999306
AKAP8	0.625	16	10	0	A-kinase anchoring protein 8	Nucleus	other					0.403857	-0.64688	-1.05074
RRP1B	0.785714	14	11	0	ribosomal RNA processing 1B	Nucleus	other					0.545994	-1.13007	-1.67606
DNAJC7	0.625	16	10	0	DnaJ heat shock protein family (Hsp40) member C7	Cytoplasm	other					0.409231	0.0244471	-0.384784
DNAJC2	0.866667	15	14	1	DnaJ heat shock protein family (Hsp40) member C2	Nucleus	other					0.135201	-1.34375	-1.47895
RRP12	0.625	16	10	0	ribosomal RNA processing 12 homolog	Nucleus	other					0.705709	-0.146067	-0.851776
ZNF830	0.818182	11	10	1	zinc finger protein 830	Nucleus	other					0.361491	-1.57969	-1.94118
MAP4K4	0.727273	11	9	1	mitogen-activated protein kinase kinase kinase kinase 4	Cytoplasm	kinase					0.675965	-1.08731	-1.76327
TOMM34	0.875	16	14	0	translocase of outer mitochondrial membrane 34	Cytoplasm	other					0.994053	-0.0725959	-1.06665
PATL1	0.6	15	10	1	protein associated with topoisomerase II homolog 1 (yeast)	Cytoplasm	translation regulator					0.363637	-1.2187	-1.58234
ATG16L1	0.818182	11	9	0	autophagy related 16 like 1	Cytoplasm	enzyme					-0.156746	-1.42304	-1.2663
DDX21	0.875	16	14	0	DEAD-box helicase 21	Nucleus	enzyme					0.925588	0.405185	-0.520403
DDX20	0.909091	11	10	0	DEAD-box helicase 20	Nucleus	transcription regulator					0.492891	-1.42501	-1.91791
DDX27	0.733333	15	11	0	DEAD-box helicase 27	Nucleus	enzyme					0.871698	-0.297817	-1.16951
FKBP10	0.8125	16	13	0	FK506 binding protein 10	Cytoplasm	enzyme					1.34552	0.761954	-0.583567
TRUB1	0.923077	13	12	0	TruB pseudouridine (psi) synthase family member 1	Other	enzyme					0.146518	-1.67267	-1.81919
FBLIM1	0.625	16	11	1	filamin binding LIM protein 1	Plasma Membrane	other					0.880256	0.347674	-0.532582
DFNA5	1	9	9	0	deafness, autosomal dominant 5	Cytoplasm	other					0.502316	-1.29617	-1.79848
PCNA	0.75	16	12	0	proliferating cell nuclear antigen	Nucleus	enzyme					0.534587	1.2345	0.699911
PCNP	0.733333	15	11	0	PEST proteolytic signal containing nuclear protein	Nucleus	other					0.438336	-0.201144	-0.63948
ZRANB2	0.666667	15	10	0	zinc finger, RAN-binding domain containing 2	Nucleus	transcription regulator					-0.109933	-0.242543	-0.13261
TRMT10C	0.625	16	10	0	tRNA methyltransferase 10C, mitochondrial RNase P subunit	Cytoplasm	enzyme					-0.352659	-0.488711	-0.136052
MGMT	0.6	15	9	0	O-6-methylguanine-DNA methyltransferase	Nucleus	enzyme	O6-benzylguanine, O6-alkylguanine-DNA alkyltransferase inhibitor				-0.0288667	-0.558212	-0.529345
MISP	0.6875	16	12	1	mitotic spindle positioning	Plasma Membrane	other					0.905635	0.125218	-0.780417
ADNP	0.666667	15	10	0	activity-dependent neuroprotector homeobox	Nucleus	transcription regulator					0.301769	-0.787655	-1.08942
GPATCH8	1	14	14	0	G-patch domain containing 8	Other	other					0.456281	-1.35958	-1.81586
LARP4	1	13	13	0	La ribonucleoprotein domain family member 4	Other	other					0.501533	-1.31127	-1.8128
LARP7	0.8	15	13	1	La ribonucleoprotein domain family member 7	Nucleus	other					0.0219247	-1.19187	-1.21379
DDX41	0.866667	15	13	0	DEAD-box helicase 41	Nucleus	enzyme					0.465055	-0.968327	-1.43338
DDX47	0.8	15	12	0	DEAD-box helicase 47	Nucleus	enzyme					0.755335	-0.5569	-1.31223
CCDC51	0.846154	13	11	0	coiled-coil domain containing 51	Cytoplasm	other					0.350032	-0.96123	-1.31126
NUFIP2	0.916667	12	11	0	nuclear fragile X mental retardation protein interacting protein 2	Cytoplasm	other					0.826631	-0.74662	-1.57325
FTSJD2	0.5625	16	10	1	cap methyltransferase 1	Nucleus	enzyme					0.356136	-0.951289	-1.30743
ZNFX1	0.692308	13	9	0	zinc finger, NFX1-type containing 1	Nucleus	transcription regulator					0.4347	-1.45635	-1.89105
PYCR2	0.6875	16	11	0	pyrroline-5-carboxylate reductase family member 2	Cytoplasm	enzyme					0.110916	0.361354	0.250439
MRPL41	0.769231	13	10	0	mitochondrial ribosomal protein L41	Cytoplasm	other					-0.408059	-1.21636	-0.808304
CCDC9	0.733333	15	11	0	coiled-coil domain containing 9	Extracellular Space	other					0.229589	-0.805817	-1.03541
NUDCD1	0.875	16	14	0	NudC domain containing 1	Nucleus	other					0.666	-0.0460049	-0.712005
HN1L	0.818182	11	10	1	hematological and neurological expressed 1-like	Cytoplasm	other					0.754222	-0.992453	-1.74668
DRG1	0.5625	16	9	0	developmentally regulated GTP binding protein 1	Cytoplasm	other					0.137121	0.650926	0.513805
TXLNG	1	11	11	0	taxilin gamma	Nucleus	other					0.717014	-1.19397	-1.91099
CDC42EP4	0.666667	15	10	0	CDC42 effector protein 4	Cytoplasm	other					0.354434	-0.744262	-1.0987
TIMP1	0.6875	16	11	0	TIMP metallopeptidase inhibitor 1	Extracellular Space	cytokine		PACLITAXEL			1.25039	0.707771	-0.542619
ACOT7	0.8125	16	13	0	acyl-CoA thioesterase 7	Cytoplasm	enzyme					0.891637	0.734183	-0.157453
XRCC1	0.6	15	10	1	X-ray repair complementing defective repair in Chinese hamster cells 1	Nucleus	other					0.260037	-0.876531	-1.13657
XRCC4	0.769231	13	11	1	X-ray repair complementing defective repair in Chinese hamster cells 4	Nucleus	other					0.724928	-0.54227	-1.2672
TFRC	0.6875	16	11	0	transferrin receptor	Plasma Membrane	transporter					0.722356	0.908321	0.185965
AKT1S1	0.8	10	8	0	AKT1 substrate 1 (proline rich)	Cytoplasm	other					0.0422008	-1.24965	-1.29185
MRPS24	0.583333	12	8	1	mitochondrial ribosomal protein S24	Cytoplasm	other					-0.219672	-1.38899	-1.16932
JMJD6	0.769231	13	11	1	jumonji domain containing 6	Plasma Membrane	transmembrane receptor					0.441532	-1.26211	-1.70364
GTPBP4	0.666667	15	11	1	GTP binding protein 4	Nucleus	enzyme					1.02237	-0.428778	-1.45115
NFATC2IP	0.785714	14	12	1	nuclear factor of activated T-cells, cytoplasmic, calcineurin-dependent 2 interacting protein	Nucleus	other					0.481948	-1.07503	-1.55698
KIAA0391	0.642857	14	10	1	KIAA0391	Cytoplasm	enzyme					0.20668	-1.31864	-1.52532
SERPINB5	0.785714	14	11	0	serpin peptidase inhibitor, clade B (ovalbumin), member 5	Extracellular Space	other		S,S-(2-HYDROXYETHYL)THIOCYSTEINE			1.2821	0.781734	-0.500369
MAGED2	0.8	15	13	1	MAGE family member D2	Plasma Membrane	other					1.05184	-0.335071	-1.38692
CCDC86	1	9	9	0	coiled-coil domain containing 86	Nucleus	other					0.538606	-1.4161	-1.95471
KLHDC4	0.833333	12	10	0	kelch domain containing 4	Other	other					0.313187	-1.55547	-1.86865
UBAP2	1	13	13	0	ubiquitin associated protein 2	Cytoplasm	other					0.37188	-1.46676	-1.83864
PEX5	0.666667	12	10	2	peroxisomal biogenesis factor 5	Cytoplasm	transmembrane receptor					0.627199	-1.10626	-1.73346
NRD1	0.8125	16	13	0	nardilysin convertase	Cytoplasm	peptidase					0.623987	-0.0340895	-0.658077
ESAM	0.9	10	9	0	endothelial cell adhesion molecule	Plasma Membrane	other					0.375226	-1.45901	-1.83423
NFKBIB	0.692308	13	10	1	nuclear factor of kappa light polypeptide gene enhancer in B-cells inhibitor, beta	Nucleus	transcription regulator					-0.0122107	-1.42626	-1.41405
PFDN5	0.733333	15	11	0	prefoldin subunit 5	Nucleus	transcription regulator					0.439922	0.640442	0.20052
CLPX	0.875	16	14	0	caseinolytic mitochondrial matrix peptidase chaperone subunit	Cytoplasm	enzyme					0.154559	-0.356341	-0.5109
CLPB	0.5625	16	9	0	ClpB homolog, mitochondrial AAA ATPase chaperonin	Nucleus	transcription regulator					-0.146589	-0.43275	-0.286161
TSSC4	0.888889	9	8	0	tumor suppressing subtransferable candidate 4	Other	other					0.261171	-1.43725	-1.69842
NSL1	1	8	8	0	NSL1, MIS12 kinetochore complex component	Nucleus	other					0.120831	-1.77085	-1.89168
KRT17	0.9	10	9	0	keratin 17, type I	Cytoplasm	other					1.53883	-0.0804677	-1.61929
GIGYF2	0.625	16	11	1	GRB10 interacting GYF protein 2	Cytoplasm	other					0.274479	-0.465467	-0.739946
PAG1	0.583333	12	8	1	phosphoprotein membrane anchor with glycosphingolipid microdomains 1	Plasma Membrane	other					0.484137	-1.23484	-1.71898
MEPCE	1	10	10	0	methylphosphate capping enzyme	Other	enzyme					0.482014	-1.42586	-1.90787
CPSF3	0.625	16	10	0	cleavage and polyadenylation specific factor 3	Nucleus	enzyme					0.313659	-0.239507	-0.553165
LTBP3	0.777778	9	7	0	latent transforming growth factor beta binding protein 3	Extracellular Space	other					0.59159	-1.39819	-1.98978
LRWD1	0.846154	13	12	1	leucine-rich repeats and WD repeat domain containing 1	Nucleus	other					0.454747	-1.20083	-1.65557
MBD3	0.769231	13	10	0	methyl-CpG binding domain protein 3	Nucleus	other					0.519344	-1.17142	-1.69077
COIL	0.909091	11	10	0	coilin	Nucleus	enzyme					0.358558	-1.37493	-1.73348
LTBP2	0.75	16	12	0	latent transforming growth factor beta binding protein 2	Extracellular Space	other					1.32131	0.236915	-1.08439
CLDN7	1	8	8	0	claudin 7	Plasma Membrane	other					0.891737	-0.782205	-1.67394
HSF1	0.769231	13	10	0	heat shock transcription factor 1	Nucleus	transcription regulator					0.640307	-1.06407	-1.70437
C7orf50	0.75	16	13	1	chromosome 7 open reading frame 50	Other	other					0.539268	-0.765167	-1.30444
DNAJB12	0.8	10	8	0	DnaJ heat shock protein family (Hsp40) member B12	Cytoplasm	other					0.43396	-1.14896	-1.58292
VIL1	0.5625	16	10	1	villin 1	Cytoplasm	other					1.36315	1.12495	-0.238198
SNRPD2	0.625	16	10	0	small nuclear ribonucleoprotein D2 polypeptide	Nucleus	other					-0.262888	0.819824	1.08271
KPNA2	0.875	16	14	0	karyopherin alpha 2 (RAG cohort 1, importin alpha 1)	Nucleus	transporter					1.51709	-0.0311257	-1.54821
DOHH	1	12	12	0	deoxyhypusine hydroxylase/monooxygenase	Cytoplasm	enzyme					0.726745	-1.02763	-1.75437
EHMT1	0.714286	14	10	0	euchromatic histone-lysine N-methyltransferase 1	Nucleus	transcription regulator					0.331176	-1.54715	-1.87833
EHMT2	0.875	16	14	0	euchromatic histone-lysine N-methyltransferase 2	Nucleus	transcription regulator					0.417504	-1.34348	-1.76099
CCDC12	0.8	10	9	1	coiled-coil domain containing 12	Other	other					0.226468	-1.50459	-1.73106
WDR12	0.875	16	14	0	WD repeat domain 12	Cytoplasm	other					0.850685	-0.0154858	-0.866171
WASL	0.6875	16	12	1	Wiskott-Aldrich syndrome-like	Cytoplasm	other					-0.334546	-0.872556	-0.53801
UTP14A	0.928571	14	13	0	UTP14A small subunit processome component	Nucleus	other					0.636996	-0.986544	-1.62354
PLOD3	0.6875	16	11	0	procollagen-lysine, 2-oxoglutarate 5-dioxygenase 3	Cytoplasm	enzyme		SUCCINIC ACID			0.992508	0.499952	-0.492557
NGDN	1	9	9	0	neuroguidin	Nucleus	other					0.303471	-1.59734	-1.90081
LIG1	0.933333	15	14	0	ligase I, DNA, ATP-dependent	Nucleus	enzyme					1.06655	-0.741304	-1.80785
LIG3	0.625	16	10	0	ligase III, DNA, ATP-dependent	Nucleus	enzyme					0.300281	-0.541025	-0.841306
IREB2	0.8	10	8	0	iron responsive element binding protein 2	Cytoplasm	translation regulator					0.238387	-1.50689	-1.74528
DCP1A	0.5625	16	10	1	decapping mRNA 1A	Nucleus	other					0.649614	-0.585854	-1.23547
PCID2	0.5625	16	10	1	PCI domain containing 2	Nucleus	transcription regulator					0.563267	-0.374043	-0.93731
PIK3C2A	0.642857	14	9	0	phosphatidylinositol-4-phosphate 3-kinase catalytic subunit type 2 alpha	Cytoplasm	kinase					0.351932	-1.0409	-1.39283
MINA	1	8	8	0	MYC induced nuclear antigen	Nucleus	other					0.425059	-1.42356	-1.84862
SMU1	0.5625	16	9	0	smu-1 suppressor of mec-8 and unc-52 homolog (C. elegans)	Nucleus	other					0.160139	0.4781	0.317961
MTA1	0.909091	11	10	0	metastasis associated 1	Nucleus	transcription regulator					0.386614	-1.19022	-1.57684
MTA2	0.5625	16	9	0	metastasis associated 1 family member 2	Nucleus	transcription regulator					0.489698	0.204051	-0.285647
SSFA2	0.733333	15	11	0	sperm specific antigen 2	Plasma Membrane	other					0.488805	-1.09241	-1.58121
PDCD11	0.933333	15	14	0	programmed cell death 11	Nucleus	other					0.565869	-0.808197	-1.37407
WAPAL	0.625	16	11	1	WAPL cohesin release factor	Nucleus	other					0.555901	-0.884164	-1.44007
ANAPC5	0.533333	15	10	2	anaphase promoting complex subunit 5	Nucleus	other					0.515749	-0.936861	-1.45261
ANAPC7	1	13	13	0	anaphase promoting complex subunit 7	Nucleus	other					0.347931	-1.23453	-1.58246
UTP20	0.571429	14	8	0	UTP20 small subunit processome component	Nucleus	other					0.594403	-1.31586	-1.91026
EXOSC10	0.6	15	11	2	exosome component 10	Nucleus	kinase					0.364405	-0.820848	-1.18525
RAB11FIP1	0.866667	15	14	1	RAB11 family interacting protein 1 (class I)	Cytoplasm	other					1.18238	-0.641307	-1.82369
HMGB3	0.75	16	13	1	high mobility group box 3	Nucleus	other					1.48443	0.277735	-1.2067
SPNS1	0.625	16	10	0	spinster homolog 1 (Drosophila)	Cytoplasm	transporter					1.02715	-0.244916	-1.27206
WDR70	1	13	13	0	WD repeat domain 70	Other	other					0.0446167	-1.55507	-1.59969
WDR75	1	11	11	0	WD repeat domain 75	Nucleus	other					0.751291	-0.974003	-1.72529
PRPF3	0.5625	16	10	1	pre-mRNA processing factor 3	Nucleus	other					0.438448	-1.11865	-1.5571
FASTKD5	0.857143	14	12	0	FAST kinase domains 5	Cytoplasm	other					0.468788	-1.21333	-1.68212
PDGFRB	0.5625	16	9	0	platelet derived growth factor receptor beta	Plasma Membrane	kinase					1.15311	-0.502749	-1.65586
SMNDC1	0.6	15	10	1	survival motor neuron domain containing 1	Nucleus	other					0.60897	-0.81143	-1.4204
SH3PXD2B	0.75	12	10	1	SH3 and PX domains 2B	Cytoplasm	other					0.923568	-0.807549	-1.73112
NLE1	0.6875	16	13	2	notchless homolog 1 (Drosophila)	Nucleus	enzyme					0.960218	-0.635667	-1.59589
EIF4ENIF1	0.8	10	8	0	eukaryotic translation initiation factor 4E nuclear import factor 1	Cytoplasm	translation regulator					0.123618	-1.78692	-1.91054
TRIM24	1	10	10	0	tripartite motif containing 24	Nucleus	transcription regulator					0.451146	-1.46954	-1.92068
KAT7	0.666667	12	8	0	K(lysine) acetyltransferase 7	Nucleus	enzyme					0.451317	-1.29105	-1.74237
MRPL3	0.7	10	8	1	mitochondrial ribosomal protein L3	Cytoplasm	other					-0.373729	-1.60572	-1.23199
MRPL9	1	9	9	0	mitochondrial ribosomal protein L9	Cytoplasm	translation regulator					-0.110131	-1.76115	-1.65102
BAG2	0.692308	13	10	1	BCL2 associated athanogene 2	Cytoplasm	other					0.447455	-0.358203	-0.805657
RTKN	0.916667	12	11	0	rhotekin	Cytoplasm	other					0.369955	-1.48618	-1.85613
CTDP1	0.866667	15	13	0	CTD phosphatase subunit 1	Nucleus	phosphatase					0.365314	-1.07092	-1.43623
CPSF3L	0.846154	13	12	1	cleavage and polyadenylation specific factor 3-like	Nucleus	other					0.0844757	-1.24033	-1.32481
FMR1	0.733333	15	11	0	fragile X mental retardation 1	Nucleus	other					0.517867	-0.341374	-0.859241
UBR7	0.833333	12	10	0	ubiquitin protein ligase E3 component n-recognin 7 (putative)	Other	enzyme					0.391562	-1.26841	-1.65997
IFI30	0.571429	14	8	0	interferon, gamma-inducible protein 30	Cytoplasm	enzyme					0.905462	0.0374425	-0.868019
GRB7	0.888889	9	8	0	growth factor receptor bound protein 7	Plasma Membrane	other					0.303824	-1.61721	-1.92104
POLR2H	0.625	16	10	0	polymerase (RNA) II (DNA directed) polypeptide H	Nucleus	enzyme					0.553963	-0.0174778	-0.57144
VBP1	0.6875	16	11	0	von Hippel-Lindau binding protein 1	Cytoplasm	other					0.174837	0.325431	0.150593
MRTO4	0.875	16	14	0	MRT4 homolog, ribosome maturation factor	Cytoplasm	other					0.507629	-0.443181	-0.95081
MKI67	0.923077	13	12	0	marker of proliferation Ki-67	Nucleus	other					0.816003	-1.15053	-1.96653
NTMT1	0.5625	16	9	0	N-terminal Xaa-Pro-Lys N-methyltransferase 1	Nucleus	enzyme					0.516503	0.105921	-0.410582
RPL38	0.733333	15	11	0	ribosomal protein L38	Cytoplasm	other					-0.780628	0.355719	1.13635
SMARCC1	0.6875	16	11	0	SWI/SNF related, matrix associated, actin dependent regulator of chromatin, subfamily c, member 1	Nucleus	transcription regulator					0.672745	-0.49864	-1.17139
YBX1	0.625	16	10	0	Y-box binding protein 1	Nucleus	transcription regulator					0.273237	1.25034	0.977102
SENP3	1	10	10	0	SUMO1/sentrin/SMT3 specific peptidase 3	Nucleus	peptidase					0.431229	-1.33796	-1.76919
RNF40	0.5625	16	9	0	ring finger protein 40, E3 ubiquitin protein ligase	Cytoplasm	enzyme					0.395499	-0.435599	-0.831098
CEP170B	0.692308	13	9	0	centrosomal protein 170B	Other	other					0.0197883	-1.72046	-1.74025
GLA	0.625	16	11	1	galactosidase alpha	Cytoplasm	enzyme		MIGALASTAT			0.78729	0.175699	-0.611591
RIF1	0.769231	13	10	0	replication timing regulatory factor 1	Nucleus	other					0.492532	-1.48709	-1.97962
SLC27A2	0.785714	14	11	0	solute carrier family 27 (fatty acid transporter), member 2	Cytoplasm	transporter					0.649279	-0.751171	-1.40045
ZNF638	0.5625	16	9	0	zinc finger protein 638	Nucleus	other					0.278373	-0.782297	-1.06067
EPS8	0.625	16	10	0	epidermal growth factor receptor pathway substrate 8	Plasma Membrane	peptidase					0.208106	-0.246628	-0.454734
LACTB2	0.5625	16	9	0	lactamase beta 2	Cytoplasm	other					0.371783	0.749172	0.37739
KDM1A	0.625	16	10	0	lysine (K)-specific demethylase 1A	Nucleus	enzyme					0.437328	-0.0602362	-0.497564
IMPDH2	0.625	16	10	0	IMP (inosine 5'-monophosphate) dehydrogenase 2	Cytoplasm	enzyme		MYCOPHENOLIC ACID,MYCOPHENOLATE MOFETIL,RIBAVIRIN,DB03948,DB03070,RIBAVIRIN MONOPHOSPHATE			0.348494	1.07407	0.725576
DNTTIP2	0.923077	13	12	0	deoxynucleotidyltransferase, terminal, interacting protein 2	Nucleus	other					0.515004	-1.16939	-1.68439
CD2BP2	0.625	16	10	0	CD2 (cytoplasmic tail) binding protein 2	Cytoplasm	other					0.585783	-0.0717687	-0.657552
EXOSC2	0.625	16	10	0	exosome component 2	Nucleus	enzyme					0.0153446	-0.58209	-0.597435
EXOSC3	0.6875	16	11	0	exosome component 3	Nucleus	enzyme					-0.0776779	-0.657503	-0.579825
EXOSC6	0.733333	15	11	0	exosome component 6	Nucleus	other					0.0248442	-1.13783	-1.16267
NOC2L	0.769231	13	10	0	NOC2-like nucleolar associated transcriptional repressor	Nucleus	transcription regulator					0.776782	-0.701361	-1.47814
FANCI	1	9	9	0	Fanconi anemia complementation group I	Nucleus	other					0.497756	-1.50224	-2
TFIP11	0.75	12	9	0	tuftelin interacting protein 11	Extracellular Space	other					0.504062	-0.919752	-1.42381
CDK1	1	16	16	0	cyclin-dependent kinase 1	Nucleus	kinase		FLAVOPIRIDOL,DINACICLIB,AMINOPURVALANOL A,RGB-286638,CDK4 INHIBITOR,CDK1/2 INHIBITOR III,AURORA KINASE/CDK INHIBITOR,BOHEMINE,ALSTERPAULLONE,CDK1/5 INHIBITOR,ALOISINE A,SU9516,RONICICLIB,CDK1 INHIBITOR,INDIRUBIN-3'-MONOXIME,HYMENIALDISINE,OLOMOUCINE,AT7519			1.75244	0.550245	-1.20219
CDK2	0.846154	13	12	1	cyclin-dependent kinase 2	Nucleus	kinase	roscovitine, BMS-387032, CaM kinase II inhibitor, dinaciclib, milciclib, SB-1317, roniciclib, alvocidib				1.12167	-0.634355	-1.75603
CDK4	0.909091	11	10	0	cyclin-dependent kinase 4	Nucleus	kinase					0.735527	-1.01388	-1.74941
CDK9	0.6	15	10	1	cyclin-dependent kinase 9	Nucleus	kinase					0.204196	-0.871538	-1.07573
PPIL4	0.625	16	12	2	peptidylprolyl isomerase like 4	Nucleus	enzyme					0.416652	-0.588306	-1.00496
CCDC94	0.666667	12	8	0	coiled-coil domain containing 94	Other	other					0.546625	-1.09273	-1.63936
PPP1R8	0.625	16	10	0	protein phosphatase 1 regulatory subunit 8	Nucleus	phosphatase					0.363011	0.393742	0.0307319
PWP1	0.625	16	11	1	PWP1 homolog, endonuclein	Nucleus	other					0.565181	-0.657582	-1.22276
UBE2H	0.857143	14	12	0	ubiquitin conjugating enzyme E2H	Other	enzyme					0.146849	-1.02001	-1.16686
PNO1	1	12	12	0	partner of NOB1 homolog	Nucleus	other					0.734977	-0.943175	-1.67815
BIRC6	0.5625	16	9	0	baculoviral IAP repeat containing 6	Cytoplasm	enzyme					0.265226	-1.08856	-1.35378
GNE	0.833333	12	10	0	glucosamine (UDP-N-acetyl)-2-epimerase/N-acetylmannosamine kinase	Cytoplasm	kinase					0.548441	-0.968645	-1.51709
ANKRD17	0.8	15	12	0	ankyrin repeat domain 17	Nucleus	other					0.370533	-1.28453	-1.65506
DDX5	0.625	16	10	0	DEAD-box helicase 5	Nucleus	enzyme					0.43827	1.33945	0.901176
IPO4	0.75	16	12	0	importin 4	Nucleus	transporter					0.58613	-0.214651	-0.800781
SMCHD1	0.5625	16	9	0	structural maintenance of chromosomes flexible hinge domain containing 1	Nucleus	other					0.312709	-0.240375	-0.553084
PLOD2	0.846154	13	11	0	procollagen-lysine, 2-oxoglutarate 5-dioxygenase 2	Cytoplasm	enzyme					1.60796	-0.0539674	-1.66193
PLOD1	0.625	16	11	1	procollagen-lysine, 2-oxoglutarate 5-dioxygenase 1	Cytoplasm	enzyme		SUCCINIC ACID			1.15457	0.278184	-0.876382
USP11	0.785714	14	11	0	ubiquitin specific peptidase 11	Nucleus	peptidase					0.319812	-1.30882	-1.62863
EBNA1BP2	0.733333	15	11	0	EBNA1 binding protein 2	Nucleus	other					0.858274	0.106296	-0.751978
FXR1	0.5625	16	9	0	fragile X mental retardation, autosomal homolog 1	Cytoplasm	other					0.373302	0.2617	-0.111603
FXR2	0.75	16	13	1	fragile X mental retardation, autosomal homolog 2	Cytoplasm	other					0.202648	-0.634306	-0.836954
WDR18	0.533333	15	8	0	WD repeat domain 18	Nucleus	other					0.453414	-0.198326	-0.651741
MTHFD1L	0.785714	14	12	1	methylenetetrahydrofolate dehydrogenase (NADP+ dependent) 1-like	Cytoplasm	enzyme					1.00678	-0.462197	-1.46898
PIK3AP1	0.916667	12	11	0	phosphoinositide-3-kinase adaptor protein 1	Cytoplasm	other					0.540469	-1.39848	-1.93895
HMBS	0.75	16	12	0	hydroxymethylbilane synthase	Cytoplasm	enzyme					-0.195975	-0.978368	-0.782392
NAA30	1	7	7	0	N(alpha)-acetyltransferase 30, NatC catalytic subunit	Cytoplasm	enzyme					0.163654	-1.74392	-1.90758
RBM3	0.6	15	10	1	RNA binding motif (RNP1, RRM) protein 3	Cytoplasm	other					0.10271	-0.938377	-1.04109
CAD	0.625	16	10	0	carbamoyl-phosphate synthetase 2, aspartate transcarbamylase, and dihydroorotase	Cytoplasm	enzyme		L-ASPARTIC ACID			0.438583	0.38734	-0.0512432
PGP	0.625	16	10	0	phosphoglycolate phosphatase	Other	enzyme					0.390721	0.11994	-0.270781
IVNS1ABP	0.692308	13	10	1	influenza virus NS1A binding protein	Nucleus	other					0.586054	-0.831515	-1.41757
GTF2F1	0.8	15	13	1	general transcription factor IIF subunit 1	Nucleus	transcription regulator					0.303953	-0.41505	-0.719003
GTF2F2	0.733333	15	12	1	general transcription factor IIF subunit 2	Nucleus	transcription regulator					0.650855	-0.972598	-1.62345
TOMM5	0.833333	12	10	0	translocase of outer mitochondrial membrane 5 homolog (yeast)	Cytoplasm	other					0.828958	-0.608027	-1.43698
SF3A2	0.625	16	10	0	splicing factor 3a subunit 2	Nucleus	other					0.0350999	0.0955298	0.0604298
ALYREF	0.625	16	10	0	Aly/REF export factor	Nucleus	transcription regulator					0.115668	0.304017	0.188348
PTRHD1	0.538462	13	7	0	peptidyl-tRNA hydrolase domain containing 1	Cytoplasm	other					0.0493986	-0.448486	-0.497884
UBL4A	0.642857	14	9	0	ubiquitin like 4A	Cytoplasm	enzyme					0.509345	-0.352336	-0.861681
TCERG1	0.625	16	11	1	transcription elongation regulator 1	Nucleus	transcription regulator					0.284584	0.255434	-0.0291503
RANBP9	0.692308	13	10	1	RAN binding protein 9	Nucleus	other					0.700458	-1.18724	-1.8877
IRF2BP2	0.625	16	10	0	interferon regulatory factor 2 binding protein 2	Nucleus	transcription regulator					0.686136	-0.067897	-0.754033
VRK1	0.909091	11	10	0	vaccinia related kinase 1	Nucleus	kinase					0.513468	-1.29958	-1.81305
USP39	0.625	16	11	1	ubiquitin specific peptidase 39	Nucleus	peptidase					0.305563	0.192777	-0.112786
SHMT2	0.625	16	10	0	serine hydroxymethyltransferase 2 (mitochondrial)	Cytoplasm	enzyme		GLYCINE,PYRIDOXAL PHOSPHATE,TETRAHYDROFOLIC ACID			0.204664	1.08629	0.881622
RRP9	0.833333	12	11	1	ribosomal RNA processing 9, small subunit (SSU) processome component, homolog (yeast)	Nucleus	other					0.910965	-0.688022	-1.59899
HSPH1	0.6875	16	11	0	heat shock protein family H (Hsp110) member 1	Cytoplasm	other					0.423069	1.08393	0.66086
UBAP2L	0.625	16	10	0	ubiquitin associated protein 2 like	Other	other					0.337377	0.0833841	-0.253993
RPP30	0.733333	15	11	0	ribonuclease P/MRP 30kDa subunit	Nucleus	enzyme					0.296277	-0.845571	-1.14185
PPIG	0.8	15	13	1	peptidylprolyl isomerase G	Nucleus	enzyme					0.386439	-0.636076	-1.02252
PPIE	0.833333	12	10	0	peptidylprolyl isomerase E	Nucleus	enzyme					0.885603	-0.761189	-1.64679
MID1	0.727273	11	9	1	midline 1	Nucleus	other					0.0928681	-1.58958	-1.68244
NAA50	0.5625	16	9	0	N(alpha)-acetyltransferase 50, NatE catalytic subunit	Cytoplasm	enzyme					0.43503	0.499856	0.0648266
CFDP1	1	9	9	0	craniofacial development protein 1	Extracellular Space	other					0.28081	-1.48059	-1.7614
CHTOP	0.642857	14	9	0	chromatin target of PRMT1	Nucleus	other					0.285205	-0.889168	-1.17437
C12orf43	1	11	11	0	chromosome 12 open reading frame 43	Other	other					0.34588	-1.46817	-1.81405
PAK1IP1	0.8125	16	14	1	PAK1 interacting protein 1	Nucleus	other					0.49039	-0.889417	-1.37981
RBM26	0.625	16	11	1	RNA binding motif protein 26	Other	other					0.140476	-0.990704	-1.13118
RBM27	0.8	15	12	0	RNA binding motif protein 27	Nucleus	other					0.179005	-1.0886	-1.2676
RBM22	0.692308	13	9	0	RNA binding motif protein 22	Nucleus	transporter					0.321325	-0.778307	-1.09963
TRMT6	0.916667	12	11	0	tRNA methyltransferase 6	Nucleus	other					0.585665	-1.32171	-1.90737
TRMT5	0.8	10	8	0	tRNA methyltransferase 5	Cytoplasm	other					0.341212	-1.6077	-1.94892
MNAT1	0.727273	11	9	1	MNAT CDK-activating kinase assembly factor 1	Nucleus	other					0.290613	-1.596	-1.88661
ZNF259	0.625	16	10	0	ZPR1 zinc finger	Nucleus	other					0.407725	-0.0961636	-0.503889
RRM2	0.8	15	12	0	ribonucleotide reductase regulatory subunit M2	Nucleus	enzyme		TRIAPINE,HYDROXYUREA,GEMCITABINE,CLOFARABINE,FLUDARABINE,MOTEXAFIN GADOLINIUM,IMEXON,CLADRIBINE,GALLIUM NITRATE			1.34321	-0.224146	-1.56736
RRM1	0.8125	16	13	0	ribonucleotide reductase catalytic subunit M1	Nucleus	enzyme					1.06697	-0.246171	-1.31314
MRPS28	0.666667	9	6	0	mitochondrial ribosomal protein S28	Cytoplasm	other					0.266968	-1.04314	-1.31011
TSR1	0.785714	14	11	0	TSR1, 20S rRNA accumulation, homolog (S. cerevisiae)	Nucleus	other					0.435663	-0.957548	-1.39321
PUM1	0.75	16	13	1	pumilio RNA binding family member 1	Cytoplasm	other					0.874553	-0.496013	-1.37057
GEMIN5	0.5625	16	10	1	gem nuclear organelle associated protein 5	Nucleus	other					0.451344	-0.651769	-1.10311
TIMM13	0.769231	13	10	0	translocase of inner mitochondrial membrane 13 homolog (yeast)	Cytoplasm	transporter					-0.04911	-0.60577	-0.55666
RNF20	0.8125	16	13	0	ring finger protein 20	Nucleus	enzyme					0.621168	-0.473258	-1.09443
RNMT	0.625	16	11	1	RNA (guanine-7-) methyltransferase	Nucleus	enzyme					0.298134	-0.47486	-0.772994
SNX8	0.692308	13	10	1	sorting nexin 8	Cytoplasm	transporter					0.886636	-0.623702	-1.51034
CCDC124	0.6	15	9	0	coiled-coil domain containing 124	Other	other					0.504368	0.0622973	-0.442071
RNASEH2A	1	16	16	0	ribonuclease H2 subunit A	Nucleus	enzyme					0.671798	-0.621211	-1.29301
RNASEH2C	0.75	12	9	0	ribonuclease H2 subunit C	Other	other					0.607387	-0.851633	-1.45902
DIEXF	1	9	9	0	digestive organ expansion factor homolog (zebrafish)	Nucleus	other					0.549662	-1.38025	-1.92991
PGAM5	0.6875	16	11	0	PGAM family member 5, serine/threonine protein phosphatase, mitochondrial	Cytoplasm	enzyme					0.53588	0.239506	-0.296373
RRP8	0.909091	11	10	0	ribosomal RNA processing 8, methyltransferase, homolog (yeast)	Nucleus	enzyme					0.473444	-1.35095	-1.8244
COL5A1	0.833333	12	10	0	collagen, type V, alpha 1	Extracellular Space	other					0.780641	-1.03695	-1.8176
NAT10	0.6875	16	12	1	N-acetyltransferase 10 (GCN5-related)	Nucleus	enzyme					0.666115	0.108764	-0.557351
NEU1	0.888889	9	8	0	neuraminidase 1 (lysosomal sialidase)	Cytoplasm	enzyme					0.825993	-1.14007	-1.96606
RPRD1A	1	12	12	0	regulation of nuclear pre-mRNA domain containing 1A	Extracellular Space	other					0.0452312	-1.49633	-1.54156
RPRD1B	0.5625	16	9	0	regulation of nuclear pre-mRNA domain containing 1B	Nucleus	other					0.186391	0.754426	0.568035
PSME3	0.75	16	12	0	proteasome activator subunit 3	Cytoplasm	peptidase		BORTEZOMIB,CARFILZOMIB			0.371997	1.00975	0.637749
SLC30A1	0.818182	11	9	0	solute carrier family 30 (zinc transporter), member 1	Plasma Membrane	transporter					0.451623	-1.29034	-1.74196
GMPS	0.6875	16	11	0	guanine monophosphate synthase	Nucleus	enzyme		L-GLUTAMIC ACID			0.346205	0.561654	0.215449
NCAPG	0.714286	14	11	1	non-SMC condensin I complex subunit G	Nucleus	other					0.897943	-0.965814	-1.86376
NOP14	0.714286	14	10	0	NOP14 nucleolar protein	Nucleus	other					0.786053	-0.824702	-1.61075
BCAS2	0.8125	16	13	0	breast carcinoma amplified sequence 2	Nucleus	other					0.354438	0.0152356	-0.339202
XRN2	0.625	16	10	0	5'-3' exoribonuclease 2	Nucleus	enzyme					0.465934	0.125531	-0.340403
EED	0.916667	12	11	0	embryonic ectoderm development	Nucleus	transcription regulator					0.708462	-1.03362	-1.74208
MAPKAPK2	0.666667	15	10	0	mitogen-activated protein kinase-activated protein kinase 2	Nucleus	kinase					0.700923	-0.301993	-1.00292
HEXIM1	0.6875	16	11	0	hexamethylene bis-acetamide inducible 1	Nucleus	transcription regulator					0.671899	-0.293491	-0.96539
AASDHPPT	0.6875	16	11	0	aminoadipate-semialdehyde dehydrogenase-phosphopantetheinyl transferase	Cytoplasm	enzyme					0.0242375	-0.436889	-0.461126
MPHOSPH10	0.8	15	13	1	M-phase phosphoprotein 10	Nucleus	other					0.517755	-1.16638	-1.68414
POLD1	0.75	16	12	0	polymerase (DNA directed), delta 1, catalytic subunit	Nucleus	enzyme					0.714073	-0.568109	-1.28218
POLD2	0.75	16	13	1	polymerase (DNA directed), delta 2, accessory subunit	Nucleus	enzyme					0.554455	-0.890311	-1.44477
POLD3	0.733333	15	12	1	polymerase (DNA-directed), delta 3, accessory subunit	Nucleus	transcription regulator					0.668551	-1.02186	-1.69041
REEP3	0.727273	11	8	0	receptor accessory protein 3	Other	other					0.359794	-0.949442	-1.30924
STAU1	0.6875	16	11	0	staufen double-stranded RNA binding protein 1	Cytoplasm	transporter					0.141735	-0.416916	-0.55865
MGME1	1	10	10	0	mitochondrial genome maintenance exonuclease 1	Cytoplasm	enzyme					0.491553	-1.48518	-1.97673
ORC3	0.888889	9	8	0	origin recognition complex subunit 3	Nucleus	other					0.528517	-1.36929	-1.89781
RCC1	0.5625	16	9	0	regulator of chromosome condensation 1	Cytoplasm	other					0.37869	0.556753	0.178064
SPATA5	0.8	15	13	1	spermatogenesis associated 5	Cytoplasm	other					-0.0474158	-1.16464	-1.11723
NELFE	0.75	12	10	1	negative elongation factor complex member E	Nucleus	other					0.170427	-1.36785	-1.53828
PPID	0.5625	16	10	1	peptidylprolyl isomerase D	Cytoplasm	enzyme					0.585131	0.170144	-0.414987
NDUFAF7	0.714286	14	11	1	NADH:ubiquinone oxidoreductase complex assembly factor 7	Cytoplasm	other					0.326013	-1.13062	-1.45664
NOL9	0.916667	12	11	0	nucleolar protein 9	Nucleus	other					0.362334	-1.35358	-1.71591
NOL6	0.666667	15	10	0	nucleolar protein 6	Nucleus	other					0.691296	-0.716445	-1.40774
CDC40	0.733333	15	12	1	cell division cycle 40	Nucleus	other					0.319573	-0.911759	-1.23133
UBTF	0.533333	15	8	0	upstream binding transcription factor, RNA polymerase I	Nucleus	transcription regulator					-0.00130891	-0.116331	-0.115023
RSF1	0.6	15	10	1	remodeling and spacing factor 1	Nucleus	transcription regulator					0.502532	-0.87544	-1.37797
THOC3	0.733333	15	12	1	THO complex 3	Nucleus	other					0.317234	-0.620069	-0.937303
THOC1	0.666667	15	10	0	THO complex 1	Nucleus	transcription regulator					0.69066	-0.401035	-1.09169
THOC7	0.642857	14	9	0	THO complex 7	Nucleus	other					0.527026	-0.912442	-1.43947
THOC6	0.571429	14	8	0	THO complex 6	Nucleus	other					0.860391	-0.197017	-1.05741
THOC5	0.923077	13	12	0	THO complex 5	Cytoplasm	other					0.143356	-1.11319	-1.25655
YTHDF3	0.625	16	11	1	YTH N(6)-methyladenosine RNA binding protein 3	Cytoplasm	other					0.5772	-0.439267	-1.01647
CYP27A1	0.769231	13	10	0	cytochrome P450 family 27 subfamily A member 1	Cytoplasm	enzyme					0.751352	-0.494815	-1.24617
TEX10	0.533333	15	8	0	testis expressed 10	Nucleus	other					0.670657	-0.305152	-0.975808
GALNS	0.916667	12	11	0	galactosamine (N-acetyl)-6-sulfatase	Cytoplasm	enzyme					0.65827	-1.09075	-1.74902
ARHGAP35	0.733333	15	11	0	Rho GTPase activating protein 35	Nucleus	transcription regulator					0.397298	-0.895266	-1.29256
PQBP1	0.785714	14	11	0	polyglutamine binding protein 1	Nucleus	transcription regulator					0.160753	-0.970357	-1.13111
C4orf27	0.692308	13	10	1	chromosome 4 open reading frame 27	Nucleus	other					0.272749	-1.33024	-1.60298
ABCF3	0.5625	16	9	0	ATP binding cassette subfamily F member 3	Other	transporter					-0.00543192	-0.228241	-0.222809
PTPN2	0.818182	11	9	0	protein tyrosine phosphatase, non-receptor type 2	Cytoplasm	phosphatase					0.514117	-1.25565	-1.76977
GINS4	1	9	9	0	GINS complex subunit 4 (Sld5 homolog)	Nucleus	other					0.375165	-1.62483	-2
PTDSS1	0.727273	11	9	1	phosphatidylserine synthase 1	Cytoplasm	enzyme					0.539065	-0.65271	-1.19178
ANAPC1	0.909091	11	10	0	anaphase promoting complex subunit 1	Nucleus	other					0.461318	-1.3572	-1.81852
ARRB2	0.8	15	12	0	arrestin, beta 2	Cytoplasm	other					0.270314	-0.824815	-1.09513
SNRPB2	0.818182	11	9	0	small nuclear ribonucleoprotein polypeptide B	Nucleus	other					0.125981	-1.20753	-1.33351
TRAFD1	0.666667	9	6	0	TRAF-type zinc finger domain containing 1	Other	other					0.424419	-1.26434	-1.68876
NIP7	0.923077	13	12	0	NIP7, nucleolar pre-rRNA processing protein	Nucleus	other					0.660775	-0.907347	-1.56812
EPCAM	0.8125	16	13	0	epithelial cell adhesion molecule	Plasma Membrane	other	tucotuzumab celmoleukin, catumaxomab, adecatumumab				0.792787	0.87389	0.0811024
C3orf37	1	10	10	0	5-hydroxymethylcytosine (hmC) binding, ES cell-specific	Other	other					0.273314	-1.54761	-1.82093
UBR5	0.8	15	12	0	ubiquitin protein ligase E3 component n-recognin 5	Nucleus	enzyme					0.509357	-1.28923	-1.79859
PCM1	0.8	15	12	0	pericentriolar material 1	Cytoplasm	other					0.589533	-0.79465	-1.38418
DCUN1D5	1	10	10	0	defective in cullin neddylation 1 domain containing 5	Other	other					0.578212	-1.25381	-1.83203
RNF126	0.733333	15	11	0	ring finger protein 126	Other	enzyme					0.334524	-0.691676	-1.0262
NCOR1	0.727273	11	8	0	nuclear receptor corepressor 1	Nucleus	transcription regulator					0.25116	-1.57515	-1.82631
NBN	0.6875	16	11	0	nibrin	Nucleus	other					0.464503	-0.521479	-0.985982
NFKB2	0.625	16	10	0	nuclear factor of kappa light polypeptide gene enhancer in B-cells 2 (p49/p100)	Nucleus	transcription regulator					0.377053	-0.301161	-0.678214
HSPBP1	0.6875	16	11	0	HSPA (heat shock 70kDa) binding protein, cytoplasmic cochaperone 1	Cytoplasm	other					0.819144	0.194288	-0.624856
DIS3	0.6875	16	11	0	DIS3 homolog, exosome endoribonuclease and 3'-5' exoribonuclease	Nucleus	enzyme					0.423728	0.0227467	-0.400981
GRWD1	0.8125	16	13	0	glutamate-rich WD repeat containing 1	Nucleus	other					0.400659	-0.420541	-0.8212
MTUS1	0.769231	13	11	1	microtubule associated tumor suppressor 1	Extracellular Space	other					0.161439	-1.49366	-1.6551
OSBPL2	0.5625	16	9	0	oxysterol binding protein like 2	Cytoplasm	other					-0.135958	-0.678507	-0.542549
CD3EAP	1	9	9	0	CD3e molecule associated protein	Nucleus	other					0.527123	-1.42135	-1.94848
BMS1	0.733333	15	11	0	BMS1, ribosome biogenesis factor	Nucleus	other					0.496054	-1.11433	-1.61039
PBRM1	0.6	15	9	0	polybromo 1	Nucleus	other					0.265371	-1.37091	-1.63628
ERAL1	1	10	10	0	Era-like 12S mitochondrial rRNA chaperone 1	Cytoplasm	other					0.204899	-1.67276	-1.87766
DDX18	0.75	16	12	0	DEAD-box helicase 18	Nucleus	enzyme					0.725941	0.153151	-0.572791
TRIP13	0.909091	11	10	0	thyroid hormone receptor interactor 13	Cytoplasm	transcription regulator					1.0661	-0.872677	-1.93877
NOL11	1	11	11	0	nucleolar protein 11	Nucleus	other					0.904776	-0.810929	-1.71571
NOL10	1	11	11	0	nucleolar protein 10	Nucleus	other					0.483639	-1.46214	-1.94577
LARP4B	0.6875	16	11	0	La ribonucleoprotein domain family member 4B	Cytoplasm	other					0.25049	-0.913973	-1.16446
PPP1R14B	0.9	10	9	0	protein phosphatase 1 regulatory inhibitor subunit 14B	Cytoplasm	phosphatase					0.538637	-1.04946	-1.5881
DIDO1	0.625	16	12	2	death inducer-obliterator 1	Nucleus	other					0.716219	-0.784198	-1.50042
MSH6	0.5625	16	10	1	mutS homolog 6	Nucleus	enzyme					0.712283	-0.37662	-1.0889
TWISTNB	1	8	8	0	TWIST neighbor	Nucleus	other					0.206038	-1.72373	-1.92977
ATF7IP	1	11	11	0	activating transcription factor 7 interacting protein	Nucleus	transcription regulator					0.36864	-1.58343	-1.95207
NME7	1	9	9	0	NME/NM23 family member 7	Cytoplasm	kinase					0.218712	-1.64992	-1.86863
CLUH	0.6875	16	11	0	clustered mitochondria (cluA/CLU1) homolog	Cytoplasm	translation regulator					0.441989	-0.02345	-0.465439
VCPIP1	0.6875	16	11	0	valosin containing protein (p97)/p47 complex interacting protein 1	Cytoplasm	peptidase					0.193852	-0.494472	-0.688324
WBP11	0.625	16	10	0	WW domain binding protein 11	Nucleus	phosphatase					0.257773	-0.460284	-0.718057
UAP1L1	0.642857	14	9	0	UDP-N-acetylglucosamine pyrophosphorylase 1 like 1	Other	other					0.200409	-0.68909	-0.889499
COLGALT1	0.5625	16	9	0	collagen beta(1-O)galactosyltransferase 1	Cytoplasm	other					0.500876	0.602031	0.101155
MCM7	0.75	16	12	0	minichromosome maintenance complex component 7	Nucleus	enzyme					0.994733	0.421855	-0.572878
MCM6	0.6875	16	12	1	minichromosome maintenance complex component 6	Nucleus	enzyme					0.929319	0.399135	-0.530184
MCM5	0.875	16	14	0	minichromosome maintenance complex component 5	Nucleus	enzyme					0.776162	-0.0919414	-0.868103
MCM4	0.8125	16	14	1	minichromosome maintenance complex component 4	Nucleus	enzyme					1.02096	0.209083	-0.811873
MCM3	0.625	16	10	0	minichromosome maintenance complex component 3	Nucleus	enzyme					0.725183	0.406176	-0.319007
MCM2	0.8125	16	13	0	minichromosome maintenance complex component 2	Nucleus	enzyme					0.790177	0.482033	-0.308144
LSG1	0.75	16	12	0	large 60S subunit nuclear export GTPase 1	Cytoplasm	enzyme					0.287833	-0.712009	-0.999843
FOXK1	0.916667	12	11	0	forkhead box K1	Nucleus	transcription regulator					0.78291	-0.974367	-1.75728
NUP153	0.5625	16	10	1	nucleoporin 153kDa	Nucleus	transporter					0.530866	-0.405254	-0.93612
GPKOW	0.625	16	12	2	G-patch domain and KOW motifs	Nucleus	other					0.636372	-0.67043	-1.3068
WTAP	0.5625	16	10	1	Wilms tumor 1 associated protein	Nucleus	other					0.711667	-0.354991	-1.06666
METTL1	1	9	9	0	methyltransferase like 1	Nucleus	enzyme					0.589375	-1.35079	-1.94016
METTL3	0.666667	15	11	1	methyltransferase like 3	Nucleus	enzyme					0.249624	-1.07417	-1.32379
FOXRED1	0.692308	13	9	0	FAD-dependent oxidoreductase domain containing 1	Cytoplasm	other					-0.0201793	-1.16815	-1.14797
ESF1	1	12	12	0	ESF1 nucleolar pre-rRNA processing protein homolog	Nucleus	other					0.454787	-1.50537	-1.96015
P4HA2	0.733333	15	13	2	prolyl 4-hydroxylase, alpha polypeptide II	Cytoplasm	transporter					1.06908	-0.461644	-1.53073
P4HA1	0.6875	16	11	0	prolyl 4-hydroxylase, alpha polypeptide I	Cytoplasm	enzyme		L-PROLINE,SUCCINIC ACID,HYDRALAZINE			0.710731	0.326681	-0.38405
PRIM2	0.888889	9	8	0	primase, DNA, polypeptide 2 (58kDa)	Nucleus	enzyme					0.549423	-1.41981	-1.96923
MUC13	0.75	16	12	0	mucin 13, cell surface associated	Extracellular Space	other					1.04377	0.795875	-0.24789
GPAA1	0.714286	14	11	1	glycosylphosphatidylinositol anchor attachment 1	Cytoplasm	enzyme					0.570143	-0.426439	-0.996582
NCAPD2	0.846154	13	12	1	non-SMC condensin I complex subunit D2	Nucleus	other					0.885085	-0.975741	-1.86083
PPP1R10	0.8	15	13	1	protein phosphatase 1 regulatory subunit 10	Nucleus	other					0.444854	-1.26511	-1.70996
GPRC5A	1	9	9	0	G protein-coupled receptor, class C, group 5, member A	Plasma Membrane	G-protein coupled receptor					1.82921	-0.114647	-1.94386
SMC2	0.6875	16	11	0	structural maintenance of chromosomes 2	Nucleus	transporter					1.08368	-0.553459	-1.63714
SMC4	0.75	16	13	1	structural maintenance of chromosomes 4	Nucleus	transporter					1.12218	-0.635816	-1.758
SMC6	0.8	10	8	0	structural maintenance of chromosomes 6	Nucleus	other					0.35516	-1.5628	-1.91796
CPOX	0.6875	16	11	0	coproporphyrinogen oxidase	Cytoplasm	enzyme					0.342471	0.0788752	-0.263596
ZBTB7A	0.916667	12	11	0	zinc finger and BTB domain containing 7A	Nucleus	transcription regulator					0.294099	-1.18245	-1.47655
DDX50	0.846154	13	11	0	DEAD-box helicase 50	Nucleus	enzyme					0.383053	-1.33408	-1.71713
DDX51	0.615385	13	9	1	DEAD-box helicase 51	Other	enzyme					0.460467	-1.28993	-1.7504
DDX56	0.769231	13	10	0	DEAD-box helicase 56	Nucleus	enzyme					0.746068	-0.754171	-1.50024
NASP	0.5625	16	9	0	nuclear autoantigenic sperm protein (histone-binding)	Nucleus	other					0.468434	0.893325	0.424891
MCMBP	0.8125	16	13	0	minichromosome maintenance complex binding protein	Nucleus	other					0.784723	-0.207916	-0.992639
CDCP1	1	9	9	0	CUB domain containing protein 1	Plasma Membrane	other					0.580982	-1.20428	-1.78526
CDYL	1	7	7	0	chromodomain protein, Y-like	Nucleus	transcription regulator					0.239991	-1.76001	-2
CSTF1	0.5625	16	9	0	cleavage stimulation factor, 3' pre-RNA, subunit 1	Nucleus	other					0.5348	0.161428	-0.373372
CSTF2	0.733333	15	11	0	cleavage stimulation factor, 3' pre-RNA, subunit 2	Nucleus	other					0.672743	-0.0125877	-0.685331
AUP1	0.6875	16	11	0	ancient ubiquitous protein 1	Cytoplasm	other					0.122391	-0.484123	-0.606514
DTNBP1	0.666667	15	11	1	dystrobrevin binding protein 1	Plasma Membrane	other					0.210827	-0.949973	-1.1608
VARS2	0.909091	11	10	0	valyl-tRNA synthetase 2, mitochondrial	Cytoplasm	enzyme					0.148513	-1.68051	-1.82902
MVB12A	0.777778	9	8	1	multivesicular body subunit 12A	Cytoplasm	other					-0.0433591	-1.52734	-1.48398
CASP2	1	8	8	0	caspase 2	Cytoplasm	peptidase					0.311111	-1.58155	-1.89266
PXDN	0.875	16	14	0	peroxidasin	Extracellular Space	enzyme					0.9641	-0.139809	-1.10391
DCAF11	0.625	16	11	1	DDB1 and CUL4 associated factor 11	Nucleus	other					-0.361616	-1.45768	-1.09606
LEPRE1	0.75	16	12	0	prolyl 3-hydroxylase 1	Nucleus	enzyme					1.65746	0.0634176	-1.59404
LSM12	1	7	7	0	LSM12 homolog	Other	other					0.138941	-1.59675	-1.73569
G3BP1	0.5625	16	9	0	GTPase activating protein (SH3 domain) binding protein 1	Nucleus	enzyme					0.274919	0.988907	0.713988
IRAK1	1	9	9	0	interleukin 1 receptor associated kinase 1	Plasma Membrane	kinase					0.312654	-1.65922	-1.97187
WDR4	1	10	10	0	WD repeat domain 4	Nucleus	other					0.412258	-1.44305	-1.85531
WDR3	0.733333	15	11	0	WD repeat domain 3	Cytoplasm	other					0.671321	-0.563868	-1.23519
RPRD2	0.6875	16	11	0	regulation of nuclear pre-mRNA domain containing 2	Other	other					0.385133	-0.962825	-1.34796
CIZ1	0.777778	9	7	0	CDKN1A interacting zinc finger protein 1	Nucleus	transporter					0.132795	-1.82826	-1.96105
TAF10	0.846154	13	11	0	TATA-box binding protein associated factor 10	Nucleus	transcription regulator					0.153438	-1.44491	-1.59835
TAF15	0.714286	14	10	0	TATA-box binding protein associated factor 15	Nucleus	other					0.544838	-0.487513	-1.03235
CDC123	0.714286	14	11	1	cell division cycle 123	Cytoplasm	other					0.455145	-1.3763	-1.83144
TRIM56	0.6875	16	12	1	tripartite motif containing 56	Cytoplasm	enzyme					0.39989	-0.677762	-1.07765
MDK	0.714286	14	11	1	midkine (neurite growth-promoting factor 2)	Extracellular Space	growth factor					0.903414	-0.672777	-1.57619
GGH	0.625	16	10	0	gamma-glutamyl hydrolase (conjugase, folylpolygammaglutamyl hydrolase)	Cytoplasm	peptidase					0.849506	0.801301	-0.0482052
PPFIA1	0.75	12	9	0	protein tyrosine phosphatase, receptor type, f polypeptide (PTPRF), interacting protein (liprin), alpha 1	Plasma Membrane	phosphatase					0.518921	-0.952058	-1.47098
GTPBP10	0.866667	15	14	1	GTP-binding protein 10 (putative)	Cytoplasm	other					0.180668	-1.33399	-1.51466
PRCC	1	12	12	0	papillary renal cell carcinoma (translocation-associated)	Nucleus	other					0.301777	-1.42872	-1.7305
CNOT3	0.6875	16	12	1	CCR4-NOT transcription complex subunit 3	Cytoplasm	other					0.285361	-0.854291	-1.13965
MKI67IP	0.916667	12	11	0	nucleolar protein interacting with the FHA domain of MKI67	Nucleus	other					0.446496	-1.38747	-1.83397
RFC4	0.625	16	10	0	replication factor C subunit 4	Nucleus	other					0.864941	-0.397703	-1.26264
RFC1	0.785714	14	11	0	replication factor C subunit 1	Nucleus	transcription regulator					0.295074	-1.50114	-1.79621
RFC3	0.933333	15	14	0	replication factor C subunit 3	Nucleus	enzyme					0.831022	-0.432765	-1.26379
RFC2	0.692308	13	10	1	replication factor C subunit 2	Nucleus	other					0.708674	-0.718409	-1.42708
WDR26	0.5625	16	9	0	WD repeat domain 26	Cytoplasm	other					0.421009	-0.434701	-0.85571
IGF2BP3	1	11	11	0	insulin like growth factor 2 mRNA binding protein 3	Cytoplasm	translation regulator					1.00479	-0.984171	-1.98896
TDRKH	0.928571	14	13	0	tudor and KH domain containing	Cytoplasm	other					0.322322	-1.3871	-1.70942
SHOC2	0.533333	15	8	0	SHOC2 leucine-rich repeat scaffold protein	Cytoplasm	other					-0.00176555	-1.04111	-1.03934
AATF	1	13	13	0	apoptosis antagonizing transcription factor	Nucleus	transcription regulator					0.165853	-1.60082	-1.76667
LSM4	0.7	10	7	0	LSM4 homolog, U6 small nuclear RNA and mRNA degradation associated	Nucleus	other					-0.873061	-1.21631	-0.343251
LSM7	0.875	8	7	0	LSM7 homolog, U6 small nuclear RNA and mRNA degradation associated	Nucleus	other					-8.75149e-05	-1.22844	-1.22835
LAS1L	0.6	15	11	2	LAS1-like, ribosome biogenesis factor	Nucleus	other					0.467233	-0.755265	-1.2225
RPAP3	0.5625	16	10	1	RNA polymerase II associated protein 3	Other	enzyme					0.434845	-0.551332	-0.986177
TNIK	0.727273	11	8	0	TRAF2 and NCK interacting kinase	Plasma Membrane	kinase					-0.0665878	-1.62681	-1.56022
POFUT1	0.75	16	12	0	protein O-fucosyltransferase 1	Cytoplasm	enzyme					0.601231	-0.0239343	-0.625165
BOD1L1	0.571429	14	9	1	biorientation of chromosomes in cell division 1 like 1	Nucleus	other					0.277854	-1.49796	-1.77581
CDH17	0.571429	14	11	3	cadherin 17	Plasma Membrane	transporter					1.14122	0.032969	-1.10825
TFCP2	0.846154	13	11	0	transcription factor CP2	Nucleus	transcription regulator					0.402998	-0.877204	-1.2802
SBNO1	0.818182	11	9	0	strawberry notch homolog 1 (Drosophila)	Other	enzyme					0.41534	-1.56517	-1.98051
ARMC6	1	10	10	0	armadillo repeat containing 6	Other	other					0.341607	-1.49937	-1.84097
FTSJ3	0.6875	16	11	0	FtsJ homolog 3 (E. coli)	Nucleus	enzyme					0.658508	-0.191172	-0.849679
GK	0.733333	15	11	0	glycerol kinase	Cytoplasm	kinase					0.960932	0.083326	-0.877606
GTF3C3	0.666667	12	9	1	general transcription factor IIIC subunit 3	Nucleus	transcription regulator					0.442769	-0.868264	-1.31103
GTF3C2	0.8	15	13	1	general transcription factor IIIC subunit 2	Nucleus	transcription regulator					0.564844	-1.05512	-1.61996
GTF3C5	0.833333	12	10	0	general transcription factor IIIC subunit 5	Nucleus	transcription regulator					0.109732	-1.45931	-1.56904
XPO5	0.75	16	12	0	exportin 5	Nucleus	transporter					0.704909	-0.101329	-0.806238
TOP1	0.8	15	12	0	topoisomerase (DNA) I	Nucleus	enzyme	elsamitrucin, T 0128, polyglutamate camptothecin, elomotecan, tafluposide, lurtotecan, belotecan, cetuximab/irinotecan, capecitabine/irinotecan, 5-fluorouracil/irinotecan, irinotecan/panitumumab, cisplatin/topotecan, cyclophosphamide/topotecan, cyclophosphamide/topotecan/vincristine, irinotecan/temozolomide, irinotecan/vincristine, cyclophosphamide/irinotecan/temozolomide, irinotecan/temozolomide…	IRINOTECAN,TOPOTECAN,NKTR-102,CAMPTOTHECIN,KARENITECIN,RUBITECAN,LURTOTECAN,LUCANTHONE,ELSAMITRUCIN,2,3-DIMETHOXY-12H-[1,3]DIOXOLO[5,6]INDENO[1,2-C]ISOQUINOLIN-6-IUM,4-(5,11-DIOXO-5H-INDENO[1,2-C]ISOQUINOLIN-6(11H)-YL)BUTANOATE,EDOTECARIN			0.4685	0.636383	0.167883
ATAD2	1	9	9	0	ATPase family, AAA domain containing 2	Nucleus	enzyme					0.475724	-1.52428	-2
SPARC	0.8125	16	13	0	secreted protein, acidic, cysteine-rich (osteonectin)	Extracellular Space	other					1.76621	0.596383	-1.16982
ATE1	0.571429	14	8	0	arginyltransferase 1	Nucleus	enzyme					0.0397213	-1.09526	-1.13498
NELFA	0.6	15	9	0	negative elongation factor complex member A	Nucleus	other					0.181628	-1.00502	-1.18665
SRPK1	0.6875	16	11	0	SRSF protein kinase 1	Nucleus	kinase					0.458897	-0.0653338	-0.524231
NOLC1	0.625	16	11	1	nucleolar and coiled-body phosphoprotein 1	Nucleus	transcription regulator					0.472366	-0.207231	-0.679596
SNW1	0.933333	15	14	0	SNW domain containing 1	Nucleus	transcription regulator					0.0959796	-0.812981	-0.90896
TBL3	0.666667	15	10	0	transducin (beta)-like 3	Cytoplasm	peptidase					0.723038	-0.45965	-1.18269
MED4	0.666667	15	11	1	mediator complex subunit 4	Nucleus	transcription regulator					0.398741	-1.15705	-1.55579
NDC80	0.875	8	7	0	NDC80 kinetochore complex component	Nucleus	other					0.381675	-1.61833	-2
UTP15	1	10	10	0	UTP15, U3 small nucleolar ribonucleoprotein, homolog (S. cerevisiae)	Nucleus	other					0.443422	-1.44153	-1.88495
XAB2	0.625	16	12	2	XPA binding protein 2	Nucleus	other					0.594638	-0.912593	-1.50723
PAPOLA	0.5625	16	9	0	poly(A) polymerase alpha	Nucleus	enzyme					0.421299	-0.206301	-0.6276
ZFR	0.625	16	10	0	zinc finger RNA binding protein	Nucleus	other					0.592774	-0.161524	-0.754299
TXNDC9	0.6875	16	11	0	thioredoxin domain containing 9	Cytoplasm	other					0.810129	-0.158874	-0.969003
DNMT1	0.875	16	14	0	DNA (cytosine-5-)-methyltransferase 1	Nucleus	enzyme					0.918	-0.696884	-1.61488
TPRG1L	1	8	8	0	tumor protein p63 regulated 1-like	Cytoplasm	other					0.139634	-1.6653	-1.80493
NUP50	0.5625	16	10	1	nucleoporin 50kDa	Nucleus	transporter					0.524895	0.165884	-0.35901
EYA3	0.692308	13	10	1	EYA transcriptional coactivator and phosphatase 3	Nucleus	phosphatase					0.303193	-1.61307	-1.91626
PLIN2	1	9	9	0	perilipin 2	Plasma Membrane	other					0.809421	-1.16144	-1.97086
FEN1	0.6875	16	11	0	flap structure-specific endonuclease 1	Nucleus	enzyme					0.678457	0.689156	0.0106983
INTS6	0.846154	13	12	1	integrator complex subunit 6	Nucleus	enzyme					0.253993	-1.42619	-1.68019
RCN3	0.625	16	10	0	reticulocalbin 3	Cytoplasm	other					1.18053	0.941303	-0.239228
ZNF622	0.916667	12	11	0	zinc finger protein 622	Nucleus	other					0.235623	-1.31426	-1.54989
TRIM33	0.769231	13	10	0	tripartite motif containing 33	Nucleus	transcription regulator					0.433572	-1.31388	-1.74745
TRAF2	0.818182	11	9	0	TNF receptor associated factor 2	Cytoplasm	enzyme					0.434105	-1.10204	-1.53614
EMG1	0.888889	9	8	0	EMG1 N1-specific pseudouridine methyltransferase	Nucleus	other					0.78312	-1.03137	-1.81449
MOCS3	0.666667	15	11	1	molybdenum cofactor synthesis 3	Cytoplasm	enzyme					0.203119	-1.14938	-1.3525
ZMYM3	0.9	10	9	0	zinc finger, MYM-type 3	Nucleus	other					0.18722	-1.7735	-1.96072
POLR1A	0.928571	14	13	0	polymerase (RNA) I polypeptide A	Nucleus	enzyme					0.807655	-1.01787	-1.82552
POLR1B	0.9	10	9	0	polymerase (RNA) I polypeptide B	Nucleus	enzyme					0.519949	-1.44624	-1.96619
POLR1C	0.733333	15	11	0	polymerase (RNA) I polypeptide C	Nucleus	enzyme					0.694834	0.035699	-0.659135
WDR43	0.866667	15	13	0	WD repeat domain 43	Nucleus	other					0.471944	-0.633166	-1.10511
WDR46	0.909091	11	10	0	WD repeat domain 46	Nucleus	enzyme					0.439268	-1.5056	-1.94487
GTF2B	0.769231	13	11	1	general transcription factor IIB	Nucleus	transcription regulator					0.190969	-1.08665	-1.27762
ASH2L	0.692308	13	9	0	ash2 (absent, small, or homeotic)-like (Drosophila)	Nucleus	transcription regulator					0.320217	-0.745677	-1.06589
MCAT	0.785714	14	11	0	malonyl-CoA-acyl carrier protein transacylase	Cytoplasm	enzyme					-0.593873	-1.33321	-0.739342
NUP37	0.8125	16	14	1	nucleoporin 37kDa	Nucleus	transporter					0.580196	0.00738379	-0.572812
SLC1A5	0.733333	15	11	0	solute carrier family 1 (neutral amino acid transporter), member 5	Plasma Membrane	transporter		L-ASPARAGINE			0.763938	0.667932	-0.0960061
DCTPP1	0.8125	16	13	0	dCTP pyrophosphatase 1	Cytoplasm	enzyme					0.661403	0.651174	-0.0102289
GNL3	0.666667	15	10	0	guanine nucleotide binding protein-like 3 (nucleolar)	Nucleus	other					0.536476	-0.617523	-1.154
GNL2	1	8	8	0	guanine nucleotide binding protein-like 2 (nucleolar)	Nucleus	enzyme					0.431964	-1.52174	-1.95371
MIPEP	0.5625	16	11	2	mitochondrial intermediate peptidase	Cytoplasm	peptidase					0.090825	-0.474755	-0.56558
BAZ1B	0.666667	15	10	0	bromodomain adjacent to zinc finger domain 1B	Nucleus	transcription regulator					0.432434	-0.583555	-1.01599
ENG	0.75	16	12	0	endoglin	Plasma Membrane	transmembrane receptor					1.49661	-0.0552994	-1.55191
AGMAT	0.785714	14	12	1	agmatinase	Cytoplasm	enzyme					0.795084	-0.520986	-1.31607
SUGP2	1	11	11	0	SURP and G-patch domain containing 2	Nucleus	other					0.422173	-1.45483	-1.87701
RCL1	0.769231	13	10	0	RNA terminal phosphate cyclase-like 1	Nucleus	enzyme					0.831756	-0.81187	-1.64363
CHAMP1	0.5625	16	9	0	chromosome alignment maintaining phosphoprotein 1	Nucleus	other					0.382775	-0.533171	-0.915946
SF3B5	0.625	16	10	0	splicing factor 3b subunit 5	Nucleus	other					0.47933	0.505799	0.0264688
PNPT1	0.5625	16	9	0	polyribonucleotide nucleotidyltransferase 1	Cytoplasm	enzyme					-0.0633702	0.0755901	0.13896
ADCK4	0.642857	14	9	0	aarF domain containing kinase 4	Cytoplasm	kinase					-0.199012	-1.37497	-1.17596
SUPT16H	0.5625	16	10	1	SPT16 homolog, facilitates chromatin remodeling subunit	Nucleus	transcription regulator					0.335363	0.480914	0.145551
PPP4R2	0.75	16	12	0	protein phosphatase 4 regulatory subunit 2	Cytoplasm	other					0.827964	-0.141965	-0.969929
CWC27	0.923077	13	12	0	CWC27 spliceosome-associated protein homolog	Nucleus	enzyme					0.616186	-1.14009	-1.75627
NUP214	0.75	16	12	0	nucleoporin 214kDa	Nucleus	transporter					0.313367	-0.0705883	-0.383955
NOC3L	0.666667	15	10	0	NOC3-like DNA replication regulator	Nucleus	other					0.545757	-0.983226	-1.52898
DHX16	0.625	16	10	0	DEAH-box helicase 16	Nucleus	enzyme					0.499157	-0.644339	-1.1435
RPP40	0.909091	11	10	0	ribonuclease P/MRP 40kDa subunit	Nucleus	enzyme					0.403804	-1.4598	-1.8636
QTRT1	0.75	12	9	0	queuine tRNA-ribosyltransferase 1	Cytoplasm	enzyme					-0.096133	-0.73222	-0.636087
CTR9	0.625	16	10	0	CTR9 homolog, Paf1/RNA polymerase II complex component	Nucleus	other					0.585708	-0.740203	-1.32591
TOP2A	0.857143	14	12	0	topoisomerase (DNA) II alpha	Nucleus	enzyme					1.20103	-0.785131	-1.98616
NAA25	0.625	16	10	0	N(alpha)-acetyltransferase 25, NatB auxiliary subunit	Cytoplasm	other					0.404855	-0.462223	-0.867078
GPR56	1	9	9	0	adhesion G protein-coupled receptor G1	Plasma Membrane	G-protein coupled receptor					0.352808	-1.64719	-2
MPHOSPH8	0.692308	13	9	0	M-phase phosphoprotein 8	Nucleus	transcription regulator					0.234669	-1.50386	-1.73853
HSPA14	0.6875	16	12	1	heat shock protein family A (Hsp70) member 14	Cytoplasm	peptidase					0.521719	-0.52232	-1.04404
BYSL	0.75	16	13	1	bystin like	Nucleus	other					0.880597	-0.366786	-1.24738
TTI1	1	9	9	0	TELO2 interacting protein 1	Cytoplasm	other					0.415404	-1.48368	-1.89908
EGLN1	1	10	10	0	egl-9 family hypoxia-inducible factor 1	Cytoplasm	enzyme					0.210206	-1.41062	-1.62083
DHX30	0.625	16	11	1	DEAH-box helicase 30	Nucleus	enzyme					0.129179	-0.479781	-0.608959
SUPT6H	0.666667	15	10	0	SPT6 homolog, histone chaperone	Nucleus	transcription regulator					0.395117	-0.376446	-0.771563
SLC4A1AP	0.875	16	14	0	solute carrier family 4 (anion exchanger), member 1, adaptor protein	Nucleus	transporter					0.662771	-0.991229	-1.654
PUS7	0.866667	15	13	0	pseudouridylate synthase 7 (putative)	Other	other					0.891008	-0.812066	-1.70307
RAVER1	0.5625	16	9	0	ribonucleoprotein, PTB-binding 1	Nucleus	other					0.468459	0.00130153	-0.467157
RB1	1	9	9	0	retinoblastoma 1	Nucleus	transcription regulator					0.665462	-1.28795	-1.95341
SUGT1	0.5625	16	9	0	SGT1 homolog, MIS12 kinetochore complex assembly cochaperone	Nucleus	other					0.3512	0.889597	0.538397
FAM50A	0.8	15	13	1	family with sequence similarity 50 member A	Nucleus	other					0.783794	-0.571793	-1.35559
MED24	0.714286	14	10	0	mediator complex subunit 24	Nucleus	transcription regulator					0.47855	-1.35399	-1.83254
RBM39	0.5625	16	9	0	RNA binding motif protein 39	Nucleus	transcription regulator					0.198403	0.839923	0.64152
BCCIP	0.75	16	12	0	BRCA2 and CDKN1A interacting protein	Nucleus	other					0.28516	0.206952	-0.0782081
NVL	0.8	10	9	1	nuclear VCP-like	Nucleus	other					0.245862	-1.64903	-1.89489
FHL3	0.785714	14	12	1	four and a half LIM domains 3	Plasma Membrane	other					1.50093	-0.168796	-1.66973
GATAD2A	0.875	16	14	0	GATA zinc finger domain containing 2A	Nucleus	transcription regulator					0.543217	-0.859539	-1.40276
ABCF2	0.6875	16	11	0	ATP binding cassette subfamily F member 2	Cytoplasm	transporter					0.572674	-0.109264	-0.681937
PIH1D1	0.916667	12	11	0	PIH1 domain containing 1	Nucleus	other					0.499676	-1.23152	-1.73119
PRRC2C	0.625	16	11	1	proline-rich coiled-coil 2C	Other	other					0.741071	-0.491258	-1.23233
RAE1	0.6875	16	11	0	ribonucleic acid export 1	Nucleus	other					0.470101	-0.216154	-0.686255
CIRH1A	0.785714	14	12	1	UTP4 small subunit processome component	Nucleus	other					0.502145	-1.28876	-1.7909
UBQLN4	0.5625	16	10	1	ubiquilin 4	Cytoplasm	other					0.261031	-0.635044	-0.896075
DAPK3	0.666667	15	11	1	death-associated protein kinase 3	Cytoplasm	kinase					0.457974	-0.696996	-1.15497
UBL7	0.571429	14	9	1	ubiquitin like 7	Other	other					0.256783	-1.38887	-1.64565
FKBP9	0.6875	16	11	0	FK506 binding protein 9	Cytoplasm	enzyme					0.838767	0.572036	-0.266731
TBCE	0.6875	16	11	0	tubulin folding cofactor E	Cytoplasm	other					0.215569	-0.627737	-0.843307
RBM12	0.5625	16	9	0	RNA binding motif protein 12	Nucleus	other					0.225095	0.162577	-0.0625181
RBM10	0.625	16	10	0	RNA binding motif protein 10	Nucleus	other					0.287674	-0.228918	-0.516592
RBM19	0.846154	13	11	0	RNA binding motif protein 19	Nucleus	other					0.384115	-1.4794	-1.86352
NCK1	0.5625	16	9	0	NCK adaptor protein 1	Cytoplasm	kinase					0.352865	-0.469353	-0.822218
HPS6	0.642857	14	9	0	Hermansky-Pudlak syndrome 6	Cytoplasm	other					0.420059	-1.20404	-1.62409
PLBD1	0.5625	16	9	0	phospholipase B domain containing 1	Extracellular Space	other					0.605632	0.952855	0.347223
ZC3H11A	0.866667	15	13	0	zinc finger CCCH-type containing 11A	Nucleus	other					0.418055	-0.803673	-1.22173
HEATR3	0.666667	15	11	1	HEAT repeat containing 3	Other	other					0.642187	-0.909232	-1.55142
HAT1	0.6875	16	11	0	histone acetyltransferase 1	Nucleus	enzyme					0.739248	0.381122	-0.358126
RRS1	0.785714	14	12	1	ribosome biogenesis regulator homolog	Nucleus	other					0.844568	-0.872636	-1.7172
USP8	0.6	15	9	0	ubiquitin specific peptidase 8	Cytoplasm	peptidase					-0.0035002	-0.917142	-0.913642
CEBPZ	0.933333	15	14	0	CCAAT/enhancer binding protein zeta	Nucleus	transcription regulator					0.720761	-0.699639	-1.4204
INTS2	0.538462	13	8	1	integrator complex subunit 2	Nucleus	other					0.34828	-1.36505	-1.71333
INTS8	0.923077	13	12	0	integrator complex subunit 8	Nucleus	other					0.433784	-1.39701	-1.8308
ARHGEF40	0.666667	12	8	0	Rho guanine nucleotide exchange factor 40	Other	other					0.236277	-1.64499	-1.88127
TFB2M	0.833333	12	10	0	transcription factor B2, mitochondrial	Cytoplasm	enzyme					0.53961	-1.00067	-1.54028
YME1L1	0.857143	14	12	0	YME1 like 1 ATPase	Cytoplasm	peptidase					0.637534	-0.547084	-1.18462
POLE3	1	9	9	0	polymerase (DNA directed), epsilon 3, accessory subunit	Nucleus	enzyme	bortezomib/cladribine/rituximab, gemcitabine/paclitaxel, cladribine/cytarabine/daunorubicin, gemcitabine/oxaliplatin, gemcitabine/vinorelbine, docetaxel/gemcitabine, docetaxel/gemcitabine/vincristine, cladribine/cytarabine/filgrastim, capecitabine/gemcitabine, gemcitabine/oxaliplatin/paclitaxel, cladribine/cytarabine/filgrastim/mitoxantrone, cladribine/rituximab, capecitabine/docetaxel/gemcitabin…				0.523669	-1.37489	-1.89856
BTAF1	0.6	15	9	0	B-TFIID TATA-box binding protein associated factor 1	Nucleus	transcription regulator					0.380091	-1.30058	-1.68067
PHF6	0.923077	13	12	0	PHD finger protein 6	Nucleus	other					0.486973	-1.32478	-1.81175
TIA1	0.75	16	13	1	TIA1 cytotoxic granule-associated RNA binding protein	Nucleus	other					1.02942	-0.337446	-1.36687
ICT1	1	7	7	0	immature colon carcinoma transcript 1	Cytoplasm	enzyme					-0.164689	-1.70645	-1.54176
EVPL	0.777778	9	7	0	envoplakin	Plasma Membrane	other					0.284831	-1.64025	-1.92508
UTP6	0.666667	15	11	1	UTP6 small subunit processome component	Nucleus	other					0.70981	-1.03315	-1.74296
UTP3	0.769231	13	11	1	UTP3, small subunit (SSU) processome component, homolog (S. cerevisiae)	Nucleus	other					0.402773	-1.18621	-1.58898
ELF1	0.666667	12	9	1	E74-like factor 1 (ets domain transcription factor)	Nucleus	transcription regulator					0.0865629	-1.38578	-1.47234
LUZP1	0.785714	14	12	1	leucine zipper protein 1	Nucleus	other					0.6805	-0.967617	-1.64812
SERPINH1	0.75	16	12	0	serpin peptidase inhibitor, clade H (heat shock protein 47), member 1, (collagen binding protein 1)	Extracellular Space	other					0.717766	2.00405	1.28629

## Sheet: T_PX1_down
GeneSymbol	Differentially expressed ratio	FreqDetected	upFreq	downFreq	Entrez Gene Name	Location	Type	IPA	DGI	specificType	specificTissue	aveTN	aveT	aveN
SLC44A2	-0.6875	16	0	11	solute carrier family 44 (choline transporter), member 2	Extracellular Space	transporter					-0.735104	-0.422501	0.312603
FUT9	-1	10	0	10	fucosyltransferase 9 (alpha (1,3) fucosyltransferase)	Cytoplasm	enzyme			Group enriched	brain,stomach	-0.830106	-1.93678	-1.10667
APOL1	-0.923077	13	0	12	apolipoprotein L1	Extracellular Space	transporter					-0.140119	-0.933342	-0.793223
ARHGEF37	-0.8125	16	0	13	Rho guanine nucleotide exchange factor 37	Other	other					-1.13393	-1.72701	-0.593078
ABCA8	-0.733333	15	0	11	ATP binding cassette subfamily A member 8	Plasma Membrane	transporter					-1.1385	-1.67047	-0.531965
KRT20	-0.666667	15	0	10	keratin 20, type I	Cytoplasm	other			Group enriched	colon,duodenum,rectum,small intestine,stomach	-1.47826	0.318084	1.79635
VSIG1	-0.625	16	0	10	V-set and immunoglobulin domain containing 1	Plasma Membrane	other			Group enriched	stomach,testis	-1.71797	-0.753153	0.964814
CPA3	-0.8	15	0	12	carboxypeptidase A3	Extracellular Space	peptidase					-0.875163	-0.328279	0.546883
MUC6	-0.6875	16	1	12	mucin 6, oligomeric mucus/gel-forming	Extracellular Space	other			Group enriched	duodenum,stomach	-1.70284	-0.784792	0.918053
OLFML1	-0.875	16	0	14	olfactomedin like 1	Extracellular Space	other					-1.08822	-0.766364	0.321859
CMA1	-0.866667	15	0	13	chymase 1, mast cell	Extracellular Space	peptidase		JNJ-10311795,[(1S)-1-(5-CHLORO-1-BENZOTHIEN-3-YL)-2-(2-NAPHTHYLAMINO)-2-OXOETHYL]PHOSPHONIC ACID,PHENYLALANYLMETHANE,2-(N-MORPHOLINO)-ETHANESULFONIC ACID,BENZYLSULFINIC ACID,2-[3-({METHYL[1-(2-NAPHTHOYL)PIPERIDIN-4-YL]AMINO}CARBONYL)-2-NAPHTHYL]-1-(1-NAPHTHYL)-2-OXOETHYLPHOSPHONIC ACID			-1.00572	-0.666363	0.339359
GLUL	-0.5625	16	0	9	glutamate-ammonia ligase	Cytoplasm	enzyme		L-GLUTAMIC ACID,L-GLUTAMINE			-0.654432	0.681662	1.33609

## Sheet: T_PX2_up
GeneSymbol	Differentially expressed ratio	FreqDetected	upFreq	downFreq	Entrez Gene Name	Location	Type	IPA	DGI	specificType	specificTissue	aveTN	aveT	aveN
RNF114	0.666667	30	24	4	ring finger protein 114	Extracellular Space	other					0.722627	-0.514079	-1.23671
ZC3H14	0.529412	34	20	2	zinc finger CCCH-type containing 14	Nucleus	other					0.38982	-0.255854	-0.645674
ZC3H18	0.727273	33	25	1	zinc finger CCCH-type containing 18	Nucleus	other					0.422277	-0.651703	-1.07398
COL7A1	0.681818	22	18	3	collagen, type VII, alpha 1	Extracellular Space	other	collagenase clostridium histolyticum				0.638287	-0.931744	-1.57003
SPPL2A	0.714286	14	11	1	signal peptide peptidase like 2A	Plasma Membrane	peptidase					0.476911	-1.20327	-1.68018
NOP9	0.533333	30	16	0	NOP9 nucleolar protein	Nucleus	other					0.544253	-0.464374	-1.00863
ITGA2	0.529412	34	19	1	integrin subunit alpha 2	Plasma Membrane	transmembrane receptor					0.33295	0.279963	-0.0529865
ITGA4	0.777778	18	14	0	integrin subunit alpha 4	Plasma Membrane	transmembrane receptor	natalizumab, vedolizumab				0.397456	-1.37285	-1.77031
ITGA5	0.529412	34	18	0	integrin subunit alpha 5	Plasma Membrane	transmembrane receptor		CILENGITIDE			0.411883	0.155617	-0.256266
COL4A1	0.6	25	16	1	collagen, type IV, alpha 1	Extracellular Space	other	collagenase clostridium histolyticum				0.83597	-0.0737535	-0.909724
GRN	0.90625	32	29	0	granulin	Extracellular Space	growth factor					1.11347	-0.0654073	-1.17887
ITGAX	0.9375	32	30	0	integrin subunit alpha X	Plasma Membrane	transmembrane receptor					1.39686	-0.352049	-1.74891
ITGAM	0.666667	33	23	1	integrin subunit alpha M	Plasma Membrane	transmembrane receptor					0.982012	0.396097	-0.585916
LRPAP1	0.8125	32	26	0	LDL receptor related protein associated protein 1	Plasma Membrane	transmembrane receptor					0.884809	0.199388	-0.685421
CRTAP	1	6	6	0	cartilage associated protein	Extracellular Space	other					0.471248	-1.44838	-1.91963
CDKAL1	0.6875	16	13	2	CDK5 regulatory subunit associated protein 1-like 1	Cytoplasm	other					0.366159	-1.48209	-1.84825
CFP	0.8	20	17	1	complement factor properdin	Extracellular Space	other					0.772681	-1.01378	-1.78646
CNPY4	0.592593	27	21	5	canopy FGF signaling regulator 4	Other	other					0.222634	-1.00984	-1.23248
HMG20A	0.571429	28	20	4	high mobility group 20A	Nucleus	transcription regulator					0.454963	-1.02172	-1.47668
SYNJ2	0.666667	12	8	0	synaptojanin 2	Cytoplasm	phosphatase					0.302649	-1.59692	-1.89957
CREB1	1	8	8	0	cAMP responsive element binding protein 1	Nucleus	transcription regulator					0.27899	-1.58069	-1.85968
APP	0.875	32	29	1	amyloid beta precursor protein	Plasma Membrane	other	bapineuzumab, florbetapir F18, florbetaben F				1.01104	-0.603476	-1.61452
IGFBP3	0.722222	18	15	2	insulin like growth factor binding protein 3	Extracellular Space	other					0.506056	-1.20571	-1.71177
BOP1	0.875	32	29	1	block of proliferation 1	Nucleus	other					1.00608	-0.306697	-1.31277
RRM1	0.677419	31	23	2	ribonucleotide reductase catalytic subunit M1	Nucleus	enzyme					1.06697	-0.246171	-1.31314
ITGA2B	0.5625	16	12	3	integrin subunit alpha 2b	Plasma Membrane	transmembrane receptor	abciximab, TP 9201, eptifibatide, tirofiban				0.716495	-1.21061	-1.92711
NOP2	0.75	32	25	1	NOP2 nucleolar protein	Nucleus	other					1.13847	-0.096497	-1.23497
NUP107	0.529412	34	18	0	nucleoporin 107kDa	Nucleus	transporter					0.525837	0.0146309	-0.511206
KIAA0020	0.62963	27	19	2	pumilio RNA binding family member 3	Nucleus	other					0.574389	-0.877584	-1.45197
SPG21	0.566667	30	19	2	spastic paraplegia 21 (autosomal recessive, Mast syndrome)	Plasma Membrane	enzyme					0.882872	-0.195509	-1.07838
DLGAP4	0.566667	30	19	2	discs, large (Drosophila) homolog-associated protein 4	Plasma Membrane	other					0.536162	-0.514007	-1.05017
MBNL1	0.888889	9	8	0	muscleblind like splicing regulator 1	Nucleus	other					0.636201	-1.16271	-1.79891
CLCN7	0.75	20	16	1	chloride channel, voltage-sensitive 7	Plasma Membrane	ion channel					0.520886	-1.33809	-1.85897
BRD8	0.909091	11	10	0	bromodomain containing 8	Nucleus	transcription regulator					0.282791	-1.69498	-1.97777
PTPN12	0.909091	33	30	0	protein tyrosine phosphatase, non-receptor type 12	Cytoplasm	phosphatase					0.99647	-0.201094	-1.19756
HABP2	0.575758	33	21	2	hyaluronan binding protein 2	Extracellular Space	peptidase					0.328817	-0.372381	-0.701197
CLNS1A	0.736842	19	16	2	chloride channel, nucleotide-sensitive, 1A	Plasma Membrane	ion channel					0.583665	-1.03257	-1.61623
NOSIP	0.764706	17	14	1	nitric oxide synthase interacting protein	Cytoplasm	other					0.596721	-1.07433	-1.67105
MYO1F	0.625	32	21	1	myosin IF	Cytoplasm	other					0.797215	-0.250574	-1.04779
MYO1B	0.558824	34	20	1	myosin IB	Cytoplasm	other					0.451487	0.18301	-0.268477
BPI	0.708333	24	19	2	bactericidal/permeability-increasing protein	Plasma Membrane	transporter		DI-STEAROYL-3-SN-PHOSPHATIDYLCHOLINE			1.26665	0.0461965	-1.22046
HN1	0.606061	33	23	3	hematological and neurological expressed 1	Nucleus	other					0.584252	0.806744	0.222492
ASAP1	0.8	30	24	0	ArfGAP with SH3 domain, ankyrin repeat and PH domain 1	Plasma Membrane	other					0.673903	-0.829978	-1.50388
NMI	0.69697	33	24	1	N-myc and STAT interactor	Cytoplasm	transcription regulator					0.602326	0.43593	-0.166395
DDX47	0.714286	28	22	2	DEAD-box helicase 47	Nucleus	enzyme					0.755335	-0.5569	-1.31223
GCNT3	0.538462	26	18	4	glucosaminyl (N-acetyl) transferase 3, mucin type	Plasma Membrane	enzyme					0.421845	-0.724012	-1.14586
PPIL4	0.6	30	21	3	peptidylprolyl isomerase like 4	Nucleus	enzyme					0.416652	-0.588306	-1.00496
ALOX5	0.529412	34	19	1	arachidonate 5-lipoxygenase	Cytoplasm	enzyme	TA 270, benoxaprofen, diclofenac/omeprazole, diclofenac/misoprostol, diclofenac, diethylcarbamazine, meclofenamic acid, zileuton, sulfasalazine, balsalazide, mesalamine, masoprocol	ZILEUTON,MECLOFENAMIC ACID,BALSALAZIDE DISODIUM,SULFASALAZINE,MECLOFENAMATE SODIUM,OLSALAZINE SODIUM,LICOFELONE,BALSALAZIDE,MONTELUKAST,LONAPALENE,DIETHYLCARBAMAZINE,QUIFLAPON,LINETASTINE,ATRELEUTON,MASOPROCOL,VITAMIN E,MINOCYCLINE,DICLOFENAC			0.420867	0.123136	-0.297731
PIGS	0.545455	33	19	1	phosphatidylinositol glycan anchor biosynthesis class S	Cytoplasm	enzyme					0.502275	-0.25747	-0.759745
ANKLE2	0.875	24	21	0	ankyrin repeat and LEM domain containing 2	Nucleus	transcription regulator					0.557265	-1.30391	-1.86118
NKRF	0.888889	9	8	0	NFKB repressing factor	Nucleus	transcription regulator					0.327089	-1.67291	-2
DR1	0.59375	32	21	2	down-regulator of transcription 1	Nucleus	transcription regulator					0.258066	-0.371171	-0.629237
CHD3	0.909091	11	10	0	chromodomain helicase DNA binding protein 3	Nucleus	enzyme					0.294988	-1.67448	-1.96947
MPG	0.52381	21	13	2	N-methylpurine DNA glycosylase	Nucleus	enzyme					0.409837	-1.01277	-1.42261
PLSCR1	0.75	24	20	2	phospholipid scramblase 1	Plasma Membrane	enzyme					1.08397	-0.335588	-1.41956
MPO	0.757576	33	25	0	myeloperoxidase	Cytoplasm	enzyme		CEFDINIR,MELATONIN,NOMIFENSINE,L-CARNITINE			1.18842	1.49836	0.309942
FCER1G	0.703704	27	20	1	Fc fragment of IgE receptor Ig	Plasma Membrane	transmembrane receptor					1.81384	0.732984	-1.08085
ZFP36L2	0.8	20	17	1	ZFP36 ring finger protein-like 2	Nucleus	transcription regulator					0.563178	-1.26186	-1.82504
FHOD1	0.625	32	20	0	formin homology 2 domain containing 1	Cytoplasm	other					0.671551	-0.980078	-1.65163
ADH6	1	10	10	0	alcohol dehydrogenase 6 (class V)	Cytoplasm	enzyme					0.0625884	-1.48871	-1.55129
ADH4	1	8	8	0	alcohol dehydrogenase 4 (class II), pi polypeptide	Cytoplasm	enzyme					-0.0556434	-1.44656	-1.39092
KCNK1	1	12	12	0	potassium channel, two pore domain subfamily K, member 1	Plasma Membrane	ion channel					0.368488	-1.51351	-1.88199
SH3KBP1	0.617647	34	22	1	SH3-domain kinase binding protein 1	Cytoplasm	other					0.479952	0.222988	-0.256964
SCAF11	0.636364	33	23	2	SR-related CTD-associated factor 11	Nucleus	other					0.586653	-0.945824	-1.53248
EVI2B	0.533333	30	20	4	ecotropic viral integration site 2B	Plasma Membrane	other					0.462954	-0.385224	-0.848178
MFGE8	0.787879	33	28	2	milk fat globule-EGF factor 8 protein	Extracellular Space	other					1.29699	0.0105956	-1.2864
BCAT1	0.769231	13	11	1	branched chain amino-acid transaminase 1, cytosolic	Cytoplasm	enzyme					0.747261	-1.17451	-1.92177
AKAP8	0.533333	30	21	5	A-kinase anchoring protein 8	Nucleus	other					0.403857	-0.64688	-1.05074
RRP1B	0.571429	28	18	2	ribosomal RNA processing 1B	Nucleus	other					0.545994	-1.13007	-1.67606
MAU2	0.75	16	14	2	MAU2 sister chromatid cohesion factor	Nucleus	other					0.379479	-1.43919	-1.81867
DNAJC9	0.558824	34	19	0	DnaJ heat shock protein family (Hsp40) member C9	Nucleus	other					0.442696	0.617959	0.175263
DNAJC7	0.575758	33	19	0	DnaJ heat shock protein family (Hsp40) member C7	Cytoplasm	other					0.409231	0.0244471	-0.384784
RRP12	0.588235	34	21	1	ribosomal RNA processing 12 homolog	Nucleus	other					0.705709	-0.146067	-0.851776
CCDC97	0.8	10	9	1	coiled-coil domain containing 97	Other	other					0.353952	-1.54466	-1.89861
IPO11	0.72	25	20	2	importin 11	Nucleus	transporter					0.642736	-1.05617	-1.6989
UBFD1	0.956522	23	22	0	ubiquitin family domain containing 1	Other	other					0.784937	-0.782909	-1.56785
CDK12	0.846154	13	11	0	cyclin-dependent kinase 12	Nucleus	kinase					0.224102	-1.70357	-1.92768
IGFBP7	0.9375	32	31	1	insulin like growth factor binding protein 7	Extracellular Space	transporter					1.47382	0.00171229	-1.4721
TOMM34	0.75	28	23	2	translocase of outer mitochondrial membrane 34	Cytoplasm	other					0.994053	-0.0725959	-1.06665
HLA-DRB1	0.75	16	12	0	major histocompatibility complex, class II, DR beta 1	Plasma Membrane	transmembrane receptor		GLATIRAMER ACETATE			0.519716	-0.60968	-1.1294
WRAP73	0.75	8	6	0	WD repeat containing, antisense to TP73	Nucleus	other					0.0817583	-1.89654	-1.9783
FN1	0.705882	34	24	0	fibronectin 1	Extracellular Space	enzyme					0.568438	1.80419	1.23575
NCSTN	0.705882	34	24	0	nicastrin	Plasma Membrane	peptidase					0.674798	0.186455	-0.488343
C1orf50	1	8	8	0	chromosome 1 open reading frame 50	Other	other					0.175952	-1.72309	-1.89904
TAOK1	0.736842	19	15	1	TAO kinase 1	Cytoplasm	kinase					0.305065	-1.58064	-1.88571
LLGL1	0.625	16	11	1	lethal giant larvae homolog 1 (Drosophila)	Cytoplasm	other					0.125427	-1.64364	-1.76906
PTK7	0.588235	34	20	0	protein tyrosine kinase 7 (inactive)	Plasma Membrane	kinase					0.421948	-0.182583	-0.604531
USH1C	0.809524	21	18	1	Usher syndrome 1C	Plasma Membrane	other			Group enriched	colon,duodenum,gallbladder,kidney,rectum,small intestine,stomach	0.146527	-1.26442	-1.41094
DDX21	0.823529	34	28	0	DEAD-box helicase 21	Nucleus	enzyme					0.925588	0.405185	-0.520403
DDX20	0.823529	17	15	1	DEAD-box helicase 20	Nucleus	transcription regulator					0.492891	-1.42501	-1.91791
DDX27	0.818182	33	27	0	DEAD-box helicase 27	Nucleus	enzyme					0.871698	-0.297817	-1.16951
RNF113A	0.625	16	12	2	ring finger protein 113A	Extracellular Space	other					0.332421	-1.35835	-1.69077
FKBP10	0.941176	34	32	0	FK506 binding protein 10	Cytoplasm	enzyme					1.34552	0.761954	-0.583567
SMPDL3B	0.741935	31	24	1	sphingomyelin phosphodiesterase acid-like 3B	Extracellular Space	enzyme					0.456944	-0.298307	-0.75525
FBLIM1	0.823529	34	28	0	filamin binding LIM protein 1	Plasma Membrane	other					0.880256	0.347674	-0.532582
MAP1A	0.741935	31	23	0	microtubule associated protein 1A	Cytoplasm	other	estramustine				0.652212	-1.18832	-1.84054
PDCL3	0.6875	32	23	1	phosducin like 3	Cytoplasm	other					0.543964	0.183028	-0.360936
FRMD8	0.619048	21	16	3	FERM domain containing 8	Other	other					0.401405	-1.26231	-1.66371
KRT7	0.705882	34	27	3	keratin 7, type II	Cytoplasm	other					0.528003	0.773552	0.245548
FBLN2	0.636364	33	23	2	fibulin 2	Extracellular Space	other					0.749558	0.351615	-0.397942
PCNA	0.705882	34	24	0	proliferating cell nuclear antigen	Nucleus	enzyme					0.534587	1.2345	0.699911
C1R	0.794118	34	27	0	complement component 1, r subcomponent	Extracellular Space	peptidase	SERPING1	NAFAMOSTAT			0.530838	0.495673	-0.0351653
ATP9A	0.681818	22	17	2	ATPase, class II, type 9A	Cytoplasm	transporter					0.206858	-1.30404	-1.5109
INPP4B	0.695652	23	17	1	inositol polyphosphate-4-phosphatase type II B	Cytoplasm	phosphatase					0.306997	-1.31493	-1.62192
MICAL2	0.916667	12	11	0	microtubule associated monooxygenase, calponin and LIM domain containing 2	Cytoplasm	enzyme					0.416939	-1.56316	-1.9801
ADRBK1	0.606061	33	20	0	adrenergic, beta, receptor kinase 1	Cytoplasm	kinase					0.574502	-0.146619	-0.721121
PCOLCE	0.71875	32	26	3	procollagen C-endopeptidase enhancer	Extracellular Space	other					0.335997	-0.210939	-0.546936
MISP	0.970588	34	33	0	mitotic spindle positioning	Plasma Membrane	other					0.905635	0.125218	-0.780417
YTHDF2	0.55	20	14	3	YTH N(6)-methyladenosine RNA binding protein 2	Cytoplasm	other					0.637127	-0.896461	-1.53359
GPATCH8	0.75	28	21	0	G-patch domain containing 8	Other	other					0.456281	-1.35958	-1.81586
CPNE2	0.75	24	20	2	copine II	Cytoplasm	other					0.785259	-0.935504	-1.72076
PYCARD	0.676471	34	23	0	PYD and CARD domain containing	Cytoplasm	transcription regulator					0.389413	0.989323	0.59991
SNRPC	0.533333	30	21	5	small nuclear ribonucleoprotein polypeptide C	Nucleus	other					0.647271	0.0287351	-0.618535
CD180	0.722222	18	15	2	CD180 molecule	Plasma Membrane	other					0.448697	-1.31473	-1.76343
WDR36	0.580645	31	21	3	WD repeat domain 36	Extracellular Space	other					0.603726	-0.675633	-1.27936
EDIL3	0.916667	12	11	0	EGF-like repeats and discoidin I-like domains 3	Extracellular Space	other					0.276808	-1.71227	-1.98908
COL5A1	0.821429	28	25	2	collagen, type V, alpha 1	Extracellular Space	other					0.780641	-1.03695	-1.8176
CCDC50	0.548387	31	20	3	coiled-coil domain containing 50	Cytoplasm	other					0.474846	-0.616523	-1.09137
NUFIP2	0.857143	28	25	1	nuclear fragile X mental retardation protein interacting protein 2	Cytoplasm	other					0.826631	-0.74662	-1.57325
VPRBP	0.517241	29	16	1	Vpr (HIV-1) binding protein	Nucleus	other					0.422021	-1.21883	-1.64085
PELP1	0.529412	34	18	0	proline, glutamate and leucine rich protein 1	Nucleus	other					0.457301	-0.0493308	-0.506632
MBOAT2	0.923077	13	12	0	membrane bound O-acyltransferase domain containing 2	Cytoplasm	enzyme					0.445791	-1.42825	-1.87404
S100A9	0.823529	34	28	0	S100 calcium binding protein A9	Cytoplasm	other					1.07182	2.20248	1.13067
S100A8	0.794118	34	27	0	S100 calcium binding protein A8	Cytoplasm	other					1.02991	2.4317	1.40179
MORC3	0.566667	30	20	3	MORC family CW-type zinc finger 3	Nucleus	other					0.346463	-1.16896	-1.51542
ZNFX1	0.571429	21	12	0	zinc finger, NFX1-type containing 1	Nucleus	transcription regulator					0.4347	-1.45635	-1.89105
PPP1R13L	1	13	13	0	protein phosphatase 1 regulatory subunit 13 like	Nucleus	transcription regulator					0.475476	-1.459	-1.93448
TMC5	0.857143	14	12	0	transmembrane channel like 5	Cytoplasm	other			Enhanced	small intestine, stomach	0.433951	-1.55082	-1.98478
URB2	0.75	12	9	0	URB2 ribosome biogenesis 2 homolog (S. cerevisiae)	Nucleus	other					0.36018	-1.60079	-1.96097
URB1	0.684211	19	13	0	URB1 ribosome biogenesis 1 homolog (S. cerevisiae)	Nucleus	other					0.403654	-1.56991	-1.97356
IFITM1	1	7	7	0	interferon induced transmembrane protein 1	Plasma Membrane	transmembrane receptor					0.691448	-1.23624	-1.92769
TRIP6	0.8125	32	26	0	thyroid hormone receptor interactor 6	Extracellular Space	cytokine					0.767145	0.0101113	-0.757033
MTHFD2	1	15	15	0	methylenetetrahydrofolate dehydrogenase (NADP+ dependent) 2, methenyltetrahydrofolate cyclohydrolase	Cytoplasm	enzyme					0.720214	-1.18409	-1.90431
NUDCD3	0.515152	33	18	1	NudC domain containing 3	Other	other					0.339129	-0.162726	-0.501855
NUDCD1	0.515152	33	18	1	NudC domain containing 1	Nucleus	other					0.666	-0.0460049	-0.712005
SAMD4B	0.8125	16	13	0	sterile alpha motif domain containing 4B	Cytoplasm	other					0.321865	-1.57949	-1.90136
HN1L	1	14	14	0	hematological and neurological expressed 1-like	Cytoplasm	other					0.754222	-0.992453	-1.74668
CPN1	0.590909	22	17	4	carboxypeptidase N subunit 1	Extracellular Space	peptidase					0.213334	-1.23044	-1.44377
ECE1	0.592593	27	20	4	endothelin converting enzyme 1	Plasma Membrane	peptidase					0.55999	-0.867636	-1.42763
AURKB	1	10	10	0	aurora kinase B	Nucleus	kinase					0.307147	-1.69285	-2
TXLNG	0.833333	18	15	0	taxilin gamma	Nucleus	other					0.717014	-1.19397	-1.91099
TXLNA	0.515152	33	17	0	taxilin alpha	Extracellular Space	cytokine					0.579479	0.213538	-0.36594
ABI3	0.535714	28	17	2	ABI family member 3	Plasma Membrane	other					0.455838	-0.793293	-1.24913
TIMP1	0.882353	34	30	0	TIMP metallopeptidase inhibitor 1	Extracellular Space	cytokine		PACLITAXEL			1.25039	0.707771	-0.542619
ATP6AP1	0.7	30	22	1	ATPase, H+ transporting, lysosomal accessory protein 1	Cytoplasm	transporter					0.755805	-0.288899	-1.0447
ATP6AP2	0.88	25	23	1	ATPase, H+ transporting, lysosomal accessory protein 2	Cytoplasm	transporter					0.909158	-0.837971	-1.74713
ACOT7	0.823529	34	28	0	acyl-CoA thioesterase 7	Cytoplasm	enzyme					0.891637	0.734183	-0.157453
RBBP6	0.8	10	8	0	retinoblastoma binding protein 6	Nucleus	enzyme					0.186545	-1.69599	-1.88253
FAM208A	0.586207	29	19	2	family with sequence similarity 208 member A	Other	other					0.334694	-1.37101	-1.7057
SKAP2	0.956522	23	22	0	src kinase associated phosphoprotein 2	Cytoplasm	other					1.06403	-0.725614	-1.78964
C12orf5	0.5625	32	19	1	TP53 induced glycolysis regulatory phosphatase	Cytoplasm	enzyme					0.567962	0.0846942	-0.483268
XRCC4	0.586207	29	20	3	X-ray repair complementing defective repair in Chinese hamster cells 4	Nucleus	other					0.724928	-0.54227	-1.2672
TFRC	0.676471	34	23	0	transferrin receptor	Plasma Membrane	transporter					0.722356	0.908321	0.185965
RSL1D1	0.545455	33	19	1	ribosomal L1 domain containing 1	Nucleus	other					0.399837	0.119822	-0.280015
CD276	1	10	10	0	CD276 molecule	Plasma Membrane	other					0.453083	-1.49824	-1.95132
JMJD6	0.736842	19	16	2	jumonji domain containing 6	Plasma Membrane	transmembrane receptor					0.441532	-1.26211	-1.70364
ACACA	0.53125	32	19	2	acetyl-CoA carboxylase alpha	Cytoplasm	enzyme					0.385953	-0.661416	-1.04737
CHORDC1	0.65625	32	21	0	cysteine and histidine rich domain containing 1	Other	other					0.571348	0.474154	-0.0971935
ENG	0.84375	32	28	1	endoglin	Plasma Membrane	transmembrane receptor					1.49661	-0.0552994	-1.55191
GTPBP4	0.8125	32	26	0	GTP binding protein 4	Nucleus	enzyme					1.02237	-0.428778	-1.45115
NFATC2IP	0.85	20	18	1	nuclear factor of activated T-cells, cytoplasmic, calcineurin-dependent 2 interacting protein	Nucleus	other					0.481948	-1.07503	-1.55698
SERPINB9	0.588235	34	20	0	serpin peptidase inhibitor, clade B (ovalbumin), member 9	Cytoplasm	other					0.422865	1.06703	0.644162
SERPINB8	0.769231	13	11	1	serpin peptidase inhibitor, clade B (ovalbumin), member 8	Cytoplasm	other					0.436539	-1.44276	-1.8793
SERPINB5	1	31	31	0	serpin peptidase inhibitor, clade B (ovalbumin), member 5	Extracellular Space	other		S,S-(2-HYDROXYETHYL)THIOCYSTEINE			1.2821	0.781734	-0.500369
DDX41	0.551724	29	20	4	DEAD-box helicase 41	Nucleus	enzyme					0.465055	-0.968327	-1.43338
CCDC86	0.9	10	9	0	coiled-coil domain containing 86	Nucleus	other					0.538606	-1.4161	-1.95471
UBAP2	0.833333	12	11	1	ubiquitin associated protein 2	Cytoplasm	other					0.37188	-1.46676	-1.83864
UBAP1	0.526316	19	13	3	ubiquitin associated protein 1	Cytoplasm	other					0.207527	-1.52473	-1.73226
SGTB	0.785714	14	12	1	small glutamine-rich tetratricopeptide repeat (TPR)-containing, beta	Other	other					0.538387	-1.40674	-1.94512
PEX5	0.791667	24	19	0	peroxisomal biogenesis factor 5	Cytoplasm	transmembrane receptor					0.627199	-1.10626	-1.73346
REG4	1	18	18	0	regenerating family member 4	Extracellular Space	other					0.435009	-0.588747	-1.02376
NRD1	0.735294	34	25	0	nardilysin convertase	Cytoplasm	peptidase					0.623987	-0.0340895	-0.658077
GDA	0.625	24	18	3	guanine deaminase	Cytoplasm	enzyme					0.182115	-0.508276	-0.690391
SSSCA1	0.6	20	13	1	Sjogren syndrome/scleroderma autoantigen 1	Other	other					0.400979	-0.957588	-1.35857
PTPRJ	0.866667	30	27	1	protein tyrosine phosphatase, receptor type J	Plasma Membrane	phosphatase					1.26221	-0.528798	-1.79101
UBXN7	0.5625	32	19	1	UBX domain protein 7	Nucleus	other					0.289844	-0.285944	-0.575788
IFIT5	0.53125	32	20	3	interferon induced protein with tetratricopeptide repeats 5	Plasma Membrane	other					0.3058	-0.560647	-0.866447
IFIT3	0.59375	32	20	1	interferon induced protein with tetratricopeptide repeats 3	Cytoplasm	other					0.741176	-0.056598	-0.797774
IFIT2	0.84	25	22	1	interferon induced protein with tetratricopeptide repeats 2	Cytoplasm	other					0.690604	-0.877591	-1.5682
IFIT1	0.772727	22	19	2	interferon induced protein with tetratricopeptide repeats 1	Cytoplasm	other					0.7373	-0.928458	-1.66576
DDX39A	0.558824	34	19	0	DEAD-box helicase 39A	Nucleus	enzyme					0.447323	1.20064	0.75332
KRT17	0.827586	29	26	2	keratin 17, type I	Cytoplasm	other					1.53883	-0.0804677	-1.61929
WDR33	0.615385	26	18	2	WD repeat domain 33	Nucleus	other					0.408381	-0.86167	-1.27005
PAG1	0.6875	16	13	2	phosphoprotein membrane anchor with glycosphingolipid microdomains 1	Plasma Membrane	other					0.484137	-1.23484	-1.71898
MEPCE	0.714286	14	12	2	methylphosphate capping enzyme	Other	enzyme					0.482014	-1.42586	-1.90787
CPSF2	0.558824	34	20	1	cleavage and polyadenylation specific factor 2	Nucleus	other					0.36445	-0.121484	-0.485934
MAD1L1	0.65625	32	22	1	MAD1 mitotic arrest deficient-like 1 (yeast)	Nucleus	other					0.493356	-0.879059	-1.37241
APOBR	0.909091	33	30	0	apolipoprotein B receptor	Plasma Membrane	transmembrane receptor					1.04718	0.3023	-0.744883
SIPA1L3	0.666667	12	9	1	signal-induced proliferation-associated 1 like 3	Extracellular Space	other					0.127817	-1.75434	-1.88216
LTBP3	0.95	20	19	0	latent transforming growth factor beta binding protein 3	Extracellular Space	other					0.59159	-1.39819	-1.98978
LTBP1	0.882353	34	30	0	latent transforming growth factor beta binding protein 1	Extracellular Space	other					0.66091	0.281236	-0.379675
PLA2G4A	0.535714	28	18	3	phospholipase A2 group IVA	Cytoplasm	enzyme					0.371059	-0.732394	-1.10345
SLC35F6	0.533333	30	18	2	solute carrier family 35 member F6	Cytoplasm	other					0.644323	-0.17382	-0.818142
MBD3	0.684211	19	15	2	methyl-CpG binding domain protein 3	Nucleus	other					0.519344	-1.17142	-1.69077
COIL	0.6	15	11	2	coilin	Nucleus	enzyme					0.358558	-1.37493	-1.73348
KIAA1429	0.53125	32	17	0	KIAA1429	Nucleus	other					0.378486	-0.94357	-1.32206
LMCD1	0.558824	34	20	1	LIM and cysteine-rich domains 1	Cytoplasm	transcription regulator					0.326851	0.785952	0.459101
LTBP2	0.970588	34	33	0	latent transforming growth factor beta binding protein 2	Extracellular Space	other					1.32131	0.236915	-1.08439
CLDN3	1	13	13	0	claudin 3	Plasma Membrane	transmembrane receptor					1.08114	-0.664634	-1.74577
CLDN7	1	17	17	0	claudin 7	Plasma Membrane	other					0.891737	-0.782205	-1.67394
IRF5	0.866667	15	13	0	interferon regulatory factor 5	Nucleus	transcription regulator					0.249436	-1.55344	-1.80288
IRF8	0.777778	9	8	1	interferon regulatory factor 8	Nucleus	transcription regulator					0.13939	-1.79114	-1.93053
TRIM65	0.555556	18	13	3	tripartite motif containing 65	Other	other					0.212876	-1.56686	-1.77974
LRRC8A	0.714286	14	10	0	leucine-rich repeat containing 8 family member A	Extracellular Space	other					0.400217	-1.52077	-1.92099
HIP1	0.636364	33	22	1	huntingtin interacting protein 1	Cytoplasm	other					0.765983	-0.379181	-1.14516
FAM192A	0.615385	26	19	3	family with sequence similarity 192 member A	Nucleus	other					0.483773	-0.728764	-1.21254
ARAP1	0.735294	34	25	0	ArfGAP with RhoGAP domain, ankyrin repeat and PH domain 1	Cytoplasm	other					0.685783	-0.232829	-0.918613
BID	0.529412	34	18	0	BH3 interacting domain death agonist	Cytoplasm	other					0.403949	0.744991	0.341041
MBD2	0.62069	29	21	3	methyl-CpG binding domain protein 2	Nucleus	transcription regulator					0.494243	-0.626064	-1.12031
CYBB	0.588235	34	20	0	cytochrome b-245, beta polypeptide	Cytoplasm	enzyme		DEXTROMETHORPHAN			0.610914	0.954994	0.34408
CYBA	0.705882	17	12	0	cytochrome b-245, alpha polypeptide	Cytoplasm	enzyme					0.956518	-0.0939848	-1.0505
HSF1	0.8	20	17	1	heat shock transcription factor 1	Nucleus	transcription regulator					0.640307	-1.06407	-1.70437
CRLF3	0.617647	34	22	1	cytokine receptor-like factor 3	Cytoplasm	transcription regulator					0.464823	-0.111677	-0.5765
VIL1	1	34	34	0	villin 1	Cytoplasm	other					1.36315	1.12495	-0.238198
GUSB	0.709677	31	23	1	glucuronidase, beta	Cytoplasm	enzyme					0.622369	-0.491806	-1.11417
CPB2	0.703704	27	20	1	carboxypeptidase B2	Extracellular Space	peptidase					0.501812	-0.383254	-0.885065
KPNA2	0.935484	31	30	1	karyopherin alpha 2 (RAG cohort 1, importin alpha 1)	Nucleus	transporter					1.51709	-0.0311257	-1.54821
QPCT	0.818182	11	10	1	glutaminyl-peptide cyclotransferase	Cytoplasm	enzyme					0.322866	-1.59172	-1.91459
B4GALT5	1	7	7	0	UDP-Gal:betaGlcNAc beta 1,4- galactosyltransferase, polypeptide 5	Cytoplasm	enzyme					0.390708	-1.54425	-1.93495
MMP7	1	8	8	0	matrix metallopeptidase 7	Extracellular Space	peptidase					0.370493	-1.62951	-2
DOHH	0.791667	24	20	1	deoxyhypusine hydroxylase/monooxygenase	Cytoplasm	enzyme					0.726745	-1.02763	-1.75437
EHMT1	0.666667	18	12	0	euchromatic histone-lysine N-methyltransferase 1	Nucleus	transcription regulator					0.331176	-1.54715	-1.87833
EHMT2	0.72	25	19	1	euchromatic histone-lysine N-methyltransferase 2	Nucleus	transcription regulator					0.417504	-1.34348	-1.76099
WDR12	0.818182	33	28	1	WD repeat domain 12	Cytoplasm	other					0.850685	-0.0154858	-0.866171
UTP14A	0.8	25	22	2	UTP14A small subunit processome component	Nucleus	other					0.636996	-0.986544	-1.62354
C5orf22	0.631579	19	14	2	chromosome 5 open reading frame 22	Other	other					0.387245	-1.43442	-1.82167
PLOD3	0.878788	33	29	0	procollagen-lysine, 2-oxoglutarate 5-dioxygenase 3	Cytoplasm	enzyme		SUCCINIC ACID			0.992508	0.499952	-0.492557
LIG1	0.961538	26	25	0	ligase I, DNA, ATP-dependent	Nucleus	enzyme					1.06655	-0.741304	-1.80785
STAMBPL1	0.727273	11	9	1	STAM binding protein like 1	Other	other					0.223631	-1.74002	-1.96365
ATP13A3	0.777778	9	7	0	ATPase type 13A3	Extracellular Space	transporter					0.224085	-1.77533	-1.99942
DCP1A	0.870968	31	27	0	decapping mRNA 1A	Nucleus	other					0.649614	-0.585854	-1.23547
TAF5	0.545455	22	14	2	TATA-box binding protein associated factor 5	Nucleus	transcription regulator					0.27894	-1.37236	-1.6513
TAF4	0.9	10	9	0	TATA-box binding protein associated factor 4	Nucleus	transcription regulator					0.198131	-1.7541	-1.95223
HMOX1	0.84375	32	28	1	heme oxygenase 1	Cytoplasm	enzyme		SUNITINIB,SORAFENIB,STANATE (TN),DB04803,114-25-0,12-PHENYLHEME,FORMIC ACID			0.941322	0.41532	-0.526002
TAF9	1	6	6	0	TATA-box binding protein associated factor 9	Nucleus	transcription regulator					0.306577	-1.69342	-2
AIF1	0.535714	28	19	4	allograft inflammatory factor 1	Nucleus	other					0.914831	0.271541	-0.64329
AGPS	0.676471	34	23	0	alkylglycerone phosphate synthase	Cytoplasm	enzyme					0.510596	0.395122	-0.115474
AKAP8L	0.518519	27	18	4	A-kinase anchoring protein 8 like	Nucleus	other					0.332734	-0.955033	-1.28777
MINA	0.705882	17	14	2	MYC induced nuclear antigen	Nucleus	other					0.425059	-1.42356	-1.84862
MTA1	0.75	20	16	1	metastasis associated 1	Nucleus	transcription regulator					0.386614	-1.19022	-1.57684
MTA2	0.588235	34	20	0	metastasis associated 1 family member 2	Nucleus	transcription regulator					0.489698	0.204051	-0.285647
LRP10	0.769231	13	11	1	LDL receptor related protein 10	Plasma Membrane	transmembrane receptor					0.325907	-1.48549	-1.81139
GPC1	0.727273	22	18	2	glypican 1	Plasma Membrane	transmembrane receptor					0.556639	-1.13429	-1.69093
HEPH	0.923077	13	12	0	hephaestin	Plasma Membrane	transporter					0.145054	-1.50466	-1.64972
ELANE	0.65625	32	23	2	elastase, neutrophil expressed	Extracellular Space	peptidase	2-O,3-O-desulfated heparin, SERPINA1	ALVELESTAT,SIVELESTAT,ERDOSTEINE,ELAFIN,DERMOLASTIN,MDL 101,146			1.39955	1.61359	0.214047
SSFA2	0.666667	27	19	1	sperm specific antigen 2	Plasma Membrane	other					0.488805	-1.09241	-1.58121
AGA	0.575758	33	23	4	aspartylglucosaminidase	Cytoplasm	enzyme					0.396545	-0.283817	-0.680362
PDCD11	0.636364	33	23	2	programmed cell death 11	Nucleus	other					0.565869	-0.808197	-1.37407
TMEM59	1	6	6	0	transmembrane protein 59	Plasma Membrane	peptidase					0.334602	-1.6654	-2
DIMT1	0.588235	17	12	2	DIM1 dimethyladenosine transferase 1 homolog	Cytoplasm	enzyme					0.416037	-1.36667	-1.78271
PARP14	0.764706	34	26	0	poly(ADP-ribose) polymerase family member 14	Cytoplasm	other					0.64517	-0.0967063	-0.741877
AGPAT6	0.647059	17	12	1	glycerol-3-phosphate acyltransferase 4	Cytoplasm	enzyme					0.59299	-1.16631	-1.7593
WAPAL	0.645161	31	21	1	WAPL cohesin release factor	Nucleus	other					0.555901	-0.884164	-1.44007
ANAPC5	0.666667	27	20	2	anaphase promoting complex subunit 5	Nucleus	other					0.515749	-0.936861	-1.45261
UTP20	0.6	25	15	0	UTP20 small subunit processome component	Nucleus	other					0.594403	-1.31586	-1.91026
RTFDC1	0.7	20	15	1	replication termination factor 2 domain containing 1	Other	other					0.37928	-1.17361	-1.55289
RAB11FIP1	0.870968	31	28	1	RAB11 family interacting protein 1 (class I)	Cytoplasm	other					1.18238	-0.641307	-1.82369
RAB11FIP5	0.692308	13	10	1	RAB11 family interacting protein 5 (class I)	Cytoplasm	other					0.198366	-1.7166	-1.91497
LRRC25	1	8	8	0	leucine rich repeat containing 25	Other	other					0.29809	-1.61202	-1.91011
HMGB3	0.655172	29	23	4	high mobility group box 3	Nucleus	other					1.48443	0.277735	-1.2067
SPNS1	0.827586	29	25	1	spinster homolog 1 (Drosophila)	Cytoplasm	transporter					1.02715	-0.244916	-1.27206
KIF4A	1	9	9	0	kinesin family member 4A	Nucleus	other					0.329696	-1.6703	-2
MNDA	0.757576	33	26	1	myeloid cell nuclear differentiation antigen	Nucleus	other					0.842651	0.693521	-0.149131
FPGS	0.75	12	9	0	folylpolyglutamate synthase	Cytoplasm	enzyme	pralatrexate				0.384733	-1.59226	-1.97699
WDR75	0.68	25	20	3	WD repeat domain 75	Nucleus	other					0.751291	-0.974003	-1.72529
WDR74	0.857143	21	19	1	WD repeat domain 74	Nucleus	other					0.643316	-1.31274	-1.95605
CD177	1	18	18	0	CD177 molecule	Cytoplasm	other					1.04078	-0.889525	-1.93031
KIF11	0.8	15	12	0	kinesin family member 11	Nucleus	other					0.447234	-1.5507	-1.99793
DMBT1	0.903226	31	29	1	deleted in malignant brain tumors 1	Plasma Membrane	transmembrane receptor					1.12804	0.404276	-0.723768
ARGLU1	0.772727	22	17	0	arginine and glutamate rich 1	Other	other					0.629815	-0.469763	-1.09958
GAS7	0.846154	13	11	0	growth arrest specific 7	Cytoplasm	transcription regulator					0.37833	-1.51944	-1.89777
PDGFRB	0.935484	31	29	0	platelet derived growth factor receptor beta	Plasma Membrane	kinase					1.15311	-0.502749	-1.65586
AIDA	0.857143	28	26	2	axin interactor, dorsalization associated	Cytoplasm	other					0.669484	-0.588736	-1.25822
SMNDC1	0.571429	21	15	3	survival motor neuron domain containing 1	Nucleus	other					0.60897	-0.81143	-1.4204
GPSM3	0.666667	12	9	1	G-protein signaling modulator 3	Cytoplasm	other					0.414205	-1.20706	-1.62127
SH3PXD2B	0.875	24	22	1	SH3 and PX domains 2B	Cytoplasm	other					0.923568	-0.807549	-1.73112
SMARCA5	0.588235	34	20	0	SWI/SNF related, matrix associated, actin dependent regulator of chromatin, subfamily a, member 5	Nucleus	transcription regulator		4-DEOXY-ALPHA-D-GLUCOSE,BETA-D-GLUCOSE			0.555999	0.242141	-0.313858
FYB	0.521739	23	14	2	FYN binding protein	Nucleus	other					0.40555	-1.00363	-1.40918
PAF1	0.533333	30	18	2	PAF1 homolog, Paf1/RNA polymerase II complex component	Nucleus	other					0.258793	-0.652656	-0.911448
FCGR2A	1	8	8	0	Fc fragment of IgG receptor IIa	Plasma Membrane	transmembrane receptor					0.566381	-1.43362	-2
NLE1	0.892857	28	25	0	notchless homolog 1 (Drosophila)	Nucleus	enzyme					0.960218	-0.635667	-1.59589
CYTH1	0.590909	22	17	4	cytohesin 1	Cytoplasm	other					0.674762	-0.986009	-1.66077
DPH1	0.684211	19	14	1	diphthamide biosynthesis 1	Cytoplasm	other					0.372011	-1.41256	-1.78457
MST1	0.5625	16	12	3	macrophage stimulating 1	Extracellular Space	growth factor					0.165629	-1.52152	-1.68715
DCK	0.677419	31	23	2	deoxycytidine kinase	Nucleus	kinase		FLUDARABINE,2'-DEOXYCYTIDINE			0.67274	-0.0472803	-0.72002
NDC1	0.666667	21	17	3	NDC1 transmembrane nucleoporin	Nucleus	other					0.818606	-1.06598	-1.88459
EIF4ENIF1	0.8	10	8	0	eukaryotic translation initiation factor 4E nuclear import factor 1	Cytoplasm	translation regulator					0.123618	-1.78692	-1.91054
TRIM24	0.761905	21	16	0	tripartite motif containing 24	Nucleus	transcription regulator					0.451146	-1.46954	-1.92068
GNPAT	0.764706	34	27	1	glyceronephosphate O-acyltransferase	Cytoplasm	enzyme					0.729382	-0.453564	-1.18295
ANXA13	1	22	22	0	annexin A13	Plasma Membrane	other					0.840715	-0.464604	-1.30532
HSPA4L	0.516129	31	21	5	heat shock protein family A (Hsp70) member 4 like	Cytoplasm	other					0.253112	-0.878152	-1.13126
RPUSD2	1	9	9	0	RNA pseudouridylate synthase domain containing 2	Other	enzyme					0.312809	-1.66255	-1.97536
BAG4	0.923077	13	12	0	BCL2 associated athanogene 4	Cytoplasm	other					0.451796	-1.37298	-1.82478
RILPL1	0.9	10	9	0	Rab interacting lysosomal protein-like 1	Cytoplasm	other					0.267315	-1.68909	-1.95641
IDO1	0.875	16	14	0	indoleamine 2,3-dioxygenase 1	Cytoplasm	enzyme	1-methyl-D-tryptophan, INCB024360, NLG919				0.976258	-0.889729	-1.86599
ECM1	0.69697	33	24	1	extracellular matrix protein 1	Extracellular Space	transporter					0.678162	-0.0359239	-0.714086
CALCOCO2	0.769231	26	20	0	calcium binding and coiled-coil domain 2	Nucleus	other					0.767483	-0.73896	-1.50644
TDRD7	0.736842	19	15	1	tudor domain containing 7	Cytoplasm	other					0.293521	-1.51953	-1.81305
DDX24	0.538462	26	18	4	DEAD-box helicase 24	Nucleus	enzyme					0.47114	-1.17225	-1.64339
FAT1	0.777778	18	14	0	FAT atypical cadherin 1	Plasma Membrane	other					0.289486	-1.66206	-1.95155
SSU72	0.833333	24	21	1	SSU72 homolog, RNA polymerase II CTD phosphatase	Other	phosphatase					0.663869	-1.05871	-1.72258
POLR2E	0.617647	34	21	0	polymerase (RNA) II (DNA directed) polypeptide E, 25kDa	Nucleus	enzyme					0.552866	0.57665	0.023784
PRODH	1	9	9	0	proline dehydrogenase (oxidase) 1	Cytoplasm	enzyme					0.318079	-1.65342	-1.9715
HIST1H1E	0.533333	15	11	3	histone cluster 1, H1e	Nucleus	other					0.709388	-0.703631	-1.41302
TACC3	1	11	11	0	transforming, acidic coiled-coil containing protein 3	Nucleus	other					0.414527	-1.53529	-1.94981
MKI67	0.863636	22	19	0	marker of proliferation Ki-67	Nucleus	other					0.816003	-1.15053	-1.96653
NTMT1	0.545455	33	18	0	N-terminal Xaa-Pro-Lys N-methyltransferase 1	Nucleus	enzyme					0.516503	0.105921	-0.410582
WASH1	0.655172	29	20	1	WAS protein family homolog 1	Cytoplasm	other					0.388815	-0.725137	-1.11395
TARBP1	0.6875	16	11	0	TAR (HIV-1) RNA binding protein 1	Nucleus	transcription regulator					0.190059	-1.73891	-1.92897
SMARCC1	0.625	32	21	1	SWI/SNF related, matrix associated, actin dependent regulator of chromatin, subfamily c, member 1	Nucleus	transcription regulator					0.672745	-0.49864	-1.17139
PSPC1	0.529412	34	18	0	paraspeckle component 1	Nucleus	other					0.273642	0.71641	0.442768
SLC38A2	0.764706	17	14	1	solute carrier family 38 member 2	Plasma Membrane	transporter					0.472511	-1.4372	-1.90971
UBE4B	0.636364	33	22	1	ubiquitination factor E4B	Cytoplasm	enzyme					0.456383	-0.84491	-1.30129
TBC1D2B	0.78125	32	26	1	TBC1 domain family member 2B	Other	other					0.701785	-0.833455	-1.53524
ACP5	0.75	16	14	2	acid phosphatase 5, tartrate resistant	Cytoplasm	phosphatase					0.609369	-1.23559	-1.84496
GLA	0.727273	33	25	1	galactosidase alpha	Cytoplasm	enzyme		MIGALASTAT			0.78729	0.175699	-0.611591
GLS	0.575758	33	21	2	glutaminase	Cytoplasm	enzyme		L-GLUTAMIC ACID			0.39175	0.358915	-0.0328343
PLEKHS1	1	8	8	0	pleckstrin homology domain containing S1	Other	other					0.368191	-1.5958	-1.96399
NCOA5	0.724138	29	23	2	nuclear receptor coactivator 5	Nucleus	other					0.549917	-0.545015	-1.09493
RIF1	0.733333	15	11	0	replication timing regulatory factor 1	Nucleus	other					0.492532	-1.48709	-1.97962
SLC27A2	0.92	25	23	0	solute carrier family 27 (fatty acid transporter), member 2	Cytoplasm	transporter					0.649279	-0.751171	-1.40045
MME	0.866667	15	13	0	membrane metallo-endopeptidase	Plasma Membrane	peptidase					0.271176	-1.34354	-1.61471
NDNL2	0.857143	14	13	1	NSE3 homolog, SMC5-SMC6 complex component	Nucleus	other					0.383704	-1.48314	-1.86685
LACTB2	0.529412	34	19	1	lactamase beta 2	Cytoplasm	other					0.371783	0.749172	0.37739
ITLN1	0.882353	17	16	1	intelectin 1 (galactofuranose binding)	Plasma Membrane	other					0.252019	-0.72353	-0.975549
KDM1A	0.558824	34	19	0	lysine (K)-specific demethylase 1A	Nucleus	enzyme					0.437328	-0.0602362	-0.497564
DNTTIP2	0.923077	26	24	0	deoxynucleotidyltransferase, terminal, interacting protein 2	Nucleus	other					0.515004	-1.16939	-1.68439
FCHSD1	0.769231	13	10	0	FCH and double SH3 domains 1	Other	other					0.0674372	-1.79257	-1.86001
EXOSC9	0.517241	29	17	2	exosome component 9	Nucleus	enzyme					0.772798	-0.334797	-1.10759
EXOSC7	0.5625	32	18	0	exosome component 7	Nucleus	enzyme					0.581229	0.0634994	-0.517729
NID2	0.558824	34	19	0	nidogen 2	Extracellular Space	other					0.382763	1.05445	0.671691
TACSTD2	0.956522	23	22	0	tumor-associated calcium signal transducer 2	Plasma Membrane	other					0.83978	-0.610192	-1.44997
KIN	1	8	8	0	Kin17 DNA and RNA binding protein	Nucleus	other					0.259421	-1.72884	-1.98826
NOC2L	0.714286	28	21	1	NOC2-like nucleolar associated transcriptional repressor	Nucleus	transcription regulator					0.776782	-0.701361	-1.47814
IFI16	0.529412	34	18	0	interferon, gamma-inducible protein 16	Nucleus	transcription regulator					0.317456	0.626954	0.309498
FANCI	0.833333	12	10	0	Fanconi anemia complementation group I	Nucleus	other					0.497756	-1.50224	-2
CDK1	0.965517	29	28	0	cyclin-dependent kinase 1	Nucleus	kinase		FLAVOPIRIDOL,DINACICLIB,AMINOPURVALANOL A,RGB-286638,CDK4 INHIBITOR,CDK1/2 INHIBITOR III,AURORA KINASE/CDK INHIBITOR,BOHEMINE,ALSTERPAULLONE,CDK1/5 INHIBITOR,ALOISINE A,SU9516,RONICICLIB,CDK1 INHIBITOR,INDIRUBIN-3'-MONOXIME,HYMENIALDISINE,OLOMOUCINE,AT7519			1.75244	0.550245	-1.20219
CDK2	0.809524	21	18	1	cyclin-dependent kinase 2	Nucleus	kinase	roscovitine, BMS-387032, CaM kinase II inhibitor, dinaciclib, milciclib, SB-1317, roniciclib, alvocidib				1.12167	-0.634355	-1.75603
CDK4	0.565217	23	18	5	cyclin-dependent kinase 4	Nucleus	kinase					0.735527	-1.01388	-1.74941
TYMP	0.647059	34	22	0	thymidine phosphorylase	Extracellular Space	growth factor					0.515929	1.65387	1.13794
LAMC2	0.65625	32	24	3	laminin subunit gamma 2	Extracellular Space	other					0.492254	-0.56819	-1.06044
CWC27	0.809524	21	19	2	CWC27 spliceosome-associated protein homolog	Nucleus	enzyme					0.616186	-1.14009	-1.75627
CCDC94	0.695652	23	19	3	coiled-coil domain containing 94	Other	other					0.546625	-1.09273	-1.63936
PPP1R8	0.606061	33	21	1	protein phosphatase 1 regulatory subunit 8	Nucleus	phosphatase					0.363011	0.393742	0.0307319
PRTN3	0.666667	33	23	1	proteinase 3	Extracellular Space	peptidase		ELAFIN			1.31317	1.21114	-0.102038
TRPV2	0.866667	15	14	1	transient receptor potential cation channel, subfamily V, member 2	Plasma Membrane	ion channel					0.495061	-1.42356	-1.91863
CTSB	0.764706	34	26	0	cathepsin B	Cytoplasm	peptidase		N-{[(2S,3S)-3-(ETHOXYCARBONYL)OXIRAN-2-YL]CARBONYL}-L-ISOLEUCINE,N-[1-HYDROXYCARBOXYETHYL-CARBONYL]LEUCYLAMINO-2-METHYL-BUTANE,DIPHENYLACETIC ACID,3-AMINO-4-OXYBENZYL-2-BUTANONE,N-{[(2S,3S)-3-(ETHOXYCARBONYL)OXIRAN-2-YL]CARBONYL}-L-ISOLEUCYL-L-ALANINE,2-AMINOETHANIMIDIC ACID,N-{[(2S,3S)-3-(ETHOXYCARBONYL)OXIRAN-2-YL]CARBONYL}-L-ISOLEUCYL-L-ISOLEUCINE			0.54597	1.66175	1.11578
CTSC	0.588235	34	20	0	cathepsin C	Cytoplasm	peptidase					0.427209	1.24075	0.813545
CTSZ	0.705882	34	24	0	cathepsin Z	Cytoplasm	peptidase					0.560279	1.16585	0.605573
CTSS	0.823529	34	28	0	cathepsin S	Cytoplasm	peptidase		N-[(1S)-2-{[(1R)-2-(BENZYLOXY)-1-CYANO-1-METHYLETHYL]AMINO}-1-(CYCLOHEXYLMETHYL)-2-OXOETHYL]MORPHOLINE-4-CARBOXAMIDE,N-[(1S)-1-{1-[(1R,3E)-1-ACETYLPENT-3-EN-1-YL]-1H-1,2,3-TRIAZOL-4-YL}-1,2-DIMETHYLPROPYL]BENZAMIDE,N-[1-(AMINOMETHYL)CYCLOPROPYL]-3-(BENZYLSULFONYL)-N~2~-[(1S)-2,2,2-TRIFLUORO-1-(4-HYDROXYPHENYL)ETHYL]-L-ALANINAMIDE,N-(1-CYANOCYCLOPROPYL)-3-({[(2S)-5-OXOPYRROLIDIN-2-YL]METHYL}SULFON…			0.591467	1.14667	0.555205
PWP2	0.636364	33	22	1	PWP2 periodic tryptophan protein homolog (yeast)	Nucleus	other					0.67303	-0.54045	-1.21348
UBE2I	0.558824	34	19	0	ubiquitin conjugating enzyme E2I	Nucleus	enzyme					0.311784	1.19968	0.887898
CPXM1	0.923077	13	12	0	carboxypeptidase X (M14 family), member 1	Extracellular Space	peptidase					0.579469	-1.40466	-1.98413
PNO1	0.652174	23	17	2	partner of NOB1 homolog	Nucleus	other					0.734977	-0.943175	-1.67815
BMP2K	0.6875	32	22	0	BMP2 inducible kinase	Nucleus	kinase					0.536493	-0.933696	-1.47019
MORF4L2	1	8	8	0	mortality factor 4 like 2	Nucleus	other					0.424811	-1.57519	-2
TBL1XR1	0.529412	34	19	1	transducin (beta)-like 1 X-linked receptor 1	Nucleus	transcription regulator					0.26648	0.34089	0.0744097
GNE	0.64	25	18	2	glucosamine (UDP-N-acetyl)-2-epimerase/N-acetylmannosamine kinase	Cytoplasm	kinase					0.548441	-0.968645	-1.51709
SDS	1	18	18	0	serine dehydratase	Cytoplasm	enzyme					0.771336	-1.22866	-2
AOC1	0.888889	27	25	1	amine oxidase, copper containing 1	Extracellular Space	enzyme					0.418529	-0.513823	-0.932352
NHLRC3	0.785714	14	12	1	NHL repeat containing 3	Cytoplasm	other					0.660745	-1.27076	-1.9315
LYN	0.558824	34	19	0	LYN proto-oncogene, Src family tyrosine kinase	Cytoplasm	kinase		BOSUTINIB,SU6656,MASITINIB,NINTEDANIB,PONATINIB			0.474553	0.562095	0.0875422
CWC15	0.761905	21	17	1	CWC15 spliceosome-associated protein	Nucleus	other					0.568161	-0.719634	-1.28779
TLR2	0.833333	12	10	0	toll-like receptor 2	Plasma Membrane	transmembrane receptor					0.454491	-1.54546	-1.99995
DDX5	0.588235	34	20	0	DEAD-box helicase 5	Nucleus	enzyme					0.43827	1.33945	0.901176
VAV2	0.606061	33	22	2	vav guanine nucleotide exchange factor 2	Cytoplasm	transcription regulator					0.397752	-0.623353	-1.02111
IPO8	0.612903	31	21	2	importin 8	Nucleus	transporter					0.476727	-0.667017	-1.14374
DTX3L	0.558824	34	19	0	deltex 3 like, E3 ubiquitin ligase	Cytoplasm	enzyme					0.427526	0.165715	-0.261811
SDCBP	0.645161	31	22	2	syndecan binding protein	Plasma Membrane	enzyme					1.00663	0.0525688	-0.954056
ICAM3	0.714286	21	16	1	intercellular adhesion molecule 3	Plasma Membrane	transmembrane receptor					0.742773	-0.567406	-1.31018
CRNKL1	0.645161	31	20	0	crooked neck pre-mRNA splicing factor 1	Nucleus	other					0.710386	-0.401339	-1.11172
PYGL	0.558824	34	19	0	phosphorylase, glycogen, liver	Cytoplasm	enzyme		PSN357,URIC ACID,PYRIDOXAL PHOSPHATE,DB03288,4-[3-(2-CHLORO-4,5-DIFLUORO-BENZOYL)UREIDO]-3-TRIFLUOROMETHOXYBENZOIC ACID,5-CHLORO-N-{4-[(1R)-1,2-DIHYDROXYETHYL]PHENYL}-1H-INDOLE-2-CARBOXAMIDE,CP-526423,BETA-D-GLUCOSE,1-N-ACETYL-BETA-D-GLUCOSAMINE,1-{2-[3-(2-CHLORO-4,5-DIFLUORO-BENZOYL)-UREIDO]-4-FLUORO-PHENYL}-PIPERIDINE-4-CARBOXYLIC ACID			0.468626	0.734459	0.265833
PLOD1	0.882353	34	30	0	procollagen-lysine, 2-oxoglutarate 5-dioxygenase 1	Cytoplasm	enzyme		SUCCINIC ACID			1.15457	0.278184	-0.876382
RFTN1	0.647059	34	22	0	raftlin, lipid raft linker 1	Plasma Membrane	other					0.62986	0.164204	-0.465656
ANLN	1	8	8	0	anillin actin binding protein	Cytoplasm	other					0.213422	-1.78658	-2
INPP1	0.533333	30	18	2	inositol polyphosphate-1-phosphatase	Cytoplasm	phosphatase					0.481123	0.0689094	-0.412213
RETN	0.875	16	14	0	resistin	Extracellular Space	other					0.953719	-0.840829	-1.79455
EBNA1BP2	0.727273	33	25	1	EBNA1 binding protein 2	Nucleus	other					0.858274	0.106296	-0.751978
ARHGEF17	0.526316	19	11	1	Rho guanine nucleotide exchange factor 17	Cytoplasm	other					0.26693	-1.61125	-1.87818
KLC1	0.606061	33	20	0	kinesin light chain 1	Cytoplasm	other					0.414616	0.38379	-0.030826
ANKS4B	0.888889	9	8	0	ankyrin repeat and sterile alpha motif domain containing 4B	Nucleus	transcription regulator					-0.0809242	-1.71944	-1.63852
MTHFD1L	0.774194	31	25	1	methylenetetrahydrofolate dehydrogenase (NADP+ dependent) 1-like	Cytoplasm	enzyme					1.00678	-0.462197	-1.46898
MYH10	0.676471	34	24	1	myosin, heavy chain 10, non-muscle	Cytoplasm	other					0.568309	0.722921	0.154612
MYH14	0.529412	34	18	0	myosin, heavy chain 14, non-muscle	Extracellular Space	other		DB07469,DB07470,DB07468			0.224181	1.40546	1.18128
PIK3AP1	0.928571	14	13	0	phosphoinositide-3-kinase adaptor protein 1	Cytoplasm	other					0.540469	-1.39848	-1.93895
SCAF8	0.571429	21	15	3	SR-related CTD-associated factor 8	Nucleus	other					0.342311	-1.46716	-1.80947
SI	0.866667	15	13	0	sucrase-isomaltase (alpha-glucosidase)	Cytoplasm	enzyme		ACARBOSE,SCOPOLAMINE			-0.0862739	-1.36776	-1.28149
RBM6	0.916667	12	11	0	RNA binding motif protein 6	Nucleus	other					0.295827	-1.59769	-1.89352
NDE1	0.722222	18	15	2	nudE neurodevelopment protein 1	Nucleus	other					0.456155	-1.4493	-1.90545
CAD	0.588235	34	20	0	carbamoyl-phosphate synthetase 2, aspartate transcarbamylase, and dihydroorotase	Cytoplasm	enzyme		L-ASPARTIC ACID			0.438583	0.38734	-0.0512432
NRP1	0.625	32	20	0	neuropilin 1	Plasma Membrane	transmembrane receptor					0.490151	-0.418776	-0.908927
ARSE	0.888889	9	8	0	arylsulfatase E (chondrodysplasia punctata 1)	Cytoplasm	enzyme					0.264715	-1.71745	-1.98217
ARSB	0.541667	24	18	5	arylsulfatase B	Cytoplasm	enzyme					0.533519	-1.15643	-1.68995
FUT3	1	11	11	0	fucosyltransferase 3 (Lewis blood group)	Cytoplasm	enzyme					0.0844538	-1.40304	-1.48749
DNMT1	0.666667	30	21	1	DNA (cytosine-5-)-methyltransferase 1	Nucleus	enzyme					0.918	-0.696884	-1.61488
FBLN1	0.676471	34	23	0	fibulin 1	Extracellular Space	other					0.471802	1.69187	1.22007
FBLN5	0.676471	34	24	1	fibulin 5	Extracellular Space	other					0.446147	1.09075	0.644599
OTC	0.722222	18	15	2	ornithine carbamoyltransferase	Cytoplasm	enzyme		SODIUM BENZOATE,VALPROIC ACID,L-CITRULLINE,L-ORNITHINE,N-(PHOSPHONOACETYL)-L-ORNITHINE			-0.0308396	-0.745919	-0.715079
CBFB	0.69697	33	23	0	core-binding factor, beta subunit	Nucleus	transcription regulator					0.915867	0.323686	-0.592181
GTF2F2	0.909091	22	20	0	general transcription factor IIF subunit 2	Nucleus	transcription regulator					0.650855	-0.972598	-1.62345
PROS1	0.545455	33	21	3	protein S (alpha)	Extracellular Space	other		MENADIONE,SODIUM TETRADECYL SULFATE			0.510863	0.214191	-0.296672
CNBP	0.53125	32	20	3	CCHC-type zinc finger, nucleic acid binding protein	Nucleus	transcription regulator					0.59186	-0.144443	-0.736303
C4BPA	0.529412	34	20	2	complement component 4 binding protein, alpha	Extracellular Space	other					0.407492	1.36435	0.956856
INTS10	0.615385	26	17	1	integrator complex subunit 10	Nucleus	other					0.59479	-1.05315	-1.64794
RANBP9	0.705882	17	14	2	RAN binding protein 9	Nucleus	other					0.700458	-1.18724	-1.8877
TGFB1	1	9	9	0	transforming growth factor beta 1	Extracellular Space	growth factor					0.4665	-1.5335	-2
MMP8	0.925926	27	25	0	matrix metallopeptidase 8	Extracellular Space	peptidase		DOXYCYCLINE CALCIUM,DOXYCYCLINE HYDRATE,DOXYCYCLINE HYCLATE,DOXYCYCLINE,MARIMASTAT,METHYLAMINO-PHENYLALANYL-LEUCYL-HYDROXAMIC ACID,2-HYDROXY-5-[4-(2-HYDROXY-ETHYL)-PIPERIDIN-1-YL]-5-PHENYL-1H-PYRIMIDINE-4,6-DIONE,(5S)-5-(2-AMINO-2-OXOETHYL)-4-OXO-N-[(3-OXO-3,4-DIHYDRO-2H-1,4-BENZOXAZIN-6-YL)METHYL]-3,4,5,6,7,8-HEXAHYDRO[1]BENZOTHIENO[2,3-D]PYRIMIDINE-2-CARBOXAMIDE,3-FORMYL-2-HYDROXY-5-METHYL-HEXA…			1.52176	-0.118318	-1.64007
MMP9	0.75	32	25	1	matrix metallopeptidase 9	Extracellular Space	peptidase		MARIMASTAT,METHYLDOPA,NIFEDIPINE,DCL000927			1.34193	0.569995	-0.771931
TGFBI	0.794118	34	27	0	transforming growth factor beta induced	Extracellular Space	other					0.456012	1.74631	1.2903
MMP2	0.833333	30	26	1	matrix metallopeptidase 2	Extracellular Space	peptidase		MARIMASTAT,TANOMASTAT,TILUDRONIC ACID,ZOLEDRONIC ACID,PRINOMASTAT,DCL000927,AC1L3WNB,BATIMASTAT,CAPTOPRIL,HALOFUGINONE,SC-74020			0.958133	-0.360552	-1.31869
MMP1	1	18	18	0	matrix metallopeptidase 1	Extracellular Space	peptidase					1.00044	-0.942198	-1.94264
IRF2BP2	0.818182	33	27	0	interferon regulatory factor 2 binding protein 2	Nucleus	transcription regulator					0.686136	-0.067897	-0.754033
IRF2BP1	0.722222	18	15	2	interferon regulatory factor 2 binding protein 1	Nucleus	transcription regulator					0.565523	-1.34073	-1.90625
CDC23	0.653846	26	21	4	cell division cycle 23	Nucleus	enzyme					0.586312	-1.01509	-1.6014
PLD1	0.555556	18	12	2	phospholipase D1	Cytoplasm	enzyme					0.247061	-1.53706	-1.78412
DOCK9	0.615385	26	16	0	dedicator of cytokinesis 9	Cytoplasm	other					0.47458	-1.28988	-1.76446
RRP9	0.678571	28	23	4	ribosomal RNA processing 9, small subunit (SSU) processome component, homolog (yeast)	Nucleus	other					0.910965	-0.688022	-1.59899
SAAL1	0.888889	18	16	0	serum amyloid A like 1	Other	other					0.590615	-1.26386	-1.85448
HSPH1	0.617647	34	21	0	heat shock protein family H (Hsp110) member 1	Cytoplasm	other					0.423069	1.08393	0.66086
NT5DC2	1	18	18	0	5'-nucleotidase domain containing 2	Cytoplasm	other					0.546659	-1.328	-1.87466
PPIE	0.909091	22	21	1	peptidylprolyl isomerase E	Nucleus	enzyme					0.885603	-0.761189	-1.64679
PPIC	0.612903	31	24	5	peptidylprolyl isomerase C	Cytoplasm	enzyme		L-PROLINE			0.729024	-0.243731	-0.972755
RING1	0.580645	31	18	0	ring finger protein 1	Nucleus	transcription regulator					0.392704	-0.630301	-1.02301
FAP	1	20	20	0	fibroblast activation protein alpha	Cytoplasm	peptidase					1.17443	-0.805444	-1.97987
SORT1	0.571429	28	18	2	sortilin 1	Plasma Membrane	G-protein coupled receptor					0.354862	-0.795681	-1.15054
NAA50	0.558824	34	19	0	N(alpha)-acetyltransferase 50, NatE catalytic subunit	Cytoplasm	enzyme					0.43503	0.499856	0.0648266
MAN2B1	0.558824	34	19	0	mannosidase, alpha, class 2B, member 1	Cytoplasm	enzyme					0.537206	0.137999	-0.399206
FSTL1	1	20	20	0	follistatin like 1	Extracellular Space	other					0.855971	-1.06588	-1.92185
C12orf43	0.928571	14	13	0	chromosome 12 open reading frame 43	Other	other					0.34588	-1.46817	-1.81405
GUCY1A3	0.633333	30	22	3	guanylate cyclase 1, soluble, alpha 3	Cytoplasm	enzyme					0.697516	-0.393077	-1.09059
PAK1IP1	0.607143	28	21	4	PAK1 interacting protein 1	Nucleus	other					0.49039	-0.889417	-1.37981
EPHA2	0.789474	19	16	1	EPH receptor A2	Plasma Membrane	kinase					0.432876	-1.28874	-1.72162
TRMT6	0.882353	17	15	0	tRNA methyltransferase 6	Nucleus	other					0.585665	-1.32171	-1.90737
TRMT5	0.9	10	9	0	tRNA methyltransferase 5	Cytoplasm	other					0.341212	-1.6077	-1.94892
TRMT1	0.75	24	18	0	tRNA methyltransferase 1	Extracellular Space	enzyme					0.510134	-1.1598	-1.66993
VCAM1	0.722222	18	15	2	vascular cell adhesion molecule 1	Plasma Membrane	transmembrane receptor					0.546962	-1.15001	-1.69698
MNAT1	0.8	10	9	1	MNAT CDK-activating kinase assembly factor 1	Nucleus	other					0.290613	-1.596	-1.88661
RRM2	0.827586	29	25	1	ribonucleotide reductase regulatory subunit M2	Nucleus	enzyme		TRIAPINE,HYDROXYUREA,GEMCITABINE,CLOFARABINE,FLUDARABINE,MOTEXAFIN GADOLINIUM,IMEXON,CLADRIBINE,GALLIUM NITRATE			1.34321	-0.224146	-1.56736
PLAUR	1	29	29	0	plasminogen activator, urokinase receptor	Plasma Membrane	transmembrane receptor		WX-UK1			1.42427	-0.397137	-1.82141
TSR2	0.733333	15	12	1	TSR2, 20S rRNA accumulation, homolog (S. cerevisiae)	Other	other					0.224059	-1.49803	-1.72209
TPCN1	0.882353	17	15	0	two pore segment channel 1	Plasma Membrane	ion channel					0.561108	-1.41264	-1.97375
C19orf59	1	7	7	0	mast cell-expressed membrane protein 1	Other	other					0.639616	-1.33871	-1.97832
PUM1	0.636364	33	24	3	pumilio RNA binding family member 1	Cytoplasm	other					0.874553	-0.496013	-1.37057
RAD1	1	6	6	0	RAD1 checkpoint DNA exonuclease	Nucleus	enzyme					0.165133	-1.78538	-1.95051
ZC3H4	0.6875	32	23	1	zinc finger CCCH-type containing 4	Other	other					0.466248	-0.630297	-1.09654
KNTC1	0.833333	12	10	0	kinetochore associated 1	Nucleus	other					0.410315	-1.58085	-1.99117
MXRA5	0.882353	34	30	0	matrix-remodelling associated 5	Extracellular Space	other					1.05891	-0.322573	-1.38148
LSP1	0.558824	34	20	1	lymphocyte-specific protein 1	Cytoplasm	other					0.366208	1.44495	1.07875
SPARCL1	0.740741	27	22	2	SPARC like 1	Extracellular Space	other					0.52285	-1.12984	-1.65269
MYOF	0.558824	34	20	1	myoferlin	Nucleus	other					0.401606	0.859333	0.457727
ITGB2	0.676471	34	23	0	integrin subunit beta 2	Plasma Membrane	transmembrane receptor		SIMVASTATIN			0.890368	1.01868	0.128316
ITGB5	0.606061	33	21	1	integrin subunit beta 5	Plasma Membrane	other		CILENGITIDE			0.677608	0.0651923	-0.612415
LCP2	0.636364	33	24	3	lymphocyte cytosolic protein 2	Cytoplasm	other					0.573697	-0.514649	-1.08835
GNB1L	0.846154	13	11	0	guanine nucleotide binding protein (G protein), beta polypeptide 1-like	Cytoplasm	other					0.296989	-1.61918	-1.91617
RASAL2	0.8	15	12	0	RAS protein activator like 2	Extracellular Space	other					0.327613	-1.64228	-1.96989
LBP	0.617647	34	21	0	lipopolysaccharide binding protein	Plasma Membrane	transporter					0.380859	0.379324	-0.00153453
FGR	0.933333	15	14	0	FGR proto-oncogene, Src family tyrosine kinase	Nucleus	kinase					0.845094	-1.10845	-1.95355
SLC12A4	0.818182	22	19	1	solute carrier family 12 (potassium/chloride transporter), member 4	Plasma Membrane	transporter					0.730222	-1.15956	-1.88978
SLC12A9	0.678571	28	20	1	solute carrier family 12, member 9	Plasma Membrane	transporter					0.641371	-0.831934	-1.4733
MMP14	1	21	21	0	matrix metallopeptidase 14	Extracellular Space	peptidase					1.11846	-0.838889	-1.95735
LPCAT1	0.903226	31	29	1	lysophosphatidylcholine acyltransferase 1	Cytoplasm	enzyme					1.19531	-0.197085	-1.39239
SNX3	0.558824	34	19	0	sorting nexin 3	Cytoplasm	transporter		S,S-(2-HYDROXYETHYL)THIOCYSTEINE			0.346546	1.24532	0.898779
SNX8	0.862069	29	25	0	sorting nexin 8	Cytoplasm	transporter					0.886636	-0.623702	-1.51034
CCDC124	0.612903	31	19	0	coiled-coil domain containing 124	Other	other					0.504368	0.0622973	-0.442071
PDE5A	0.571429	28	20	4	phosphodiesterase 5A	Cytoplasm	enzyme					0.242438	-1.13372	-1.37616
TRIP12	0.617647	34	22	1	thyroid hormone receptor interactor 12	Cytoplasm	enzyme					0.406556	-0.434849	-0.841405
RNASEH2C	0.6	20	15	3	ribonuclease H2 subunit C	Other	other					0.607387	-0.851633	-1.45902
DIEXF	0.933333	15	14	0	digestive organ expansion factor homolog (zebrafish)	Nucleus	other					0.549662	-1.38025	-1.92991
FABP2	1	8	8	0	fatty acid binding protein 2, intestinal	Cytoplasm	transporter		IBUPROFEN			-0.132602	-1.43086	-1.29826
FABP1	1	17	17	0	fatty acid binding protein 1, liver	Cytoplasm	transporter					0.214614	-0.44841	-0.663023
COL5A2	0.741935	31	25	2	collagen, type V, alpha 2	Extracellular Space	other					1.06732	-0.260248	-1.32757
COL5A3	0.636364	11	7	0	collagen, type V, alpha 3	Extracellular Space	other					0.338877	-1.6429	-1.98178
ZAK	0.612903	31	22	3	sterile alpha motif and leucine zipper containing kinase AZK	Cytoplasm	kinase					0.345171	-0.698676	-1.04385
NAT10	0.757576	33	25	0	N-acetyltransferase 10 (GCN5-related)	Nucleus	enzyme					0.666115	0.108764	-0.557351
NEU1	1	19	19	0	neuraminidase 1 (lysosomal sialidase)	Cytoplasm	enzyme					0.825993	-1.14007	-1.96606
CXorf38	0.6875	16	13	2	chromosome X open reading frame 38	Other	other					0.626816	-1.15565	-1.78246
PSME4	0.645161	31	22	2	proteasome activator subunit 4	Cytoplasm	other					0.546727	-0.956025	-1.50275
SLC30A1	0.647059	17	12	1	solute carrier family 30 (zinc transporter), member 1	Plasma Membrane	transporter					0.451623	-1.29034	-1.74196
PHF3	0.52	25	15	2	PHD finger protein 3	Nucleus	other					0.322505	-1.50687	-1.82937
CNN3	0.558824	34	20	1	calponin 3, acidic	Cytoplasm	other					0.325971	1.02562	0.699646
NCAPH	1	13	13	0	non-SMC condensin I complex subunit H	Nucleus	other					0.526013	-1.4387	-1.96471
NCAPG	0.925926	27	25	0	non-SMC condensin I complex subunit G	Nucleus	other					0.897943	-0.965814	-1.86376
PLCB2	0.578947	19	13	2	phospholipase C beta 2	Cytoplasm	enzyme					0.382775	-1.47198	-1.85476
NOP14	0.862069	29	26	1	NOP14 nucleolar protein	Nucleus	other					0.786053	-0.824702	-1.61075
POLD2	0.551724	29	20	4	polymerase (DNA directed), delta 2, accessory subunit	Nucleus	enzyme					0.554455	-0.890311	-1.44477
OLFM4	0.882353	34	30	0	olfactomedin 4	Extracellular Space	other					1.54434	0.996044	-0.548299
BCAS2	0.5625	32	20	2	breast carcinoma amplified sequence 2	Nucleus	other					0.354438	0.0152356	-0.339202
ANTXR1	1	11	11	0	anthrax toxin receptor 1	Plasma Membrane	transmembrane receptor					0.522755	-1.47724	-2
CLEC11A	1	14	14	0	C-type lectin domain family 11 member A	Extracellular Space	growth factor					0.52636	-1.47364	-2
HLA-DQA1	0.571429	14	9	1	major histocompatibility complex, class II, DQ alpha 1	Plasma Membrane	transmembrane receptor					0.73611	-0.519011	-1.25512
AP5B1	0.6	10	6	0	adaptor related protein complex 5, beta 1 subunit	Cytoplasm	other					0.145038	-1.79371	-1.93875
HK3	0.53125	32	22	5	hexokinase 3 (white cell)	Cytoplasm	kinase					1.15769	0.414265	-0.743426
XRN2	0.529412	34	20	2	5'-3' exoribonuclease 2	Nucleus	enzyme					0.465934	0.125531	-0.340403
EED	0.695652	23	19	3	embryonic ectoderm development	Nucleus	transcription regulator					0.708462	-1.03362	-1.74208
SAMD9	0.575758	33	20	1	sterile alpha motif domain containing 9	Cytoplasm	other					0.230925	-0.74169	-0.972615
MPHOSPH10	0.681818	22	16	1	M-phase phosphoprotein 10	Nucleus	other					0.517755	-1.16638	-1.68414
POLD1	0.6875	32	22	0	polymerase (DNA directed), delta 1, catalytic subunit	Nucleus	enzyme					0.714073	-0.568109	-1.28218
MSH6	0.516129	31	19	3	mutS homolog 6	Nucleus	enzyme					0.712283	-0.37662	-1.0889
POLD3	0.842105	19	16	0	polymerase (DNA-directed), delta 3, accessory subunit	Nucleus	transcription regulator					0.668551	-1.02186	-1.69041
REEP6	1	10	10	0	receptor accessory protein 6	Plasma Membrane	other					0.272711	-1.22601	-1.49872
FES	0.8	15	13	1	FES proto-oncogene, tyrosine kinase	Cytoplasm	kinase					0.361904	-1.51109	-1.87299
MGME1	1	11	11	0	mitochondrial genome maintenance exonuclease 1	Cytoplasm	enzyme					0.491553	-1.48518	-1.97673
LEPREL4	1	14	14	0	prolyl 3-hydroxylase family member 4 (non-enzymatic)	Nucleus	other					0.603201	-1.3968	-2
LEPREL2	0.909091	11	10	0	prolyl 3-hydroxylase 3	Nucleus	enzyme					0.377696	-1.6223	-2
AQR	0.529412	34	19	1	aquarius intron-binding spliceosomal factor	Nucleus	other					0.334535	-0.508	-0.842535
COL8A1	1	15	15	0	collagen, type VIII, alpha 1	Extracellular Space	other					0.467597	-1.50424	-1.97183
ORC4	0.5625	16	12	3	origin recognition complex subunit 4	Nucleus	other					0.360829	-1.47909	-1.83992
ORC2	0.666667	24	18	2	origin recognition complex subunit 2	Nucleus	other					0.458002	-1.22254	-1.68054
ORC3	0.722222	18	15	2	origin recognition complex subunit 3	Nucleus	other					0.528517	-1.36929	-1.89781
RCC2	0.764706	34	26	0	regulator of chromosome condensation 2	Nucleus	other					0.509571	1.04386	0.534291
TCP11L1	0.615385	13	9	1	t-complex 11, testis-specific-like 1	Cytoplasm	other					0.31033	-1.53581	-1.84614
NCBP1	0.529412	34	18	0	nuclear cap binding protein subunit 1	Nucleus	other					0.4065	0.593046	0.186546
NCBP2	0.785714	14	12	1	nuclear cap binding protein subunit 2	Nucleus	other					0.349423	-1.31648	-1.6659
PGM2L1	0.787879	33	26	0	phosphoglucomutase 2-like 1	Cytoplasm	enzyme					0.888398	0.127483	-0.760914
ABCD1	0.888889	27	25	1	ATP binding cassette subfamily D member 1	Plasma Membrane	transporter					0.888342	-0.873773	-1.76212
PPID	0.787879	33	26	0	peptidylprolyl isomerase D	Cytoplasm	enzyme					0.585131	0.170144	-0.414987
GPR180	0.666667	18	13	1	G protein-coupled receptor 180	Cytoplasm	other					0.39965	-1.48373	-1.88338
CHTF18	1	10	10	0	chromosome transmission fidelity factor 18	Nucleus	other					0.346036	-1.65396	-2
NOL6	0.612903	31	20	1	nucleolar protein 6	Nucleus	other					0.691296	-0.716445	-1.40774
PGLYRP1	0.714286	28	23	3	peptidoglycan recognition protein 1	Plasma Membrane	transmembrane receptor					1.42395	-0.100309	-1.52426
RSF1	0.59375	32	19	0	remodeling and spacing factor 1	Nucleus	transcription regulator					0.502532	-0.87544	-1.37797
SASH3	0.608696	23	17	3	SAM and SH3 domain containing 3	Cytoplasm	other					0.482524	-0.743811	-1.22633
SPG11	0.625	16	10	0	spastic paraplegia 11 (autosomal recessive)	Cytoplasm	other					0.279948	-1.63327	-1.91322
HLA-DMB	0.571429	21	14	2	major histocompatibility complex, class II, DM beta	Plasma Membrane	transmembrane receptor					0.648709	-0.726208	-1.37492
HLA-DMA	0.736842	19	16	2	major histocompatibility complex, class II, DM alpha	Plasma Membrane	transmembrane receptor					0.646591	-1.04544	-1.69203
THOC3	0.607143	28	21	4	THO complex 3	Nucleus	other					0.317234	-0.620069	-0.937303
THOC1	0.516129	31	18	2	THO complex 1	Nucleus	transcription regulator					0.69066	-0.401035	-1.09169
THOC7	0.571429	28	21	5	THO complex 7	Nucleus	other					0.527026	-0.912442	-1.43947
THOC6	0.7	30	23	2	THO complex 6	Nucleus	other					0.860391	-0.197017	-1.05741
ZNF598	0.666667	12	8	0	zinc finger protein 598	Extracellular Space	other					0.201218	-1.67108	-1.8723
PHLDB1	0.709677	31	23	1	pleckstrin homology-like domain, family B, member 1	Cytoplasm	other					0.367367	-0.829055	-1.19642
CYP27A1	0.724138	29	22	1	cytochrome P450 family 27 subfamily A member 1	Cytoplasm	enzyme					0.751352	-0.494815	-1.24617
TEX10	0.6875	32	24	2	testis expressed 10	Nucleus	other					0.670657	-0.305152	-0.975808
CIB1	0.558824	34	19	0	calcium and integrin binding 1	Nucleus	other					0.309205	0.550322	0.241117
TRIO	0.6875	16	11	0	trio Rho guanine nucleotide exchange factor	Cytoplasm	kinase					0.380124	-1.59069	-1.97081
EDC3	0.565217	23	16	3	enhancer of mRNA decapping 3	Cytoplasm	other					0.189665	-1.49441	-1.68407
LRRC32	0.916667	12	11	0	leucine rich repeat containing 32	Plasma Membrane	other					0.219126	-1.78087	-2
MAD2L1	1	23	23	0	MAD2 mitotic arrest deficient-like 1 (yeast)	Nucleus	other					1.20902	-0.533543	-1.74256
SVIL	0.735294	34	26	1	supervillin	Plasma Membrane	other					0.510346	-0.473907	-0.984253
ISG15	0.647059	34	22	0	ISG15 ubiquitin-like modifier	Extracellular Space	other		IRINOTECAN			0.595323	0.838368	0.243044
ARHGAP35	0.515152	33	19	2	Rho GTPase activating protein 35	Nucleus	transcription regulator					0.397298	-0.895266	-1.29256
WIPF1	0.904762	21	20	1	WAS/WASL interacting protein family member 1	Cytoplasm	other					0.757389	-0.88343	-1.64082
SLC15A3	0.933333	15	14	0	solute carrier family 15 (oligopeptide transporter), member 3	Cytoplasm	transporter					0.694881	-1.26078	-1.95566
RBM45	0.666667	15	12	2	RNA binding motif protein 45	Cytoplasm	other					0.223339	-1.62441	-1.84775
CLSTN1	0.647059	17	12	1	calsyntenin 1	Plasma Membrane	other					0.289024	-1.61423	-1.90325
UPF3B	1	6	6	0	UPF3 regulator of nonsense transcripts homolog B (yeast)	Nucleus	transporter					0.294227	-1.66883	-1.96306
PTPN2	0.9375	16	15	0	protein tyrosine phosphatase, non-receptor type 2	Cytoplasm	phosphatase					0.514117	-1.25565	-1.76977
PTPN1	0.558824	34	21	2	protein tyrosine phosphatase, non-receptor type 1	Cytoplasm	phosphatase	protein tyrosine phosphatase 1B inhibitor	TRODUSQUEMINE,4-CARBAMOYL-4-{[6-(DIFLUORO-PHOSPHONO-METHYL)-NAPHTHALENE-2-CARBONYL]-AMINO}-BUTYRIC ACID,{[7-(DIFLUORO-PHOSPHONO-METHYL)-NAPHTHALEN-2-YL]-DIFLUORO-METHYL}-PHOSPHONIC ACID,4-BROMO-3-(CARBOXYMETHOXY)-5-PHENYLTHIOPHENE-2-CARBOXYLIC ACID,2-[(7-HYDROXY-NAPHTHALEN-1-YL)-OXALYL-AMINO]-BENZOIC ACID,COMPOUND 9,3-(CARBOXYMETHOXY)THIENO[2,3-B]PYRIDINE-2-CARBOXYLIC ACID,ISOTHIAZOLIDINONE ANALO…			0.435422	0.695918	0.260496
GINS3	1	6	6	0	GINS complex subunit 3 (Psf3 homolog)	Nucleus	other					0.352019	-1.64798	-2
NNMT	0.941176	34	32	0	nicotinamide N-methyltransferase	Cytoplasm	enzyme	atorvastatin/niacin, nicotinic acid/pioglitazone, nicotinic acid, lovastatin/niacin				1.22926	1.30807	0.0788156
LRCH3	0.692308	26	20	2	leucine-rich repeats and calponin homology (CH) domain containing 3	Cytoplasm	other					0.38817	-1.15347	-1.54164
ANAPC1	0.6	20	15	3	anaphase promoting complex subunit 1	Nucleus	other					0.461318	-1.3572	-1.81852
ADPRH	0.8125	16	14	1	ADP-ribosylarginine hydrolase	Other	enzyme					0.545282	-1.11841	-1.66369
GPNMB	1	8	8	0	glycoprotein (transmembrane) nmb	Plasma Membrane	enzyme	glembatumumab vedotin				0.663057	-1.28983	-1.95288
C6	0.647059	34	22	0	complement component 6	Extracellular Space	other					0.359849	0.10163	-0.258218
KIF16B	0.833333	12	10	0	kinesin family member 16B	Cytoplasm	enzyme					0.230453	-1.76595	-1.9964
SFRP2	1	8	8	0	secreted frizzled-related protein 2	Plasma Membrane	transmembrane receptor					0.417715	-1.58229	-2
TRAFD1	0.590909	22	16	3	TRAF-type zinc finger domain containing 1	Other	other					0.424419	-1.26434	-1.68876
SFRP4	1	13	13	0	secreted frizzled-related protein 4	Plasma Membrane	transmembrane receptor					0.706458	-1.29354	-2
TP53I11	0.789474	19	17	2	tumor protein p53 inducible protein 11	Other	other					0.867308	-0.474112	-1.34142
AGPAT4	1	8	8	0	1-acylglycerol-3-phosphate O-acyltransferase 4	Cytoplasm	enzyme					0.419329	-1.58067	-2
NIP7	0.789474	19	16	1	NIP7, nucleolar pre-rRNA processing protein	Nucleus	other					0.660775	-0.907347	-1.56812
PRRC2A	0.782609	23	19	1	proline-rich coiled-coil 2A	Cytoplasm	other					0.470367	-1.32785	-1.79821
EPCAM	0.911765	34	31	0	epithelial cell adhesion molecule	Plasma Membrane	other	tucotuzumab celmoleukin, catumaxomab, adecatumumab				0.792787	0.87389	0.0811024
ZYX	0.705882	34	24	0	zyxin	Plasma Membrane	other					0.427004	1.1838	0.756796
C3orf37	0.8	10	9	1	5-hydroxymethylcytosine (hmC) binding, ES cell-specific	Other	other					0.273314	-1.54761	-1.82093
UBR5	0.592593	27	16	0	ubiquitin protein ligase E3 component n-recognin 5	Nucleus	enzyme					0.509357	-1.28923	-1.79859
CCNK	0.653846	26	19	2	cyclin K	Nucleus	kinase					0.654387	-0.81876	-1.47315
PCM1	0.6875	32	22	0	pericentriolar material 1	Cytoplasm	other					0.589533	-0.79465	-1.38418
NCOR2	0.75	20	15	0	nuclear receptor corepressor 2	Nucleus	transcription regulator					0.381478	-1.59046	-1.97194
NCOR1	0.8125	16	13	0	nuclear receptor corepressor 1	Nucleus	transcription regulator					0.25116	-1.57515	-1.82631
NBN	0.6875	32	24	2	nibrin	Nucleus	other					0.464503	-0.521479	-0.985982
EMILIN2	0.794118	34	28	1	elastin microfibril interfacer 2	Extracellular Space	other					0.968451	-0.363874	-1.33233
GBP5	0.766667	30	24	1	guanylate binding protein 5	Plasma Membrane	enzyme					1.01538	-0.503743	-1.51913
P2RX4	1	16	16	0	purinergic receptor P2X, ligand gated ion channel, 4	Plasma Membrane	ion channel					0.681353	-1.1037	-1.78505
HSPBP1	0.612903	31	20	1	HSPA (heat shock 70kDa) binding protein, cytoplasmic cochaperone 1	Cytoplasm	other					0.819144	0.194288	-0.624856
DIS3	0.529412	34	20	2	DIS3 homolog, exosome endoribonuclease and 3'-5' exoribonuclease	Nucleus	enzyme					0.423728	0.0227467	-0.400981
SMG9	0.916667	12	11	0	SMG9 nonsense mediated mRNA decay factor	Cytoplasm	other					0.290234	-1.574	-1.86423
GRWD1	0.612903	31	23	4	glutamate-rich WD repeat containing 1	Nucleus	other					0.400659	-0.420541	-0.8212
GMIP	0.515152	33	19	2	GEM interacting protein	Cytoplasm	enzyme					0.437889	-0.364939	-0.802828
CD3EAP	0.9375	16	15	0	CD3e molecule associated protein	Nucleus	other					0.527123	-1.42135	-1.94848
STARD5	1	6	6	0	StAR related lipid transfer domain containing 5	Cytoplasm	transporter					0.0452709	-1.79919	-1.84446
BMS1	0.642857	28	21	3	BMS1, ribosome biogenesis factor	Nucleus	other					0.496054	-1.11433	-1.61039
GEMIN2	1	7	7	0	gem nuclear organelle associated protein 2	Nucleus	other					0.222877	-1.73496	-1.95784
GEMIN4	0.761905	21	17	1	gem nuclear organelle associated protein 4	Nucleus	other					0.570765	-1.15171	-1.72247
DDX10	0.769231	13	10	0	DEAD-box helicase 10	Nucleus	enzyme					0.281769	-1.69158	-1.97334
DDX18	0.75	32	25	1	DEAD-box helicase 18	Nucleus	enzyme					0.725941	0.153151	-0.572791
TRIP10	0.84375	32	28	1	thyroid hormone receptor interactor 10	Cytoplasm	other					0.696678	-0.061559	-0.758237
MAGED2	0.827586	29	25	1	MAGE family member D2	Plasma Membrane	other					1.05184	-0.335071	-1.38692
TRIP13	0.913043	23	22	1	thyroid hormone receptor interactor 13	Cytoplasm	transcription regulator					1.0661	-0.872677	-1.93877
CPVL	0.735294	34	25	0	carboxypeptidase, vitellogenic-like	Cytoplasm	peptidase					0.78903	0.459013	-0.330018
TMEM173	0.6	30	20	2	transmembrane protein 173	Cytoplasm	other					0.767222	-0.0475847	-0.814806
NOL11	0.791667	24	21	2	nucleolar protein 11	Nucleus	other					0.904776	-0.810929	-1.71571
NOL10	0.944444	18	17	0	nucleolar protein 10	Nucleus	other					0.483639	-1.46214	-1.94577
UBP1	0.846154	13	12	1	upstream binding protein 1 (LBP-1a)	Cytoplasm	transcription regulator					0.382399	-1.37655	-1.75895
SSC5D	0.647059	17	12	1	scavenger receptor cysteine rich family, 5 domains	Plasma Membrane	transmembrane receptor					0.0722676	-1.59107	-1.66334
SCD	1	8	8	0	stearoyl-CoA desaturase (delta-9-desaturase)	Cytoplasm	enzyme					0.377025	-1.57929	-1.95631
AMDHD2	0.56	25	16	2	amidohydrolase domain containing 2	Nucleus	enzyme					0.506324	-0.894266	-1.40059
DIDO1	0.677419	31	22	1	death inducer-obliterator 1	Nucleus	other					0.716219	-0.784198	-1.50042
RNF149	1	8	8	0	ring finger protein 149	Cytoplasm	enzyme					0.426706	-1.57329	-2
RNF181	0.578947	19	13	2	ring finger protein 181	Other	enzyme					0.690935	-0.941359	-1.63229
PADI2	0.9375	32	30	0	peptidyl arginine deiminase, type II	Cytoplasm	enzyme		L-CITRULLINE			1.09476	-0.258628	-1.35339
PADI4	0.766667	30	24	1	peptidyl arginine deiminase, type IV	Cytoplasm	enzyme		L-CITRULLINE,DB07449,TETRACYCLINE,DOXYCYCLINE,STREPTOMYCIN			1.17893	-0.386837	-1.56577
TOE1	0.791667	24	21	2	target of EGR1, member 1 (nuclear)	Nucleus	enzyme					0.666874	-1.08372	-1.7506
ATF7IP	0.923077	13	12	0	activating transcription factor 7 interacting protein	Nucleus	transcription regulator					0.36864	-1.58343	-1.95207
TBXAS1	0.666667	33	23	1	thromboxane A synthase 1	Plasma Membrane	enzyme		DAZOXIBEN,RIDOGREL,SULFASALAZINE			0.581107	0.41103	-0.170077
RAI14	0.705882	34	24	0	retinoic acid induced 14	Nucleus	transcription regulator					0.639991	0.151756	-0.488235
VPS37B	0.545455	33	21	3	vacuolar protein sorting 37 homolog B (S. cerevisiae)	Cytoplasm	other					0.451224	-0.236069	-0.687293
COL12A1	0.852941	34	29	0	collagen, type XII, alpha 1	Extracellular Space	other					0.868484	1.01436	0.14588
COMP	1	9	9	0	cartilage oligomeric matrix protein	Extracellular Space	other					0.334715	-1.63934	-1.97405
IL18	0.551724	29	21	5	interleukin 18	Extracellular Space	cytokine					0.409567	-0.548801	-0.958367
COLGALT1	0.676471	34	23	0	collagen beta(1-O)galactosyltransferase 1	Cytoplasm	other					0.500876	0.602031	0.101155
AEBP1	0.558824	34	19	0	AE binding protein 1	Nucleus	peptidase					0.290718	0.334133	0.0434142
MCM7	0.794118	34	28	1	minichromosome maintenance complex component 7	Nucleus	enzyme					0.994733	0.421855	-0.572878
MCM6	0.794118	34	27	0	minichromosome maintenance complex component 6	Nucleus	enzyme					0.929319	0.399135	-0.530184
MCM5	0.741935	31	25	2	minichromosome maintenance complex component 5	Nucleus	enzyme					0.776162	-0.0919414	-0.868103
MCM4	0.764706	34	27	1	minichromosome maintenance complex component 4	Nucleus	enzyme					1.02096	0.209083	-0.811873
MCM3	0.617647	34	22	1	minichromosome maintenance complex component 3	Nucleus	enzyme					0.725183	0.406176	-0.319007
MCM2	0.676471	34	23	0	minichromosome maintenance complex component 2	Nucleus	enzyme					0.790177	0.482033	-0.308144
SQSTM1	0.515152	33	19	2	sequestosome 1	Cytoplasm	transcription regulator					0.853306	0.641787	-0.211519
MAP4K4	0.833333	24	21	1	mitogen-activated protein kinase kinase kinase kinase 4	Cytoplasm	kinase					0.675965	-1.08731	-1.76327
C20orf27	0.7	20	16	2	chromosome 20 open reading frame 27	Other	other					0.279868	-0.891252	-1.17112
ISLR	0.789474	19	16	1	immunoglobulin superfamily containing leucine-rich repeat	Extracellular Space	other					0.919134	-0.93213	-1.85126
FOXK1	0.75	24	19	1	forkhead box K1	Nucleus	transcription regulator					0.78291	-0.974367	-1.75728
NXF1	0.5625	32	20	2	nuclear RNA export factor 1	Nucleus	transporter					0.40889	-0.593079	-1.00197
SART1	0.617647	34	21	0	squamous cell carcinoma antigen recognized by T-cells 1	Nucleus	other					0.378249	0.157895	-0.220355
CDC27	0.571429	21	16	4	cell division cycle 27	Nucleus	other					0.488576	-1.31849	-1.80706
THY1	0.647059	34	22	0	Thy-1 cell surface antigen	Plasma Membrane	other					0.516723	1.62604	1.10931
RBPMS	0.875	8	7	0	RNA binding protein with multiple splicing	Other	transcription regulator					0.177211	-1.67878	-1.85599
NUP153	0.666667	33	23	1	nucleoporin 153kDa	Nucleus	transporter					0.530866	-0.405254	-0.93612
GPKOW	0.633333	30	20	1	G-patch domain and KOW motifs	Nucleus	other					0.636372	-0.67043	-1.3068
MAPK8	0.727273	11	9	1	mitogen-activated protein kinase 8	Cytoplasm	kinase					0.263893	-1.6222	-1.8861
METTL1	1	12	12	0	methyltransferase like 1	Nucleus	enzyme					0.589375	-1.35079	-1.94016
ESF1	1	14	14	0	ESF1 nucleolar pre-rRNA processing protein homolog	Nucleus	other					0.454787	-1.50537	-1.96015
P4HA2	0.774194	31	27	3	prolyl 4-hydroxylase, alpha polypeptide II	Cytoplasm	transporter					1.06908	-0.461644	-1.53073
P4HA1	0.735294	34	25	0	prolyl 4-hydroxylase, alpha polypeptide I	Cytoplasm	enzyme		L-PROLINE,SUCCINIC ACID,HYDRALAZINE			0.710731	0.326681	-0.38405
RPF2	0.909091	11	10	0	ribosome production factor 2 homolog	Nucleus	other					0.416443	-1.51311	-1.92955
MRPL50	1	9	9	0	mitochondrial ribosomal protein L50	Cytoplasm	other					0.396778	-1.46676	-1.86354
PRIM2	0.923077	13	12	0	primase, DNA, polypeptide 2 (58kDa)	Nucleus	enzyme					0.549423	-1.41981	-1.96923
PLOD2	1	32	32	0	procollagen-lysine, 2-oxoglutarate 5-dioxygenase 2	Cytoplasm	enzyme					1.60796	-0.0539674	-1.66193
MUC13	0.794118	34	29	2	mucin 13, cell surface associated	Extracellular Space	other					1.04377	0.795875	-0.24789
PPP1R9B	0.566667	30	18	1	protein phosphatase 1 regulatory subunit 9B	Cytoplasm	enzyme					0.433788	-0.713174	-1.14696
RNASEH2A	0.75	24	20	2	ribonuclease H2 subunit A	Nucleus	enzyme					0.671798	-0.621211	-1.29301
ANGPTL2	0.761905	21	18	2	angiopoietin like 2	Extracellular Space	other					0.529472	-1.03557	-1.56504
MFAP2	0.529412	34	18	0	microfibrillar associated protein 2	Extracellular Space	other					0.65912	1.3498	0.690677
GK	0.71875	32	23	0	glycerol kinase	Cytoplasm	kinase					0.960932	0.083326	-0.877606
MMP12	1	8	8	0	matrix metallopeptidase 12	Extracellular Space	peptidase					0.46918	-1.43633	-1.9055
PPP1R1B	0.857143	14	13	1	protein phosphatase 1 regulatory inhibitor subunit 1B	Cytoplasm	phosphatase					0.163316	-0.991667	-1.15498
NCAPD2	0.769231	26	20	0	non-SMC condensin I complex subunit D2	Nucleus	other					0.885085	-0.975741	-1.86083
NCAPD3	0.75	8	6	0	non-SMC condensin II complex subunit D3	Nucleus	other					0.376389	-1.62361	-2
PPP1R18	0.928571	28	26	0	protein phosphatase 1 regulatory subunit 18	Other	other					1.24615	-0.328673	-1.57482
TCN1	0.6875	16	13	2	transcobalamin 1	Cytoplasm	transporter					0.480099	-1.06436	-1.54446
ZNF428	0.736842	19	15	1	zinc finger protein 428	Other	other					0.613067	-1.00002	-1.61308
SOAT1	0.583333	24	15	1	sterol O-acyltransferase 1	Cytoplasm	enzyme					0.715594	-0.938189	-1.65378
GPRC5A	1	24	24	0	G protein-coupled receptor, class C, group 5, member A	Plasma Membrane	G-protein coupled receptor					1.82921	-0.114647	-1.94386
NEDD1	0.8	10	8	0	neural precursor cell expressed, developmentally down-regulated 1	Cytoplasm	other					0.0939829	-1.76774	-1.86172
SMC2	0.931034	29	27	0	structural maintenance of chromosomes 2	Nucleus	transporter					1.08368	-0.553459	-1.63714
NEDD4	0.6	15	12	3	neural precursor cell expressed, developmentally down-regulated 4, E3 ubiquitin protein ligase	Cytoplasm	enzyme					0.344485	-1.52494	-1.86943
SMC4	0.9375	32	30	0	structural maintenance of chromosomes 4	Nucleus	transporter					1.12218	-0.635816	-1.758
SMC6	0.8125	16	13	0	structural maintenance of chromosomes 6	Nucleus	other					0.35516	-1.5628	-1.91796
CPOX	0.529412	34	18	0	coproporphyrinogen oxidase	Cytoplasm	enzyme					0.342471	0.0788752	-0.263596
LTF	0.588235	34	21	1	lactotransferrin	Extracellular Space	peptidase		PARECOXIB,ALPHA-D-FUCOSE,NIMESULIDE,NITRILOTRIACETIC ACID			0.582971	1.8031	1.22013
PROM1	0.555556	27	19	4	prominin 1	Plasma Membrane	other					0.677288	-1.00436	-1.68165
AZU1	0.758621	29	23	1	azurocidin 1	Cytoplasm	peptidase					1.48527	0.867791	-0.617474
DDX52	0.8	10	8	0	DEAD-box helicase 52	Nucleus	enzyme					0.292061	-1.68946	-1.98152
DDX50	0.571429	21	14	2	DEAD-box helicase 50	Nucleus	enzyme					0.383053	-1.33408	-1.71713
DDX51	0.6	25	18	3	DEAD-box helicase 51	Other	enzyme					0.460467	-1.28993	-1.7504
DDX56	0.9	30	28	1	DEAD-box helicase 56	Nucleus	enzyme					0.746068	-0.754171	-1.50024
DDX54	0.866667	15	13	0	DEAD-box helicase 54	Nucleus	transcription regulator					0.447364	-1.49902	-1.94639
PLA2G15	1	9	9	0	phospholipase A2 group XV	Cytoplasm	enzyme					0.429952	-1.55226	-1.98221
NASP	0.588235	34	20	0	nuclear autoantigenic sperm protein (histone-binding)	Nucleus	other					0.468434	0.893325	0.424891
MCMBP	0.71875	32	23	0	minichromosome maintenance complex binding protein	Nucleus	other					0.784723	-0.207916	-0.992639
CDCP1	0.705882	17	14	2	CUB domain containing protein 1	Plasma Membrane	other					0.580982	-1.20428	-1.78526
IQGAP3	0.647059	17	11	0	IQ motif containing GTPase activating protein 3	Plasma Membrane	other					0.301497	-1.63323	-1.93473
CDYL	1	6	6	0	chromodomain protein, Y-like	Nucleus	transcription regulator					0.239991	-1.76001	-2
KRI1	0.619048	21	15	2	KRI1 homolog	Nucleus	other					0.435963	-1.29144	-1.7274
C1S	0.764706	34	26	0	complement component 1, s subcomponent	Extracellular Space	peptidase	SERPING1	TANAPROGET,7365-44-8			0.418301	0.49892	0.0806193
CSTF1	0.617647	34	21	0	cleavage stimulation factor, 3' pre-RNA, subunit 1	Nucleus	other					0.5348	0.161428	-0.373372
CSTF2	0.625	32	23	3	cleavage stimulation factor, 3' pre-RNA, subunit 2	Nucleus	other					0.672743	-0.0125877	-0.685331
POP1	0.56	25	16	2	POP1 homolog, ribonuclease P/MRP subunit	Nucleus	enzyme					0.343827	-1.37948	-1.7233
RBX1	0.565217	23	16	3	ring-box 1, E3 ubiquitin protein ligase	Cytoplasm	enzyme					0.595352	-0.694591	-1.28994
APBB1IP	0.548387	31	19	2	amyloid beta (A4) precursor protein-binding, family B, member 1 interacting protein	Cytoplasm	other					0.53723	-0.375732	-0.912962
ADAMDEC1	1	14	14	0	ADAM-like, decysin 1	Extracellular Space	peptidase					0.944384	-1.05562	-2
DDC	0.8125	16	13	0	dopa decarboxylase	Cytoplasm	enzyme	carbidopa/entacapone/levodopa, carbidopa/levodopa, S(-)-carbidopa, L-dopa	CARBIDOPA,BENSERAZIDE,PYRIDOXAL PHOSPHATE,METHYLDOPA			0.113969	-1.05651	-1.17048
VWA1	0.617647	34	21	0	von Willebrand factor A domain containing 1	Extracellular Space	other					0.387262	0.795306	0.408044
TMBIM1	0.642857	14	11	2	transmembrane BAX inhibitor motif containing 1	Cytoplasm	other					0.838403	-0.776514	-1.61492
CASP4	0.703704	27	21	2	caspase 4	Cytoplasm	peptidase					0.76294	-0.425019	-1.18796
CASP1	0.529412	34	18	0	caspase 1	Cytoplasm	peptidase		PRALNACASAN,Z-YVAD-FMK,VX-765,3-[2-(2-BENZYLOXYCARBONYLAMINO-3-METHYL-BUTYRYLAMINO)-PROPIONYLAMINO]-4-OXO-PENTANOIC ACID,1-METHYL-3-TRIFLUOROMETHYL-1H-THIENO[2,3-C]PYRAZOLE-5-CARBOXYLIC ACID (2-MERCAPTO-ETHYL)-AMIDE,MINOCYCLINE,3-{6-[(8-HYDROXY-QUINOLINE-2-CARBONYL)-AMINO]-2-THIOPHEN-2-YL-HEXANOYLAMINO}-4-OXO-BUTYRI ACID			0.252347	0.853557	0.601209
CASP8	0.586207	29	20	3	caspase 8	Nucleus	peptidase					0.456945	-0.51429	-0.971235
TTC9C	0.857143	7	6	0	tetratricopeptide repeat domain 9C	Other	other					0.205595	-1.57202	-1.77762
MRC2	0.647059	34	22	0	mannose receptor, C type 2	Plasma Membrane	transmembrane receptor					0.492752	0.0145509	-0.478201
TRMT1L	0.586207	29	19	2	tRNA methyltransferase 1 like	Other	enzyme					0.423361	-1.00724	-1.43061
XIAP	0.535714	28	17	2	X-linked inhibitor of apoptosis	Cytoplasm	enzyme					0.353859	-1.02128	-1.37514
PXDN	0.852941	34	29	0	peroxidasin	Extracellular Space	enzyme					0.9641	-0.139809	-1.10391
SPC24	1	11	11	0	SPC24, NDC80 kinetochore complex component	Cytoplasm	other					0.294375	-1.65014	-1.94452
EFEMP1	0.794118	34	27	0	EGF containing fibulin-like extracellular matrix protein 1	Extracellular Space	enzyme					0.568786	1.24695	0.678164
EFEMP2	0.529412	34	18	0	EGF containing fibulin-like extracellular matrix protein 2	Extracellular Space	other					0.274929	0.244381	-0.0305471
WNT5A	1	16	16	0	wingless-type MMTV integration site family member 5A	Extracellular Space	cytokine					0.612206	-1.38779	-2
NCF2	0.794118	34	27	0	neutrophil cytosolic factor 2	Cytoplasm	enzyme					1.04452	0.319663	-0.724853
NCF1	0.606061	33	20	0	neutrophil cytosolic factor 1	Cytoplasm	enzyme					0.711095	0.542315	-0.168781
NCF4	0.764706	34	26	0	neutrophil cytosolic factor 4	Cytoplasm	enzyme					0.912557	-0.0537398	-0.966297
TBC1D1	0.65	20	14	1	TBC1 domain family member 1	Nucleus	other					0.359731	-1.46526	-1.82499
TBC1D2	0.730769	26	20	1	TBC1 domain family member 2	Cytoplasm	other					0.685579	-0.783646	-1.46922
RBM17	0.636364	33	22	1	RNA binding motif protein 17	Nucleus	other					0.548104	0.106944	-0.44116
LEPRE1	0.969697	33	32	0	prolyl 3-hydroxylase 1	Nucleus	enzyme					1.65746	0.0634176	-1.59404
PAPSS2	0.606061	33	20	0	3'-phosphoadenosine 5'-phosphosulfate synthase 2	Cytoplasm	enzyme					0.313456	0.225327	-0.0881291
DPEP1	0.833333	12	11	1	dipeptidase 1 (renal)	Cytoplasm	peptidase	cilastatin				0.380107	-1.34837	-1.72847
PRPF38B	0.608696	23	15	1	pre-mRNA processing factor 38B	Other	other					0.614561	-0.779553	-1.39411
IRAK1	0.916667	12	11	0	interleukin 1 receptor associated kinase 1	Plasma Membrane	kinase					0.312654	-1.65922	-1.97187
WDR4	1	11	11	0	WD repeat domain 4	Nucleus	other					0.412258	-1.44305	-1.85531
WDR3	0.6875	32	22	0	WD repeat domain 3	Cytoplasm	other					0.671321	-0.563868	-1.23519
MSH2	0.647059	34	24	2	mutS homolog 2	Nucleus	enzyme					0.528739	0.194228	-0.334511
SERPINE2	0.958333	24	23	0	serpin peptidase inhibitor, clade E (nexin, plasminogen activator inhibitor type 1), member 2	Extracellular Space	other					0.851978	-1.07799	-1.92996
C4A	0.590909	22	14	1	complement component 4B (Chido blood group)	Extracellular Space	other	IgG				0.387447	-0.129998	-0.517444
PDLIM4	0.866667	30	27	1	PDZ and LIM domain 4	Plasma Membrane	other					0.914613	0.104178	-0.810435
PDLIM1	0.558824	34	19	0	PDZ and LIM domain 1	Cytoplasm	transcription regulator					0.25446	1.54295	1.28849
PDLIM2	0.888889	18	17	1	PDZ and LIM domain 2 (mystique)	Cytoplasm	other					0.500624	-1.15194	-1.65256
PDLIM3	0.588235	34	21	1	PDZ and LIM domain 3	Cytoplasm	other					0.336946	0.71031	0.373364
FTL	0.78125	32	26	1	ferritin, light polypeptide	Cytoplasm	enzyme		PROTOPORPHYRIN IX,IRON DEXTRAN			0.85079	0.496086	-0.354704
ANPEP	0.617647	34	22	1	alanyl aminopeptidase, membrane	Plasma Membrane	peptidase	CNGRC peptide-TNF alpha conjugate	TOSEDOSTAT,EZETIMIBE,ICATIBANT			0.44713	0.92479	0.47766
POLB	0.647059	17	13	2	polymerase (DNA directed), beta	Nucleus	enzyme	nelarabine, cytarabine/fludarabine phosphate, lamivudine/nelfinavir/stavudine, cytarabine/daunorubicin, lamivudine/stavudine, lamivudine/nevirapine/stavudine, cladribine/cytarabine/daunorubicin, cytarabine/daunorubicin/tretinoin, cytarabine/idarubicin, cytarabine/etoposide, cytarabine/etoposide/mitoxantrone, cytarabine/dexamethasone, 5-azacytidine/cytarabine/decitabine, cytarabine/mitoxantrone, c…				0.274796	-1.3904	-1.66519
TAF15	0.576923	26	18	3	TATA-box binding protein associated factor 15	Nucleus	other					0.544838	-0.487513	-1.03235
MDK	0.8	20	18	2	midkine (neurite growth-promoting factor 2)	Extracellular Space	growth factor					0.903414	-0.672777	-1.57619
GGH	0.882353	34	30	0	gamma-glutamyl hydrolase (conjugase, folylpolygammaglutamyl hydrolase)	Cytoplasm	peptidase					0.849506	0.801301	-0.0482052
F3	0.846154	13	12	1	coagulation factor III, tissue factor	Plasma Membrane	transmembrane receptor	activated recombinant human factor VII				0.410262	-1.42878	-1.83904
F5	0.615385	13	8	0	coagulation factor V	Plasma Membrane	enzyme	drotrecogin alfa, antithrombin alfa				0.377978	-1.55902	-1.937
F7	1	12	12	0	coagulation factor VII	Plasma Membrane	peptidase	nematode anticoagulant protein c2				0.416865	-1.57163	-1.9885
QKI	0.76	25	20	1	QKI, KH domain containing, RNA binding	Nucleus	other					0.792255	-0.640489	-1.43274
PPFIA1	0.580645	31	20	2	protein tyrosine phosphatase, receptor type, f polypeptide (PTPRF), interacting protein (liprin), alpha 1	Plasma Membrane	phosphatase					0.518921	-0.952058	-1.47098
FAM105B	0.782609	23	20	2	OTU deubiquitinase with linear linkage specificity	Cytoplasm	peptidase					0.427373	-1.0667	-1.49407
ALDH3B1	1	9	9	0	aldehyde dehydrogenase 3 family member B1	Cytoplasm	enzyme					0.533756	-1.37339	-1.90715
FAM105A	0.761905	21	17	1	family with sequence similarity 105 member A	Other	other					0.812204	-0.775234	-1.58744
SLU7	0.722222	18	13	0	SLU7 homolog, splicing factor	Nucleus	enzyme					0.457293	-1.45114	-1.90844
CILP	0.888889	9	8	0	cartilage intermediate layer protein	Extracellular Space	phosphatase					0.292262	-1.69173	-1.98399
METTL7B	1	18	18	0	methyltransferase like 7B	Other	enzyme					0.562646	-0.753858	-1.3165
C1QB	0.529412	34	18	0	complement component 1, q subcomponent, B chain	Extracellular Space	other					0.343612	0.636126	0.292514
C1QA	0.923077	13	12	0	complement component 1, q subcomponent, A chain	Extracellular Space	other					0.565026	-1.06847	-1.63349
PLXDC2	0.78125	32	25	0	plexin domain containing 2	Extracellular Space	other					0.804966	-0.203847	-1.00881
MKI67IP	1	12	12	0	nucleolar protein interacting with the FHA domain of MKI67	Nucleus	other					0.446496	-1.38747	-1.83397
TELO2	0.714286	28	20	0	telomere maintenance 2	Cytoplasm	other					0.706354	-1.18433	-1.89068
GALNT2	0.558824	34	20	1	polypeptide N-acetylgalactosaminyltransferase 2	Cytoplasm	enzyme					0.437336	0.343765	-0.0935708
FILIP1L	1	33	33	0	filamin A interacting protein 1-like	Nucleus	other					0.850411	-0.545675	-1.39609
RFC5	0.612903	31	19	0	replication factor C subunit 5	Nucleus	enzyme					0.790912	-0.260703	-1.05162
RFC4	0.758621	29	24	2	replication factor C subunit 4	Nucleus	other					0.864941	-0.397703	-1.26264
RFC1	0.75	20	15	0	replication factor C subunit 1	Nucleus	transcription regulator					0.295074	-1.50114	-1.79621
RFC3	0.535714	28	18	3	replication factor C subunit 3	Nucleus	enzyme					0.831022	-0.432765	-1.26379
RFC2	0.607143	28	20	3	replication factor C subunit 2	Nucleus	other					0.708674	-0.718409	-1.42708
SH3BP1	0.558824	34	20	1	SH3-domain binding protein 1	Other	other					0.241549	0.0775582	-0.163991
PSEN1	0.869565	23	21	1	presenilin 1	Plasma Membrane	peptidase	tarenflurbil				0.641751	-1.1095	-1.75125
IGF2BP3	1	20	20	0	insulin like growth factor 2 mRNA binding protein 3	Cytoplasm	translation regulator					1.00479	-0.984171	-1.98896
TDRKH	0.521739	23	16	4	tudor and KH domain containing	Cytoplasm	other					0.322322	-1.3871	-1.70942
KIF1B	0.611111	18	14	3	kinesin family member 1B	Cytoplasm	transporter					0.312296	-1.53357	-1.84587
ERCC2	0.636364	22	17	3	excision repair cross-complementation group 2	Nucleus	enzyme					0.577367	-1.2159	-1.79327
LOXL2	1	20	20	0	lysyl oxidase like 2	Extracellular Space	enzyme					0.832141	-1.16786	-2
CTTNBP2NL	0.958333	24	23	0	CTTNBP2 N-terminal like	Cytoplasm	other					0.607391	-1.315	-1.92239
TPBG	1	10	10	0	trophoblast glycoprotein	Plasma Membrane	other					0.422659	-1.57152	-1.99418
LAS1L	0.516129	31	19	3	LAS1-like, ribosome biogenesis factor	Nucleus	other					0.467233	-0.755265	-1.2225
KDELC2	0.666667	33	23	1	KDEL motif containing 2	Other	other					0.514826	-0.0528792	-0.567706
CARM1	0.647059	34	22	0	coactivator associated arginine methyltransferase 1	Nucleus	transcription regulator					0.529404	0.460904	-0.0685003
DOCK11	0.518519	27	15	1	dedicator of cytokinesis 11	Cytoplasm	other					0.322883	-1.27206	-1.59495
POFUT1	0.516129	31	18	2	protein O-fucosyltransferase 1	Cytoplasm	enzyme					0.601231	-0.0239343	-0.625165
ICAM1	0.588235	34	20	0	intercellular adhesion molecule 1	Plasma Membrane	transmembrane receptor		ALICAFORSEN			0.542352	0.597086	0.0547345
CDH11	0.809524	21	18	1	cadherin 11	Plasma Membrane	other					0.541758	-1.11605	-1.6578
CREG1	1	8	8	0	cellular repressor of E1A stimulated genes 1	Nucleus	transcription regulator					0.456046	-1.49671	-1.95276
CDH17	1	25	25	0	cadherin 17	Plasma Membrane	transporter					1.14122	0.032969	-1.10825
PLBD2	0.78125	32	25	0	phospholipase B domain containing 2	Extracellular Space	other					0.827757	0.0396838	-0.788073
PDCD2L	1	7	7	0	programmed cell death 2-like	Other	other					0.285313	-1.71469	-2
NIPBL	0.548387	31	18	1	Nipped-B homolog (Drosophila)	Nucleus	transcription regulator					0.456652	-1.10123	-1.55788
BCL2L1	0.631579	19	14	2	BCL2 like 1	Cytoplasm	other		NAVITOCLAX			0.505853	-0.815876	-1.32173
SPINT2	0.833333	18	16	1	serine peptidase inhibitor, Kunitz type, 2	Extracellular Space	other					1.0067	-0.822177	-1.82887
HELZ2	0.615385	26	17	1	helicase with zinc finger 2, transcriptional coactivator	Nucleus	transcription regulator					0.462083	-1.37786	-1.83994
AFAP1L2	0.884615	26	24	1	actin filament associated protein 1 like 2	Cytoplasm	other					0.57949	-1.1548	-1.73429
THBS4	0.888889	18	17	1	thrombospondin 4	Extracellular Space	other					0.675596	-1.16525	-1.84084
THBS2	0.944444	18	17	0	thrombospondin 2	Extracellular Space	other					1.02604	-0.957053	-1.98309
THBS3	0.75	12	10	1	thrombospondin 3	Extracellular Space	other					0.232608	-1.68723	-1.91984
THBS1	0.823529	34	30	2	thrombospondin 1	Extracellular Space	other					1.42675	0.589927	-0.836818
ARG1	0.833333	18	16	1	arginase 1	Cytoplasm	enzyme		SODIUM BENZOATE,N-OMEGA-HYDROXY-L-ARGININE,S,S-(2-HYDROXYETHYL)THIOCYSTEINE,NOR-N-OMEGA-HYDROXY-L-ARGININE,DEHYDRO-2(S)-AMINO-6-BORONOHEXANOIC ACID,S-2-(BORONOETHYL)-L-CYSTEINE,S-{2-[AMINO(DIHYDROXY)-LAMBDA~4~-SULFANYL]ETHYL}-D-CYSTEINE,2(S)-AMINO-6-BORONOHEXANOIC ACID,S-PROPYLAMINE-L-CYSTEINE,UREA,L-ORNITHINE,DINOR-N(OMEGA)-HYDROXY-L-ARGININE,DESCARBOXY-NOR-N(OMEGA)-HYDROXY-L-ARGININE			0.966502	-0.814171	-1.78067
SBNO1	0.916667	12	11	0	strawberry notch homolog 1 (Drosophila)	Other	enzyme					0.41534	-1.56517	-1.98051
PALD1	0.833333	12	10	0	phosphatase domain containing, paladin 1	Cytoplasm	phosphatase					0.271097	-1.69941	-1.97051
CD55	1	33	33	0	CD55 molecule (Cromer blood group)	Plasma Membrane	other		CHLORAMPHENICOL			1.64924	0.457819	-1.19143
AAR2	0.615385	26	19	3	AAR2 splicing factor homolog	Other	other					0.618027	-0.768111	-1.38614
RAB34	0.741935	31	25	2	RAB34, member RAS oncogene family	Cytoplasm	enzyme					0.637854	-0.194693	-0.832547
RAB32	0.588235	34	21	1	RAB32, member RAS oncogene family	Cytoplasm	enzyme					0.707784	0.575174	-0.13261
RAB31	0.896552	29	27	1	RAB31, member RAS oncogene family	Cytoplasm	enzyme					1.76229	0.150411	-1.61188
DOK3	0.791667	24	20	1	docking protein 3	Cytoplasm	other					0.531094	-1.26467	-1.79577
ARMC9	1	13	13	0	armadillo repeat containing 9	Cytoplasm	other					0.473466	-1.48966	-1.96312
FTSJ3	0.53125	32	17	0	FtsJ homolog 3 (E. coli)	Nucleus	enzyme					0.658508	-0.191172	-0.849679
HKDC1	1	16	16	0	hexokinase domain containing 1	Other	kinase					0.337011	-1.20123	-1.53824
MUC2	0.791667	24	21	2	mucin 2, oligomeric mucus/gel-forming	Other	other					0.813854	-0.132582	-0.946436
IFI30	0.533333	30	20	4	interferon, gamma-inducible protein 30	Cytoplasm	enzyme					0.905462	0.0374425	-0.868019
ANP32E	0.588235	34	20	0	acidic nuclear phosphoprotein 32 family member E	Nucleus	other					0.426952	1.04695	0.620002
GTF3C2	0.576923	26	17	2	general transcription factor IIIC subunit 2	Nucleus	transcription regulator					0.564844	-1.05512	-1.61996
XPO5	0.676471	34	23	0	exportin 5	Nucleus	transporter					0.704909	-0.101329	-0.806238
XPO6	0.653846	26	17	0	exportin 6	Cytoplasm	transporter					0.545281	-1.34156	-1.88684
NOC4L	0.814815	27	23	1	nucleolar complex associated 4 homolog	Nucleus	other					0.876967	-0.714864	-1.59183
ATAD2	0.857143	14	12	0	ATPase family, AAA domain containing 2	Nucleus	enzyme					0.475724	-1.52428	-2
TCIRG1	0.636364	33	21	0	T-cell, immune regulator 1, ATPase, H+ transporting, lysosomal V0 subunit A3	Plasma Membrane	enzyme					0.91011	0.159945	-0.750164
SPARC	0.970588	34	33	0	secreted protein, acidic, cysteine-rich (osteonectin)	Extracellular Space	other					1.76621	0.596383	-1.16982
CEP170	0.761905	21	16	0	centrosomal protein 170kDa	Nucleus	other					0.61989	-1.37992	-1.99981
FGL2	0.969697	33	32	0	fibrinogen-like 2	Extracellular Space	peptidase					1.2986	0.330041	-0.968563
CTHRC1	1	14	14	0	collagen triple helix repeat containing 1	Extracellular Space	other					0.768603	-1.2314	-2
TRIM14	0.823529	17	14	0	tripartite motif containing 14	Cytoplasm	other					0.310261	-1.40701	-1.71727
PES1	0.545455	33	19	1	pescadillo ribosomal biogenesis factor 1	Nucleus	other					0.817054	-0.11371	-0.930764
CHI3L1	0.928571	28	26	0	chitinase 3 like 1	Extracellular Space	enzyme					1.43078	-0.320996	-1.75177
TBL3	0.71875	32	23	0	transducin (beta)-like 3	Cytoplasm	peptidase					0.723038	-0.45965	-1.18269
MED1	0.583333	24	15	1	mediator complex subunit 1	Nucleus	transcription regulator					0.258144	-1.44815	-1.70629
NDC80	0.909091	11	10	0	NDC80 kinetochore complex component	Nucleus	other					0.381675	-1.61833	-2
EPS8L3	0.53125	32	21	4	EPS8-like 3	Extracellular Space	other			Group enriched	colon,duodenum,gallbladder,rectum,small intestine,stomach	0.0924498	-0.373794	-0.466244
SERPINH1	0.882353	34	30	0	serpin peptidase inhibitor, clade H (heat shock protein 47), member 1, (collagen binding protein 1)	Extracellular Space	other					0.717766	2.00405	1.28629
MDN1	0.62963	27	17	0	midasin AAA ATPase 1	Nucleus	other					0.490288	-1.39275	-1.88304
AMPD3	0.617647	34	21	0	adenosine monophosphate deaminase 3	Cytoplasm	enzyme					0.607392	-0.164764	-0.772156
UTP15	0.647059	17	14	3	UTP15, U3 small nucleolar ribonucleoprotein, homolog (S. cerevisiae)	Nucleus	other					0.443422	-1.44153	-1.88495
LSM14B	0.9	10	9	0	LSM family member 14B	Other	other					0.389445	-1.57156	-1.96101
UTP18	0.676471	34	23	0	UTP18 small subunit processome component	Nucleus	other					0.485884	-0.364804	-0.850688
GPCPD1	0.888889	9	8	0	glycerophosphocholine phosphodiesterase 1	Cytoplasm	enzyme					0.144694	-1.76425	-1.90894
ATXN2L	0.529412	34	18	0	ataxin 2-like	Nucleus	other					0.456195	-0.00623005	-0.462425
XAB2	0.724138	29	22	1	XPA binding protein 2	Nucleus	other					0.594638	-0.912593	-1.50723
CAMP	0.833333	30	26	1	cathelicidin antimicrobial peptide	Cytoplasm	other		SELENOCYSTEINE			1.49803	0.961986	-0.536041
ZFR	0.606061	33	21	1	zinc finger RNA binding protein	Nucleus	other					0.592774	-0.161524	-0.754299
TXNDC9	0.8125	32	26	0	thioredoxin domain containing 9	Cytoplasm	other					0.810129	-0.158874	-0.969003
POLR3D	0.6	15	11	2	polymerase (RNA) III (DNA directed) polypeptide D, 44kDa	Nucleus	transcription regulator					0.289203	-1.56994	-1.85914
TNC	0.617647	34	23	2	tenascin C	Extracellular Space	other					0.563476	1.15116	0.587689
PRMT3	0.818182	11	10	1	protein arginine methyltransferase 3	Nucleus	enzyme					0.368186	-1.59991	-1.9681
TMEM176B	0.846154	13	12	1	transmembrane protein 176B	Other	other					0.675731	-1.13101	-1.80675
CMIP	0.75	12	9	0	c-Maf inducing protein	Cytoplasm	other					0.0496916	-1.66339	-1.71308
TPRG1L	0.8	10	9	1	tumor protein p63 regulated 1-like	Cytoplasm	other					0.139634	-1.6653	-1.80493
HCK	0.583333	24	18	4	HCK proto-oncogene, Src family tyrosine kinase	Cytoplasm	kinase					0.77709	-0.711367	-1.48846
TMEM201	0.826087	23	20	1	transmembrane protein 201	Nucleus	other					0.739293	-1.18142	-1.92071
NUP54	0.515152	33	17	0	nucleoporin 54kDa	Nucleus	transporter					0.314651	0.0183472	-0.296304
FAM26E	0.818182	11	10	1	family with sequence similarity 26 member E	Cytoplasm	other					0.612023	-1.36049	-1.97251
PLIN2	0.944444	18	17	0	perilipin 2	Plasma Membrane	other					0.809421	-1.16144	-1.97086
RBPJ	0.666667	18	14	2	recombination signal binding protein for immunoglobulin kappa J region	Nucleus	transcription regulator					0.392456	-1.37258	-1.76503
MED14	0.684211	19	13	0	mediator complex subunit 14	Nucleus	transcription regulator					0.438732	-1.49357	-1.93231
ACSL4	0.588235	34	21	1	acyl-CoA synthetase long-chain family member 4	Cytoplasm	enzyme		ROSIGLITAZONE,TROGLITAZONE			0.592885	0.38729	-0.205594
ADAM9	0.71875	32	23	0	ADAM metallopeptidase domain 9	Plasma Membrane	peptidase					0.830726	-0.533683	-1.36441
FEN1	0.676471	34	23	0	flap structure-specific endonuclease 1	Nucleus	enzyme					0.678457	0.689156	0.0106983
LUC7L	0.695652	23	18	2	LUC7-like	Nucleus	other					0.97734	-0.418288	-1.39563
RCN3	0.941176	34	32	0	reticulocalbin 3	Cytoplasm	other					1.18053	0.941303	-0.239228
RCN2	0.676471	34	23	0	reticulocalbin 2	Cytoplasm	other					0.46946	0.733394	0.263934
ITM2C	0.8	10	9	1	integral membrane protein 2C	Cytoplasm	other					0.337013	-1.5879	-1.92491
OGFOD1	0.777778	9	8	1	2-oxoglutarate and iron-dependent oxygenase domain containing 1	Other	other					0.288517	-1.69696	-1.98548
DECR2	0.541667	24	16	3	2,4-dienoyl-CoA reductase 2, peroxisomal	Cytoplasm	enzyme					0.30806	-0.938206	-1.24627
HOOK3	0.625	32	21	1	hook microtubule-tethering protein 3	Cytoplasm	other					0.662609	-0.151492	-0.814101
EMG1	0.95	20	19	0	EMG1 N1-specific pseudouridine methyltransferase	Nucleus	other					0.78312	-1.03137	-1.81449
ANO6	0.566667	30	18	1	anoctamin 6	Plasma Membrane	ion channel					0.335751	-0.765642	-1.10139
CELF2	0.545455	22	16	4	CUGBP, Elav-like family member 2	Nucleus	other					0.280324	-1.06995	-1.35027
CELF1	0.666667	33	23	1	CUGBP, Elav-like family member 1	Cytoplasm	translation regulator					0.625404	0.132585	-0.492819
POLR1A	0.793103	29	23	0	polymerase (RNA) I polypeptide A	Nucleus	enzyme					0.807655	-1.01787	-1.82552
POLR1B	1	15	15	0	polymerase (RNA) I polypeptide B	Nucleus	enzyme					0.519949	-1.44624	-1.96619
POLR1C	0.612903	31	20	1	polymerase (RNA) I polypeptide C	Nucleus	enzyme					0.694834	0.035699	-0.659135
WDR43	0.5625	32	19	1	WD repeat domain 43	Nucleus	other					0.471944	-0.633166	-1.10511
WDR46	1	15	15	0	WD repeat domain 46	Nucleus	enzyme					0.439268	-1.5056	-1.94487
GTF2B	0.555556	27	18	3	general transcription factor IIB	Nucleus	transcription regulator					0.190969	-1.08665	-1.27762
PTGES	0.52381	21	14	3	prostaglandin E synthase	Cytoplasm	enzyme					0.70077	-0.6655	-1.36627
HEATR6	0.6	15	9	0	HEAT repeat containing 6	Other	other					0.251736	-1.71776	-1.9695
HEATR2	0.612903	31	19	0	dynein, axonemal, assembly factor 5	Cytoplasm	other					0.528104	-0.663564	-1.19167
HEATR1	0.6875	32	24	2	HEAT repeat containing 1	Nucleus	other					0.687997	-0.507935	-1.19593
SFSWAP	0.833333	12	11	1	splicing factor, suppressor of white-apricot family	Nucleus	other					0.332435	-1.56991	-1.90234
VCAN	0.794118	34	27	0	versican	Extracellular Space	other					0.41296	0.783094	0.370134
IKBKB	0.545455	33	19	1	inhibitor of kappa light polypeptide gene enhancer in B-cells, kinase beta	Cytoplasm	kinase					0.412237	-0.6399	-1.05214
DCTPP1	0.676471	34	25	2	dCTP pyrophosphatase 1	Cytoplasm	enzyme					0.661403	0.651174	-0.0102289
GNL3	0.566667	30	21	4	guanine nucleotide binding protein-like 3 (nucleolar)	Nucleus	other					0.536476	-0.617523	-1.154
GNL2	0.857143	14	12	0	guanine nucleotide binding protein-like 2 (nucleolar)	Nucleus	enzyme					0.431964	-1.52174	-1.95371
BAZ1A	0.75	28	21	0	bromodomain adjacent to zinc finger domain 1A	Nucleus	other					0.595418	-1.07639	-1.67181
SDE2	1	13	13	0	SDE2 telomere maintenance homolog (S. pombe)	Other	other					0.457511	-1.51225	-1.96976
SLC2A3	0.8	10	9	1	solute carrier family 2 (facilitated glucose transporter), member 3	Plasma Membrane	transporter		GLUFOSFAMIDE			0.754861	-1.14103	-1.89589
CEACAM1	1	12	12	0	carcinoembryonic antigen related cell adhesion molecule 1	Plasma Membrane	other					0.817055	-1.16313	-1.98018
CEACAM5	0.928571	28	27	1	carcinoembryonic antigen related cell adhesion molecule 5	Plasma Membrane	other		TF2,2,2,5,5-TETRAMETHYL-3-(SULFANYLMETHYL)-2,5-DIHYDRO-1H-PYRROL-1-OL	Group enriched	appendix,colon,esophagus,rectum,stomach	1.47846	0.356168	-1.12229
CEACAM7	1	11	11	0	carcinoembryonic antigen related cell adhesion molecule 7	Plasma Membrane	other					0.573329	-1.39077	-1.9641
CEACAM6	1	18	18	0	carcinoembryonic antigen related cell adhesion molecule 6	Plasma Membrane	other					1.09595	-0.904054	-2
EOGT	0.809524	21	19	2	EGF domain-specific O-linked N-acetylglucosamine (GlcNAc) transferase	Extracellular Space	enzyme					0.883995	-0.894237	-1.77823
AGMAT	1	25	25	0	agmatinase	Cytoplasm	enzyme					0.795084	-0.520986	-1.31607
SERPINA10	0.647059	17	14	3	serpin peptidase inhibitor, clade A (alpha-1 antiproteinase, antitrypsin), member 10	Extracellular Space	other					0.241489	-1.53393	-1.77542
RCOR1	0.65	20	16	3	REST corepressor 1	Nucleus	transcription regulator					0.174656	-1.21086	-1.38551
SUGP2	0.666667	18	12	0	SURP and G-patch domain containing 2	Nucleus	other					0.422173	-1.45483	-1.87701
RCL1	0.791667	24	20	1	RNA terminal phosphate cyclase-like 1	Nucleus	enzyme					0.831756	-0.81187	-1.64363
CHAMP1	0.588235	34	21	1	chromosome alignment maintaining phosphoprotein 1	Nucleus	other					0.382775	-0.533171	-0.915946
ITGA11	0.857143	7	6	0	integrin subunit alpha 11	Plasma Membrane	other					0.244352	-1.75565	-2
RIPK2	0.928571	14	13	0	receptor interacting serine/threonine kinase 2	Plasma Membrane	kinase					0.421718	-1.49982	-1.92154
CWC22	0.8	20	16	0	CWC22 homolog, spliceosome-associated protein	Nucleus	other					0.487289	-1.31111	-1.7984
SETD3	0.545455	33	19	1	SET domain containing 3	Nucleus	enzyme					0.409234	-0.0818763	-0.49111
DUS3L	0.869565	23	21	1	dihydrouridine synthase 3-like	Other	other					0.455294	-1.27007	-1.72537
WAC	0.866667	15	14	1	WW domain containing adaptor with coiled-coil	Nucleus	other					0.393945	-1.4633	-1.85724
IFITM3	1	11	11	0	interferon induced transmembrane protein 3	Plasma Membrane	other					0.982111	-0.987996	-1.97011
MOSPD2	0.75	20	16	1	motile sperm domain containing 2	Other	other					0.708166	-0.945566	-1.65373
ATP11A	1	11	11	0	ATPase, class VI, type 11A	Plasma Membrane	transporter					0.471323	-1.52868	-2
NOC3L	0.615385	26	17	1	NOC3-like DNA replication regulator	Nucleus	other					0.545757	-0.983226	-1.52898
TRMT61A	0.6875	16	12	1	tRNA methyltransferase 61A	Nucleus	enzyme					0.347396	-1.38772	-1.73512
CCDC88A	0.818182	22	18	0	coiled-coil domain containing 88A	Cytoplasm	other					0.412846	-1.49731	-1.91016
BRAT1	0.571429	28	18	2	BRCA1-associated ATM activator 1	Nucleus	other					0.600127	-1.03771	-1.63783
CTR9	0.516129	31	18	2	CTR9 homolog, Paf1/RNA polymerase II complex component	Nucleus	other					0.585708	-0.740203	-1.32591
HSD11B1	0.833333	12	10	0	hydroxysteroid (11-beta) dehydrogenase 1	Cytoplasm	enzyme					0.376886	-1.54169	-1.91857
STMN1	0.75	32	25	1	stathmin 1	Cytoplasm	other		PACLITAXEL			1.09264	1.05393	-0.0387185
IKBIP	0.911765	34	31	0	IKBKB interacting protein	Cytoplasm	other					1.29689	0.790223	-0.506671
TOP2A	1	26	26	0	topoisomerase (DNA) II alpha	Nucleus	enzyme					1.20103	-0.785131	-1.98616
SDAD1	0.6	15	11	2	SDA1 domain containing 1	Nucleus	other					0.390026	-1.48198	-1.87201
TRIP4	0.516129	31	19	3	thyroid hormone receptor interactor 4	Nucleus	transcription regulator					0.211628	-0.896095	-1.10772
CWF19L1	0.62069	29	19	1	CWF19-like 1, cell cycle control (S. pombe)	Other	other					0.407349	-0.582582	-0.98993
UNC93B1	0.75	24	20	2	unc-93 homolog B1 (C. elegans)	Cytoplasm	transporter					0.630678	-0.859197	-1.48987
FAM83H	0.558824	34	20	1	family with sequence similarity 83 member H	Other	other					0.276098	-0.664533	-0.940631
GPR56	1	11	11	0	adhesion G protein-coupled receptor G1	Plasma Membrane	G-protein coupled receptor					0.352808	-1.64719	-2
HSPA14	0.5625	32	21	3	heat shock protein family A (Hsp70) member 14	Cytoplasm	peptidase					0.521719	-0.52232	-1.04404
BYSL	0.827586	29	24	0	bystin like	Nucleus	other					0.880597	-0.366786	-1.24738
CRTAC1	1	8	8	0	cartilage acidic protein 1	Extracellular Space	other					0.364674	-1.5873	-1.95198
NPL	0.846154	26	22	0	N-acetylneuraminate pyruvate lyase (dihydrodipicolinate synthase)	Cytoplasm	enzyme					1.01673	-0.336374	-1.3531
TTI1	0.777778	18	14	0	TELO2 interacting protein 1	Cytoplasm	other					0.415404	-1.48368	-1.89908
STK38L	0.529412	34	18	0	serine/threonine kinase 38 like	Cytoplasm	kinase					0.281165	-0.416074	-0.697239
NR2C2AP	0.789474	19	16	1	nuclear receptor 2C2-associated protein	Nucleus	other					0.29337	-1.13775	-1.43112
OTUD4	0.636364	11	8	1	OTU deubiquitinase 4	Other	peptidase					0.290912	-1.63613	-1.92704
HTRA1	0.857143	21	19	1	HtrA serine peptidase 1	Extracellular Space	peptidase					0.650715	-1.10231	-1.75302
HTRA3	1	6	6	0	HtrA serine peptidase 3	Extracellular Space	peptidase					0.394187	-1.60581	-2
ALOX5AP	0.857143	14	13	1	arachidonate 5-lipoxygenase-activating protein	Plasma Membrane	other		VELIFLAPON,AM103,DCL000039			1.07591	-0.683356	-1.75927
CLRN3	1	11	11	0	clarin 3	Cytoplasm	other					0.670548	-1.2213	-1.89185
ARHGEF2	0.588235	34	22	2	Rho/Rac guanine nucleotide exchange factor 2	Cytoplasm	other					0.46414	0.000890066	-0.46325
MIF4GD	0.588235	17	12	2	MIF4G domain containing	Other	other					0.388264	-1.37595	-1.76421
DHX37	0.875	8	7	0	DEAH-box helicase 37	Other	enzyme					0.240371	-1.73405	-1.97442
MGAM	0.846154	13	11	0	maltase-glucoamylase	Plasma Membrane	enzyme	miglitol, celgosivir, voglibose, acarbose				0.441613	-1.37581	-1.81742
VNN2	0.647059	17	12	1	vanin 2	Other	enzyme					0.813989	-0.988101	-1.80209
VNN1	1	11	11	0	vanin 1	Plasma Membrane	enzyme					0.536629	-1.32172	-1.85835
SLC4A1AP	0.758621	29	23	1	solute carrier family 4 (anion exchanger), member 1, adaptor protein	Nucleus	transporter					0.662771	-0.991229	-1.654
PUS7	0.75	28	23	2	pseudouridylate synthase 7 (putative)	Other	other					0.891008	-0.812066	-1.70307
ANO1	0.764706	17	14	1	anoctamin 1, calcium activated chloride channel	Plasma Membrane	ion channel					0.279601	-1.52022	-1.79982
UHRF1	0.785714	14	11	0	ubiquitin-like with PHD and ring finger domains 1	Nucleus	transcription regulator					0.471317	-1.52308	-1.9944
KEAP1	0.555556	27	18	3	kelch like ECH associated protein 1	Cytoplasm	transcription regulator	dimethyl fumarate				0.346234	-1.07157	-1.4178
MYO9B	0.677419	31	22	1	myosin IXB	Cytoplasm	enzyme					0.524764	-0.7527	-1.27746
SLC5A1	1	15	15	0	solute carrier family 5 (sodium/glucose cotransporter), member 1	Plasma Membrane	transporter					0.233413	-1.21209	-1.4455
SLC5A6	0.846154	13	12	1	solute carrier family 5 (sodium/multivitamin and iodide cotransporter), member 6	Plasma Membrane	transporter					0.449329	-1.46822	-1.91755
RAVER1	0.787879	33	26	0	ribonucleoprotein, PTB-binding 1	Nucleus	other					0.468459	0.00130153	-0.467157
RB1	0.9	20	18	0	retinoblastoma 1	Nucleus	transcription regulator					0.665462	-1.28795	-1.95341
AIM1	0.545455	33	22	4	absent in melanoma 1	Extracellular Space	other					0.172283	-0.801999	-0.974282
FAM50A	0.863636	22	20	1	family with sequence similarity 50 member A	Nucleus	other					0.783794	-0.571793	-1.35559
FMNL2	0.846154	26	23	1	formin like 2	Cytoplasm	other					0.550334	-1.17987	-1.73021
FMNL1	0.545455	33	18	0	formin like 1	Cytoplasm	other					0.643158	0.00673512	-0.636423
GUCY1B3	0.757576	33	26	1	guanylate cyclase 1, soluble, beta 3	Cytoplasm	enzyme	nitroglycerin, isosorbide-5-mononitrate, isosorbide dinitrate, nitroprusside				0.812667	-0.251526	-1.06419
MED24	0.8125	16	13	0	mediator complex subunit 24	Nucleus	transcription regulator					0.47855	-1.35399	-1.83254
MED27	0.647059	17	13	2	mediator complex subunit 27	Nucleus	transcription regulator					0.352719	-1.47975	-1.83247
GUCY2C	0.9	10	9	0	guanylate cyclase 2C	Plasma Membrane	kinase	linaclotide				0.177547	-1.75353	-1.93108
MSR1	0.952381	21	20	0	macrophage scavenger receptor 1	Plasma Membrane	transmembrane receptor					0.930671	-1.02317	-1.95384
EPHB2	1	14	14	0	EPH receptor B2	Plasma Membrane	kinase					0.462075	-1.48327	-1.94535
NVL	0.647059	17	12	1	nuclear VCP-like	Nucleus	other					0.245862	-1.64903	-1.89489
DSN1	1	9	9	0	DSN1 homolog, MIS12 kinetochore complex component	Nucleus	other					0.261122	-1.55904	-1.82017
FHL2	0.852941	34	29	0	four and a half LIM domains 2	Nucleus	transcription regulator					0.488604	1.08931	0.600711
FHL3	0.896552	29	26	0	four and a half LIM domains 3	Plasma Membrane	other					1.50093	-0.168796	-1.66973
GATAD2A	0.62069	29	20	2	GATA zinc finger domain containing 2A	Nucleus	transcription regulator					0.543217	-0.859539	-1.40276
GPA33	1	16	16	0	glycoprotein A33	Plasma Membrane	other					0.407273	-0.731704	-1.13898
ABCF2	0.647059	34	22	0	ATP binding cassette subfamily F member 2	Cytoplasm	transporter					0.572674	-0.109264	-0.681937
RENBP	0.606061	33	20	0	renin binding protein	Cytoplasm	enzyme					0.549179	0.0536845	-0.495495
TP53BP1	0.53125	32	17	0	tumor protein p53 binding protein 1	Nucleus	transcription regulator					0.431224	-0.272758	-0.703983
UPP1	1	20	20	0	uridine phosphorylase 1	Cytoplasm	enzyme					1.06197	-0.832729	-1.8947
PIH1D1	0.823529	17	15	1	PIH1 domain containing 1	Nucleus	other					0.499676	-1.23152	-1.73119
S100A13	0.625	32	21	1	S100 calcium binding protein A13	Cytoplasm	other		OLOPATADINE,AMLEXANOX			0.369261	0.449244	0.0799834
S100A12	0.777778	18	15	1	S100 calcium binding protein A12	Cytoplasm	other		OLOPATADINE,AMLEXANOX			1.19369	-0.324763	-1.51845
VSNL1	1	9	9	0	visinin like 1	Cytoplasm	other					0.746396	-1.2536	-2
L3HYPDH	0.85	20	18	1	L-3-hydroxyproline dehydratase (trans-)	Other	enzyme					0.589705	-1.31594	-1.90565
SPAG9	0.529412	34	18	0	sperm associated antigen 9	Cytoplasm	other					0.357976	0.0606561	-0.29732
PRRC2C	0.75	32	24	0	proline-rich coiled-coil 2C	Other	other					0.741071	-0.491258	-1.23233
CIRH1A	0.818182	22	19	1	UTP4 small subunit processome component	Nucleus	other					0.502145	-1.28876	-1.7909
SERPINB10	0.923077	26	24	0	serpin peptidase inhibitor, clade B (ovalbumin), member 10	Cytoplasm	other					1.10988	-0.657605	-1.76748
FNBP4	0.769231	13	11	1	formin binding protein 4	Nucleus	other					0.374562	-1.53662	-1.91118
PHIP	0.636364	22	16	2	pleckstrin homology domain interacting protein	Nucleus	other					0.232076	-1.52748	-1.75956
AGTRAP	0.8	15	13	1	angiotensin II receptor associated protein	Plasma Membrane	G-protein coupled receptor					0.917329	-0.937989	-1.85532
SLC1A5	0.588235	34	21	1	solute carrier family 1 (neutral amino acid transporter), member 5	Plasma Membrane	transporter		L-ASPARAGINE			0.763938	0.667932	-0.0960061
DAPK3	0.566667	30	21	4	death-associated protein kinase 3	Cytoplasm	kinase					0.457974	-0.696996	-1.15497
VRK1	0.722222	18	15	2	vaccinia related kinase 1	Nucleus	kinase					0.513468	-1.29958	-1.81305
FKBP7	0.857143	28	26	2	FK506 binding protein 7	Cytoplasm	enzyme					0.908868	-0.566543	-1.47541
FKBP9	0.764706	34	26	0	FK506 binding protein 9	Cytoplasm	enzyme					0.838767	0.572036	-0.266731
PLXNC1	0.866667	15	13	0	plexin C1	Plasma Membrane	transmembrane receptor					0.374977	-1.59979	-1.97476
PDE6D	0.647059	17	13	2	phosphodiesterase 6D	Cytoplasm	enzyme					0.398446	-0.965704	-1.36415
MYBBP1A	0.705882	34	24	0	MYB binding protein (P160) 1a	Nucleus	transcription regulator					0.517091	0.0254015	-0.49169
GPX8	1	16	16	0	glutathione peroxidase 8 (putative)	Cytoplasm	enzyme					0.756292	-1.23231	-1.9886
BRIX1	0.807692	26	23	2	BRX1, biogenesis of ribosomes	Nucleus	other					1.08237	-0.692603	-1.77497
RBM15	0.517241	29	17	2	RNA binding motif protein 15	Nucleus	other					0.386316	-1.049	-1.43532
RBM14	0.558824	34	20	1	RNA binding motif protein 14	Nucleus	transcription regulator					0.432098	0.992936	0.560838
PARVB	0.826087	23	21	2	parvin beta	Cytoplasm	other					1.20549	-0.487657	-1.69315
RBM19	0.708333	24	18	1	RNA binding motif protein 19	Nucleus	other					0.384115	-1.4794	-1.86352
PARVG	0.733333	30	23	1	parvin gamma	Cytoplasm	other					1.0548	-0.306125	-1.36092
HPS6	0.681818	22	17	2	Hermansky-Pudlak syndrome 6	Cytoplasm	other					0.420059	-1.20404	-1.62409
PLBD1	0.647059	34	24	2	phospholipase B domain containing 1	Extracellular Space	other					0.605632	0.952855	0.347223
KIF22	1	6	6	0	kinesin family member 22	Nucleus	other					0.281449	-1.71855	-2
HEATR3	0.607143	28	19	2	HEAT repeat containing 3	Other	other					0.642187	-0.909232	-1.55142
HAT1	0.75	32	24	0	histone acetyltransferase 1	Nucleus	enzyme					0.739248	0.381122	-0.358126
CD97	0.705882	34	24	0	adhesion G protein-coupled receptor E5	Plasma Membrane	G-protein coupled receptor					0.525005	0.534271	0.00926598
CD93	0.666667	21	17	3	CD93 molecule	Plasma Membrane	other					0.847871	-1.02359	-1.87146
RRS1	0.708333	24	20	3	ribosome biogenesis regulator homolog	Nucleus	other					0.844568	-0.872636	-1.7172
USP3	0.823529	17	15	1	ubiquitin specific peptidase 3	Cytoplasm	peptidase					0.478574	-1.3671	-1.84568
CEBPZ	0.709677	31	22	0	CCAAT/enhancer binding protein zeta	Nucleus	transcription regulator					0.720761	-0.699639	-1.4204
ZC3H7B	0.619048	21	14	1	zinc finger CCCH-type containing 7B	Nucleus	other					0.284082	-1.47636	-1.76044
GP2	1	11	11	0	glycoprotein 2	Cytoplasm	other					0.598849	-1.34461	-1.94346
SYNC	0.846154	13	11	0	syncoilin, intermediate filament protein	Cytoplasm	other					0.299989	-1.61403	-1.91402
CRTC3	0.909091	11	10	0	CREB regulated transcription coactivator 3	Nucleus	other					0.115727	-1.80895	-1.92468
AP4B1	0.692308	13	9	0	adaptor related protein complex 4 beta 1 subunit	Cytoplasm	transporter					0.227625	-1.66895	-1.89658
SMARCAD1	0.681818	22	16	1	SWI/SNF-related, matrix-associated actin-dependent regulator of chromatin, subfamily a, containing DEAD/H box 1	Nucleus	enzyme					0.395603	-1.46835	-1.86396
BTK	0.571429	28	19	3	Bruton tyrosine kinase	Cytoplasm	kinase	ibrutinib, bendamustine/ibrutinib/rituximab, CC-292, ONO-4059, ACP-196, BGB-3111, ACP-196/ACP-319, GDC-0853				0.359364	-0.814471	-1.17383
POLE3	0.888889	9	8	0	polymerase (DNA directed), epsilon 3, accessory subunit	Nucleus	enzyme	bortezomib/cladribine/rituximab, gemcitabine/paclitaxel, cladribine/cytarabine/daunorubicin, gemcitabine/oxaliplatin, gemcitabine/vinorelbine, docetaxel/gemcitabine, docetaxel/gemcitabine/vincristine, cladribine/cytarabine/filgrastim, capecitabine/gemcitabine, gemcitabine/oxaliplatin/paclitaxel, cladribine/cytarabine/filgrastim/mitoxantrone, cladribine/rituximab, capecitabine/docetaxel/gemcitabin…				0.523669	-1.37489	-1.89856
STAT2	0.588235	34	20	0	signal transducer and activator of transcription 2	Nucleus	transcription regulator					0.526339	0.239255	-0.287084
SLC16A3	0.727273	33	24	0	solute carrier family 16 (monocarboxylate transporter), member 3	Plasma Membrane	transporter		PYRUVIC ACID			0.884049	0.259537	-0.624512
RABIF	0.652174	23	18	3	RAB interacting factor	Other	transporter					0.59364	-0.772651	-1.36629
HTATSF1	0.529412	34	18	0	HIV-1 Tat specific factor 1	Nucleus	transcription regulator					0.326096	-0.0372045	-0.363301
BTAF1	0.533333	30	17	1	B-TFIID TATA-box binding protein associated factor 1	Nucleus	transcription regulator					0.380091	-1.30058	-1.68067
CDA	0.823529	17	15	1	cytidine deaminase	Nucleus	enzyme	E7727, cytidine deaminase inhibitor	1-BETA-RIBOFURANOSYL-1,3-DIAZEPINONE			0.972919	-0.781598	-1.75452
NLRC4	0.615385	13	8	0	NLR family, CARD domain containing 4	Cytoplasm	other					0.333425	-1.61286	-1.94629
MALT1	1	9	9	0	MALT1 paracaspase	Cytoplasm	peptidase					0.367477	-1.57606	-1.94354
PHF6	0.866667	15	14	1	PHD finger protein 6	Nucleus	other					0.486973	-1.32478	-1.81175
TIA1	0.807692	26	21	0	TIA1 cytotoxic granule-associated RNA binding protein	Nucleus	other					1.02942	-0.337446	-1.36687
APLP2	0.75	12	10	1	amyloid beta (A4) precursor-like protein 2	Cytoplasm	other					0.434545	-1.49794	-1.93248
CFHR5	1	12	12	0	complement factor H-related 5	Extracellular Space	other					0.672773	-1.145	-1.81777
CPS1	0.892857	28	26	1	carbamoyl-phosphate synthase 1	Cytoplasm	enzyme	N-carbamyl-L-glutamate	CARGLUMIC ACID,SODIUM BENZOATE,VALPROIC ACID			0.825924	0.0389593	-0.786965
UBE2L6	0.576923	26	19	4	ubiquitin conjugating enzyme E2L 6	Cytoplasm	enzyme					0.929667	-0.288691	-1.21836
EVPL	0.833333	12	10	0	envoplakin	Plasma Membrane	other					0.284831	-1.64025	-1.92508
ETV6	0.789474	19	16	1	ets variant 6	Nucleus	transcription regulator					0.486117	-1.37034	-1.85646
IL4I1	0.72	25	21	3	interleukin 4 induced 1	Cytoplasm	enzyme					0.737501	-0.781134	-1.51864
RGS10	0.566667	30	20	3	regulator of G-protein signaling 10	Cytoplasm	other					0.544166	-0.32539	-0.869556
UTP6	0.740741	27	21	1	UTP6 small subunit processome component	Nucleus	other					0.70981	-1.03315	-1.74296
LUZP1	0.807692	26	22	1	leucine zipper protein 1	Nucleus	other					0.6805	-0.967617	-1.64812
SELM	0.777778	18	15	1	selenoprotein M	Cytoplasm	other					0.365469	-1.08575	-1.45122
C14orf169	0.75	12	9	0	chromosome 14 open reading frame 169	Nucleus	enzyme					0.204764	-1.70789	-1.91265

## Sheet: T_PX2_down
GeneSymbol	Differentially expressed ratio	FreqDetected	upFreq	downFreq	Entrez Gene Name	Location	Type	IPA	DGI	specificType	specificTissue	aveTN	aveT	aveN
FHIT	-0.69697	33	1	24	fragile histidine triad	Cytoplasm	enzyme					-0.780957	-1.15206	-0.371101
PISD	-0.619048	21	3	16	phosphatidylserine decarboxylase	Cytoplasm	enzyme					-0.188673	-1.80635	-1.61768
OPA3	-0.615385	26	4	20	optic atrophy 3 (autosomal recessive, with chorea and spastic paraplegia)	Cytoplasm	other					-0.55496	-1.6136	-1.05864
COX4I1	-0.705882	34	0	24	cytochrome c oxidase subunit IV isoform 1	Cytoplasm	enzyme		CHOLIC ACID			-0.324689	1.97392	2.29861
CADPS2	-0.655172	29	1	20	Ca++-dependent secretion activator 2	Plasma Membrane	other					-0.489995	-1.57746	-1.08747
MDH1	-0.588235	34	0	20	malate dehydrogenase 1	Cytoplasm	enzyme		2'-MONOPHOSPHOADENOSINE 5'-DIPHOSPHORIBOSE			-0.391499	1.9259	2.3174
ABAT	-0.588235	34	2	22	4-aminobutyrate aminotransferase	Cytoplasm	enzyme	valproic acid, vigabatrin	VALPROIC ACID,DIVALPROEX SODIUM,TIAGABINE,VIGABATRIN,PYRUVIC ACID,PYRIDOXAL PHOSPHATE,L-ALANINE,4-AMINO HEXANOIC ACID,PHENELZINE,(4E)-4-AMINOHEX-4-ENOIC ACID,L-GLUTAMIC ACID			-0.926566	-0.866717	0.0598491
GPT2	-0.852941	34	1	30	glutamic pyruvate transaminase (alanine aminotransferase) 2	Cytoplasm	enzyme		PYRIDOXAL PHOSPHATE,PHENELZINE,L-ALANINE,L-GLUTAMIC ACID			-0.986605	-1.46601	-0.479405
SIDT2	-0.862069	29	1	26	SID1 transmembrane family member 2	Cytoplasm	other					-0.564285	-1.83172	-1.26743
IBA57	-0.558824	34	0	19	IBA57 homolog, iron-sulfur cluster assembly	Cytoplasm	other					-0.629325	-0.320736	0.308589
CLIC6	-1	34	0	34	chloride intracellular channel 6	Plasma Membrane	ion channel			Enhanced	stomach	-0.919482	0.0879333	1.00742
TMEM143	-1	14	0	14	transmembrane protein 143	Cytoplasm	other					-0.232523	-1.98316	-1.75064
TMEM141	-1	7	0	7	transmembrane protein 141	Other	other					-0.22501	-1.97194	-1.74693
FER1L6	-0.515152	33	5	22	fer-1-like family member 6	Other	other			Enhanced	stomach	-0.940893	-1.26882	-0.327925
MRPL27	-0.545455	22	3	15	mitochondrial ribosomal protein L27	Cytoplasm	other					-0.687412	-1.57665	-0.889236
DMD	-0.558824	34	2	21	dystrophin	Plasma Membrane	other					-0.94446	-1.00133	-0.0568669
CISD3	-0.826087	23	2	21	CDGSH iron sulfur domain 3	Cytoplasm	other					-0.890932	-1.88188	-0.990944
CISD1	-0.588235	34	0	20	CDGSH iron sulfur domain 1	Cytoplasm	other					-0.330932	1.18938	1.52031
VILL	-0.617647	34	0	21	villin-like	Cytoplasm	other			Enhanced	stomach	-1.16491	-0.531437	0.633474
MYO19	-0.96875	32	0	31	myosin XIX	Cytoplasm	enzyme					-0.734949	-1.90387	-1.16892
KIAA1522	-0.59375	32	0	19	KIAA1522	Other	other					-0.824846	-0.970273	-0.145426
PIGN	-0.947368	19	0	18	phosphatidylinositol glycan anchor biosynthesis class N	Cytoplasm	enzyme					-0.264561	-1.94969	-1.68513
PIGO	-0.53125	32	1	18	phosphatidylinositol glycan anchor biosynthesis class O	Cytoplasm	enzyme					-0.347404	-1.14754	-0.800132
PDK1	-0.787879	33	0	26	pyruvate dehydrogenase kinase 1	Cytoplasm	kinase	dichloroacetic acid	CPI-613,DICHLOROACETIC ACID			-1.07518	-0.994007	0.0811751
PDK2	-0.941176	34	0	32	pyruvate dehydrogenase kinase 2	Cytoplasm	kinase					-1.09011	-1.52056	-0.430447
RGL2	-0.541667	24	1	14	ral guanine nucleotide dissociation stimulator-like 2	Cytoplasm	other					-0.257966	-1.75806	-1.50009
NARFL	-0.586207	29	0	17	nuclear prelamin A recognition factor-like	Other	other					-0.380052	-1.43919	-1.05914
MLYCD	-0.911765	34	0	31	malonyl-CoA decarboxylase	Cytoplasm	enzyme					-0.887085	-0.644429	0.242657
PTPMT1	-0.7	20	1	15	protein tyrosine phosphatase, mitochondrial 1	Cytoplasm	phosphatase					-0.147248	-1.73767	-1.59042
ATP5C1	-0.911765	34	0	31	ATP synthase, H+ transporting, mitochondrial F1 complex, gamma polypeptide 1	Cytoplasm	transporter		N1-(2-AMINO-4-METHYLPENTYL)OCTAHYDRO-PYRROLO[1,2-A] PYRIMIDINE,PICEATANNOL,QUERCETIN,AUROVERTIN B			-0.663156	1.23408	1.89724
CAPS	-0.588235	34	2	22	calcyphosine	Cytoplasm	other					-1.35187	-0.788499	0.563373
CHDH	-0.529412	34	1	19	choline dehydrogenase	Cytoplasm	enzyme					-0.914571	-0.795389	0.119182
AKR1B10	-0.617647	34	0	21	aldo-keto reductase family 1, member B10 (aldose reductase)	Cytoplasm	enzyme		TOLRESTAT,2'-MONOPHOSPHOADENOSINE 5'-DIPHOSPHORIBOSE	Enhanced	duodenum, small intestine, stomach	-1.27344	1.28391	2.55734
ADH7	-0.928571	28	0	26	alcohol dehydrogenase 7 (class IV), mu or sigma polypeptide	Cytoplasm	enzyme		ETHANOL			-1.42837	-1.77331	-0.344935
PRKACB	-0.515152	33	1	18	protein kinase, cAMP-dependent, beta catalytic subunit	Cytoplasm	kinase		PHOSPHONOTHREONINE			-0.574736	-0.236238	0.338499
ACOT11	-0.666667	33	1	23	acyl-CoA thioesterase 11	Cytoplasm	enzyme					-1.06665	-0.938489	0.128166
ACOT13	-0.758621	29	1	23	acyl-CoA thioesterase 13	Cytoplasm	enzyme					-1.19697	-1.32714	-0.130176
OGDH	-0.617647	34	0	21	oxoglutarate (alpha-ketoglutarate) dehydrogenase (lipoamide)	Cytoplasm	enzyme		VALPROIC ACID			-0.328986	1.23414	1.56313
BCAT2	-0.823529	34	0	28	branched chain amino-acid transaminase 2, mitochondrial	Cytoplasm	enzyme		PYRIDOXAMINE-5'-PHOSPHATE,L-ISOLEUCINE,L-LEUCINE,PYRIDOXAL PHOSPHATE,L-GLUTAMIC ACID,N-[O-PHOSPHONO-PYRIDOXYL]-ISOLEUCINE			-0.474985	0.84522	1.32021
MACROD1	-0.705882	34	0	24	MACRO domain containing 1	Cytoplasm	enzyme					-0.932748	-0.452198	0.480549
ASAP3	-0.846154	13	0	11	ArfGAP with SH3 domain, ankyrin repeat and PH domain 3	Plasma Membrane	other					-0.130143	-1.97941	-1.84926
ACAT1	-0.970588	34	0	33	acetyl-CoA acetyltransferase 1	Cytoplasm	enzyme		SULFASALAZINE			-0.562036	1.21712	1.77916
COBLL1	-0.939394	33	0	31	cordon-bleu WH2 repeat protein like 1	Extracellular Space	other					-0.938671	-1.26837	-0.329698
SLC37A4	-0.846154	13	0	11	solute carrier family 37 (glucose-6-phosphate transporter), member 4	Cytoplasm	transporter					-0.389224	-1.61928	-1.23005
ATP5O	-0.764706	34	0	26	ATP synthase, H+ transporting, mitochondrial F1 complex, O subunit	Cytoplasm	transporter					-0.508518	1.35663	1.86515
ATP5D	-0.558824	34	0	19	ATP synthase, H+ transporting, mitochondrial F1 complex, delta subunit	Cytoplasm	transporter		METHOXYFLURANE,ENFLURANE,SEVOFLURANE,DESFLURANE,HALOTHANE,ISOFLURANE			-0.438624	1.23744	1.67606
PALM3	-0.941176	34	0	32	paralemmin 3	Other	other					-0.948454	-1.57732	-0.628863
42796	-0.911765	34	1	32		Cytoplasm	enzyme					-1.21981	-0.501601	0.71821
TBC1D4	-0.588235	34	2	22	TBC1 domain family member 4	Cytoplasm	other					-0.384593	-1.26888	-0.884287
ATP5A1	-0.705882	34	0	24	ATP synthase, H+ transporting, mitochondrial F1 complex, alpha subunit 1, cardiac muscle	Cytoplasm	transporter		QUERCETIN,N1-(2-AMINO-4-METHYLPENTYL)OCTAHYDRO-PYRROLO[1,2-A] PYRIMIDINE,AUROVERTIN B,PICEATANNOL			-0.426301	2.03622	2.46252
SORBS2	-0.794118	34	0	27	sorbin and SH3 domain containing 2	Plasma Membrane	other					-1.21521	-1.04442	0.170789
BDH1	-0.852941	34	0	29	3-hydroxybutyrate dehydrogenase, type 1	Cytoplasm	enzyme					-0.986263	-0.123061	0.863202
ATPAF2	-0.794118	34	0	27	ATP synthase mitochondrial F1 complex assembly factor 2	Cytoplasm	other					-0.766465	-0.762843	0.00362139
ATPAF1	-0.793103	29	3	26	ATP synthase mitochondrial F1 complex assembly factor 1	Cytoplasm	other					-0.324709	-1.52927	-1.20456
ACSS1	-0.941176	34	0	32	acyl-CoA synthetase short-chain family member 1	Cytoplasm	enzyme		ADENOSINE TRIPHOSPHATE			-0.758563	0.203338	0.961901
SLC43A1	-0.928571	14	0	13	solute carrier family 43 (amino acid system L transporter), member 1	Plasma Membrane	transporter					-0.220693	-1.9362	-1.71551
SLC44A2	-0.558824	34	0	19	solute carrier family 44 (choline transporter), member 2	Extracellular Space	transporter					-0.735104	-0.422501	0.312603
NDUFS1	-0.764706	34	0	26	NADH:ubiquinone oxidoreductase core subunit S1	Cytoplasm	enzyme					-0.394024	1.09648	1.49051
NDUFS2	-0.558824	34	0	19	NADH:ubiquinone oxidoreductase core subunit S2	Cytoplasm	enzyme					-0.287179	1.03058	1.31776
COQ9	-0.794118	34	0	27	coenzyme Q9	Cytoplasm	other					-0.70561	0.0887151	0.794325
NDUFS5	-0.705882	34	0	24	NADH:ubiquinone oxidoreductase subunit S5	Cytoplasm	enzyme					-1.0592	-0.116636	0.942566
NDUFS6	-0.862069	29	0	25	NADH:ubiquinone oxidoreductase subunit S6	Cytoplasm	enzyme					-1.09984	-1.49045	-0.39061
NDUFS7	-0.882353	34	0	30	NADH:ubiquinone oxidoreductase core subunit S7	Cytoplasm	enzyme					-1.41303	-0.546139	0.866893
COQ5	-0.558824	34	0	19	coenzyme Q5, methyltransferase	Cytoplasm	enzyme					-0.640592	-0.259889	0.380703
COQ7	-0.933333	30	0	28	coenzyme Q7 homolog, ubiquinone (yeast)	Cytoplasm	enzyme					-1.01468	-1.64053	-0.625846
COQ6	-0.941176	34	0	32	coenzyme Q6 monooxygenase	Cytoplasm	enzyme					-1.10207	-1.11606	-0.0139924
NLRX1	-0.580645	31	2	20	NLR family member X1	Cytoplasm	other					-0.396797	-1.52782	-1.13102
BAIAP2	-0.617647	34	1	22	BAI1-associated protein 2	Plasma Membrane	kinase					-0.498105	-0.986625	-0.488521
PLCB1	-0.8125	16	1	14	phospholipase C beta 1	Cytoplasm	enzyme					-0.216246	-1.93328	-1.71704
PTER	-0.676471	34	0	23	phosphotriesterase related	Cytoplasm	enzyme					-0.859734	-0.287104	0.572631
APOO	-0.852941	34	0	29	apolipoprotein O	Extracellular Space	other					-0.964508	-0.348135	0.616373
HINT2	-0.676471	34	1	24	histidine triad nucleotide binding protein 2	Cytoplasm	other					-0.856195	-0.115701	0.740495
HINT3	-0.529412	34	0	18	histidine triad nucleotide binding protein 3	Cytoplasm	other					-0.903733	-0.507832	0.3959
KIAA0513	-0.684211	19	2	15	KIAA0513	Other	other					-0.600569	-1.82607	-1.2255
COL28A1	-0.636364	33	3	24	collagen, type XXVIII, alpha 1	Extracellular Space	other					-1.08803	-1.60254	-0.514508
C1orf116	-0.727273	33	0	24	chromosome 1 open reading frame 116	Cytoplasm	other					-0.932393	-0.680727	0.251666
LIPF	-1	34	0	34	lipase, gastric	Extracellular Space	enzyme		ORLISTAT,DB02457	Tissue enriched	stomach	-1.72549	0.787798	2.51329
LIPH	-0.681818	22	2	17	lipase, member H	Extracellular Space	enzyme			Enhanced	colon, rectum, stomach	-0.507851	-1.7838	-1.27594
PI16	-0.923077	13	0	12	peptidase inhibitor 16	Extracellular Space	other					-0.536116	-1.91311	-1.37699
ATP7A	-0.681818	22	1	16	ATPase, Cu++ transporting, alpha polypeptide	Plasma Membrane	transporter					-0.267059	-1.80199	-1.53493
COX7A2	-0.823529	34	0	28	cytochrome c oxidase subunit VIIa polypeptide 2 (liver)	Cytoplasm	enzyme					-0.463186	1.02822	1.4914
NUDT19	-0.818182	33	0	27	nudix hydrolase 19	Cytoplasm	other					-0.817885	-1.26019	-0.442308
LETMD1	-0.903226	31	0	28	LETM1 domain containing 1	Plasma Membrane	other					-0.679426	-1.43956	-0.760132
PHYKPL	-0.678571	28	1	20	5-phosphohydroxy-L-lysine phospho-lyase	Cytoplasm	enzyme					-0.624236	-1.5897	-0.965467
PITPNC1	-0.866667	15	0	13	phosphatidylinositol transfer protein, cytoplasmic 1	Cytoplasm	transporter					-0.213656	-1.97407	-1.76042
ACOT1	-0.8125	16	1	14	acyl-CoA thioesterase 1	Cytoplasm	enzyme					-0.744467	-1.76448	-1.02001
RBBP9	-0.6	20	1	13	retinoblastoma binding protein 9	Nucleus	other					-0.735595	-1.26786	-0.532265
MRPS24	-0.666667	18	2	14	mitochondrial ribosomal protein S24	Cytoplasm	other					-0.219672	-1.38899	-1.16932
MCCC2	-0.617647	34	0	21	methylcrotonoyl-CoA carboxylase 2	Cytoplasm	enzyme		BIOTIN			-0.354096	0.765928	1.12002
MCCC1	-0.852941	34	0	29	methylcrotonoyl-CoA carboxylase 1	Cytoplasm	enzyme		BIOTIN			-0.708613	0.143722	0.852335
PAFAH2	-0.576923	26	2	17	platelet-activating factor acetylhydrolase 2	Cytoplasm	enzyme					-0.424808	-1.57111	-1.1463
CAPN13	-0.758621	29	1	23	calpain 13	Other	other			Group enriched	colon,duodenum,lung,rectum,small intestine,stomach	-0.621211	-1.83337	-1.21216
SARS2	-0.588235	34	0	20	seryl-tRNA synthetase 2, mitochondrial	Cytoplasm	enzyme					-0.313828	-0.0157887	0.298039
HYI	-0.53125	32	3	20	hydroxypyruvate isomerase (putative)	Other	enzyme					-1.05546	-0.672401	0.383062
LHPP	-0.65625	32	2	23	phospholysine phosphohistidine inorganic pyrophosphate phosphatase	Cytoplasm	phosphatase					-1.3654	-0.984426	0.380972
GTPBP6	-0.782609	23	1	19	GTP binding protein 6 (putative)	Other	other					-0.267857	-1.81973	-1.55187
ENDOG	-0.611111	18	1	12	endonuclease G	Cytoplasm	enzyme					-0.192243	-1.61223	-1.41999
SPRYD4	-0.606061	33	1	21	SPRY domain containing 4	Cytoplasm	other					-0.896782	-0.766743	0.130039
HDDC2	-0.529412	34	0	18	HD domain containing 2	Cytoplasm	other					-0.69476	-0.764838	-0.0700782
HDDC3	-0.65625	32	4	25	HD domain containing 3	Other	other					-1.13733	-1.3033	-0.165973
GBA2	-0.52381	21	3	14	glucosidase, beta (bile acid) 2	Cytoplasm	enzyme					-0.234435	-1.55134	-1.31691
NDUFV2	-0.647059	34	0	22	NADH:ubiquinone oxidoreductase core subunit V2	Cytoplasm	enzyme					-0.525766	0.48135	1.00712
TMEM97	-0.62963	27	3	20	transmembrane protein 97	Extracellular Space	other					-0.681994	-1.08564	-0.403643
GBAS	-0.794118	34	0	27	glioblastoma amplified sequence	Plasma Membrane	other					-0.640988	0.428547	1.06953
ATP5S	-0.766667	30	2	25	ATP synthase, H+ transporting, mitochondrial Fo complex subunit s (factor B)	Cytoplasm	transporter					-0.781313	-1.55131	-0.77
ATP5J	-0.588235	34	0	20	ATP synthase, H+ transporting, mitochondrial Fo complex subunit F6	Cytoplasm	transporter					-0.383231	1.03924	1.42247
ME1	-0.588235	34	0	20	malic enzyme 1, NADP(+)-dependent, cytosolic	Cytoplasm	enzyme		2'-MONOPHOSPHOADENOSINE 5'-DIPHOSPHORIBOSE			-0.878781	-0.175354	0.703427
ME3	-1	34	0	34	malic enzyme 3, NADP(+)-dependent, mitochondrial	Cytoplasm	enzyme		TARTRONATE			-1.19455	-1.40503	-0.21048
ATP5B	-0.588235	34	0	20	ATP synthase, H+ transporting, mitochondrial F1 complex, beta polypeptide	Cytoplasm	transporter		PICEATANNOL,QUERCETIN,AUROVERTIN B,N1-(2-AMINO-4-METHYLPENTYL)OCTAHYDRO-PYRROLO[1,2-A] PYRIMIDINE			-0.293439	2.3754	2.66884
GNAI1	-0.566667	30	3	20	guanine nucleotide binding protein (G protein), alpha inhibiting activity polypeptide 1	Plasma Membrane	enzyme					-0.719705	-1.10128	-0.381575
AFMID	-0.727273	22	3	19	arylformamidase	Nucleus	enzyme					-0.573915	-1.80055	-1.22664
DTNB	-0.916667	12	0	11	dystrobrevin beta	Plasma Membrane	other					-0.231146	-1.93778	-1.70663
DTNA	-0.655172	29	2	21	dystrobrevin alpha	Plasma Membrane	other					-0.812802	-1.43138	-0.618581
RPS15	-0.6875	32	1	23	ribosomal protein S15	Cytoplasm	other					-1.68176	-0.755211	0.926552
GPR155	-1	20	0	20	G protein-coupled receptor 155	Plasma Membrane	G-protein coupled receptor					-0.30702	-1.95346	-1.64644
WDR37	-0.545455	33	1	19	WD repeat domain 37	Other	other					-0.520806	-0.964697	-0.443891
COX5A	-0.617647	34	0	21	cytochrome c oxidase subunit Va	Cytoplasm	enzyme		CHOLIC ACID			-0.377186	1.16273	1.53991
COX5B	-0.558824	34	0	19	cytochrome c oxidase subunit Vb	Cytoplasm	enzyme		CHOLIC ACID			-0.452057	1.3802	1.83225
TMEM256	-1	8	0	8	transmembrane protein 256	Cytoplasm	other					-0.375807	-1.96492	-1.58912
CRAT	-0.882353	34	0	30	carnitine O-acetyltransferase	Cytoplasm	enzyme		L-CARNITINE,COENZYME A			-0.634348	-0.0243765	0.609971
CMTM4	-1	17	0	17	CKLF-like MARVEL transmembrane domain containing 4	Extracellular Space	cytokine					-0.714563	-1.89668	-1.18212
MLPH	-0.588235	34	0	20	melanophilin	Cytoplasm	other			Enhanced	stomach	-1.1011	-0.329418	0.771684
MPC2	-0.882353	34	0	30	mitochondrial pyruvate carrier 2	Plasma Membrane	other					-0.501241	0.838997	1.34024
MPC1	-1	17	0	17	mitochondrial pyruvate carrier 1	Cytoplasm	other					-0.550308	-1.91605	-1.36574
SLC25A19	-0.862069	29	2	27	solute carrier family 25 (mitochondrial thiamine pyrophosphate carrier), member 19	Cytoplasm	transporter					-0.379213	-1.51408	-1.13487
SLC25A16	-0.789474	19	1	16	solute carrier family 25 (mitochondrial carrier), member 16	Cytoplasm	transporter					-0.338446	-1.91118	-1.57273
NDUFA10	-0.823529	34	0	28	NADH:ubiquinone oxidoreductase subunit A10	Cytoplasm	transporter					-0.446816	0.688413	1.13523
NDUFA11	-0.705882	34	0	24	NADH:ubiquinone oxidoreductase subunit A11	Cytoplasm	enzyme					-0.57627	0.231306	0.807576
NDUFA12	-0.735294	34	0	25	NADH:ubiquinone oxidoreductase subunit A12	Cytoplasm	enzyme					-0.385653	0.961911	1.34756
ALDH1L2	-0.735294	34	1	26	aldehyde dehydrogenase 1 family member L2	Cytoplasm	enzyme					-0.683897	-0.52589	0.158006
ALDH1L1	-0.83871	31	1	27	aldehyde dehydrogenase 1 family member L1	Cytoplasm	enzyme		TETRAHYDROFOLIC ACID			-0.877018	-1.55966	-0.682646
GNG7	-0.636364	33	2	23	guanine nucleotide binding protein (G protein), gamma 7	Plasma Membrane	enzyme					-1.39185	-0.811412	0.580441
MMAA	-0.692308	26	0	18	methylmalonic aciduria (cobalamin deficiency) cblA type	Cytoplasm	other					-0.786089	-1.49466	-0.708568
COX6B1	-0.617647	34	0	21	cytochrome c oxidase subunit VIb polypeptide 1 (ubiquitous)	Cytoplasm	enzyme		CHOLIC ACID			-0.452787	0.853168	1.30595
IRF6	-0.565217	23	0	13	interferon regulatory factor 6	Nucleus	transcription regulator					-0.527672	-1.48093	-0.953254
UNG	-0.72	25	1	19	uracil DNA glycosylase	Nucleus	enzyme					-0.258298	-1.6069	-1.3486
MUC5AC	-0.558824	34	3	22	mucin 5AC, oligomeric mucus/gel-forming	Cytoplasm	peptidase			Tissue enriched	stomach	-1.18732	1.23383	2.42114
PC	-0.676471	34	0	23	pyruvate carboxylase	Cytoplasm	enzyme		BIOTIN,PYRUVIC ACID,5-(HEXAHYDRO-2-OXO-1H-THIENO[3,4-D]IMIDAZOL-6-YL)PENTANAL			-0.576891	-0.485175	0.0917158
RTN4IP1	-0.848485	33	1	29	reticulon 4 interacting protein 1	Cytoplasm	enzyme					-0.832979	-1.28456	-0.451576
ROMO1	-0.615385	26	3	19	reactive oxygen species modulator 1	Cytoplasm	other					-0.500579	-1.27686	-0.776281
DHRS13	-0.722222	18	0	13	dehydrogenase/reductase (SDR family) member 13	Other	enzyme					-0.128297	-1.84001	-1.71171
FAM174B	-0.842105	19	1	17	family with sequence similarity 174 member B	Other	other					-0.489904	-1.90435	-1.41445
GPD1L	-0.676471	34	0	23	glycerol-3-phosphate dehydrogenase 1-like	Cytoplasm	enzyme					-0.599349	0.469132	1.06848
TPD52L1	-1	33	0	33	tumor protein D52-like 1	Cytoplasm	other					-1.31178	-1.66821	-0.356426
EFCAB14	-0.85	20	0	17	EF-hand calcium binding domain 14	Other	other					-0.411167	-1.8057	-1.39454
WDR13	-0.705882	34	0	24	WD repeat domain 13	Nucleus	other					-0.888864	-1.12108	-0.23222
PSCA	-0.75	20	1	16	prostate stem cell antigen	Plasma Membrane	other			Enhanced	stomach	-1.18317	-1.34349	-0.160315
KCNE2	-1	24	0	24	potassium channel, voltage gated subfamily E regulatory beta subunit 2	Plasma Membrane	ion channel			Tissue enriched	stomach	-0.705198	-1.94973	-1.24453
KCTD14	-0.676471	34	1	24	potassium channel tetramerization domain containing 14	Other	ion channel					-1.31132	-0.996715	0.314607
SLC25A35	-0.857143	21	1	19	solute carrier family 25 member 35	Cytoplasm	other					-0.404784	-1.8074	-1.40262
ALAD	-0.705882	34	0	24	aminolevulinate dehydratase	Cytoplasm	enzyme		AMINOLEVULINIC ACID,5-HYDROXYVALERIC ACID,DELTA-AMINO VALERIC ACID,3-(2-AMINOETHYL)-4-(AMINOMETHYL)HEPTANEDIOIC ACID,PORPHOBILINOGEN,4-OXOSEBACIC ACID			-0.40512	0.562289	0.967409
PBLD	-0.764706	34	0	26	phenazine biosynthesis-like protein domain containing	Cytoplasm	enzyme					-1.23405	-0.134303	1.09975
OXCT1	-0.823529	34	0	28	3-oxoacid CoA-transferase 1	Cytoplasm	enzyme		THIMEROSAL,SUCCINIC ACID			-0.673055	0.543559	1.21661
TMEM51	-0.823529	17	1	15	transmembrane protein 51	Other	other					-0.476353	-1.84035	-1.36399
FAM84B	-0.823529	34	1	29	family with sequence similarity 84 member B	Plasma Membrane	other					-0.899952	-1.07487	-0.174921
ALDH3A1	-0.705882	34	0	24	aldehyde dehydrogenase 3 family member A1	Cytoplasm	enzyme		THIOTEPA	Enhanced	esophagus, stomach	-1.78239	0.157708	1.9401
RPS6KA5	-0.607143	28	2	19	ribosomal protein S6 kinase, 90kDa, polypeptide 5	Nucleus	kinase					-0.544242	-1.6109	-1.06666
CTH	-0.911765	34	0	31	cystathionine gamma-lyase	Cytoplasm	enzyme		CARBOXYMETHYLTHIO-3-(3-CHLOROPHENYL)-1,2,4-OXADIAZOL,PYRIDOXAL PHOSPHATE,2-[(3-HYDROXY-2-METHYL-5-PHOSPHONOOXYMETHYL-PYRIDIN-4-YLMETHYL)-IMINO]-5-PHOSPHONO-PENT-3-ENOIC ACID,L-CYSTEINE			-1.17554	-1.19115	-0.0156075
AASS	-0.757576	33	2	27	aminoadipate-semialdehyde synthase	Cytoplasm	enzyme					-0.667983	-1.54444	-0.876454
NUBPL	-0.75	28	2	23	nucleotide binding protein-like	Cytoplasm	other					-0.902739	-1.72437	-0.821631
CA3	-0.882353	17	1	16	carbonic anhydrase III	Cytoplasm	enzyme					-0.933352	-1.96835	-1.035
PAIP2B	-1	12	0	12	poly(A) binding protein interacting protein 2B	Other	translation regulator					-0.183041	-1.95977	-1.77673
TMEM214	-0.529412	34	1	19	transmembrane protein 214	Extracellular Space	other					-0.116449	0.464337	0.580786
TRIM2	-0.735294	34	0	25	tripartite motif containing 2	Cytoplasm	enzyme					-0.81265	-1.24224	-0.429585
COX14	-0.578947	19	3	14	COX14, cytochrome c oxidase assembly factor	Cytoplasm	other					-0.358565	-1.50818	-1.14962
COX17	-0.941176	17	0	16	COX17, cytochrome c oxidase copper chaperone	Cytoplasm	enzyme					-0.335258	-1.54144	-1.20618
ALCAM	-0.882353	34	0	30	activated leukocyte cell adhesion molecule	Plasma Membrane	other		5-FLUOROURIDINE			-1.39454	-0.988451	0.406094
TJP3	-0.529412	34	0	18	tight junction protein 3	Cytoplasm	other					-0.651633	-0.720651	-0.0690174
DCXR	-1	34	0	34	dicarbonyl/L-xylulose reductase	Cytoplasm	enzyme		2'-MONOPHOSPHOADENOSINE 5'-DIPHOSPHORIBOSE			-0.731195	0.865713	1.59691
RUFY3	-0.590909	22	3	16	RUN and FYVE domain containing 3	Plasma Membrane	other					-0.205225	-1.76562	-1.56039
PSAPL1	-0.8	25	0	20	prosaposin-like 1 (gene/pseudogene)	Cytoplasm	other			Group enriched	skin,stomach	-0.949584	-1.82041	-0.870822
CKB	-0.970588	34	0	33	creatine kinase, brain	Cytoplasm	kinase		CREATINE			-1.42798	1.01673	2.44471
CKM	-1	34	0	34	creatine kinase, muscle	Cytoplasm	kinase		D-ARGININE,CREATINE,(DIAMINOMETHYL-METHYL-AMINO)-ACETIC ACID			-1.69265	-1.79719	-0.10453
ACSM3	-0.9375	32	0	30	acyl-CoA synthetase medium-chain family member 3	Cytoplasm	enzyme					-1.19479	-1.39599	-0.2012
C21orf33	-0.676471	34	0	23	chromosome 21 open reading frame 33	Cytoplasm	other					-0.421955	0.912859	1.33481
ANXA10	-0.558824	34	0	19	annexin A10	Cytoplasm	other			Tissue enriched	stomach	-1.12199	1.12062	2.24261
MRPL3	-0.625	16	2	12	mitochondrial ribosomal protein L3	Cytoplasm	other					-0.373729	-1.60572	-1.23199
MRPL9	-0.846154	13	0	11	mitochondrial ribosomal protein L9	Cytoplasm	translation regulator					-0.110131	-1.76115	-1.65102
RAP1GAP2	-0.969697	33	0	32	RAP1 GTPase activating protein 2	Cytoplasm	other					-1.04353	-1.76465	-0.721125
CKMT2	-0.941176	34	0	32	creatine kinase, mitochondrial 2	Cytoplasm	kinase		CREATINE			-1.54159	-1.17997	0.36161
MRPS14	-0.909091	11	0	10	mitochondrial ribosomal protein S14	Cytoplasm	other					-0.346358	-1.89618	-1.54982
RDH12	-0.866667	30	0	26	retinol dehydrogenase 12 (all-trans/9-cis/11-cis)	Cytoplasm	enzyme					-0.960582	-1.71257	-0.751986
RDH13	-0.676471	34	0	23	retinol dehydrogenase 13 (all-trans/9-cis)	Cytoplasm	enzyme					-0.654173	-0.69323	-0.0390564
ENOSF1	-0.548387	31	0	17	enolase superfamily member 1	Other	enzyme					-0.532566	-0.903181	-0.370615
AKR7A3	-0.882353	34	0	30	aldo-keto reductase family 7, member A3 (aflatoxin aldehyde reductase)	Cytoplasm	enzyme					-1.04873	0.982357	2.03109
GAMT	-1	24	0	24	guanidinoacetate N-methyltransferase	Cytoplasm	enzyme					-0.785927	-1.77325	-0.987326
HPGD	-0.647059	34	1	23	hydroxyprostaglandin dehydrogenase 15-(NAD)	Cytoplasm	enzyme					-1.59671	-0.0346651	1.56205
PLCD1	-0.647059	34	0	22	phospholipase C delta 1	Cytoplasm	enzyme					-0.929011	-1.2735	-0.344492
TGFBRAP1	-0.606061	33	1	21	transforming growth factor beta receptor associated protein 1	Other	other					-0.247865	-1.41066	-1.1628
GNMT	-0.857143	14	1	13	glycine N-methyltransferase	Cytoplasm	enzyme					-0.212634	-1.967	-1.75436
COX7A2L	-0.764706	34	0	26	cytochrome c oxidase subunit VIIa polypeptide 2 like	Cytoplasm	enzyme					-0.892331	-0.0411381	0.851193
[truncated: 381 more rows]

## Sheet: T_PX3_up
GeneSymbol	Differentially expressed ratio	FreqDetected	upFreq	downFreq	Entrez Gene Name	Location	Type	IPA	DGI	specificType	specificTissue	aveTN	aveT	aveN
[truncated: 457 more rows]

[truncated: 2 more sheets: T_PX3_down, Description]
