# Supplementary material for: A proteomic landscape of diffuse-type gastric cancer
Source: Nat Commun. 2018 Mar 8;9:1012. doi: 10.1038/s41467-018-03121-2 (PMC5843664; doi:10.1038/s41467-018-03121-2)
Supplement: Supplementary file 7 — Supplementary Data 4 [file 41467_2018_3121_MOESM7_ESM.xlsx]

## Sheet: heatmap_Diff_Gene
pathway	px1	px2	px3
DNA_REPLICATION	4.87332	2.57923	0
HALLMARK_MYC_TARGETS_V2	8.18102	4.75507	1.99684
KEGG_DNA_REPLICATION	9.27775	5.66638	0
KEGG_CELL_CYCLE	2.41994	1.75635	0
REACTOME_G2_M_CHECKPOINTS	3.66378	3.04978	0
HALLMARK_G2M_CHECKPOINT	2.52834	2.00693	0
HALLMARK_E2F_TARGETS	8.21981	7.20695	1.30654
RNA_SPLICING	3.02339	0	0
RNA_PROCESSING	7.53292	0	0
KEGG_SPLICEOSOME	4.27401	0	0
HALLMARK_DNA_REPAIR	3.14749	0	0
REACTOME_EXTRACELLULAR_MATRIX_ORGANIZATION	0	3.14473	5.60359
HALLMARK_COMPLEMENT	0	2.00663	2.84582
HALLMARK_EPITHELIAL_MESENCHYMAL_TRANSITION	0	9.82053	11.7473
HALLMARK_COAGULATION	0	1.80108	1.96404
HALLMARK_TNFA_SIGNALING_VIA_NFKB	0	0	2.92093
KEGG_CELL_ADHESION_MOLECULES_CAMS	0	0	2.47907
HALLMARK_INTERFERON_GAMMA_RESPONSE	0	3.37669	1.66355
REACTOME_EXTENSION_OF_TELOMERES	3.81133	1.85511	0
REACTOME_BASE_EXCISION_REPAIR	3.03435	1.49941	0
REACTOME_DNA_STRAND_ELONGATION	6.95292	3.56614	0
REACTOME_S_PHASE	3.8917	2.09763	0
REACTOME_SYNTHESIS_OF_DNA	3.96359	2.10666	0
REACTOME_TELOMERE_MAINTENANCE	3.82963	1.57432	0
REACTOME_UNWINDING_OF_DNA	3.26147	1.35228	0
REACTOME_DNA_REPAIR	3.16429	1.33885	0
DNA_METABOLIC_PROCESS	4.90902	2.07465	0
REACTOME_NUCLEOTIDE_EXCISION_REPAIR	2.72978	1.56223	0
REACTOME_POL_SWITCHING	3.46223	2.16697	0
REACTOME_GLOBAL_GENOMIC_NER_GG_NER	2.5461	1.5949	0
REACTOME_REPAIR_SYNTHESIS_FOR_GAP_FILLING_BY_DNA_POL_IN_TC_NER	2.90599	1.84577	0
KEGG_NUCLEOTIDE_EXCISION_REPAIR	3.17731	2.0384	0
REACTOME_LAGGING_STRAND_SYNTHESIS	3.76883	2.30924	0
REACTOME_TRANSCRIPTION_COUPLED_NER_TC_NER	3.03735	1.85518	0
REACTOME_DNA_REPLICATION	2.33668	1.57628	0
REACTOME_ACTIVATION_OF_THE_PRE_REPLICATIVE_COMPLEX	3.14788	2.16387	0
KEGG_MISMATCH_REPAIR	4.19271	2.89626	0
REACTOME_RESOLUTION_OF_AP_SITES_VIA_THE_MULTIPLE_NUCLEOTIDE_PATCH_REPLACEMENT_PATHWAY	2.1226	1.60957	0
REACTOME_ACTIVATION_OF_ATR_IN_RESPONSE_TO_REPLICATION_STRESS	3.61609	3.19524	0
REACTOME_CELL_CYCLE_CHECKPOINTS	1.72043	1.54266	0
REACTOME_RNA_POL_I_TRANSCRIPTION_TERMINATION	2.05772	0	0
REACTOME_DEADENYLATION_DEPENDENT_MRNA_DECAY	1.43563	0	0
REACTOME_CELL_CYCLE	2.51452	0	0
REACTOME_MITOTIC_G1_G1_S_PHASES	1.63828	0	0
REACTOME_CHROMOSOME_MAINTENANCE	2.99544	0	0
REACTOME_RNA_POL_II_TRANSCRIPTION	2.36732	0	0
REACTOME_TRANSPORT_OF_MATURE_MRNA_DERIVED_FROM_AN_INTRONLESS_TRANSCRIPT	1.48137	0	0
REACTOME_TRANSCRIPTION	3.93916	0	0
REACTOME_HIV_LIFE_CYCLE	3.40284	0	0
REACTOME_REMOVAL_OF_THE_FLAP_INTERMEDIATE_FROM_THE_C_STRAND	2.07313	0	0
BIOPOLYMER_METABOLIC_PROCESS	5.34671	0	0
REACTOME_PROCESSIVE_SYNTHESIS_ON_THE_LAGGING_STRAND	2.69658	0	0
REACTOME_MRNA_SPLICING	1.37993	0	0
REACTOME_NEP_NS2_INTERACTS_WITH_THE_CELLULAR_EXPORT_MACHINERY	1.34557	0	0
REACTOME_CELL_CYCLE_MITOTIC	2.32309	0	0
REACTOME_TRANSPORT_OF_RIBONUCLEOPROTEINS_INTO_THE_HOST_NUCLEUS	1.354	0	0
REACTOME_G1_S_TRANSITION	1.81582	0	0
NUCLEOBASENUCLEOSIDENUCLEOTIDE_AND_NUCLEIC_ACID_METABOLIC_PROCESS	8.1071	0	0
REACTOME_RNA_POL_II_PRE_TRANSCRIPTION_EVENTS	1.62776	0	0
RIBOSOME_BIOGENESIS_AND_ASSEMBLY	1.9412	0	0
REACTOME_ELONGATION_ARREST_AND_RECOVERY	1.55444	0	0
REACTOME_RNA_POL_III_TRANSCRIPTION_INITIATION_FROM_TYPE_2_PROMOTER	1.41823	0	0
RNA_METABOLIC_PROCESS	6.00333	0	0
KEGG_PURINE_METABOLISM	1.56581	0	0
REACTOME_MRNA_DECAY_BY_3_TO_5_EXORIBONUCLEASE	1.35419	0	0
REACTOME_LATE_PHASE_OF_HIV_LIFE_CYCLE	2.89793	0	0
REACTOME_MRNA_PROCESSING	2.74943	0	0
REACTOME_RNA_POL_I_RNA_POL_III_AND_MITOCHONDRIAL_TRANSCRIPTION	2.63419	0	0
REACTOME_DESTABILIZATION_OF_MRNA_BY_TRISTETRAPROLIN_TTP	2.13596	0	0
REACTOME_DESTABILIZATION_OF_MRNA_BY_BRF1	2.06962	0	0
KEGG_RNA_DEGRADATION	3.26917	0	0
RRNA_PROCESSING	2.22574	0	0
MRNA_PROCESSING_GO_0006397	1.42329	0	0
REACTOME_REGULATION_OF_GLUCOKINASE_BY_GLUCOKINASE_REGULATORY_PROTEIN	1.44043	0	0
REACTOME_RNA_POL_I_TRANSCRIPTION_INITIATION	2.50751	0	0
REACTOME_PROCESSING_OF_CAPPED_INTRON_CONTAINING_PRE_MRNA	2.55769	0	0
REACTOME_METABOLISM_OF_NON_CODING_RNA	2.11938	0	0
REACTOME_E2F_MEDIATED_REGULATION_OF_DNA_REPLICATION	1.43088	0	0
REACTOME_RNA_POL_I_TRANSCRIPTION	2.14092	0	0
REACTOME_FORMATION_OF_RNA_POL_II_ELONGATION_COMPLEX_	1.42788	0	0
KEGG_PYRIMIDINE_METABOLISM	2.32886	0	0
TRANSCRIPTION	1.6431	0	0
RRNA_METABOLIC_PROCESS	2.14218	0	0
KEGG_BASE_EXCISION_REPAIR	2.83573	0	0
HALLMARK_MYC_TARGETS_V1	4.43621	0	0
REACTOME_COLLAGEN_FORMATION	0	2.062	2.87508
REACTOME_INTEGRIN_CELL_SURFACE_INTERACTIONS	0	0	2.00586
HALLMARK_MTORC1_SIGNALING	0	0	1.69101
REACTOME_CELL_SURFACE_INTERACTIONS_AT_THE_VASCULAR_WALL	0	0	1.93551
KEGG_BLADDER_CANCER	0	0	1.47408
DEFENSE_RESPONSE	0	0	2.28232
KEGG_LEISHMANIA_INFECTION	0	0	2.73432
REACTOME_LATENT_INFECTION_OF_HOMO_SAPIENS_WITH_MYCOBACTERIUM_TUBERCULOSIS	0	0	1.9258
DEFENSE_RESPONSE_TO_BACTERIUM	0	0	1.54652
REACTOME_DEGRADATION_OF_THE_EXTRACELLULAR_MATRIX	0	0	1.95336
KEGG_ECM_RECEPTOR_INTERACTION	0	0	1.57205
KEGG_LEUKOCYTE_TRANSENDOTHELIAL_MIGRATION	0	0	2.09005
REACTOME_RESPONSE_TO_ELEVATED_PLATELET_CYTOSOLIC_CA2_	0	0	1.45662
KEGG_ASTHMA	0	0	1.84521
RESPONSE_TO_BACTERIUM	0	0	1.43862
HALLMARK_ALLOGRAFT_REJECTION	0	0	2.29598
HALLMARK_INFLAMMATORY_RESPONSE	0	0	2.24007
KEGG_SYSTEMIC_LUPUS_ERYTHEMATOSUS	0	0	1.38228
KEGG_VIRAL_MYOCARDITIS	0	0	1.53229
HALLMARK_INTERFERON_ALPHA_RESPONSE	0	1.80699	0
HALLMARK_ANGIOGENESIS	0	1.52982	0
REACTOME_BRANCHED_CHAIN_AMINO_ACID_CATABOLISM	0	-6.01273	0
ELECTRON_TRANSPORT_GO_0006118	0	-4.49555	0
AMINO_ACID_CATABOLIC_PROCESS	0	-4.00911	0
COENZYME_METABOLIC_PROCESS	0	-4.65392	0
KEGG_ALZHEIMERS_DISEASE	0	-21.6502	0
REACTOME_MITOCHONDRIAL_PROTEIN_IMPORT	0	-2.28359	0
REACTOME_MITOCHONDRIAL_FATTY_ACID_BETA_OXIDATION	0	-2.59813	0
REACTOME_METABOLISM_OF_AMINO_ACIDS_AND_DERIVATIVES	0	-6.10578	0
REACTOME_FORMATION_OF_ATP_BY_CHEMIOSMOTIC_COUPLING	0	-4.11359	0
AMINO_ACID_AND_DERIVATIVE_METABOLIC_PROCESS	0	-4.43488	0
REACTOME_TCA_CYCLE_AND_RESPIRATORY_ELECTRON_TRANSPORT	0	-36.4974	0
REACTOME_RESPIRATORY_ELECTRON_TRANSPORT	0	-27.8808	0
AROMATIC_COMPOUND_METABOLIC_PROCESS	0	-2.00495	0
DIGESTION	0	-1.32038	0
HALLMARK_KRAS_SIGNALING_DN	0	-3.19205	0
NITROGEN_COMPOUND_CATABOLIC_PROCESS	0	-3.66403	0
KEGG_ARGININE_AND_PROLINE_METABOLISM	0	-1.58833	0
REACTOME_MITOCHONDRIAL_TRNA_AMINOACYLATION	0	-1.87299	0
REACTOME_REVERSIBLE_HYDRATION_OF_CARBON_DIOXIDE	0	-1.34133	0
CELLULAR_RESPIRATION	0	-4.87727	0
KEGG_PARKINSONS_DISEASE	0	-27.5716	0
KEGG_GLYCOLYSIS_GLUCONEOGENESIS	0	-1.58052	0
ENERGY_DERIVATION_BY_OXIDATION_OF_ORGANIC_COMPOUNDS	0	-4.60108	0
REACTOME_RESPIRATORY_ELECTRON_TRANSPORT_ATP_SYNTHESIS_BY_CHEMIOSMOTIC_COUPLING_AND_HEAT_PRODUCTION_BY_UNCOUPLING_PROTEINS_	0	-32.2349	0
REACTOME_PYRUVATE_METABOLISM_AND_CITRIC_ACID_TCA_CYCLE	0	-6.3852	0
COFACTOR_METABOLIC_PROCESS	0	-4.64577	0
CATABOLIC_PROCESS	0	-2.43166	0
NITROGEN_COMPOUND_METABOLIC_PROCESS	0	-1.92857	0
AMINE_CATABOLIC_PROCESS	0	-3.90144	0
COFACTOR_CATABOLIC_PROCESS	0	-3.39482	0
AMINO_ACID_METABOLIC_PROCESS	0	-3.37327	0
KEGG_CARDIAC_MUSCLE_CONTRACTION	0	-7.0887	0
AMINE_METABOLIC_PROCESS	0	-2.49665	0
REACTOME_CITRIC_ACID_CYCLE_TCA_CYCLE	0	-3.36177	0
KEGG_PYRUVATE_METABOLISM	0	-2.5938	0
KEGG_AMINOACYL_TRNA_BIOSYNTHESIS	0	-1.65511	0
KEGG_FATTY_ACID_METABOLISM	0	-3.27492	0
REACTOME_REGULATION_OF_PYRUVATE_DEHYDROGENASE_PDH_COMPLEX	0	-1.67031	0
AEROBIC_RESPIRATION	0	-4.15742	0
HALLMARK_OXIDATIVE_PHOSPHORYLATION	0	-24.3273	0
REACTOME_TRANSPORT_OF_INORGANIC_CATIONS_ANIONS_AND_AMINO_ACIDS_OLIGOPEPTIDES	0	-1.98591	0
GENERATION_OF_PRECURSOR_METABOLITES_AND_ENERGY	0	-6.36318	0
KEGG_HUNTINGTONS_DISEASE	0	-21.7537	0
CELLULAR_CATABOLIC_PROCESS	0	-2.75421	0
KEGG_CITRATE_CYCLE_TCA_CYCLE	0	-4.57923	0
KEGG_GLYOXYLATE_AND_DICARBOXYLATE_METABOLISM	0	-1.33854	0
KEGG_OXIDATIVE_PHOSPHORYLATION	0	-30.6341	-1.52364
CARBOXYLIC_ACID_METABOLIC_PROCESS	0	-6.48672	-2.05755
ORGANIC_ACID_METABOLIC_PROCESS	0	-6.52933	-2.15016
HALLMARK_ADIPOGENESIS	0	-5.18763	-1.86274
KEGG_VALINE_LEUCINE_AND_ISOLEUCINE_DEGRADATION	0	-7.65823	-3.14088
HALLMARK_FATTY_ACID_METABOLISM	0	-11.315	-2.76483
KEGG_ALANINE_ASPARTATE_AND_GLUTAMATE_METABOLISM	-1.30131	-3.18914	0
MONOCARBOXYLIC_ACID_METABOLIC_PROCESS	0	-2.89384	-1.62175
FATTY_ACID_METABOLIC_PROCESS	0	-2.33267	-1.48318
KEGG_BUTANOATE_METABOLISM	0	-4.29671	-2.86815
REACTOME_ETHANOL_OXIDATION	0	-1.77946	-1.59879
KEGG_GLYCINE_SERINE_AND_THREONINE_METABOLISM	0	-2.65968	-2.52155
KEGG_TRYPTOPHAN_METABOLISM	0	-1.77141	-1.74646
KEGG_PROPANOATE_METABOLISM	0	-3.35769	-2.63902
KEGG_TYROSINE_METABOLISM	0	-2.44059	-1.8643
KEGG_NITROGEN_METABOLISM	-1.386	-3.47162	-2.12423
KEGG_RENIN_ANGIOTENSIN_SYSTEM	-2.81616	0	0
KEGG_ABC_TRANSPORTERS	-1.38049	0	0
REACTOME_SRP_DEPENDENT_COTRANSLATIONAL_PROTEIN_TARGETING_TO_MEMBRANE	0	0	-3.88204
REACTOME_3_UTR_MEDIATED_TRANSLATIONAL_REGULATION	0	0	-3.4696
REACTOME_METABOLISM_OF_MRNA	0	0	-1.45267
REACTOME_INFLUENZA_LIFE_CYCLE	0	0	-2.73354
REACTOME_INFLUENZA_VIRAL_RNA_TRANSCRIPTION_AND_REPLICATION	0	0	-4.0526
LIPID_METABOLIC_PROCESS	0	0	-1.76506
CELLULAR_LIPID_METABOLIC_PROCESS	0	0	-1.80612
REACTOME_PHASE1_FUNCTIONALIZATION_OF_COMPOUNDS	0	0	-3.85651
KEGG_TERPENOID_BACKBONE_BIOSYNTHESIS	0	0	-2.03348
REACTOME_PEPTIDE_CHAIN_ELONGATION	0	0	-3.94583
KEGG_PPAR_SIGNALING_PATHWAY	0	0	-1.91449
REACTOME_NONSENSE_MEDIATED_DECAY_ENHANCED_BY_THE_EXON_JUNCTION_COMPLEX	0	0	-3.53654
KEGG_LINOLEIC_ACID_METABOLISM	0	0	-1.4317
HALLMARK_XENOBIOTIC_METABOLISM	0	0	-2.89338
HALLMARK_MYOGENESIS	0	0	-1.44973
CELLULAR_BIOSYNTHETIC_PROCESS	0	0	-1.89146
KEGG_HISTIDINE_METABOLISM	0	0	-1.38536
KEGG_STEROID_HORMONE_BIOSYNTHESIS	0	0	-2.37977
REACTOME_BIOLOGICAL_OXIDATIONS	0	0	-3.67643
REACTOME_TRANSLATION	0	0	-2.6831
BIOSYNTHETIC_PROCESS	0	0	-1.98357
KEGG_PENTOSE_AND_GLUCURONATE_INTERCONVERSIONS	0	0	-2.1999
KEGG_RIBOSOME	0	0	-5.44379
KEGG_METABOLISM_OF_XENOBIOTICS_BY_CYTOCHROME_P450	0	-2.40313	-4.17511
KEGG_DRUG_METABOLISM_CYTOCHROME_P450	0	-2.29995	-4.10951
KEGG_RETINOL_METABOLISM	0	-1.6598	-4.63982

## Sheet: Description
Supplementary Data 4: GSEA pathway enrichment among three clusters
This table shows pathway enrichment of three clusters (log10 q-value), and for the sake of figure drawing, we changed all enrichment score larger than 10 with 10, all score less than -10 with -10.
