# Supplementary material for: A proteomic landscape of diffuse-type gastric cancer
Source: Nat Commun. 2018 Mar 8;9:1012. doi: 10.1038/s41467-018-03121-2 (PMC5843664; doi:10.1038/s41467-018-03121-2)
Supplement: Supplementary file 8 — Supplementary Data 5 [file 41467_2018_3121_MOESM8_ESM.xlsx]

## Sheet: a.pathwayMutMatrix
Cluster	SequencingNumber	KEGG_PATHWAYS_IN_CANCER_TP53,CDH1,APC,BRCA2,CREBBP,PIK3CA,RHOA,AR,GLI3,SMAD4,EGFR,MSH6,TGFBR2,CTNNA2,EP300,BRAF,MSH2,ERBB2,VHL,KIT,CTNNB1,FGFR3,KRAS,BAX,BCL2,MYC,AXIN1,PTEN,PIK3R1,AKT1,FLT3,FGFR2,MET,PDGFRB,CDKN2A	REACTOME_IMMUNE_SYSTEM_CDH1,CREBBP,PIK3CA,PTPRC,FBXW7,JAK3,EP300,CARD11,VHL,KIF2B,KRAS,JAK2,BCL10,BCL2,PTEN,PIK3R1,AKT1,CUL3,B2M,MYD88,HLA-B,CYLD,PPP2R1A	REACTOME_DEVELOPMENTAL_BIOLOGY_CREBBP,RHOA,SPTA1,SPTB,SMAD4,PTPRC,MED12,EGFR,EP300,ERBB2,TCF4,CTNNB1,ACVR2A,TBL1XR1,KRAS,AKT1,MET,HNF1A,NCOR1	KEGG_COLORECTAL_CANCER_TP53,APC,PIK3CA,RHOA,SMAD4,MSH6,TGFBR2,BRAF,MSH2,CTNNB1,KRAS,BAX,BCL2,MYC,AXIN1,PIK3R1,AKT1	KEGG_PROSTATE_CANCER_TP53,CREBBP,PIK3CA,AR,EGFR,EP300,BRAF,ERBB2,CTNNB1,KRAS,BCL2,PTEN,PIK3R1,AKT1,FGFR2,PDGFRB	REACTOME_ADAPTIVE_IMMUNE_SYSTEM_CDH1,PIK3CA,PTPRC,FBXW7,CARD11,VHL,KIF2B,KRAS,BCL10,PTEN,PIK3R1,AKT1,CUL3,B2M,HLA-B,PPP2R1A	KEGG_ENDOMETRIAL_CANCER_TP53,CDH1,APC,PIK3CA,EGFR,CTNNA2,BRAF,ERBB2,CTNNB1,KRAS,MYC,AXIN1,PTEN,PIK3R1,AKT1	REACTOME_HEMOSTASIS_TP53,CREBBP,PIK3CA,RHOA,EP300,GNAS,KIF2B,KRAS,PRKAR1A,JAK2,HIST1H3B,PIK3R1,AKT1,THBS1,PPP2R1A	KEGG_FOCAL_ADHESION_PIK3CA,RHOA,EGFR,BRAF,ERBB2,CTNNB1,BCL2,PTEN,PIK3R1,AKT1,THBS1,MET,PDGFRB	PID_P53DOWNSTREAMPATHWAY_TP53,APC,CREBBP,EGFR,CEBPZ,EP300,NDRG1,MSH2,BAX,BCL2,PTEN,MET,SMARCA4	KEGG_ADHERENS_JUNCTION_CDH1,CREBBP,RHOA,SMAD4,EGFR,TGFBR2,CTNNA2,EP300,ERBB2,CTNND1,CTNNB1,MET	KEGG_PANCREATIC_CANCER_TP53,BRCA2,PIK3CA,SMAD4,EGFR,TGFBR2,BRAF,ERBB2,KRAS,PIK3R1,AKT1,CDKN2A	KEGG_MELANOMA_TP53,CDH1,PIK3CA,EGFR,BRAF,KRAS,PTEN,PIK3R1,AKT1,MET,PDGFRB,CDKN2A	KEGG_MAPK_SIGNALING_PATHWAY_TP53,NF1,EGFR,TGFBR2,BRAF,FGFR3,KRAS,MYC,AKT1,FGFR2,PDGFRB	KEGG_WNT_SIGNALING_PATHWAY_TP53,APC,CREBBP,RHOA,SMAD4,EP300,CTNNB1,TBL1XR1,MYC,AXIN1,PPP2R1A	PID_BETACATENIN_NUC_PATHWAY_CDH1,APC,AR,MED12,EP300,TCF4,CTNNB1,TBL1XR1,MYC,SMARCA4,CDKN2A	KEGG_CELL_CYCLE_TP53,ATM,CREBBP,SMAD4,EP300,STAG2,RAD21,MYC,SMC1A,CDKN2A	KEGG_TGF_BETA_SIGNALING_PATHWAY_CREBBP,RHOA,SMAD4,TGFBR2,CHRD,EP300,ACVR2A,MYC,THBS1,PPP2R1A	KEGG_REGULATION_OF_ACTIN_CYTOSKELETON_APC,PIK3CA,RHOA,EGFR,BRAF,FGFR3,KRAS,PIK3R1,FGFR2,PDGFRB	KEGG_GLIOMA_TP53,PIK3CA,EGFR,BRAF,KRAS,PTEN,PIK3R1,AKT1,PDGFRB,CDKN2A	KEGG_BLADDER_CANCER_TP53,CDH1,EGFR,BRAF,ERBB2,FGFR3,KRAS,MYC,THBS1,CDKN2A	KEGG_CHRONIC_MYELOID_LEUKEMIA_TP53,PIK3CA,SMAD4,TGFBR2,BRAF,KRAS,MYC,PIK3R1,AKT1,CDKN2A	PID_PDGFRBPATHWAY_PIK3CA,RHOA,BRAF,KRAS,JAK2,MYC,PTEN,PIK3R1,PPP2R1A,PDGFRB	REACTOME_SIGNALLING_BY_NGF_PIK3CA,RHOA,BRAF,KRAS,PRKAR1A,PTEN,PIK3R1,AKT1,MYD88,PPP2R1A	REACTOME_SIGNALING_BY_FGFR_IN_DISEASE_PIK3CA,BRAF,FGFR3,KRAS,PRKAR1A,PTEN,PIK3R1,AKT1,FGFR2,PPP2R1A	REACTOME_SIGNALING_BY_FGFR_PIK3CA,BRAF,FGFR3,KRAS,PRKAR1A,PTEN,PIK3R1,AKT1,FGFR2,PPP2R1A	KEGG_ERBB_SIGNALING_PATHWAY_PIK3CA,EGFR,BRAF,ERBB3,ERBB2,KRAS,MYC,PIK3R1,AKT1	KEGG_APOPTOSIS_TP53,ATM,PIK3CA,PRKAR1A,BAX,BCL2,PIK3R1,AKT1,MYD88	KEGG_NEUROTROPHIN_SIGNALING_PATHWAY_TP53,PIK3CA,RHOA,BRAF,KRAS,BAX,BCL2,PIK3R1,AKT1	KEGG_RENAL_CELL_CARCINOMA_CREBBP,PIK3CA,EP300,BRAF,VHL,KRAS,PIK3R1,AKT1,MET	KEGG_NON_SMALL_CELL_LUNG_CANCER_TP53,PIK3CA,EGFR,BRAF,ERBB2,KRAS,PIK3R1,AKT1,CDKN2A	REACTOME_CELL_CYCLE_TP53,ATM,STAG2,KIF2B,RAD21,MYC,PPP2R1A,SMC1A,CDKN2A	REACTOME_SIGNALING_BY_ERBB4_PIK3CA,EGFR,ERBB3,KRAS,JAK2,PTEN,PIK3R1,AKT1,NCOR1	REACTOME_SIGNALING_BY_ERBB2_PIK3CA,EGFR,ERBB3,ERBB2,KRAS,PRKAR1A,PTEN,PIK3R1,AKT1	REACTOME_NGF_SIGNALLING_VIA_TRKA_FROM_THE_PLASMA_MEMBRANE_PIK3CA,RHOA,BRAF,KRAS,PRKAR1A,PTEN,PIK3R1,AKT1,PPP2R1A	REACTOME_GENERIC_TRANSCRIPTION_PATHWAY_CREBBP,AR,NOTCH2,SMAD4,MED12,TBL1XR1,MYC,NR2F6,NCOR1	REACTOME_SIGNALING_BY_GPCR_PIK3CA,RHOA,EGFR,GNAS,KRAS,PRKAR1A,PIK3R1,AKT1,PPP2R1A	REACTOME_METABOLISM_OF_LIPIDS_AND_LIPOPROTEINS_CREBBP,PIK3CA,MED12,EP300,TBL1XR1,PTEN,PIK3R1,NCOR1,TXNRD1	REACTOME_SIGNALING_BY_NOTCH_TP53,CREBBP,NOTCH2,HDAC4,FBXW7,EP300,TBL1XR1,MYC,NCOR1	KEGG_CHEMOKINE_SIGNALING_PATHWAY_PIK3CA,RHOA,JAK3,BRAF,KRAS,JAK2,PIK3R1,AKT1	KEGG_JAK_STAT_SIGNALING_PATHWAY_CREBBP,PIK3CA,JAK3,EP300,JAK2,MYC,PIK3R1,AKT1	KEGG_T_CELL_RECEPTOR_SIGNALING_PATHWAY_PIK3CA,RHOA,PTPRC,CARD11,KRAS,BCL10,PIK3R1,AKT1	KEGG_ACUTE_MYELOID_LEUKEMIA_PIK3CA,BRAF,KIT,KRAS,MYC,PIK3R1,AKT1,FLT3	BIOCARTA_CTCF_PATHWAY_TP53,PIK3CA,SMAD4,TGFBR2,MYC,PTEN,PIK3R1,CDKN2A	PID_MET_PATHWAY_CDH1,APC,PIK3CA,RHOA,CTNNB1,PIK3R1,AKT1,MET	PID_TCPTP_PATHWAY_CREBBP,PIK3CA,LMAN1,EGFR,JAK3,PIK3R1,MET,PDGFRB	PID_SHP2_PATHWAY_PIK3CA,RHOA,EGFR,JAK3,KRAS,JAK2,PIK3R1,PDGFRB	PID_ECADHERIN_KERATINOCYTE_PATHWAY_CDH1,PIK3CA,RHOA,EGFR,CTNND1,CTNNB1,PIK3R1,AKT1
PX1	GC112	1	1	1	1	1	1	1	1	0	1	1	1	1	1	1	1	1	0	0	1	1	1	0	0	0	0	0	1	1	0	1	1	0	0	0	0	0	0	1	0	0	0	0	1	1	0	0	1
PX1	GC104	1	0	1	1	1	0	1	1	0	1	0	1	1	1	1	0	1	0	0	1	1	1	0	0	0	0	0	1	1	0	1	1	0	0	0	0	0	0	1	0	0	0	0	1	0	0	0	0
PX1	GC80	1	1	1	1	1	1	1	1	1	1	0	1	1	1	1	1	1	0	1	1	1	1	1	1	1	1	1	1	1	1	1	1	1	1	1	0	1	1	1	1	1	1	1	1	1	1	1	1
PX1	GC81	1	1	0	0	1	1	0	1	1	0	0	1	1	1	0	0	0	0	1	1	0	0	1	0	0	0	0	0	0	0	0	1	0	0	0	0	0	1	0	0	0	0	1	0	0	1	1	0
PX1	GC034	1	0	1	0	0	0	0	0	0	0	0	0	0	0	0	0	1	0	0	0	0	0	0	0	0	0	0	1	0	0	0	1	0	0	0	1	0	0	1	0	0	0	0	0	0	0	0	0
PX1	GC037	1	1	1	1	1	1	1	1	0	1	1	1	1	1	1	0	1	0	0	1	1	1	0	0	0	0	0	1	1	0	1	1	0	0	0	0	0	0	1	0	0	1	0	1	0	0	0	0
PX1	GC47	0	0	0	0	0	0	0	0	0	0	0	0	0	0	0	0	0	0	0	0	0	0	0	0	0	0	0	0	0	0	0	0	0	0	0	0	0	0	0	0	0	0	0	0	0	0	0	0
PX1	GC053	1	0	0	1	1	0	1	1	0	1	0	1	1	1	1	1	1	0	1	1	1	1	0	0	0	0	0	1	1	0	1	1	0	0	0	0	0	0	1	0	0	0	1	1	1	0	0	0
PX1	GC066	1	1	0	0	0	1	1	0	0	0	1	0	1	0	0	1	0	0	0	0	1	0	0	0	0	0	0	0	0	0	0	0	0	0	0	0	0	0	0	0	0	0	0	0	1	0	0	1
PX1	GC101	1	0	1	1	1	0	1	1	1	1	1	1	1	1	1	0	1	1	1	1	1	1	1	1	0	0	0	1	1	0	1	1	0	0	1	0	1	0	1	1	0	1	0	1	1	0	1	1
PX1	GC044	1	1	1	1	1	0	1	1	0	1	1	1	1	1	1	1	1	1	1	1	1	1	0	0	0	0	0	1	1	1	1	1	0	0	0	0	0	1	1	0	1	0	0	1	1	0	0	0
PX1	GC078	0	0	0	0	0	0	0	0	0	0	0	0	0	0	0	0	0	0	0	0	0	0	0	0	0	0	0	0	0	0	0	0	0	0	0	0	0	0	0	0	0	0	0	0	0	0	0	0
PX1	GC026	0	0	0	0	0	0	0	0	0	0	0	0	0	0	0	0	0	0	0	0	0	0	0	0	0	0	0	0	0	0	0	0	0	0	0	0	0	0	0	0	0	0	0	0	0	0	0	0
PX1	GC076	1	1	0	0	0	1	1	0	0	0	1	0	1	0	0	1	0	0	0	0	1	0	0	0	0	0	0	0	0	0	0	0	0	0	0	0	0	0	0	0	0	0	0	0	1	0	0	1
PX1	GC114	0	0	0	0	0	0	0	0	0	0	0	0	0	0	0	0	0	0	0	0	0	0	0	0	0	0	0	0	0	0	0	0	0	0	0	0	0	0	0	0	0	0	0	0	0	0	0	0
PX1	GC119	1	1	1	1	1	1	1	1	0	1	0	1	1	1	1	0	1	0	1	1	1	1	1	1	1	1	1	1	1	1	1	1	1	1	1	0	1	0	1	1	0	1	1	1	0	0	1	0
PX2	GC102	1	0	0	1	1	0	1	1	0	1	0	1	1	1	1	0	1	0	0	1	1	1	0	0	0	0	0	1	1	0	1	1	0	0	0	0	0	0	1	0	0	0	0	1	0	0	0	0
PX2	GC048	1	1	1	1	1	1	1	1	1	1	1	1	1	1	1	1	1	1	1	1	1	1	1	1	1	1	1	1	1	1	1	1	0	0	1	1	0	1	1	1	0	0	1	1	1	0	0	1
PX2	GC079	1	1	0	0	0	1	1	0	0	0	1	1	1	0	0	1	0	0	0	0	1	0	0	0	0	0	0	0	0	0	0	0	0	0	0	0	0	0	0	0	0	0	0	0	1	0	0	1
PX2	GC069	1	0	0	1	1	0	1	1	0	1	0	1	1	1	1	0	1	0	0	1	1	1	0	0	0	0	0	1	1	0	1	1	0	0	0	0	0	0	1	0	0	0	0	1	0	0	0	0
PX2	GC116	1	1	1	0	1	1	1	0	1	0	1	1	1	0	0	1	0	0	0	0	1	0	0	0	0	0	1	0	0	0	1	0	0	1	0	0	0	0	0	0	0	0	0	0	1	0	0	1
PX2	GC12	1	0	0	1	1	0	1	1	0	1	0	1	1	1	1	0	1	0	0	1	1	1	0	0	0	0	0	1	1	0	1	1	0	0	0	0	0	0	1	0	0	0	0	1	0	0	0	0
PX2	GC075	1	0	1	1	1	0	1	1	0	1	0	1	1	1	1	1	1	0	0	1	1	1	0	0	0	0	0	1	1	0	1	1	0	0	0	1	0	1	1	0	0	0	0	1	0	0	0	0
PX2	GC117	1	1	1	1	1	1	1	0	1	0	1	0	1	0	1	1	0	0	0	0	1	0	0	0	0	0	0	0	0	0	0	0	0	0	0	0	0	0	0	0	0	0	0	0	1	0	0	1
PX2	GC107	1	1	0	0	0	1	1	0	0	0	1	0	1	0	0	1	0	0	0	0	1	0	0	0	0	0	0	0	0	0	0	0	0	0	0	0	0	0	0	0	0	0	0	0	1	0	0	1
PX2	GC094	0	0	0	0	0	0	0	0	0	0	0	0	0	0	0	0	0	0	0	0	0	0	0	0	0	0	0	0	0	0	0	0	0	0	0	0	0	0	0	0	0	0	0	0	0	0	0	0
PX2	GC118	1	1	1	1	1	1	1	1	0	0	1	1	1	1	0	1	0	0	1	1	1	1	1	1	1	1	1	0	1	1	1	0	1	1	1	0	1	0	0	1	0	1	1	0	1	0	1	1
PX2	GC028	1	1	0	1	1	1	1	0	0	1	0	0	0	0	1	1	1	0	1	0	0	0	0	0	0	0	0	1	0	0	0	1	0	0	0	1	0	0	0	1	1	1	0	0	1	1	1	0
PX2	GC55	1	0	0	1	1	0	1	1	0	1	0	1	1	1	1	0	1	0	0	1	1	1	0	0	0	0	0	1	1	0	1	1	0	0	0	0	0	0	1	0	0	0	0	1	0	0	0	0
PX2	GC99	1	0	0	1	1	0	1	1	0	1	0	1	1	1	1	0	1	0	0	1	1	1	0	0	0	0	0	1	1	0	1	1	0	0	0	0	0	0	1	0	0	0	0	1	0	0	0	0
PX2	GC038	1	1	1	1	1	1	1	1	1	1	1	1	1	1	1	1	1	1	1	1	1	1	1	1	0	0	0	1	1	0	1	1	0	0	1	1	1	0	1	1	0	1	0	1	1	0	1	1
PX2	GC060	1	0	1	1	1	0	1	1	1	1	1	1	1	1	1	0	1	0	1	1	1	1	0	0	1	1	1	1	1	0	1	1	1	1	0	0	0	0	1	0	0	0	0	1	0	0	0	0
PX2	GC039	1	1	0	1	1	1	1	1	0	1	1	1	1	1	1	1	1	0	0	1	1	1	0	0	0	0	0	1	1	0	1	1	0	0	0	0	0	0	1	0	0	0	0	1	1	0	0	1
PX2	GC103	1	1	1	1	1	1	1	1	1	1	1	1	1	1	1	1	1	1	1	1	1	1	1	1	0	0	0	1	1	0	1	1	0	0	1	0	1	0	1	1	0	1	0	1	1	0	1	1
PX2	GC91	1	1	0	0	0	0	0	0	0	0	0	1	0	0	0	0	0	0	0	0	0	0	0	0	0	0	0	0	0	0	0	0	0	0	0	0	0	0	0	0	0	0	0	0	0	0	0	0
PX2	GC90	1	1	1	1	1	1	1	1	1	0	1	1	1	0	1	1	0	1	1	1	1	1	1	1	1	1	1	1	1	1	1	0	1	1	1	0	1	1	1	1	1	1	1	1	1	1	1	1
PX2	GC110	1	1	1	1	1	1	1	1	1	1	0	1	1	1	1	1	0	0	1	1	1	1	1	1	1	1	1	1	1	1	1	0	1	1	1	0	1	1	0	1	1	1	1	1	1	1	1	1
PX2	GC93	1	1	1	1	1	1	1	1	1	1	1	1	1	1	1	1	1	1	0	1	1	1	1	1	1	1	0	1	1	1	1	1	0	0	1	1	1	0	1	0	0	0	0	1	1	1	0	0
PX2	GC41	1	1	1	1	1	1	1	1	1	1	1	1	1	0	1	1	0	0	1	1	0	1	1	1	1	1	1	1	1	1	1	0	1	1	1	0	1	1	0	1	1	1	1	1	1	1	1	1
PX2	GC070	1	0	0	1	1	0	1	1	0	1	0	1	1	1	1	0	1	0	0	1	1	1	0	0	0	0	0	1	1	0	1	1	0	0	0	0	1	0	1	0	0	0	0	1	0	0	0	0
PX2	GC64	1	1	1	1	1	1	1	1	0	1	1	1	0	1	1	1	1	1	1	0	0	1	0	0	0	0	0	0	0	1	0	1	0	0	0	1	0	1	1	0	1	0	0	1	1	1	0	0
PX2	GC067	1	1	0	1	1	1	1	1	0	1	0	1	1	1	1	0	1	0	0	1	1	1	0	0	0	0	0	1	1	0	1	1	0	0	0	0	0	0	1	0	0	0	0	1	0	0	0	0
PX2	GC042	1	1	0	1	0	1	1	0	0	0	1	1	1	1	0	1	0	1	0	0	1	1	0	0	0	0	0	0	0	0	0	0	0	0	0	0	0	0	0	0	0	0	0	1	1	0	0	1
PX2	GC077	0	0	0	0	0	0	0	0	0	0	0	0	0	0	0	0	0	0	0	0	0	0	0	0	0	0	0	0	0	0	0	0	0	0	0	0	0	0	0	0	0	0	0	0	0	0	0	0
PX2	GC073	0	0	0	0	0	0	0	0	0	0	0	0	0	0	0	0	0	0	0	0	0	0	0	0	0	0	0	0	0	0	0	0	0	0	0	1	0	0	1	0	0	0	0	0	0	0	0	0
PX2	GC043	1	0	1	1	1	0	1	1	0	1	0	1	1	1	1	0	1	0	0	1	1	1	0	0	0	0	0	1	1	0	1	1	0	0	0	0	0	0	1	0	0	0	0	1	0	0	0	0
PX2	GC056	0	0	0	0	0	0	0	0	0	0	0	0	0	0	0	0	0	0	0	0	0	0	0	0	0	0	0	0	0	0	0	0	0	0	0	0	0	0	0	0	0	0	0	0	0	0	0	0
PX2	GC040	0	0	0	0	0	0	0	0	0	0	0	0	0	0	0	0	0	0	0	0	0	0	0	0	0	0	0	0	0	0	0	0	0	0	0	0	0	0	0	0	0	0	0	0	0	0	0	0
PX2	GC52	1	1	1	1	1	1	1	1	0	1	1	1	1	1	1	1	1	1	0	1	1	1	0	0	0	0	0	1	1	1	1	1	0	0	0	1	0	1	1	0	1	0	0	1	1	1	0	1
PX3	GC106	1	0	0	1	1	0	1	1	0	1	0	1	1	1	1	0	1	0	0	1	1	1	0	0	0	0	0	1	1	0	1	1	0	0	0	0	0	0	1	0	0	0	0	1	0	0	0	0
PX3	GC109	0	0	0	0	0	0	0	0	0	0	0	0	0	0	0	0	0	0	0	0	0	0	0	0	0	0	0	0	0	0	0	0	0	0	0	0	0	0	0	0	0	0	0	0	0	0	0	0
PX3	GC111	1	0	0	1	1	0	1	1	0	1	0	1	1	1	1	1	1	0	0	1	1	1	0	0	0	0	0	1	1	0	1	1	0	0	0	0	0	0	1	0	0	0	0	1	0	0	0	0
PX3	GC023	1	1	1	1	1	1	1	1	1	1	1	1	1	1	1	1	1	1	1	1	1	1	1	1	1	1	1	1	1	1	1	1	1	1	1	1	1	1	1	1	1	1	1	0	0	1	1	1
PX3	GC063	0	0	0	0	0	0	0	0	0	0	0	0	0	0	0	0	0	0	0	0	0	0	0	0	0	0	0	0	0	0	0	0	0	0	0	0	0	0	0	0	0	0	0	0	0	0	0	0
PX3	GC036	1	1	0	1	1	1	1	1	1	0	1	1	1	0	0	0	1	0	1	1	0	1	1	1	1	1	1	1	1	1	1	1	1	1	1	0	1	1	0	1	1	1	1	1	1	1	1	1
PX3	GC068	1	1	0	1	1	1	1	1	1	0	0	1	1	1	0	0	0	1	1	1	1	1	1	1	1	1	1	1	1	1	1	0	1	1	1	0	1	1	0	1	1	1	1	1	1	1	1	1
PX3	GC96	1	1	1	1	1	1	1	1	1	1	1	1	1	1	1	0	1	0	0	1	0	1	0	1	1	1	1	1	1	1	1	1	1	1	1	0	1	0	1	1	1	1	1	0	1	1	1	1
PX3	GC115	1	1	1	1	1	1	1	1	1	1	1	1	1	1	1	1	1	1	1	1	1	1	1	1	1	1	1	0	1	1	1	1	1	1	1	1	0	1	1	1	1	0	1	1	0	0	0	0
PX3	GC059	1	0	1	1	1	0	1	1	1	1	1	1	1	1	1	0	1	1	1	1	1	1	1	1	0	0	1	1	1	0	1	1	1	1	1	0	1	0	1	1	0	1	0	1	1	0	1	1
PX3	GC51	1	0	1	1	0	0	0	1	1	0	1	0	0	0	1	0	0	1	1	0	0	0	1	1	0	0	0	0	1	0	0	0	0	0	1	0	1	0	0	1	0	1	0	0	1	0	1	1
PX3	GC97	0	0	0	0	0	0	0	0	0	0	0	0	0	0	0	0	0	0	0	0	0	0	0	0	0	0	0	0	0	0	0	0	0	0	0	0	0	0	0	0	0	0	0	0	0	0	0	0
PX3	GC035	1	1	1	1	1	1	1	1	1	1	1	1	1	0	1	1	1	1	1	1	1	1	1	1	1	1	1	1	1	1	1	0	1	1	1	1	1	1	1	1	1	1	1	1	1	1	1	1
PX3	GC065	1	0	0	1	1	0	1	1	0	1	0	1	1	1	1	0	1	0	0	1	1	1	0	0	0	0	0	1	1	0	1	1	0	0	0	0	0	0	1	0	0	0	0	1	0	0	0	0
PX3	GC074	1	1	1	1	1	1	1	1	1	1	1	1	1	1	1	0	1	1	0	1	1	1	0	0	0	0	1	1	1	1	1	1	0	1	0	1	0	1	1	1	1	1	1	1	1	1	1	1
PX3	GC92	1	1	0	0	0	1	1	0	0	0	1	0	1	0	0	1	0	0	0	0	1	0	0	0	0	0	0	0	0	0	0	0	0	0	0	0	0	0	0	0	0	0	0	0	1	0	0	1
PX3	GC029	1	1	0	1	1	1	1	1	1	1	1	1	1	1	1	1	1	0	0	1	1	1	0	0	0	0	0	1	1	0	1	1	0	0	0	0	0	0	1	0	0	0	0	1	1	0	0	1
PX3	GC108	1	1	1	1	1	1	1	1	1	1	1	1	1	0	1	1	0	1	1	1	0	1	1	1	1	1	1	1	1	1	1	0	1	1	1	0	1	1	1	1	1	1	1	1	1	1	1	1
PX3	GC071	1	0	1	1	1	0	1	1	0	1	0	1	1	1	1	0	1	0	0	1	1	1	0	0	0	0	0	1	1	0	1	1	0	0	0	1	0	0	1	0	0	0	0	1	0	0	0	0
PX3	GC045	1	0	0	1	1	0	1	1	0	1	0	1	1	1	1	0	1	0	0	1	1	1	0	0	0	0	0	1	1	0	1	1	0	0	0	0	0	0	1	0	0	0	0	1	0	0	0	0
PX3	GC022	1	0	0	1	1	0	1	1	0	1	0	1	1	1	1	0	1	0	0	1	1	1	0	0	0	0	0	1	1	0	1	1	0	0	0	0	0	0	1	0	0	0	0	1	0	0	0	0
PX3	GC98	1	0	0	1	1	0	1	1	0	1	0	1	1	1	1	0	1	0	0	1	1	1	0	0	0	0	0	1	1	0	1	1	0	0	0	0	1	0	1	0	0	0	0	1	0	0	0	0
PX3	GC031	1	1	0	1	1	1	1	1	1	1	1	1	1	1	1	1	1	1	0	1	1	1	1	1	1	1	0	1	1	0	1	1	1	1	1	0	0	1	1	0	0	0	0	1	1	0	0	1
PX3	GC105	1	0	1	1	0	0	0	1	1	0	1	0	0	0	1	0	0	1	1	0	0	0	1	1	0	0	0	0	1	0	0	0	0	0	1	0	1	0	1	1	0	1	0	0	1	1	1	1
PX3	GC061	1	1	1	1	1	1	1	1	0	1	0	1	1	1	1	1	1	0	0	1	1	1	0	0	0	0	0	1	1	0	1	1	0	0	0	0	0	0	1	0	0	1	0	1	0	0	0	0
PX3	GC046	1	1	1	1	1	1	1	1	1	0	0	1	1	1	0	0	0	0	0	1	0	1	0	1	1	1	1	1	1	1	1	0	1	1	1	0	1	0	0	1	1	1	1	0	1	0	0	1
PX3	GC58	1	1	1	1	1	1	1	1	1	0	1	1	0	1	1	1	1	1	1	0	0	0	1	1	1	1	0	1	1	0	0	1	1	0	1	1	1	1	1	1	0	1	0	0	1	0	1	1
PX3	GC100	1	1	1	1	1	1	1	1	1	0	1	1	1	1	1	1	0	1	1	1	1	1	1	1	1	1	1	0	1	1	1	0	1	1	1	0	1	0	1	1	0	1	1	1	1	0	1	1
PX3	GC62	1	1	1	1	1	1	1	1	0	1	1	1	1	1	1	1	1	1	0	1	1	1	0	0	0	0	0	1	1	1	1	1	0	0	0	0	0	1	1	0	1	1	0	1	0	0	0	0
PX3	GC82	1	1	1	1	1	1	1	1	0	1	0	1	1	1	1	1	1	0	0	1	1	1	0	0	0	0	0	1	1	0	1	1	0	0	0	0	0	0	1	0	0	1	0	1	0	0	0	0
PX3	GC054	0	0	0	0	0	0	0	0	0	0	0	0	0	0	0	0	0	0	0	0	0	0	0	0	0	0	0	0	0	0	0	0	0	0	0	0	0	0	0	0	0	0	0	0	0	0	0	0
PX3	GC057	0	0	0	0	0	0	0	0	0	0	0	0	0	0	0	0	0	0	0	0	0	0	0	0	0	0	0	0	0	0	0	0	0	0	0	0	0	0	0	0	0	0	0	0	0	0	0	0
PX3	GC030	1	1	0	1	1	1	1	1	1	1	0	1	1	1	1	1	1	1	1	1	1	1	1	1	1	1	1	1	1	1	1	1	1	1	1	1	1	1	1	1	1	1	1	1	1	1	1	1
PX3	GC072	1	1	1	1	0	1	1	1	1	0	1	0	1	0	1	1	0	1	1	0	1	0	1	1	0	0	0	0	1	0	0	0	0	0	1	0	1	0	1	1	0	1	0	0	1	0	1	1
[truncated: 501 more columns]

## Sheet: b.pathwayMutStatistics
Symbol	pvalue	noMutFreqPX1	mutFreqPX1	noMutFreqPX2	mutFreqPX2	noMutFreqPX3	mutFreqPX3
PID_CXCR4_PATHWAY_PIK3CA,RHOA,PTPRC,JAK2,PTEN,PIK3R1,AKT1	0.0019843	13	3	28	5	16	18
REACTOME_METABOLISM_OF_PROTEINS_MUC6,RPL22,LMAN1,FBXW7,KIF13A	0.00972973	16	0	29	4	23	11
PID_CERAMIDE_PATHWAY_BAX,BCL2,MYC,AKT1	0.0125451	16	0	33	0	28	6
REACTOME_PI3K_AKT_ACTIVATION_PIK3CA,RHOA,PTEN,PIK3R1,AKT1	0.0140351	14	2	28	5	19	15
REACTOME_POST_TRANSLATIONAL_PROTEIN_MODIFICATION_MUC6,LMAN1	0.0157002	16	0	31	2	25	9
KEGG_T_CELL_RECEPTOR_SIGNALING_PATHWAY_PIK3CA,RHOA,PTPRC,CARD11,KRAS,BCL10,PIK3R1,AKT1	0.017972	12	4	26	7	16	18
REACTOME_PI3K_EVENTS_IN_ERBB2_SIGNALING_PIK3CA,EGFR,ERBB3,ERBB2,PTEN,PIK3R1,AKT1	0.0211271	15	1	28	5	21	13
REACTOME_NOTCH1_INTRACELLULAR_DOMAIN_REGULATES_TRANSCRIPTION_CREBBP,HDAC4,FBXW7,EP300,TBL1XR1,MYC,NCOR1	0.0283428	15	1	29	4	22	12
REACTOME_SIGNALING_BY_NOTCH1_CREBBP,HDAC4,FBXW7,EP300,TBL1XR1,MYC,NCOR1	0.0283428	15	1	29	4	22	12
PID_BCR_5PATHWAY_PIK3CA,PTPRC,CARD11,BCL10,PTEN,PIK3R1,AKT1	0.0308694	14	2	29	4	21	13
KEGG_NEUROTROPHIN_SIGNALING_PATHWAY_TP53,PIK3CA,RHOA,BRAF,KRAS,BAX,BCL2,PIK3R1,AKT1	0.036041	8	8	13	20	6	28
PID_MYC_PATHWAY_FBXW7,MYC,AXIN1,CDKN2A	0.037494	16	0	32	1	27	7
KEGG_FOCAL_ADHESION_PIK3CA,RHOA,EGFR,BRAF,ERBB2,CTNNB1,BCL2,PTEN,PIK3R1,AKT1,THBS1,MET,PDGFRB	0.0412015	13	3	23	10	16	18
REACTOME_CELL_CYCLE_MITOTIC_STAG2,KIF2B,RAD21,MYC,PPP2R1A,SMC1A,CDKN2A	0.0472964	15	1	31	2	25	9
REACTOME_GAB1_SIGNALOSOME_PIK3CA,EGFR,PTEN,PIK3R1,AKT1	0.0481553	15	1	30	3	24	10
PID_LYSOPHOSPHOLIPID_PATHWAY_RHOA,EGFR,PIK3R1,AKT1	0.0481553	15	1	30	3	24	10
PID_PTP1BPATHWAY_PIK3CA,RHOA,EGFR,JAK2,PIK3R1,AKT1,PDGFRB	0.0512924	13	3	28	5	20	14
BIOCARTA_TFF_PATHWAY_PIK3CA,RHOA,EGFR,CTNNB1,PIK3R1,AKT1	0.0512924	14	2	27	6	20	14
PID_AVB3_INTEGRIN_PATHWAY_PIK3CA,RHOA,TGFBR2,PIK3R1,AKT1	0.0512924	14	2	27	6	20	14
REACTOME_SIGNALING_BY_ERBB4_PIK3CA,EGFR,ERBB3,KRAS,JAK2,PTEN,PIK3R1,AKT1,NCOR1	0.0523618	14	2	28	5	21	13
REACTOME_PLATELET_ACTIVATION_SIGNALING_AND_AGGREGATION_PIK3CA,RHOA,PIK3R1,AKT1,THBS1	0.0523618	14	2	28	5	21	13
BIOCARTA_RACCYCD_PATHWAY_PIK3CA,RHOA,PIK3R1,AKT1	0.0523618	14	2	28	5	21	13
BIOCARTA_EDG1_PATHWAY_PIK3CA,RHOA,PIK3R1,AKT1	0.0523618	14	2	28	5	21	13
BIOCARTA_RAS_PATHWAY_PIK3CA,RHOA,PIK3R1,AKT1	0.0523618	14	2	28	5	21	13
REACTOME_GPVI_MEDIATED_ACTIVATION_CASCADE_PIK3CA,RHOA,PIK3R1,AKT1	0.0523618	14	2	28	5	21	13
PID_CASPASE_PATHWAY_VIM,BAX,BCL2	0.0567842	15	1	33	0	29	5
KEGG_TGF_BETA_SIGNALING_PATHWAY_CREBBP,RHOA,SMAD4,TGFBR2,CHRD,EP300,ACVR2A,MYC,THBS1,PPP2R1A	0.0595378	14	2	25	8	19	15
KEGG_COLORECTAL_CANCER_TP53,APC,PIK3CA,RHOA,SMAD4,MSH6,TGFBR2,BRAF,MSH2,CTNNB1,KRAS,BAX,BCL2,MYC,AXIN1,PIK3R1,AKT1	0.0615163	8	8	9	24	6	28
PID_EPOPATHWAY_JAK2,BCL2,PIK3R1	0.0689131	16	0	33	0	30	4
BIOCARTA_CERAMIDE_PATHWAY_BAX,BCL2	0.0689131	16	0	33	0	30	4
BIOCARTA_MITOCHONDRIA_PATHWAY_BAX,BCL2	0.0689131	16	0	33	0	30	4
ST_GA13_PATHWAY_BCL2,AKT1	0.0689131	16	0	33	0	30	4
REACTOME_NEGATIVE_REGULATION_OF_THE_PI3K_AKT_NETWORK_PTEN,AKT1	0.0689131	16	0	33	0	30	4
REACTOME_PIP3_ACTIVATES_AKT_SIGNALING_PTEN,AKT1	0.0689131	16	0	33	0	30	4
PID_VEGFR1_2_PATHWAY_PIK3CA,RHOA,BRAF,CTNNB1,PIK3R1,AKT1	0.0692051	14	2	26	7	20	14
REACTOME_SIGNALING_BY_SCF_KIT_PIK3CA,KIT,KRAS,JAK2,PTEN,PIK3R1,AKT1	0.0699156	13	3	29	4	22	12
REACTOME_SIGNALLING_BY_NGF_PIK3CA,RHOA,BRAF,KRAS,PRKAR1A,PTEN,PIK3R1,AKT1,MYD88,PPP2R1A	0.0702018	13	3	25	8	18	16
REACTOME_NGF_SIGNALLING_VIA_TRKA_FROM_THE_PLASMA_MEMBRANE_PIK3CA,RHOA,BRAF,KRAS,PRKAR1A,PTEN,PIK3R1,AKT1,PPP2R1A	0.0702018	13	3	25	8	18	16
KEGG_CHEMOKINE_SIGNALING_PATHWAY_PIK3CA,RHOA,JAK3,BRAF,KRAS,JAK2,PIK3R1,AKT1	0.0702018	13	3	25	8	18	16
ST_T_CELL_SIGNAL_TRANSDUCTION_PTPRC,FBXW7	0.0749074	15	1	32	1	27	7
PID_IL2_1PATHWAY_PIK3CA,RHOA,JAK3,KRAS,BCL2,MYC,PIK3R1	0.0797263	13	3	26	7	19	15
REACTOME_ASSOCIATION_OF_TRIC_CCT_WITH_TARGET_PROTEINS_DURING_BIOSYNTHESIS_FBXW7,KIF13A	0.0816682	16	0	32	1	28	6
REACTOME_PROTEIN_FOLDING_FBXW7,KIF13A	0.0816682	16	0	32	1	28	6
PID_AR_PATHWAY_AR,TCF4,CTNNB1,AKT1,CDKN2A	0.0869508	16	0	28	5	26	8
PID_KITPATHWAY_CREBBP,PIK3CA,KIT,JAK2,BCL2,PTEN,PIK3R1,AKT1	0.0926626	14	2	28	5	22	12
SA_TRKA_RECEPTOR_PIK3CA,RHOA,AKT1	0.0926626	14	2	28	5	22	12
KEGG_HEMATOPOIETIC_CELL_LINEAGE_KIT,FLT3	0.0935993	14	2	33	0	33	1
REACTOME_HEMOSTASIS_TP53,CREBBP,PIK3CA,RHOA,EP300,GNAS,KIF2B,KRAS,PRKAR1A,JAK2,HIST1H3B,PIK3R1,AKT1,THBS1,PPP2R1A	0.0939784	7	9	12	21	6	28
PID_ER_NONGENOMIC_PATHWAY_PIK3CA,RHOA,KRAS,PIK3R1,AKT1	0.0950206	13	3	27	6	20	14
PID_PI3KCIPATHWAY_PIK3CA,RHOA,KRAS,PTEN,PIK3R1	0.0950206	13	3	27	6	20	14
REACTOME_SIGNALING_BY_ERBB2_PIK3CA,EGFR,ERBB3,ERBB2,KRAS,PRKAR1A,PTEN,PIK3R1,AKT1	0.0956433	14	2	27	6	21	13
PID_NFAT_3PATHWAY_CREBBP,EP300,BAX,BCL2	0.0989595	15	1	31	2	26	8
REACTOME_METABOLISM_OF_MRNA_RPL22,TNPO1,AKT1,PPP2R1A	0.0989595	15	1	31	2	26	8
REACTOME_METABOLISM_OF_RNA_RPL22,TNPO1,AKT1,PPP2R1A	0.0989595	15	1	31	2	26	8
BIOCARTA_BAD_PATHWAY_PIK3CA,KIT,PRKAR1A,BAX,BCL2,PIK3R1,AKT1	0.1037	14	2	30	3	24	10
REACTOME_PI_3K_CASCADE_PIK3CA,FGFR3,PTEN,PIK3R1,AKT1,FGFR2	0.1037	15	1	29	4	24	10
SIG_INSULIN_RECEPTOR_PATHWAY_IN_CARDIAC_MYOCYTES_PIK3CA,PTEN,PIK3R1,AKT1,CDKN2A	0.1037	15	1	29	4	24	10
SIG_BCR_SIGNALING_PATHWAY_PIK3CA,PTPRC,BCL2,PIK3R1,AKT1	0.1037	14	2	30	3	24	10
REACTOME_SIGNALING_BY_EGFR_IN_CANCER_PIK3CA,EGFR,KRAS,PRKAR1A,PTEN,PIK3R1,AKT1	0.109012	14	2	29	4	23	11
REACTOME_TCR_SIGNALING_PIK3CA,PTPRC,CARD11,BCL10,PTEN,PIK3R1	0.109012	14	2	29	4	23	11
REACTOME_SIGNALING_BY_THE_B_CELL_RECEPTOR_BCR_CARD11,KRAS,BCL10,PTEN,PIK3R1,AKT1	0.112099	15	1	30	3	25	9
BIOCARTA_PTEN_PATHWAY_PIK3CA,PTEN,PIK3R1,AKT1	0.112099	15	1	30	3	25	9
BIOCARTA_EIF4_PATHWAY_PIK3CA,PTEN,PIK3R1,AKT1	0.112099	15	1	30	3	25	9
BIOCARTA_IGF1MTOR_PATHWAY_PIK3CA,PTEN,PIK3R1,AKT1	0.112099	15	1	30	3	25	9
SIG_CHEMOTAXIS_PIK3CA,PTEN,PIK3R1,AKT1	0.112099	15	1	30	3	25	9
REACTOME_PI3K_EVENTS_IN_ERBB4_SIGNALING_PIK3CA,PTEN,PIK3R1,AKT1	0.112099	15	1	30	3	25	9
PID_ENDOTHELINPATHWAY_RHOA,JAK2,AKT1	0.112099	15	1	30	3	25	9
PID_TXA2PATHWAY_RHOA,EGFR,AKT1	0.112099	15	1	30	3	25	9
PID_P75NTRPATHWAY_TP53,PIK3CA,RHOA,PIK3R1,AKT1,MYD88	0.117189	8	8	14	19	8	26
REACTOME_SIGNALING_BY_GPCR_PIK3CA,RHOA,EGFR,GNAS,KRAS,PRKAR1A,PIK3R1,AKT1,PPP2R1A	0.122623	13	3	25	8	19	15
REACTOME_CLASS_I_MHC_MEDIATED_ANTIGEN_PROCESSING_PRESENTATION_FBXW7,VHL,CUL3,B2M,HLA-B	0.124871	16	0	29	4	27	7
ST_G_ALPHA_I_PATHWAY_EGFR,BRAF,AKT1	0.130245	16	0	32	1	29	5
PID_HNF3BPATHWAY_NF1,AKT1,HNF1A	0.130245	16	0	32	1	29	5
MIPS_SNF2H_COHESIN_NURD_COMPLEX_STAG2,RAD21,SMC1A	0.130245	16	0	32	1	29	5
REACTOME_CHROMOSOME_MAINTENANCE_STAG2,RAD21,SMC1A	0.130245	16	0	32	1	29	5
REACTOME_MEIOTIC_SYNAPSIS_STAG2,RAD21,SMC1A	0.130245	16	0	32	1	29	5
REACTOME_SIGNALING_BY_PDGF_PIK3CA,KRAS,PRKAR1A,PTEN,PIK3R1,AKT1,THBS1,PDGFRB	0.131571	13	3	29	4	23	11
REACTOME_DOWNSTREAM_SIGNAL_TRANSDUCTION_PIK3CA,KRAS,PRKAR1A,PTEN,PIK3R1,AKT1,PDGFRB	0.131571	13	3	29	4	23	11
PID_TGFBRPATHWAY_RHOA,SMAD4,TGFBR2,CTNNB1,AXIN1	0.133946	15	1	26	7	23	11
MIPS_PBAF_COMPLEX_ARID2,SMARCA4	0.134585	14	2	33	0	31	3
REACTOME_GPCR_DOWNSTREAM_SIGNALING_PIK3CA,RHOA,GNAS,PIK3R1,AKT1	0.138205	13	3	26	7	20	14
SIG_PIP3_SIGNALING_IN_CARDIAC_MYOCTES_PIK3CA,MYC,PTEN,AKT1,MET,TSC1,CDKN2A	0.144745	15	1	28	5	24	10
REACTOME_SIGNALING_BY_TGF_BETA_RECEPTOR_COMPLEX_RHOA,SMAD4,TGFBR2,MYC,NCOR1	0.144745	15	1	28	5	24	10
ST_DIFFERENTIATION_PATHWAY_IN_PC12_CELLS_CREBBP,PIK3CA,BRAF,PIK3R1,AKT1	0.146626	15	1	27	6	24	10
PID_NCADHERINPATHWAY_PIK3CA,RHOA,CTNND1,CTNNB1,AXIN1,PIK3R1	0.161715	13	3	27	6	21	13
PID_FAK_PATHWAY_PIK3CA,RHOA,BRAF,PIK3R1	0.163852	14	2	27	6	22	12
REACTOME_APOPTOTIC_CLEAVAGE_OF_CELLULAR_PROTEINS_CDH1,APC,VIM,CTNNB1	0.168597	10	6	17	16	25	9
REACTOME_APOPTOTIC_EXECUTION_PHASE_CDH1,APC,VIM,CTNNB1	0.168597	10	6	17	16	25	9
REACTOME_IMMUNOREGULATORY_INTERACTIONS_BETWEEN_A_LYMPHOID_AND_A_NON_LYMPHOID_CELL_CDH1,B2M,HLA-B	0.170586	13	3	20	13	27	7
REACTOME_DOWNSTREAM_SIGNALING_OF_ACTIVATED_FGFR_PIK3CA,FGFR3,KRAS,PRKAR1A,PTEN,PIK3R1,AKT1,FGFR2	0.17405	14	2	28	5	23	11
KEGG_B_CELL_RECEPTOR_SIGNALING_PATHWAY_PIK3CA,CARD11,KRAS,BCL10,PIK3R1,AKT1	0.17405	14	2	28	5	23	11
PID_IFNGPATHWAY_CREBBP,PIK3CA,EP300,JAK2,PIK3R1,AKT1	0.17405	14	2	28	5	23	11
BIOCARTA_ECM_PATHWAY_PIK3CA,RHOA,PIK3R1	0.17405	14	2	28	5	23	11
BIOCARTA_CDC42RAC_PATHWAY_PIK3CA,RHOA,PIK3R1	0.17405	14	2	28	5	23	11
BIOCARTA_PAR1_PATHWAY_PIK3CA,RHOA,PIK3R1	0.17405	14	2	28	5	23	11
PID_AVB3_OPN_PATHWAY_PIK3CA,RHOA,PIK3R1	0.17405	14	2	28	5	23	11
PID_RET_PATHWAY_PIK3CA,RHOA,PIK3R1	0.17405	14	2	28	5	23	11
PID_NETRIN_PATHWAY_PIK3CA,RHOA,PIK3R1	0.17405	14	2	28	5	23	11
PID_THROMBIN_PAR1_PATHWAY_PIK3CA,RHOA,PIK3R1	0.17405	14	2	28	5	23	11
PID_EPHA2_FWDPATHWAY_PIK3CA,RHOA,PIK3R1	0.17405	14	2	28	5	23	11
REACTOME_G_ALPHA1213_SIGNALLING_EVENTS_PIK3CA,RHOA,PIK3R1	0.17405	14	2	28	5	23	11
KEGG_LEUKOCYTE_TRANSENDOTHELIAL_MIGRATION_PIK3CA,RHOA,CTNNA2,CTNND1,CTNNB1,PIK3R1	0.180785	12	4	27	6	21	13
REACTOME_MITOTIC_M_M_G1_PHASES_STAG2,KIF2B,RAD21,PPP2R1A,SMC1A	0.18212	15	1	31	2	27	7
REACTOME_DNA_REPLICATION_STAG2,KIF2B,RAD21,PPP2R1A,SMC1A	0.18212	15	1	31	2	27	7
REACTOME_MITOTIC_PROMETAPHASE_STAG2,KIF2B,RAD21,PPP2R1A,SMC1A	0.18212	15	1	31	2	27	7
PID_RETINOIC_ACID_PATHWAY_CREBBP,EP300,AKT1	0.18212	15	1	31	2	27	7
BIOCARTA_IL2RB_PATHWAY_PIK3CA,JAK3,BCL2,MYC,PIK3R1,AKT1	0.183976	15	1	29	4	25	9
PID_IL2_PI3KPATHWAY_PIK3CA,JAK3,BCL2,MYC,PIK3R1,AKT1	0.183976	15	1	29	4	25	9
BIOCARTA_MTOR_PATHWAY_PIK3CA,PTEN,PIK3R1,AKT1,TSC1	0.183976	15	1	29	4	25	9
SIG_IL4RECEPTOR_IN_B_LYPHOCYTES_PIK3CA,JAK3,BCL2,PIK3R1,AKT1	0.183976	15	1	29	4	25	9
PID_P73PATHWAY_BRCA2,EP300,RNF43,BAX,MYC	0.183976	14	2	30	3	25	9
PID_IL4_2PATHWAY_PIK3CA,JAK3,JAK2,PIK3R1,AKT1	0.183976	15	1	29	4	25	9
REACTOME_DOWNSTREAM_TCR_SIGNALING_PIK3CA,CARD11,BCL10,PTEN,PIK3R1	0.183976	15	1	29	4	25	9
KEGG_FC_GAMMA_R_MEDIATED_PHAGOCYTOSIS_PIK3CA,PTPRC,PIK3R1,AKT1	0.183976	14	2	30	3	25	9
ST_PHOSPHOINOSITIDE_3_KINASE_PATHWAY_PIK3CA,PTEN,AKT1,CDKN2A	0.183976	15	1	29	4	25	9
PID_S1P_S1P3_PATHWAY_RHOA,JAK2,AKT1,PDGFRB	0.183976	14	2	30	3	25	9
PID_FOXOPATHWAY_CREBBP,EP300,CTNNB1,AKT1	0.183976	15	1	29	4	25	9
PID_SYNDECAN_2_PATHWAY_RHOA,NF1,BAX	0.183976	15	1	29	4	25	9
PID_TCR_PATHWAY_PTPRC,CARD11,KRAS,BCL10,PTEN,AKT1	0.187461	14	2	29	4	24	10
BIOCARTA_HER2_PATHWAY_PIK3CA,EGFR,EP300,ERBB3,PIK3R1	0.187461	14	2	29	4	24	10
SIG_PIP3_SIGNALING_IN_B_LYMPHOCYTES_PIK3CA,PTPRC,PTEN,AKT1,CDKN2A	0.187461	14	2	29	4	24	10
PID_AJDISS_2PATHWAY_CDH1,CREBBP,EGFR,CTNND1,CTNNB1,MET	0.207869	13	3	18	15	22	12
PID_SHP2_PATHWAY_PIK3CA,RHOA,EGFR,JAK3,KRAS,JAK2,PIK3R1,PDGFRB	0.208422	12	4	26	7	20	14
KEGG_UBIQUITIN_MEDIATED_PROTEOLYSIS_FBXW7,VHL,CUL3	0.211181	16	0	30	3	28	6
PID_ALK1PATHWAY_SMAD4,TGFBR2,ACVR2A	0.211181	16	0	30	3	28	6
REACTOME_ANTIGEN_PROCESSING_UBIQUITINATION_PROTEASOME_DEGRADATION_FBXW7,VHL,CUL3	0.211181	16	0	30	3	28	6
KEGG_ADIPOCYTOKINE_SIGNALING_PATHWAY_JAK2,AKT1	0.218108	16	0	33	0	31	3
BIOCARTA_NO1_PATHWAY_PRKAR1A,AKT1	0.218108	16	0	33	0	31	3
BIOCARTA_KERATINOCYTE_PATHWAY_EGFR,BCL2	0.218108	16	0	33	0	31	3
PID_RXR_VDR_PATHWAY_BCL2,NR1H4	0.218108	16	0	33	0	31	3
REACTOME_NUCLEAR_SIGNALING_BY_ERBB4_JAK2,NCOR1	0.218108	16	0	33	0	31	3
REACTOME_REGULATION_OF_BETA_CELL_DEVELOPMENT_AKT1,HNF1A	0.218108	16	0	33	0	31	3
REACTOME_REGULATION_OF_GENE_EXPRESSION_IN_BETA_CELLS_AKT1,HNF1A	0.218108	16	0	33	0	31	3
BIOCARTA_NFAT_PATHWAY_CREBBP,PIK3CA,PRKAR1A,PIK3R1,AKT1	0.219685	15	1	28	5	25	9
ST_INTEGRIN_SIGNALING_PATHWAY_PIK3CA,BRAF,PTEN,AKT1,CDKN2A	0.219685	15	1	28	5	25	9
PID_ERBB4_PATHWAY_PIK3CA,ERBB2,JAK2,PIK3R1,NCOR1	0.219685	15	1	28	5	25	9
BIOCARTA_GLEEVEC_PATHWAY_PIK3CA,JAK2,MYC,PIK3R1,AKT1	0.228035	15	1	30	3	26	8
PID_IL6_7PATHWAY_PIK3CA,JAK2,MYC,PIK3R1,AKT1	0.228035	15	1	30	3	26	8
PID_HIF1_TFPATHWAY_CREBBP,SMAD4,EP300,NDRG1,AKT1	0.228035	15	1	30	3	26	8
REACTOME_DOWNSTREAM_SIGNALING_EVENTS_OF_B_CELL_RECEPTOR_BCR_CARD11,KRAS,BCL10,PTEN,AKT1	0.228035	15	1	30	3	26	8
KEGG_TOLL_LIKE_RECEPTOR_SIGNALING_PATHWAY_PIK3CA,PIK3R1,AKT1,MYD88	0.228035	15	1	30	3	26	8
BIOCARTA_IGF1R_PATHWAY_PIK3CA,PRKAR1A,PIK3R1,AKT1	0.228035	15	1	30	3	26	8
BIOCARTA_CARDIACEGF_PATHWAY_RHOA,EGFR,MYC	0.228035	15	1	30	3	26	8
SA_PTEN_PATHWAY_PIK3CA,PTEN,AKT1	0.228035	15	1	30	3	26	8
PID_RHOA_PATHWAY_RHOA,PTEN	0.228035	15	1	30	3	26	8
PID_AMB2_NEUTROPHILS_PATHWAY_RHOA,AKT1	0.228035	15	1	30	3	26	8
REACTOME_G_BETA_GAMMA_SIGNALLING_THROUGH_PI3KGAMMA_RHOA,AKT1	0.228035	15	1	30	3	26	8
REACTOME_G_PROTEIN_BETA_GAMMA_SIGNALLING_RHOA,AKT1	0.228035	15	1	30	3	26	8
REACTOME_SIGNALING_BY_FGFR_IN_DISEASE_PIK3CA,BRAF,FGFR3,KRAS,PRKAR1A,PTEN,PIK3R1,AKT1,FGFR2,PPP2R1A	0.228768	14	2	26	7	22	12
REACTOME_SIGNALING_BY_FGFR_PIK3CA,BRAF,FGFR3,KRAS,PRKAR1A,PTEN,PIK3R1,AKT1,FGFR2,PPP2R1A	0.228768	14	2	26	7	22	12
KEGG_ERBB_SIGNALING_PATHWAY_PIK3CA,EGFR,BRAF,ERBB3,ERBB2,KRAS,MYC,PIK3R1,AKT1	0.228768	14	2	26	7	22	12
PID_SMAD2_3NUCLEARPATHWAY_CREBBP,AR,SMAD4,EP300,MYC,AKT1,NCOR1	0.238226	15	1	27	6	25	9
MIPS_NCOR1_COMPLEX_SMARCA4,NCOR1	0.239634	15	1	33	0	31	3
REACTOME_REGULATION_OF_MRNA_STABILITY_BY_PROTEINS_THAT_BIND_AU_RICH_ELEMENTS_TNPO1,AKT1	0.239634	15	1	33	0	31	3
KEGG_ACUTE_MYELOID_LEUKEMIA_PIK3CA,BRAF,KIT,KRAS,MYC,PIK3R1,AKT1,FLT3	0.246778	12	4	28	5	23	11
PID_RAC1_PATHWAY_CDH1,CTNNB1	0.248965	13	3	20	13	26	8
MIPS_POLYCYSTIN_1_MULTIPROTEIN_COMPLEX_CDH1,CTNNB1	0.248965	13	3	20	13	26	8
REACTOME_APOPTOTIC_CLEAVAGE_OF_CELL_ADHESION_PROTEINS_CDH1,CTNNB1	0.248965	13	3	20	13	26	8
PID_TRKRPATHWAY_PIK3CA,RHOA,KRAS,PIK3R1	0.254714	13	3	27	6	22	12
SA_PROGRAMMED_CELL_DEATH_BAX,BCL10,BCL2	0.260769	16	0	32	1	30	4
PID_CD40_PATHWAY_JAK3,MYC,AKT1	0.260769	16	0	32	1	30	4
KEGG_RIG_I_LIKE_RECEPTOR_SIGNALING_PATHWAY_DDX3X,CYLD	0.260769	16	0	32	1	30	4
PID_HDAC_CLASSII_PATHWAY_HDAC4,BCOR	0.260769	16	0	32	1	30	4
KEGG_JAK_STAT_SIGNALING_PATHWAY_CREBBP,PIK3CA,JAK3,EP300,JAK2,MYC,PIK3R1,AKT1	0.265398	14	2	27	6	23	11
PID_CMYB_PATHWAY_CREBBP,EP300,KIT,KRAS,BCL2,MYC,NCOR1,CDKN2A	0.265398	13	3	28	5	23	11
PID_ERBB1_DOWNSTREAM_PATHWAY_PIK3CA,EGFR,BRAF,KRAS,PIK3R1,AKT1,PPP2R1A	0.265398	14	2	27	6	23	11
PID_ERBB2ERBB3PATHWAY_PIK3CA,ERBB3,ERBB2,KRAS,JAK2,PIK3R1,AKT1	0.265398	14	2	27	6	23	11
BIOCARTA_IL7_PATHWAY_CREBBP,PIK3CA,JAK3,EP300,BCL2,PIK3R1	0.265398	14	2	27	6	23	11
KEGG_WNT_SIGNALING_PATHWAY_TP53,APC,CREBBP,RHOA,SMAD4,EP300,CTNNB1,TBL1XR1,MYC,AXIN1,PPP2R1A	0.265876	8	8	11	22	9	25
PID_TAP63PATHWAY_EP300,BAX,CDKN2A	0.26726	15	1	32	1	29	5
REACTOME_DOWNREGULATION_OF_ERBB2_ERBB3_SIGNALING_ERBB3,ERBB2,AKT1	0.26726	16	0	31	2	29	5
REACTOME_NONSENSE_MEDIATED_DECAY_ENHANCED_BY_THE_EXON_JUNCTION_COMPLEX_RPL22,PPP2R1A	0.26726	16	0	31	2	29	5
REACTOME_INNATE_IMMUNE_SYSTEM_CREBBP,EP300,BCL2,MYD88,CYLD,PPP2R1A	0.277354	15	1	29	4	26	8
BIOCARTA_NTHI_PATHWAY_CREBBP,SMAD4,TGFBR2,EP300,MYD88	0.277354	15	1	29	4	26	8
PID_IL2_STAT5PATHWAY_PIK3CA,JAK3,BCL2,MYC,PIK3R1	0.277354	15	1	29	4	26	8
BIOCARTA_MET_PATHWAY_PIK3CA,PTEN,PIK3R1,MET	0.277354	15	1	29	4	26	8
ST_INTERLEUKIN_4_PATHWAY_PIK3CA,JAK3,JAK2,AKT1	0.277354	15	1	29	4	26	8
REACTOME_COSTIMULATION_BY_THE_CD28_FAMILY_PIK3CA,PIK3R1,AKT1,PPP2R1A	0.277354	15	1	29	4	26	8
REACTOME_IL_3_5_AND_GM_CSF_SIGNALING_PIK3CA,JAK3,JAK2,PIK3R1	0.277354	15	1	29	4	26	8
REACTOME_IL_RECEPTOR_SHC_SIGNALING_PIK3CA,JAK3,JAK2,PIK3R1	0.277354	15	1	29	4	26	8
PID_A6B1_A6B4_INTEGRIN_PATHWAY_CDH1,PIK3CA,EGFR,ERBB3,ERBB2,PIK3R1,AKT1,MET	0.29564	12	4	17	16	19	15
PID_FGF_PATHWAY_CDH1,PIK3CA,CTNND1,FGFR3,PIK3R1,AKT1,FGFR2,MET	0.29564	12	4	17	16	19	15
KEGG_VEGF_SIGNALING_PATHWAY_PIK3CA,KRAS,PIK3R1,AKT1	0.296697	14	2	29	4	25	9
KEGG_FC_EPSILON_RI_SIGNALING_PATHWAY_PIK3CA,KRAS,PIK3R1,AKT1	0.296697	14	2	29	4	25	9
PID_CXCR3PATHWAY_PIK3CA,KRAS,PIK3R1,AKT1	0.296697	14	2	29	4	25	9
PID_PI3KPLCTRKPATHWAY_PIK3CA,KRAS,PIK3R1,AKT1	0.296697	14	2	29	4	25	9
PID_PDGFRBPATHWAY_PIK3CA,RHOA,BRAF,KRAS,JAK2,MYC,PTEN,PIK3R1,PPP2R1A,PDGFRB	0.302197	12	4	25	8	20	14
PID_TELOMERASEPATHWAY_ATM,EGFR,MYC,AKT1	0.309479	15	1	31	2	28	6
BIOCARTA_VDR_PATHWAY_CREBBP,EP300,NCOR1	0.309479	15	1	31	2	28	6
REACTOME_CYTOKINE_SIGNALING_IN_IMMUNE_SYSTEM_PIK3CA,JAK3,KRAS,JAK2,PIK3R1,B2M,MYD88,HLA-B	0.310899	14	2	28	5	24	10
BIOCARTA_PPARA_PATHWAY_CREBBP,PIK3CA,EP300,PRKAR1A,MYC,PIK3R1,NCOR1	0.310899	14	2	28	5	24	10
PID_NOTCH_PATHWAY_NOTCH2,NOTCH1,FBXW7,EP300,MYC,NCOR1	0.310899	14	2	28	5	24	10
REACTOME_SIGNALING_BY_ILS_PIK3CA,JAK3,KRAS,JAK2,PIK3R1,MYD88	0.310899	14	2	28	5	24	10
KEGG_PROGESTERONE_MEDIATED_OOCYTE_MATURATION_PIK3CA,BRAF,KRAS,PIK3R1,AKT1	0.310899	14	2	28	5	24	10
PID_MTOR_4PATHWAY_RHOA,BRAF,KRAS,AKT1,TSC1	0.31442	14	2	26	7	23	11
REACTOME_APOPTOSIS_TP53,CDH1,APC,VIM,CTNNB1,BAX,BCL2,AKT1	0.321151	6	10	6	27	10	24
REACTOME_GENERIC_TRANSCRIPTION_PATHWAY_CREBBP,AR,NOTCH2,SMAD4,MED12,TBL1XR1,MYC,NR2F6,NCOR1	0.321971	15	1	25	8	27	7
KEGG_TIGHT_JUNCTION_RHOA,CTNNA2,CTNNB1,KRAS,PTEN,AKT1,PPP2R1A	0.322185	13	3	25	8	21	13
KEGG_CYSTEINE_AND_METHIONINE_METABOLISM_DNMT3A,GOT2	0.334966	14	2	31	2	33	1
KEGG_ENDOMETRIAL_CANCER_TP53,CDH1,APC,PIK3CA,EGFR,CTNNA2,BRAF,ERBB2,CTNNB1,KRAS,MYC,AXIN1,PTEN,PIK3R1,AKT1	0.338739	6	10	6	27	7	27
MIPS_CDC5L_COMPLEX_RBMX,TCF4,SF3B1	0.34412	16	0	29	4	29	5
KEGG_MTOR_SIGNALING_PATHWAY_PIK3CA,BRAF,PIK3R1,AKT1,TSC1	0.346757	15	1	28	5	26	8
PID_PLK1_PATHWAY_RHOA,STAG2,PPP2R1A	0.346757	15	1	28	5	26	8
PID_ECADHERIN_KERATINOCYTE_PATHWAY_CDH1,PIK3CA,RHOA,EGFR,CTNND1,CTNNB1,PIK3R1,AKT1	0.355789	11	5	19	14	16	18
KEGG_PANCREATIC_CANCER_TP53,BRCA2,PIK3CA,SMAD4,EGFR,TGFBR2,BRAF,ERBB2,KRAS,PIK3R1,AKT1,CDKN2A	0.357824	7	9	8	25	9	25
PID_AR_NONGENOMIC_PATHWAY_PIK3CA,AR,PIK3R1,AKT1	0.371412	15	1	27	6	26	8
KEGG_CHRONIC_MYELOID_LEUKEMIA_TP53,PIK3CA,SMAD4,TGFBR2,BRAF,KRAS,MYC,PIK3R1,AKT1,CDKN2A	0.377303	8	8	11	22	10	24
PID_ARF6_TRAFFICKINGPATHWAY_CDH1,CTNND1,CTNNB1	0.381752	13	3	20	13	23	11
REACTOME_ADHERENS_JUNCTIONS_INTERACTIONS_CDH1,CTNND1,CTNNB1	0.381752	13	3	20	13	23	11
REACTOME_CELL_CELL_JUNCTION_ORGANIZATION_CDH1,CTNND1,CTNNB1	0.381752	13	3	20	13	23	11
REACTOME_CELL_JUNCTION_ORGANIZATION_CDH1,CTNND1,CTNNB1	0.381752	13	3	20	13	23	11
KEGG_NON_SMALL_CELL_LUNG_CANCER_TP53,PIK3CA,EGFR,BRAF,ERBB2,KRAS,PIK3R1,AKT1,CDKN2A	0.382152	8	8	12	21	10	24
PID_ERA_GENOMIC_PATHWAY_SMAD4,HDAC4,EP300,MYC,NCOR1	0.391009	15	1	30	3	27	7
BIOCARTA_GH_PATHWAY_PIK3CA,JAK2,PIK3R1,HNF1A	0.391009	15	1	30	3	27	7
PID_HDAC_CLASSI_PATHWAY_CREBBP,HDAC4,EP300,NCOR1	0.391009	15	1	30	3	27	7
KEGG_PHOSPHATIDYLINOSITOL_SIGNALING_SYSTEM_PIK3CA,PTEN,PIK3R1	0.391009	15	1	30	3	27	7
BIOCARTA_AKT_PATHWAY_PIK3CA,PIK3R1,AKT1	0.391009	15	1	30	3	27	7
BIOCARTA_BCELLSURVIVAL_PATHWAY_PIK3CA,PIK3R1,AKT1	0.391009	15	1	30	3	27	7
BIOCARTA_CARM_ER_PATHWAY_CREBBP,HDAC4,EP300	0.391009	15	1	30	3	27	7
BIOCARTA_HDAC_PATHWAY_PIK3CA,PIK3R1,AKT1	0.391009	15	1	30	3	27	7
BIOCARTA_HCMV_PATHWAY_PIK3CA,PIK3R1,AKT1	0.391009	15	1	30	3	27	7
BIOCARTA_ERK5_PATHWAY_PIK3CA,PIK3R1,AKT1	0.391009	15	1	30	3	27	7
BIOCARTA_ACH_PATHWAY_PIK3CA,PIK3R1,AKT1	0.391009	15	1	30	3	27	7
BIOCARTA_LONGEVITY_PATHWAY_PIK3CA,PIK3R1,AKT1	0.391009	15	1	30	3	27	7
BIOCARTA_TRKA_PATHWAY_PIK3CA,PIK3R1,AKT1	0.391009	15	1	30	3	27	7
ST_B_CELL_ANTIGEN_RECEPTOR_PIK3CA,PIK3R1,AKT1	0.391009	15	1	30	3	27	7
PID_FCER1PATHWAY_PIK3CA,PIK3R1,AKT1	0.391009	15	1	30	3	27	7
PID_INSULIN_PATHWAY_PIK3CA,PIK3R1,AKT1	0.391009	15	1	30	3	27	7
PID_REELINPATHWAY_PIK3CA,PIK3R1,AKT1	0.391009	15	1	30	3	27	7
PID_ANGIOPOIETINRECEPTOR_PATHWAY_PIK3CA,PIK3R1,AKT1	0.391009	15	1	30	3	27	7
PID_FASPATHWAY_PIK3CA,PIK3R1,AKT1	0.391009	15	1	30	3	27	7
PID_IGF1_PATHWAY_PIK3CA,PIK3R1,AKT1	0.391009	15	1	30	3	27	7
PID_NEPHRIN_NEPH1_PATHWAY_PIK3CA,PIK3R1,AKT1	0.391009	15	1	30	3	27	7
PID_HEDGEHOG_2PATHWAY_PIK3CA,PIK3R1,AKT1	0.391009	15	1	30	3	27	7
PID_HEDGEHOG_GLIPATHWAY_CREBBP,GLI3,AKT1	0.391009	15	1	30	3	27	7
PID_VEGFR1_PATHWAY_PIK3CA,PIK3R1,AKT1	0.391009	15	1	30	3	27	7
PID_LYMPHANGIOGENESIS_PATHWAY_PIK3CA,PIK3R1,AKT1	0.391009	15	1	30	3	27	7
REACTOME_PHOSPHOLIPID_METABOLISM_PIK3CA,PTEN,PIK3R1	0.391009	15	1	30	3	27	7
REACTOME_SYNTHESIS_OF_PIPS_AT_THE_PLASMA_MEMBRANE_PIK3CA,PTEN,PIK3R1	0.391009	15	1	30	3	27	7
REACTOME_PI_METABOLISM_PIK3CA,PTEN,PIK3R1	0.391009	15	1	30	3	27	7
REACTOME_CD28_CO_STIMULATION_PIK3CA,PIK3R1,AKT1	0.391009	15	1	30	3	27	7
REACTOME_CD28_DEPENDENT_PI3K_AKT_SIGNALING_PIK3CA,PIK3R1,AKT1	0.391009	15	1	30	3	27	7
BIOCARTA_MAL_PATHWAY_RHOA,HNF1A	0.391009	15	1	30	3	27	7
PID_SYNDECAN_4_PATHWAY_RHOA,THBS1	0.391009	15	1	30	3	27	7
KEGG_INSULIN_SIGNALING_PATHWAY_PIK3CA,BRAF,KRAS,PRKAR1A,PIK3R1,AKT1,TSC1	0.393168	14	2	27	6	24	10
KEGG_CYTOKINE_CYTOKINE_RECEPTOR_INTERACTION_EGFR,TGFBR2,KIT,ACVR2A,FLT3,MET,PDGFRB	0.407612	14	2	31	2	28	6
BIOCARTA_TGFB_PATHWAY_CDH1,APC,CREBBP,SMAD4,TGFBR2,EP300	0.413224	10	6	17	16	23	11
KEGG_PROSTATE_CANCER_TP53,CREBBP,PIK3CA,AR,EGFR,EP300,BRAF,ERBB2,CTNNB1,KRAS,BCL2,PTEN,PIK3R1,AKT1,FGFR2,PDGFRB	0.42526	7	9	9	24	9	25
REACTOME_SIGNALING_BY_NOTCH_TP53,CREBBP,NOTCH2,HDAC4,FBXW7,EP300,TBL1XR1,MYC,NCOR1	0.445152	7	9	14	19	10	24
KEGG_RENAL_CELL_CARCINOMA_CREBBP,PIK3CA,EP300,BRAF,VHL,KRAS,PIK3R1,AKT1,MET	0.453338	13	3	25	8	22	12
REACTOME_INTEGRIN_CELL_SURFACE_INTERACTIONS_CDH1,AKT1,THBS1	0.460579	13	3	21	12	25	9
PID_HES_HEYPATHWAY_CREBBP,AR,NOTCH1,EP300,JAK2,NCOR1	0.460913	15	1	26	7	27	7
PID_ECADHERIN_NASCENTAJ_PATHWAY_CDH1,PIK3CA,RHOA,CTNND1,CTNNB1,PIK3R1,AKT1	0.462242	11	5	19	14	17	17
PID_RB_1PATHWAY_CREBBP,EP300,MET,SMARCA4,CDKN2A	0.472474	14	2	30	3	27	7
REACTOME_TGF_BETA_RECEPTOR_SIGNALING_IN_EMT_EPITHELIAL_TO_MESENCHYMAL_TRANSITION_RHOA,TGFBR2	0.472474	15	1	29	4	27	7
ST_MYOCYTE_AD_PATHWAY_APC,AKT1	0.489551	13	3	28	5	31	3
PID_ECADHERIN_STABILIZATION_PATHWAY_CDH1,RHOA,EGFR,CTNND1,CTNNB1,MET	0.490246	12	4	19	14	20	14
REACTOME_CELL_CELL_COMMUNICATION_CDH1,PIK3CA,CTNND1,CTNNB1,PIK3R1	0.490246	12	4	19	14	20	14
REACTOME_L1CAM_INTERACTIONS_SPTA1,SPTB,EGFR	0.493845	12	4	29	4	27	7
REACTOME_PI3K_CASCADE_PIK3CA,FGFR3,PIK3R1,FGFR2,TSC1	0.495992	15	1	28	5	27	7
REACTOME_SEMA4D_INDUCED_CELL_MIGRATION_AND_GROWTH_CONE_COLLAPSE_RHOA,ERBB2	0.495992	15	1	28	5	27	7
PID_ATF2_PATHWAY_NF1,EP300,BCL2,CUL3	0.499477	15	1	30	3	28	6
REACTOME_BMAL1_CLOCK_NPAS2_ACTIVATES_CIRCADIAN_EXPRESSION_CREBBP,EP300,TBL1XR1,NCOR1	0.499477	15	1	30	3	28	6
REACTOME_RORA_ACTIVATES_CIRCADIAN_EXPRESSION_CREBBP,EP300,TBL1XR1,NCOR1	0.499477	15	1	30	3	28	6
REACTOME_CIRCADIAN_REPRESSION_OF_EXPRESSION_BY_REV_ERBA_CREBBP,EP300,TBL1XR1,NCOR1	0.499477	15	1	30	3	28	6
REACTOME_CIRCADIAN_CLOCK_CREBBP,EP300,TBL1XR1,NCOR1	0.499477	15	1	30	3	28	6
BIOCARTA_EGF_PATHWAY_PIK3CA,EGFR,PIK3R1	0.499477	15	1	30	3	28	6
BIOCARTA_TPO_PATHWAY_PIK3CA,JAK2,PIK3R1	0.499477	15	1	30	3	28	6
PID_IL1PATHWAY_PIK3CA,PIK3R1,MYD88	0.499477	15	1	30	3	28	6
PID_IL5_PATHWAY_PIK3CA,JAK2,PIK3R1	0.499477	15	1	30	3	28	6
PID_IL3_PATHWAY_PIK3CA,JAK2,PIK3R1	0.499477	15	1	30	3	28	6
PID_IL23PATHWAY_PIK3CA,JAK2,PIK3R1	0.499477	15	1	30	3	28	6
REACTOME_RIG_I_MDA5_MEDIATED_INDUCTION_OF_IFN_ALPHA_BETA_PATHWAYS_CREBBP,EP300,CYLD	0.499477	15	1	30	3	28	6
KEGG_INOSITOL_PHOSPHATE_METABOLISM_PIK3CA,PTEN	0.499477	15	1	30	3	28	6
PID_TOLL_ENDOGENOUS_PATHWAY_RHOA,MYD88	0.499477	15	1	30	3	28	6
REACTOME_P75_NTR_RECEPTOR_MEDIATED_SIGNALLING_RHOA,MYD88	0.499477	15	1	30	3	28	6
KEGG_NATURAL_KILLER_CELL_MEDIATED_CYTOTOXICITY_PIK3CA,BRAF,KRAS,PIK3R1,HLA-B	0.502168	14	2	28	5	25	9
BIOCARTA_CREB_PATHWAY_PIK3CA,GNAS,PRKAR1A,PIK3R1,AKT1	0.502168	14	2	28	5	25	9
REACTOME_IL_2_SIGNALING_PIK3CA,JAK3,KRAS,JAK2,PIK3R1	0.502168	14	2	28	5	25	9
PID_BETACATENIN_NUC_PATHWAY_CDH1,APC,AR,MED12,EP300,TCF4,CTNNB1,TBL1XR1,MYC,SMARCA4,CDKN2A	0.505208	10	6	15	18	19	15
PID_UPA_UPAR_PATHWAY_EGFR,PDGFRB	0.505436	15	1	33	0	33	1
KEGG_DORSO_VENTRAL_AXIS_FORMATION_NOTCH2,NOTCH1,EGFR,ETV6,KRAS	0.510796	13	3	27	6	31	3
REACTOME_NEGATIVE_REGULATION_OF_FGFR_SIGNALING_BRAF,FGFR3,FGFR2,PPP2R1A	0.511574	16	0	30	3	30	4
REACTOME_PROCESSING_OF_CAPPED_INTRON_CONTAINING_PRE_MRNA_RBMX,SF3B1,SMC1A	0.511574	16	0	30	3	30	4
REACTOME_MRNA_PROCESSING_RBMX,SF3B1,SMC1A	0.511574	16	0	30	3	30	4
REACTOME_MRNA_SPLICING_RBMX,SF3B1,SMC1A	0.511574	16	0	30	3	30	4
KEGG_SPLICEOSOME_RBMX,SF3B1	0.511574	16	0	30	3	30	4
MIPS_C_COMPLEX_SPLICEOSOME_RBMX,SF3B1	0.511574	16	0	30	3	30	4
REACTOME_MITOTIC_G1_G1_S_PHASES_MYC,PPP2R1A,CDKN2A	0.521311	16	0	32	1	31	3
BIOCARTA_IL4_PATHWAY_JAK3,AKT1	0.521311	16	0	32	1	31	3
BIOCARTA_IL6_PATHWAY_JAK3,JAK2	0.521311	16	0	32	1	31	3
BIOCARTA_IL22BP_PATHWAY_JAK3,JAK2	0.521311	16	0	32	1	31	3
BIOCARTA_MAPK_PATHWAY_BRAF,MYC	0.521311	16	0	32	1	31	3
ST_JAK_STAT_PATHWAY_JAK3,JAK2	0.521311	16	0	32	1	31	3
ST_STAT3_PATHWAY_JAK3,JAK2	0.521311	16	0	32	1	31	3
PID_IL8CXCR2_PATHWAY_AKT1,PPP2R1A	0.521311	16	0	32	1	31	3
REACTOME_IL_7_SIGNALING_JAK3,PIK3R1	0.521311	16	0	32	1	31	3
REACTOME_CTLA4_INHIBITORY_SIGNALING_AKT1,PPP2R1A	0.521311	16	0	32	1	31	3
REACTOME_NUCLEOTIDE_BINDING_DOMAIN_LEUCINE_RICH_REPEAT_CONTAINING_RECEPTOR_NLR_SIGNALING_PATHWAYS_BCL2,CYLD	0.521311	16	0	32	1	31	3
PID_CDC42_PATHWAY_CDH1,APC,PIK3CA,BRAF,CTNNB1,PIK3R1	0.540662	10	6	17	16	22	12
KEGG_GLIOMA_TP53,PIK3CA,EGFR,BRAF,KRAS,PTEN,PIK3R1,AKT1,PDGFRB,CDKN2A	0.552317	7	9	13	20	10	24
REACTOME_INTERACTION_BETWEEN_L1_AND_ANKYRINS_SPTA1,SPTB	0.553703	12	4	29	4	28	6
KEGG_ENDOCYTOSIS_EGFR,ERBB3,KIT,FGFR3,FGFR2,MET,HLA-B	0.554366	15	1	31	2	29	5
BIOCARTA_CARM1_PATHWAY_CREBBP,EP300,PRKAR1A	0.554366	15	1	31	2	29	5
PID_HIF2PATHWAY_CREBBP,EP300,VHL	0.554366	15	1	31	2	29	5
REACTOME_REGULATION_OF_HYPOXIA_INDUCIBLE_FACTOR_HIF_BY_OXYGEN_CREBBP,EP300,VHL	0.554366	15	1	31	2	29	5
BIOCARTA_RELA_PATHWAY_CREBBP,EP300	0.554366	15	1	31	2	29	5
REACTOME_TRAF6_MEDIATED_IRF7_ACTIVATION_CREBBP,EP300	0.554366	15	1	31	2	29	5
REACTOME_TRAF3_DEPENDENT_IRF_ACTIVATION_PATHWAY_CREBBP,EP300	0.554366	15	1	31	2	29	5
PID_ERBB_NETWORK_PATHWAY_EGFR,ERBB3,ERBB2	0.555648	16	0	31	2	30	4
REACTOME_TRANSCRIPTIONAL_ACTIVITY_OF_SMAD2_SMAD3_SMAD4_HETEROTRIMER_SMAD4,MYC,NCOR1	0.555648	16	0	31	2	30	4
PID_ILK_PATHWAY_CTNNB1,AKT1	0.555648	16	0	31	2	30	4
REACTOME_SIGNALING_BY_NODAL_SMAD4,ACVR2A	0.555648	16	0	31	2	30	4
REACTOME_SIGNALING_BY_BMP_SMAD4,ACVR2A	0.555648	16	0	31	2	30	4
PID_MYC_REPRESSPATHWAY_SMAD4,EP300,NDRG1,ERBB2,DNMT3A,BCL2,MYC,PDGFRB	0.563091	13	3	28	5	25	9
REACTOME_SEMA4D_IN_SEMAPHORIN_SIGNALING_RHOA,PTPRC,ERBB2,MET	0.563091	14	2	27	6	25	9
REACTOME_SEMAPHORIN_INTERACTIONS_RHOA,PTPRC,ERBB2,MET	0.563091	14	2	27	6	25	9
REACTOME_METABOLISM_OF_LIPIDS_AND_LIPOPROTEINS_CREBBP,PIK3CA,MED12,EP300,TBL1XR1,PTEN,PIK3R1,NCOR1,TXNRD1	0.56783	13	3	26	7	23	11
KEGG_SMALL_CELL_LUNG_CANCER_TP53,PIK3CA,BCL2,MYC,PTEN,PIK3R1,AKT1	0.592079	8	8	14	19	12	22
PID_WNT_CANONICAL_PATHWAY_APC,CTNNB1,AXIN1,CUL3	0.595652	13	3	26	7	30	4
REACTOME_SIGNALING_BY_WNT_APC,CTNNB1,AXIN1,PPP2R1A	0.595652	13	3	26	7	30	4
REACTOME_CTNNB1_PHOSPHORYLATION_CASCADE_APC,CTNNB1,AXIN1,PPP2R1A	0.595652	13	3	26	7	30	4
PID_CD8TCRPATHWAY_PTPRC,CARD11,KRAS,BCL10,AKT1,B2M	0.608652	14	2	28	5	26	8
REACTOME_MEIOSIS_ATM,BRCA2,STAG2,RAD21,HIST1H3B,SMC1A	0.608652	14	2	28	5	26	8
PID_E2F_PATHWAY_ATM,CREBBP,EP300,MYC,CDKN2A	0.608652	14	2	28	5	26	8
PID_FOXM1PATHWAY_BRCA2,CREBBP,EP300,MYC,CDKN2A	0.608652	14	2	28	5	26	8
BIOCARTA_GCR_PATHWAY_PIK3CA,GNAS,PIK3R1,AKT1	0.608652	14	2	28	5	26	8
PID_TCPTP_PATHWAY_CREBBP,PIK3CA,LMAN1,EGFR,JAK3,PIK3R1,MET,PDGFRB	0.612547	14	2	26	7	25	9
KEGG_VASCULAR_SMOOTH_MUSCLE_CONTRACTION_RHOA,BRAF,GNAS	0.612547	14	2	26	7	25	9
PID_BMPPATHWAY_SMAD4,CHRD	0.619127	16	0	30	3	32	2
REACTOME_NCAM_SIGNALING_FOR_NEURITE_OUT_GROWTH_SPTA1,SPTB,KRAS	0.624262	11	5	27	6	26	8
KEGG_LONG_TERM_DEPRESSION_BRAF,GNAS,KRAS,PPP2R1A	0.625172	15	1	27	6	28	6
KEGG_PATHOGENIC_ESCHERICHIA_COLI_INFECTION_CDH1,RHOA,CTNNB1	0.625528	12	4	20	13	23	11
REACTOME_AXON_GUIDANCE_RHOA,SPTA1,SPTB,PTPRC,EGFR,ERBB2,KRAS,MET	0.634212	9	7	23	10	21	13
KEGG_THYROID_CANCER_TP53,CDH1,BRAF,CTNNB1,KRAS,MYC	0.634334	6	10	8	25	10	24
KEGG_PATHWAYS_IN_CANCER_TP53,CDH1,APC,BRCA2,CREBBP,PIK3CA,RHOA,AR,GLI3,SMAD4,EGFR,MSH6,TGFBR2,CTNNA2,EP300,BRAF,MSH2,ERBB2,VHL,KIT,CTNNB1,FGFR3,KRAS,BAX,BCL2,MYC,AXIN1,PTEN,PIK3R1,AKT1,FLT3,FGFR2,MET,PDGFRB,CDKN2A	0.641098	4	12	5	28	5	29
KEGG_OOCYTE_MEIOSIS_AR,PPP2R1A,SMC1A	0.642146	16	0	30	3	31	3
BIOCARTA_TOB1_PATHWAY_SMAD4,TGFBR2	0.642146	16	0	30	3	31	3
REACTOME_YAP1_AND_WWTR1_TAZ_STIMULATED_GENE_EXPRESSION_CREBBP,TBL1XR1	0.642146	16	0	30	3	31	3
REACTOME_TGF_BETA_RECEPTOR_SIGNALING_ACTIVATES_SMADS_SMAD4,TGFBR2	0.642146	16	0	30	3	31	3
REACTOME_NUCLEAR_RECEPTOR_TRANSCRIPTION_PATHWAY_AR,NR2F6	0.642146	16	0	30	3	31	3
PID_AR_TF_PATHWAY_CREBBP,AR,EP300	0.656869	15	1	28	5	28	6
PID_HNF3APATHWAY_CREBBP,AR,EP300	0.656869	15	1	28	5	28	6
PID_NECTIN_PATHWAY_CDH1,PIK3CA,CTNNB1,PIK3R1,PDGFRB	0.66362	11	5	19	14	23	11
KEGG_CELL_ADHESION_MOLECULES_CAMS_CDH1,PTPRC,HLA-B	0.669358	12	4	21	12	25	9
KEGG_LEISHMANIA_INFECTION_JAK2,MYD88	0.670291	16	0	33	0	32	2
BIOCARTA_VIP_PATHWAY_PRKAR1A,MYC	0.670291	16	0	33	0	32	2
PID_INTEGRIN_A4B1_PATHWAY_PRKAR1A,THBS1	0.670291	16	0	33	0	32	2
BIOCARTA_CTCF_PATHWAY_TP53,PIK3CA,SMAD4,TGFBR2,MYC,PTEN,PIK3R1,CDKN2A	0.673366	8	8	12	21	13	21
PID_GMCSF_PATHWAY_PIK3CA,KRAS,JAK2,PIK3R1	0.675112	14	2	29	4	27	7
PID_ERBB1_RECEPTOR_PROXIMAL_PATHWAY_PIK3CA,EGFR,KRAS,PIK3R1	0.675112	14	2	29	4	27	7
PID_ERBB1_INTERNALIZATION_PATHWAY_PIK3CA,EGFR,KRAS,PIK3R1	0.675112	14	2	29	4	27	7
REACTOME_SIGNALING_BY_CONSTITUTIVELY_ACTIVE_EGFR_PIK3CA,EGFR,KRAS,PIK3R1	0.675112	14	2	29	4	27	7
REACTOME_GASTRIN_CREB_SIGNALLING_PATHWAY_VIA_PKC_AND_MAPK_PIK3CA,EGFR,KRAS,PIK3R1	0.675112	14	2	29	4	27	7
KEGG_ALDOSTERONE_REGULATED_SODIUM_REABSORPTION_PIK3CA,KRAS,PIK3R1	0.675112	14	2	29	4	27	7
PID_EPHBFWDPATHWAY_PIK3CA,KRAS,PIK3R1	0.675112	14	2	29	4	27	7
REACTOME_CELL_SURFACE_INTERACTIONS_AT_THE_VASCULAR_WALL_PIK3CA,KRAS,PIK3R1	0.675112	14	2	29	4	27	7
REACTOME_TIE2_SIGNALING_PIK3CA,KRAS,PIK3R1	0.675112	14	2	29	4	27	7
REACTOME_PLATELET_HOMEOSTASIS_GNAS,PPP2R1A	0.688503	15	1	29	4	32	2
KEGG_APOPTOSIS_TP53,ATM,PIK3CA,PRKAR1A,BAX,BCL2,PIK3R1,AKT1,MYD88	0.696862	7	9	13	20	11	23
REACTOME_TRANSCRIPTIONAL_REGULATION_OF_WHITE_ADIPOCYTE_DIFFERENTIATION_CREBBP,MED12,EP300,TBL1XR1,NCOR1	0.702233	15	1	29	4	28	6
MIPS_RSMAD_COMPLEX_CREBBP,SMAD4,ARID1B,SMARCA4	0.702233	15	1	29	4	28	6
BIOCARTA_VEGF_PATHWAY_PIK3CA,VHL,PIK3R1	0.702233	15	1	29	4	28	6
PID_S1P_S1P1_PATHWAY_RHOA,PDGFRB	0.702233	14	2	30	3	28	6
PID_HDAC_CLASSIII_PATHWAY_TP53,CREBBP,HDAC4,EP300,BAX	0.708409	8	8	15	18	13	21
KEGG_BLADDER_CANCER_TP53,CDH1,EGFR,BRAF,ERBB2,FGFR3,KRAS,MYC,THBS1,CDKN2A	0.71352	6	10	9	24	12	22
BIOCARTA_NKCELLS_PATHWAY_PIK3CA,PIK3R1,B2M	0.725853	15	1	30	3	29	5
KEGG_TYPE_II_DIABETES_MELLITUS_PIK3CA,PIK3R1	0.725853	15	1	30	3	29	5
BIOCARTA_CXCR4_PATHWAY_PIK3CA,PIK3R1	0.725853	15	1	30	3	29	5
BIOCARTA_FCER1_PATHWAY_PIK3CA,PIK3R1	0.725853	15	1	30	3	29	5
BIOCARTA_IGF1_PATHWAY_PIK3CA,PIK3R1	0.725853	15	1	30	3	29	5
BIOCARTA_INSULIN_PATHWAY_PIK3CA,PIK3R1	0.725853	15	1	30	3	29	5
BIOCARTA_NGF_PATHWAY_PIK3CA,PIK3R1	0.725853	15	1	30	3	29	5
BIOCARTA_PDGF_PATHWAY_PIK3CA,PIK3R1	0.725853	15	1	30	3	29	5
BIOCARTA_RAC1_PATHWAY_PIK3CA,PIK3R1	0.725853	15	1	30	3	29	5
BIOCARTA_TCR_PATHWAY_PIK3CA,PIK3R1	0.725853	15	1	30	3	29	5
BIOCARTA_CTLA4_PATHWAY_PIK3CA,PIK3R1	0.725853	15	1	30	3	29	5
SIG_CD40PATHWAYMAP_PIK3CA,PIK3R1	0.725853	15	1	30	3	29	5
PID_NFKAPPABATYPICALPATHWAY_PIK3CA,PIK3R1	0.725853	15	1	30	3	29	5
PID_TRAIL_PATHWAY_PIK3CA,PIK3R1	0.725853	15	1	30	3	29	5
PID_PDGFRAPATHWAY_PIK3CA,PIK3R1	0.725853	15	1	30	3	29	5
PID_EPHRINBREVPATHWAY_PIK3CA,PIK3R1	0.725853	15	1	30	3	29	5
REACTOME_SIGNALING_BY_FGFR1_MUTANTS_PIK3CA,PIK3R1	0.725853	15	1	30	3	29	5
REACTOME_SIGNALING_BY_FGFR1_FUSION_MUTANTS_PIK3CA,PIK3R1	0.725853	15	1	30	3	29	5
REACTOME_G_ALPHA_Q_SIGNALLING_EVENTS_PIK3CA,PIK3R1	0.725853	15	1	30	3	29	5
REACTOME_REGULATION_OF_SIGNALING_BY_CBL_PIK3CA,PIK3R1	0.725853	15	1	30	3	29	5
REACTOME_NEPHRIN_INTERACTIONS_PIK3CA,PIK3R1	0.725853	15	1	30	3	29	5
PID_BETACATENIN_DEG_PATHWAY_APC,CTNNB1,AXIN1	0.729491	13	3	27	6	30	4
KEGG_ADHERENS_JUNCTION_CDH1,CREBBP,RHOA,SMAD4,EGFR,TGFBR2,CTNNA2,EP300,ERBB2,CTNND1,CTNNB1,MET	0.744678	10	6	17	16	17	17
REACTOME_INTEGRATION_OF_ENERGY_METABOLISM_GNAS,CTNNB1,PRKAR1A,PPP2R1A	0.756578	15	1	28	5	30	4
REACTOME_INSULIN_RECEPTOR_SIGNALLING_CASCADE_PIK3CA,FGFR3,KRAS,PIK3R1,FGFR2,TSC1	0.767472	14	2	27	6	26	8
REACTOME_SIGNALING_BY_INSULIN_RECEPTOR_PIK3CA,FGFR3,KRAS,PIK3R1,FGFR2,TSC1	0.767472	14	2	27	6	26	8
KEGG_AXON_GUIDANCE_RHOA,KRAS,MET	0.767472	14	2	27	6	26	8
REACTOME_ADAPTIVE_IMMUNE_SYSTEM_CDH1,PIK3CA,PTPRC,FBXW7,CARD11,VHL,KIF2B,KRAS,BCL10,PTEN,PIK3R1,AKT1,CUL3,B2M,HLA-B,PPP2R1A	0.774942	9	7	15	18	15	19
KEGG_REGULATION_OF_ACTIN_CYTOSKELETON_APC,PIK3CA,RHOA,EGFR,BRAF,FGFR3,KRAS,PIK3R1,FGFR2,PDGFRB	0.792382	10	6	23	10	21	13
REACTOME_METABOLISM_OF_CARBOHYDRATES_GOT2,PPP2R1A	0.798511	16	0	31	2	33	1
REACTOME_GLUCOSE_METABOLISM_GOT2,PPP2R1A	0.798511	16	0	31	2	33	1
REACTOME_SIGNALING_BY_FGFR_MUTANTS_PIK3CA,FGFR3,KRAS,PIK3R1,FGFR2	0.799574	14	2	28	5	27	7
KEGG_LONG_TERM_POTENTIATION_CREBBP,EP300,BRAF,KRAS	0.799574	14	2	28	5	27	7
PID_AURORA_B_PATHWAY_RHOA,VIM,CUL3	0.799574	14	2	28	5	27	7
MIPS_BAF_COMPLEX_ARID1A,ARID1B,SMARCA4	0.799574	14	2	28	5	27	7
MIPS_SWI_SNF_CHROMATIN_REMODELING_RELATED_BRCA1_COMPLEX_ARID1A,ARID1B,SMARCA4	0.799574	14	2	28	5	27	7
KEGG_BASAL_CELL_CARCINOMA_TP53,APC,GLI3,CTNNB1,AXIN1	0.803493	7	9	12	21	15	19
PID_P53DOWNSTREAMPATHWAY_TP53,APC,CREBBP,EGFR,CEBPZ,EP300,NDRG1,MSH2,BAX,BCL2,PTEN,MET,SMARCA4	0.805094	8	8	13	20	14	20
PID_REG_GR_PATHWAY_TP53,CREBBP,EP300,BAX,AKT1,SMARCA4	0.808472	8	8	16	17	14	20
KEGG_GAP_JUNCTION_EGFR,GNAS,KRAS,PDGFRB	0.815249	14	2	29	4	31	3
KEGG_MELANOGENESIS_CREBBP,EP300,GNAS,KIT,CTNNB1,KRAS	0.836369	13	3	26	7	25	9
BIOCARTA_PITX2_PATHWAY_APC,CREBBP,EP300,CTNNB1,AXIN1	0.836369	13	3	26	7	25	9
PID_INTEGRIN3_PATHWAY_TGFBR2,THBS1,PDGFRB	0.836769	15	1	32	1	31	3
BIOCARTA_HIF_PATHWAY_EP300,VHL	0.836769	15	1	32	1	31	3
BIOCARTA_SHH_PATHWAY_GLI3,PRKAR1A	0.836769	15	1	32	1	31	3
PID_FRA_PATHWAY_EP300,CDKN2A	0.836769	15	1	32	1	31	3
MIPS_SPLICEOSOME_SF3B1,DDX3X	0.836769	16	0	31	2	31	3
MIPS_EBAFB_COMPLEX_ARID1B,SMARCA4	0.836769	15	1	32	1	31	3
REACTOME_SPRY_REGULATION_OF_FGF_SIGNALING_BRAF,PPP2R1A	0.836769	16	0	31	2	31	3
REACTOME_DOWNREGULATION_OF_SMAD2_3_SMAD4_TRANSCRIPTIONAL_ACTIVITY_SMAD4,NCOR1	0.836769	16	0	31	2	31	3
REACTOME_MYOGENESIS_TCF4,CTNNB1	0.836769	16	0	31	2	31	3
KEGG_CELL_CYCLE_TP53,ATM,CREBBP,SMAD4,EP300,STAG2,RAD21,MYC,SMC1A,CDKN2A	0.840891	7	9	15	18	13	21
PID_P53REGULATIONPATHWAY_TP53,ATM,CREBBP,EP300,AKT1,CDKN2A	0.840891	7	9	15	18	13	21
BIOCARTA_ATRBRCA_PATHWAY_TP53,ATM,BRCA2	0.843982	6	10	14	19	16	18
REACTOME_INTRINSIC_PATHWAY_FOR_APOPTOSIS_TP53,BAX,BCL2,AKT1	0.844062	8	8	17	16	15	19
PID_HIF1APATHWAY_TP53,VHL,CDKN2A	0.844062	8	8	16	17	19	15
KEGG_MELANOMA_TP53,CDH1,PIK3CA,EGFR,BRAF,KRAS,PTEN,PIK3R1,AKT1,MET,PDGFRB,CDKN2A	0.847892	5	11	8	25	8	26
BIOCARTA_PS1_PATHWAY_APC,NOTCH1,CTNNB1,AXIN1,HNF1A	0.864829	13	3	27	6	29	5
ST_WNT_BETA_CATENIN_PATHWAY_APC,CTNNB1,AXIN1,AKT1	0.864829	13	3	27	6	29	5
REACTOME_FRS2_MEDIATED_CASCADE_FGFR3,KRAS,FGFR2	0.866066	15	1	30	3	32	2
REACTOME_SHC_MEDIATED_CASCADE_FGFR3,KRAS,FGFR2	0.866066	15	1	30	3	32	2
KEGG_MISMATCH_REPAIR_MSH6,MSH2	0.866066	15	1	30	3	32	2
BIOCARTA_AGPCR_PATHWAY_GNAS,PRKAR1A	0.866066	15	1	30	3	32	2
BIOCARTA_CFTR_PATHWAY_GNAS,PRKAR1A	0.866066	15	1	30	3	32	2
BIOCARTA_MPR_PATHWAY_GNAS,PRKAR1A	0.866066	15	1	30	3	32	2
BIOCARTA_PLCE_PATHWAY_GNAS,PRKAR1A	0.866066	15	1	30	3	32	2
BIOCARTA_GPCR_PATHWAY_GNAS,PRKAR1A	0.866066	15	1	30	3	32	2
MIPS_GCN5_TRRAP_HISTONE_ACETYLTRANSFERASE_COMPLEX_MSH6,MSH2	0.866066	15	1	30	3	32	2
REACTOME_GLUCAGON_SIGNALING_IN_METABOLIC_REGULATION_GNAS,PRKAR1A	0.866066	15	1	30	3	32	2
REACTOME_REGULATION_OF_INSULIN_SECRETION_BY_GLUCAGON_LIKE_PEPTIDE1_GNAS,PRKAR1A	0.866066	15	1	30	3	32	2
REACTOME_AQUAPORIN_MEDIATED_TRANSPORT_GNAS,PRKAR1A	0.866066	15	1	30	3	32	2
REACTOME_REGULATION_OF_WATER_BALANCE_BY_RENAL_AQUAPORINS_GNAS,PRKAR1A	0.866066	15	1	30	3	32	2
KEGG_PRIMARY_IMMUNODEFICIENCY_PTPRC,JAK3	0.874184	15	1	31	2	30	4
KEGG_ARRHYTHMOGENIC_RIGHT_VENTRICULAR_CARDIOMYOPATHY_ARVC_CTNNA2,CTNNB1	0.874184	15	1	31	2	30	4
BIOCARTA_CELL2CELL_PATHWAY_CTNNA2,CTNNB1	0.874184	15	1	31	2	30	4
PID_ATM_PATHWAY_ATM,SMC1A	0.874184	15	1	31	2	30	4
MIPS_RNA_POLYMERASE_II_COMPLEX_CHROMATIN_STRUCTURE_MODIFYING_2_CREBBP,SMARCA4	0.874184	15	1	31	2	30	4
KEGG_MAPK_SIGNALING_PATHWAY_TP53,NF1,EGFR,TGFBR2,BRAF,FGFR3,KRAS,MYC,AKT1,FGFR2,PDGFRB	0.876059	7	9	13	20	12	22
REACTOME_CELL_CYCLE_TP53,ATM,STAG2,KIF2B,RAD21,MYC,PPP2R1A,SMC1A,CDKN2A	0.878478	6	10	15	18	14	20
KEGG_P53_SIGNALING_PATHWAY_TP53,ATM,BAX,PTEN,THBS1,CDKN2A	0.880556	7	9	16	17	14	20
BIOCARTA_TEL_PATHWAY_TP53,EGFR,KRAS,BCL2,MYC,AKT1	0.880556	8	8	15	18	14	20
BIOCARTA_CHEMICAL_PATHWAY_TP53,ATM,BAX,BCL2,AKT1	0.880556	7	9	16	17	14	20
BIOCARTA_P53HYPOXIA_PATHWAY_TP53,ATM,EP300,BAX,AKT1	0.880556	7	9	16	17	14	20
ST_ADRENERGIC_APC,PIK3CA,AR,EGFR,BRAF,PIK3R1,AKT1	0.894055	13	3	24	9	25	9
KEGG_GNRH_SIGNALING_PATHWAY_EGFR,GNAS,KRAS	0.89736	15	1	29	4	31	3
REACTOME_GRB2_EVENTS_IN_ERBB2_SIGNALING_EGFR,ERBB2,KRAS	0.89736	15	1	29	4	31	3
REACTOME_TRANSMEMBRANE_TRANSPORT_OF_SMALL_MOLECULES_GNAS,PRKAR1A,ABCA10	0.89736	15	1	29	4	31	3
MIPS_BASC_COMPLEX_ATM,MSH6,MSH2	0.906376	14	2	30	3	29	5
REACTOME_IMMUNE_SYSTEM_CDH1,CREBBP,PIK3CA,PTPRC,FBXW7,JAK3,EP300,CARD11,VHL,KIF2B,KRAS,JAK2,BCL10,BCL2,PTEN,PIK3R1,AKT1,CUL3,B2M,MYD88,HLA-B,CYLD,PPP2R1A	0.9181	8	8	14	19	15	19
BIOCARTA_ARF_PATHWAY_TP53,PIK3CA,MYC,PIK3R1,CDKN2A	0.9181	8	8	14	19	15	19
REACTOME_PPARA_ACTIVATES_GENE_EXPRESSION_CREBBP,MED12,EP300,TBL1XR1,NCOR1,TXNRD1	0.918175	14	2	29	4	28	6
REACTOME_FATTY_ACID_TRIACYLGLYCEROL_AND_KETONE_BODY_METABOLISM_CREBBP,MED12,EP300,TBL1XR1,NCOR1,TXNRD1	0.918175	14	2	29	4	28	6
MIPS_NUMAC_COMPLEX_ARID1A,SMARCA4	0.918175	14	2	29	4	28	6
MIPS_BRG1_SIN3A_COMPLEX_ARID1A,SMARCA4	0.918175	14	2	29	4	28	6
MIPS_SIN3_ING1B_COMPLEX_II_ARID1A,SMARCA4	0.918175	14	2	29	4	28	6
MIPS_LARC_COMPLEX_ARID1A,SMARCA4	0.918175	14	2	29	4	28	6
MIPS_WINAC_COMPLEX_ARID1A,SMARCA4	0.918175	14	2	29	4	28	6
MIPS_EBAFA_COMPLEX_ARID1A,SMARCA4	0.918175	14	2	29	4	28	6
PID_MET_PATHWAY_CDH1,APC,PIK3CA,RHOA,CTNNB1,PIK3R1,AKT1,MET	0.918829	9	7	16	17	17	17
PID_MYC_ACTIVPATHWAY_TP53,CREBBP,SMAD4,EP300,BAX,MYC	0.919139	8	8	16	17	15	19
KEGG_HUNTINGTONS_DISEASE_TP53,CREBBP,EP300,BAX	0.919139	8	8	16	17	15	19
SA_G1_AND_S_PHASES_TP53,CDKN2A	0.919139	8	8	17	16	19	15
BIOCARTA_CCR3_PATHWAY_RHOA,GNAS	0.931435	14	2	27	6	27	7
WNT_SIGNALING_APC,EP300,CTNNB1,MYC,AXIN1,B2M,PPP2R1A	0.935468	13	3	26	7	28	6
BIOCARTA_ALK_PATHWAY_APC,SMAD4,TGFBR2,CHRD,CTNNB1,AXIN1,HNF1A	0.943912	13	3	25	8	25	9
PID_DELTANP63PATHWAY_ATM,BRCA2,NOTCH1,FBXW7,CDKN2A	0.943912	13	3	25	8	25	9
KEGG_AMYOTROPHIC_LATERAL_SCLEROSIS_ALS_TP53,BAX,BCL2	0.958255	8	8	17	16	16	18
REACTOME_ACTIVATION_OF_BH3_ONLY_PROTEINS_TP53,BCL2,AKT1	0.958255	8	8	17	16	16	18
BIOCARTA_P53_PATHWAY_TP53,ATM,BAX,BCL2	0.958533	7	9	16	17	15	19
REACTOME_DEVELOPMENTAL_BIOLOGY_CREBBP,RHOA,SPTA1,SPTB,SMAD4,PTPRC,MED12,EGFR,EP300,ERBB2,TCF4,CTNNB1,ACVR2A,TBL1XR1,KRAS,AKT1,MET,HNF1A,NCOR1	0.958651	8	8	18	15	17	17
BIOCARTA_ATM_PATHWAY_TP53,ATM	0.958651	7	9	16	17	17	17
BIOCARTA_RB_PATHWAY_TP53,ATM	0.958651	7	9	16	17	17	17
PID_BARD1PATHWAY_TP53,ATM	0.958651	7	9	16	17	17	17
REACTOME_CELL_CYCLE_CHECKPOINTS_TP53,ATM	0.958651	7	9	16	17	17	17
REACTOME_P53_DEPENDENT_G1_DNA_DAMAGE_RESPONSE_TP53,ATM	0.958651	7	9	16	17	17	17
REACTOME_AUTODEGRADATION_OF_THE_E3_UBIQUITIN_LIGASE_COP1_TP53,ATM	0.958651	7	9	16	17	17	17
BIOCARTA_ERK_PATHWAY_EGFR,GNAS,MYC	1	15	1	30	3	31	3
KEGG_PRION_DISEASES_NOTCH1,BAX	1	15	1	30	3	31	3
PID_ATR_PATHWAY_BRCA2,PPP2R1A	1	15	1	30	3	31	3
MIPS_HES1_PROMOTER_NOTCH_ENHANCER_COMPLEX_NOTCH1,EP300	1	15	1	30	3	31	3
REACTOME_NOTCH_HLH_TRANSCRIPTION_PATHWAY_CREBBP,NOTCH2	1	15	1	30	3	31	3
REACTOME_PHOSPHOLIPASE_C_MEDIATED_CASCADE_FGFR3,PRKAR1A,FGFR2	1	16	0	32	1	33	1
KEGG_ANTIGEN_PROCESSING_AND_PRESENTATION_B2M,HLA-B	1	16	0	32	1	33	1
PID_IL12_2PATHWAY_JAK2,B2M	1	16	0	32	1	33	1
REACTOME_ANTIGEN_PROCESSING_CROSS_PRESENTATION_B2M,HLA-B	1	16	0	32	1	33	1
REACTOME_ENDOSOMAL_VACUOLAR_PATHWAY_B2M,HLA-B	1	16	0	32	1	33	1
REACTOME_ER_PHAGOSOME_PATHWAY_B2M,HLA-B	1	16	0	32	1	33	1
REACTOME_TRAF6_MEDIATED_INDUCTION_OF_NFKB_AND_MAP_KINASES_UPON_TLR7_8_OR_9_ACTIVATION_MYD88,PPP2R1A	1	16	0	32	1	33	1
REACTOME_MYD88_MAL_CASCADE_INITIATED_ON_PLASMA_MEMBRANE_MYD88,PPP2R1A	1	16	0	32	1	33	1
REACTOME_ACTIVATED_TLR4_SIGNALLING_MYD88,PPP2R1A	1	16	0	32	1	33	1
REACTOME_TOLL_RECEPTOR_CASCADES_MYD88,PPP2R1A	1	16	0	32	1	33	1
REACTOME_ANTIGEN_PRESENTATION_FOLDING_ASSEMBLY_AND_PEPTIDE_LOADING_OF_CLASS_I_MHC_B2M,HLA-B	1	16	0	32	1	33	1
REACTOME_AMYLOIDS_HIST1H3B,B2M	1	16	0	32	1	33	1
REACTOME_FGFR_LIGAND_BINDING_AND_ACTIVATION_FGFR3,FGFR2	1	16	0	32	1	33	1
BIOCARTA_MCALPAIN_PATHWAY_EGFR,PRKAR1A	1	16	0	33	0	33	1
BIOCARTA_GSK3_PATHWAY_APC,PIK3CA,CTNNB1,AXIN1,PIK3R1,AKT1,MYD88	1	13	3	26	7	26	8
PID_PS1PATHWAY_APC,CREBBP,NOTCH1,CTNNB1,MYC,AXIN1,HNF1A	1	13	3	26	7	27	7
REACTOME_FACTORS_INVOLVED_IN_MEGAKARYOCYTE_DEVELOPMENT_AND_PLATELET_PRODUCTION_TP53,CREBBP,EP300,KIF2B,PRKAR1A,JAK2,HIST1H3B	1	7	9	16	17	16	18
BIOCARTA_WNT_PATHWAY_APC,CREBBP,SMAD4,CTNNB1,MYC,AXIN1	1	13	3	26	7	27	7
PID_AP1_PATHWAY_TP53,EP300,CTNNB1,MYC,PTEN,CDKN2A	1	8	8	15	18	16	18
KEGG_CALCIUM_SIGNALING_PATHWAY_EGFR,ERBB3,ERBB2,GNAS,PDGFRB	1	14	2	28	5	29	5
KEGG_NOTCH_SIGNALING_PATHWAY_CREBBP,NOTCH2,NOTCH1,EP300	1	14	2	28	5	29	5
BIOCARTA_CSK_PATHWAY_CREBBP,PTPRC,GNAS,PRKAR1A	1	14	2	27	6	28	6
BIOCARTA_G1_PATHWAY_TP53,ATM,SMAD4,CDKN2A	1	7	9	15	18	16	18
ST_FAS_SIGNALING_PATHWAY_TP53,EGFR,BAX,MET	1	8	8	17	16	17	17
PID_LKB1_PATHWAY_TP53,SMAD4,MYC,TSC1	1	8	8	16	17	17	17
REACTOME_PRE_NOTCH_TRANSCRIPTION_AND_TRANSLATION_TP53,CREBBP,NOTCH2,EP300	1	7	9	15	18	16	18
REACTOME_PRE_NOTCH_EXPRESSION_AND_PROCESSING_TP53,CREBBP,NOTCH2,EP300	1	7	9	15	18	16	18
BIOCARTA_G2_PATHWAY_TP53,ATM,EP300	1	7	9	16	17	16	18
PID_NFKAPPABCANONICALPATHWAY_ATM,BCL10,CYLD	1	15	1	30	3	30	4
PID_CD8TCRDOWNSTREAMPATHWAY_BRAF,KRAS,B2M	1	15	1	29	4	30	4
REACTOME_REGULATION_OF_INSULIN_SECRETION_GNAS,CTNNB1,PRKAR1A	1	15	1	29	4	30	4
REACTOME_INTERFERON_GAMMA_SIGNALING_JAK2,B2M,HLA-B	1	16	0	32	1	32	2
REACTOME_INTERFERON_SIGNALING_JAK2,B2M,HLA-B	1	16	0	32	1	32	2
REACTOME_MEIOTIC_RECOMBINATION_ATM,BRCA2,HIST1H3B	1	14	2	29	4	29	5
KEGG_EPITHELIAL_CELL_SIGNALING_IN_HELICOBACTER_PYLORI_INFECTION_EGFR,MET	1	16	0	32	1	32	2
BIOCARTA_CBL_PATHWAY_EGFR,MET	1	16	0	32	1	32	2
BIOCARTA_TID_PATHWAY_TP53,JAK2	1	8	8	17	16	18	16
BIOCARTA_CHREBP2_PATHWAY_PRKAR1A,PPP2R1A	1	16	0	32	1	32	2
BIOCARTA_PML_PATHWAY_TP53,CREBBP	1	8	8	16	17	17	17
ST_JNK_MAPK_PATHWAY_TP53,AKT1	1	8	8	17	16	17	17
PID_FANCONI_PATHWAY_ATM,BRCA2	1	14	2	29	4	30	4
PID_ARF6_PATHWAY_EGFR,MET	1	16	0	32	1	32	2
PID_TCRRASPATHWAY_BRAF,KRAS	1	15	1	30	3	30	4
PID_AURORA_A_PATHWAY_TP53,AKT1	1	8	8	17	16	17	17
PID_RAS_PATHWAY_NF1,KRAS	1	15	1	30	3	30	4
PID_MAPKTRKPATHWAY_BRAF,KRAS	1	15	1	30	3	30	4
MIPS_KAISO_NCOR_COMPLEX_TBL1XR1,NCOR1	1	16	0	32	1	32	2
REACTOME_ACTIVATION_OF_NF_KAPPAB_IN_B_CELLS_CARD11,BCL10	1	16	0	32	1	32	2
REACTOME_ARMS_MEDIATED_ACTIVATION_BRAF,KRAS	1	15	1	30	3	30	4
REACTOME_PROLONGED_ERK_ACTIVATION_EVENTS_BRAF,KRAS	1	15	1	30	3	30	4
REACTOME_SIGNALLING_TO_ERKS_BRAF,KRAS	1	15	1	30	3	30	4
REACTOME_SMAD2_SMAD3_SMAD4_HETEROTRIMER_REGULATES_TRANSCRIPTION_SMAD4,MYC	1	16	0	31	2	32	2
REACTOME_SIGNALLING_TO_P38_VIA_RIT_AND_RIN_BRAF,KRAS	1	15	1	30	3	30	4
REACTOME_SHC1_EVENTS_IN_EGFR_SIGNALING_EGFR,KRAS	1	15	1	31	2	32	2
REACTOME_OPIOID_SIGNALLING_PRKAR1A,PPP2R1A	1	16	0	32	1	32	2
REACTOME_DARPP_32_EVENTS_PRKAR1A,PPP2R1A	1	16	0	32	1	32	2
REACTOME_HOMOLOGOUS_RECOMBINATION_REPAIR_OF_REPLICATION_INDEPENDENT_DOUBLE_STRAND_BREAKS_ATM,BRCA2	1	14	2	29	4	30	4
REACTOME_G1_PHASE_PPP2R1A,CDKN2A	1	16	0	32	1	32	2
REACTOME_G1_S_TRANSITION_MYC,PPP2R1A	1	16	0	32	1	32	2
REACTOME_FANCONI_ANEMIA_PATHWAY_ATM,BRCA2	1	14	2	29	4	30	4
REACTOME_DOUBLE_STRAND_BREAK_REPAIR_ATM,BRCA2	1	14	2	29	4	30	4
REACTOME_DNA_REPAIR_ATM,BRCA2	1	14	2	29	4	30	4

## Sheet: c.mutate-expression(typeDetail)
Symbol	all mutations					protein-truncating mutations
	mut-others pvalue	number of mutated patients	mut-others ratio (log10)	average T-N ratio in mutated ones (log10)	average T-N ratio in not-mutated ones (log10)	Truncating mut-others pvalue	number of truncating mutated patients	truncating mut-others ratio (log10)	average T-N ratio in truncating mutated ones (log10)	average T-N ratio in not-truncating mutated ones (log10)
SPTA1	0.397361	10	0.129251	-0.0965223	-0.225773	1	1	-	-	-
ACVR2A	1	0	-	-	-	1	0	-	-	-
TES	1	0	-	-	-	1	0	-	-	-
TRAF7	1	0	-	-	-	1	0	-	-	-
MED12	0.0287598	2	0.772492	1.05753	0.285038	1	0	-	-	-
TBL1XR1	1	1	-	-	-	1	0	-	-	-
RIMS2	1	0	-	-	-	1	0	-	-	-
VIM	0.13371	2	-0.212836	-0.0105237	0.202312	1	0	-	-	-
TP53	0.0322962	39	0.27851	0.377429	0.098919	0.0968702	14	-0.276408	0	0.276408
TNPO1	0.61697	3	0.0779696	0.188752	0.110782	1	0	-	-	-
FUBP1	0.504036	2	-0.0927649	0.233705	0.32647	1	1	-	-	-
PLB1	1	0	-	-	-	1	0	-	-	-
DNAH7	1	0	-	-	-	1	0	-	-	-
HDAC4	0.551473	4	-0.047544	0	0.047544	0.688799	2	-0.0463701	0	0.0463701
IMPG2	1	0	-	-	-	1	0	-	-	-
ZBTB20	0.576604	2	-0.0938703	0	0.0938703	0.576604	2	-0.0938703	0	0.0938703
FGFR3	1	0	-	-	-	1	0	-	-	-
FAT4	0.739055	10	0.00378342	0	-0.00378342	0.937377	2	0.00340975	0	-0.00340975
FBXW7	1	0	-	-	-	1	0	-	-	-
EGFR	1	1	-	-	-	1	0	-	-	-
RAD21	0.141579	2	0.770461	1.03012	0.259663	1	1	-	-	-
BNC2	1	0	-	-	-	1	0	-	-	-
FRMD4A	1	0	-	-	-	1	0	-	-	-
ETV6	0.938474	2	0.00796281	0.482239	0.474276	1	0	-	-	-
KRAS	0.246763	5	0.465671	-0.566839	-1.03251	1	0	-	-	-
BRCA2	1	0	-	-	-	1	0	-	-	-
SNRPN	1	0	-	-	-	1	0	-	-	-
CREBBP	0.668715	5	-0.169045	0.0585234	0.227569	0.432474	3	-0.305299	-0.0768786	0.22842
PRKAR1A	1	1	-	-	-	1	0	-	-	-
ASXL1	1	0	-	-	-	1	0	-	-	-
BCOR	0.937377	2	-0.0190946	0	0.0190946	1	1	-	-	-
CEBPZ	0.881913	2	0.0856664	0.797177	0.711511	1	1	-	-	-
KMT2B	0.762816	3	-0.0192867	0	0.0192867	0.762816	3	-0.0192867	0	0.0192867
RPL22	0.271118	5	-0.959548	-1.66475	-0.705201	0.271118	5	-0.959548	-1.66475	-0.705201
JAK2	1	1	-	-	-	1	1	-	-	-
VPS13A	0.932164	4	0.0682963	-0.00362199	-0.0719183	1	1	-	-	-
ATM	0.0207344	6	-0.546199	-0.29056	0.25564	0.240717	2	-0.466649	-0.239249	0.2274
KMT2D	0.573256	14	-0.0499987	0.000970958	0.0509696	0.310166	8	-0.0470733	0	0.0470733
LMAN1	0.961838	5	-0.0139104	-0.0730157	-0.0591053	0.669411	3	-0.0938109	-0.150363	-0.0565525
BAX	0.0390319	2	-0.476022	-0.11734	0.358682	1	1	-	-	-
AR	1	0	-	-	-	1	0	-	-	-
BCORL1	1	0	-	-	-	1	0	-	-	-
RBMX	0.0867222	5	-1.20045	-1.18377	0.0166786	0.0173706	3	-2.11974	-2.09876	0.0209797
ARID1B	0.47699	3	-0.550162	-0.319646	0.230517	1	1	-	-	-
CUL1	1	1	-	-	-	1	0	-	-	-
BCL10	1	1	-	-	-	1	0	-	-	-
MSH6	0.541882	3	-0.273792	0.457253	0.731044	1	1	-	-	-
PTPN23	0.870262	2	-0.0133425	0.0198898	0.0332323	1	0	-	-	-
APC	0.22656	9	0.11654	0.0841966	-0.0323434	0.121868	4	0.19184	0.162889	-0.0289518
GOT2	1	1	-	-	-	1	0	-	-	-
JAK3	0.897279	3	-0.00334105	0	0.00334105	1	0	-	-	-
FOXC1	1	0	-	-	-	1	0	-	-	-
CDH1	0.546974	21	0.00733736	-0.724056	-0.731393	0.0869697	4	-1.15245	-1.82645	-0.673997
BCL2	0.820605	2	0.0957774	0	-0.0957774	1	0	-	-	-
PIK3CA	0.0962298	8	0.235631	0.414373	0.178741	1	0	-	-	-
MYC	1	0	-	-	-	1	0	-	-	-
AXIN1	0.937377	2	-0.0173452	0	0.0173452	1	0	-	-	-
KDM6A	0.818399	3	-0.0128356	0	0.0128356	1	1	-	-	-
MUC6	0.666599	6	0.387751	-1.34004	-1.7278	0.414139	2	-0.744379	-2.42621	-1.68183
TGFBR2	0.937398	3	0.0319833	0	-0.0319833	1	0	-	-	-
PTEN	0.960139	2	-0.0183951	0	0.0183951	0.960139	2	-0.0183951	0	0.0183951
ABCA10	1	0	-	-	-	1	0	-	-	-
NOTCH2	0.359038	4	0.168783	0.22381	0.0550272	1	0	-	-	-
GLI3	1	0	-	-	-	1	0	-	-	-
PKHD1	1	0	-	-	-	1	0	-	-	-
THSD7B	1	0	-	-	-	1	0	-	-	-
BAP1	0.715803	6	-0.024895	0	0.024895	1	0	-	-	-
CHRD	1	3	-0.00877048	0	0.00877048	1	0	-	-	-
HIST1H3B	1	0	-	-	-	1	0	-	-	-
SMAD4	0.826052	3	-0.0161071	0.194658	0.210766	1	1	-	-	-
PIK3R1	1	1	-	-	-	1	1	-	-	-
ARID1A	7.75271e-05	10	-1.01255	-0.659369	0.353178	7.75271e-05	10	-1.01255	-0.659369	0.353178
CTNNA2	0.646426	3	0.168593	0	-0.168593	1	0	-	-	-
PTPRC	0.839924	4	-0.129196	0.135182	0.264378	1	0	-	-	-
LARP4B	0.43092	2	-0.674142	-0.4168	0.257341	1	1	-	-	-
TET2	1	0	-	-	-	1	0	-	-	-
RHOA	0.445734	10	0.271714	0.439776	0.168062	1	0	-	-	-
NOTCH1	0.536512	5	-0.0498487	0	0.0498487	1	0	-	-	-
CPD	0.964471	2	-0.0040697	-0.0607162	-0.0566465	1	0	-	-	-
SPTB	0.48481	5	0.200261	0.0383319	-0.161929	1	1	-	-	-
ARID2	0.139794	3	-0.252124	-0.0449534	0.20717	0.139794	3	-0.252124	-0.0449534	0.20717
EP300	0.779942	3	0.0360365	0.305378	0.269342	1	0	-	-	-
NDRG1	0.76039	3	-0.0564252	-0.363815	-0.30739	1	1	-	-	-
SOX9	0.0398425	4	-0.441203	-0.266951	0.174252	0.0267238	3	-0.528009	-0.355934	0.172074
PLEKHA6	0.0416309	3	-1.11542	-1.92498	-0.809565	1	1	-	-	-
AKT1	0.917221	2	0.118681	0.00990439	-0.108776	1	1	-	-	-
BRAF	0.85652	3	0.0693794	0	-0.0693794	1	0	-	-	-
AGO4	1	0	-	-	-	1	0	-	-	-
IWS1	0.79489	2	0.0811625	0	-0.0811625	1	1	-	-	-
STAG2	0.587671	4	0.222628	0.631692	0.409064	1	1	-	-	-
MSH2	0.583044	3	-0.237507	0.297478	0.534985	1	1	-	-	-
FLT3	1	0	-	-	-	1	0	-	-	-
KMT2C	1	0	-	-	-	1	0	-	-	-
ELF3	0.600608	2	-0.246401	0	0.246401	1	0	-	-	-
ERBB3	0.837018	3	-0.102009	0	0.102009	1	0	-	-	-
FGFR2	1	1	-	-	-	1	0	-	-	-
ERBB2	0.629537	3	0.303415	0.380079	0.0766642	1	0	-	-	-
SETBP1	1	0	-	-	-	1	0	-	-	-
MACF1	0.485272	2	0.128726	0.405112	0.276386	1	1	-	-	-
CARD11	0.773577	2	-0.0555433	0	0.0555433	1	1	-	-	-
NF1	0.0238111	3	0.840143	1.25996	0.41982	1	0	-	-	-
TCF4	0.818421	2	-0.0410955	0	0.0410955	1	0	-	-	-
CTNND1	0.355016	4	-0.234004	-0.567872	-0.333869	0.854813	3	-0.0705156	-0.413113	-0.342597
CUL3	0.666768	2	-0.0667027	-0.016146	0.0505567	1	0	-	-	-
KIF13A	0.233929	2	-0.24883	-0.157567	0.0912627	1	1	-	-	-
DCLK1	0.420629	5	-0.128906	-0.437294	-0.308388	0.557115	2	0.6206	0.289492	-0.331108
THBS1	1	1	-	-	-	1	0	-	-	-
SF3B1	0.917221	2	-0.0328849	0.231322	0.264207	1	0	-	-	-
GNAS	0.42704	5	0.091154	-0.0977313	-0.188885	1	0	-	-	-
NR2F6	1	0	-	-	-	1	0	-	-	-
MEIS1	1	0	-	-	-	1	0	-	-	-
RNF43	1	0	-	-	-	1	0	-	-	-
TMEM63A	1	1	-	-	-	1	0	-	-	-
VHL	1	0	-	-	-	1	0	-	-	-
KIT	0.963378	2	-0.0249543	0	0.0249543	1	0	-	-	-
MET	0.941943	2	-0.0477632	0	0.0477632	1	1	-	-	-
CNGA4	1	0	-	-	-	1	0	-	-	-
NR1H4	1	0	-	-	-	1	0	-	-	-
HNF1A	1	1	-	-	-	1	0	-	-	-
DDX3X	0.311301	3	-0.0909883	0.0931166	0.184105	1	1	-	-	-
TRIM23	1	1	-	-	-	1	0	-	-	-
PBRM1	1	1	-	-	-	1	0	-	-	-
TMPO	0.139931	3	-0.313402	-0.123851	0.189552	0.0390319	2	-0.490218	-0.300182	0.190036
DNMT3A	0.437898	4	-0.120212	0	0.120212	1	0	-	-	-
CDK6	1	1	-	-	-	1	0	-	-	-
RBM28	1	1	-	-	-	1	0	-	-	-
CSF1R	1	1	-	-	-	1	0	-	-	-
PRRX1	1	0	-	-	-	1	0	-	-	-
PCBP1	1	1	-	-	-	1	0	-	-	-
CASP8	0.240666	2	-0.684469	-0.225922	0.458547	1	0	-	-	-
CIC	0.717629	4	-0.0225516	0	0.0225516	0.818421	2	-0.0219947	0	0.0219947
MAP2K4	0.624149	2	0.216212	0.0351877	-0.181024	1	1	-	-	-
FLI1	0.0486521	2	-0.894944	-0.840396	0.0545486	1	0	-	-	-
PTPN11	1	1	-	-	-	1	0	-	-	-
NRAS	1	0	-	-	-	1	0	-	-	-
MAP2K1	1	1	-	-	-	1	0	-	-	-
ERG	0.716031	2	-0.0661654	0	0.0661654	1	1	-	-	-
GRHL2	0.688799	2	-0.0818076	0	0.0818076	1	1	-	-	-
CTNNB1	0.344064	4	0.171155	-0.197743	-0.368899	1	1	-	-	-
PBX1	1	1	-	-	-	1	0	-	-	-
IDH1	1	1	-	-	-	1	0	-	-	-
EYA4	1	0	-	-	-	1	0	-	-	-
SMARCA4	0.186349	2	1.17661	1.52223	0.345617	1	0	-	-	-
SETD2	0.693646	2	-0.0843008	0	0.0843008	1	1	-	-	-
IKZF1	0.113683	3	-0.945795	-0.89073	0.0550646	1	1	-	-	-
ARFGAP2	1	1	-	-	-	1	0	-	-	-
NCOR1	0.0141056	2	-1.22431	-0.943952	0.280358	1	1	-	-	-
STAT3	1	1	-	-	-	1	0	-	-	-
KIF2B	1	0	-	-	-	1	0	-	-	-
TGIF1	1	0	-	-	-	1	0	-	-	-
PPARA	1	0	-	-	-	1	0	-	-	-
ATRX	0.964467	2	-0.0683846	0.242453	0.310838	1	1	-	-	-
ALPK2	1	0	-	-	-	1	0	-	-	-
TSC1	0.127714	2	-0.404648	-0.404589	5.87853e-05	1	0	-	-	-
NCOA3	1	1	-	-	-	1	1	-	-	-
HMBOX1	1	1	-	-	-	1	0	-	-	-
B2M	1	1	-	-	-	1	1	-	-	-
SEC63	0.448906	2	0.148406	0.0802946	-0.0681109	1	1	-	-	-
IDH2	1	1	-	-	-	1	0	-	-	-
CDC73	1	1	-	-	-	1	0	-	-	-
MYD88	1	1	-	-	-	1	0	-	-	-
HLA-B	1	1	-	-	-	1	1	-	-	-
BCLAF1	1	1	-	-	-	1	0	-	-	-
MYEOV	1	0	-	-	-	1	0	-	-	-
CYLD	0.116468	2	-0.56891	-0.426494	0.142416	1	0	-	-	-
SERPINB8	1	1	-	-	-	1	0	-	-	-
PPP2R1A	0.800722	2	0.0626564	0.143789	0.0811328	1	0	-	-	-
SMC1A	1	1	-	-	-	1	0	-	-	-
PGM5	1	1	-	-	-	1	0	-	-	-
NAA25	0.732727	2	-0.1428	0.264394	0.407194	1	1	-	-	-
FOXL2	1	0	-	-	-	1	0	-	-	-
BARX1	1	0	-	-	-	1	0	-	-	-
CDKN2C	1	0	-	-	-	1	0	-	-	-
SMC3	1	0	-	-	-	1	0	-	-	-
PDGFRB	1	1	-	-	-	1	0	-	-	-
TXNRD1	1	1	-	-	-	1	0	-	-	-
CDKN2A	0.61781	2	-0.273365	0	0.273365	1	1	-	-	-
SMAD2	1	1	-	-	-	1	0	-	-	-
SMARCB1	1	1	-	-	-	1	0	-	-	-
THRAP3	1	1	-	-	-	1	0	-	-	-
MEN1	1	1	-	-	-	1	0	-	-	-
DNMT1	1	1	-	-	-	1	0	-	-	-
IL2RG	1	1	-	-	-	1	0	-	-	-
HLA-A	1	1	-	-	-	1	1	-	-	-
JAK1	1	1	-	-	-	1	1	-	-	-
MYCN	1	0	-	-	-	1	0	-	-	-
PAX6	1	0	-	-	-	1	0	-	-	-

## Sheet: d.altered proteins 
Mutation	mutation patient numbers	protein	mut-others pvalue	mut-others ratio (log10)	average Tumor FOT in mutated ones (log10)	average Tumor FOT in not-mutated ones (log10)
TP53	39	SMAD1	0.0142838	0.250912	-1.72995	-1.98086
TP53	39	NECAP1	0.00633416	0.427505	-1.37403	-1.80154
TP53	39	SBSPON	0.0295632	0.411055	-1.32436	-1.73542
TP53	39	DPYSL3	0.00535906	0.249377	1.42969	1.18031
TP53	39	ITGA8	0.0202219	0.277794	-1.61964	-1.89743
TP53	39	DMD	0.0129931	0.462747	-0.751408	-1.21416
TP53	39	SRSF5	0.0271912	0.248033	0.681224	0.433191
TP53	39	PLVAP	0.0269168	0.243531	0.268575	0.0250448
TP53	39	PSMB5	0.0366592	0.224782	0.429733	0.204952
TP53	39	HDHD1	0.0499489	0.482434	-0.546978	-1.02941
TP53	39	ENO2	0.0409846	0.245066	0.705455	0.460389
TP53	39	TAOK1	0.00920919	0.355297	-1.38974	-1.74504
TP53	39	SORBS1	0.00352657	0.257476	0.710943	0.453468
TP53	39	MATN2	0.0168934	0.467191	-0.280035	-0.747227
TP53	39	MAP1B	4.35065e-05	0.430123	-0.119349	-0.549472
TP53	39	TENC1	0.0186976	0.279447	-0.808012	-1.08746
TP53	39	ABI3BP	0.0145749	0.509	-0.684533	-1.19353
TP53	39	COL28A1	0.0478761	0.264789	-1.45738	-1.72217
TP53	39	LAMB2	0.00637626	0.284765	0.604236	0.319471
TP53	39	MAGED1	0.0157608	0.250919	-1.72259	-1.97351
TP53	39	CRIP2	0.000866936	0.357673	0.932684	0.575011
TP53	39	LTBP3	0.00503189	0.403327	-1.17713	-1.58045
TP53	39	LTBP1	0.000525921	0.379377	0.479285	0.099908
TP53	39	CMTM4	0.0314618	0.222537	-1.77746	-2
TP53	39	LTBP2	0.00637626	0.277181	0.386203	0.109022
TP53	39	GLDC	0.0154075	0.21807	-1.78193	-2
TP53	39	HSPB7	0.0418871	0.349612	-1.33988	-1.68949
TP53	39	MOB2	0.0431443	0.415642	-1.14392	-1.55956
TP53	39	RAB23	0.00321974	0.43483	0.174504	-0.260326
TP53	39	CALCRL	0.0223011	0.41017	-1.29493	-1.7051
TP53	39	TNS1	0.00435724	0.204395	0.484995	0.2806
TP53	39	PFN2	0.0060264	0.755182	-0.116822	-0.872005
TP53	39	CKB	0.0461883	0.286543	1.16492	0.878374
TP53	39	ECM1	0.0471952	0.303294	0.118651	-0.184643
TP53	39	PLCD1	0.00685421	0.446192	-1.02821	-1.47441
TP53	39	WASH1	0.0415968	0.449837	-0.490961	-0.940798
TP53	39	NT5C3B	0.00753308	0.216923	-1.78308	-2
TP53	39	EEPD1	0.011609	0.251075	-1.66109	-1.91217
TP53	39	LIMS2	0.000350256	0.887933	-0.352786	-1.24072
TP53	39	SUN1	0.00371225	0.291131	0.145399	-0.145732
TP53	39	PDE3A	0.0329636	0.204206	-1.70242	-1.90662
TP53	39	PLAC9	0.0154075	0.255603	-1.7444	-2
TP53	39	USP11	0.0402002	0.296566	-1.15669	-1.45326
TP53	39	ARMCX3	0.0185495	0.32484	0.310193	-0.0146472
TP53	39	FBLN5	0.0225455	0.240355	1.2188	0.978442
TP53	39	CGNL1	0.00683644	0.255047	-1.74225	-1.99729
TP53	39	SYNPO2	0.0294447	0.278085	-0.0311146	-0.3092
TP53	39	SLC20A2	0.0111257	0.321536	-1.57512	-1.89666
TP53	39	FBXO2	0.0192744	0.521267	-1.11332	-1.63458
TP53	39	PIR	0.0475061	0.432602	-0.95482	-1.38742
TP53	39	TRMT6	0.0443398	0.37102	-1.11685	-1.48787
TP53	39	TSR2	0.0198206	0.448846	-1.27931	-1.72816
TP53	39	MFAP5	0.00472556	0.529995	0.993983	0.463988
TP53	39	MFAP4	0.0162236	0.799037	0.429264	-0.369773
TP53	39	MRVI1	0.0317734	0.324154	-0.98901	-1.31316
TP53	39	MAOB	0.0050131	0.260301	0.397368	0.137068
TP53	39	EML1	0.0281634	0.277402	-0.17462	-0.452022
TP53	39	ORC2	0.0207942	0.393848	-1.01593	-1.40978
TP53	39	NOL3	0.00476342	0.368059	-0.309489	-0.677549
TP53	39	SLC16A7	0.0339836	0.226456	-1.73312	-1.95958
TP53	39	GREM1	0.0108646	0.435481	-1.47835	-1.91383
TP53	39	GPN1	0.0390983	0.280567	-1.58722	-1.86779
TP53	39	SDHD	0.029404	0.590911	-0.519068	-1.10998
TP53	39	CDKN2A	0.0233704	0.369576	-1.5373	-1.90688
TP53	39	DNAJB4	0.0355967	0.2961	-1.51414	-1.81024
TP53	39	PACSIN3	0.0390829	0.379967	-0.933929	-1.3139
TP53	39	GSTM2	0.00332521	0.384461	0.571063	0.186602
TP53	39	SERPINA5	0.00344079	0.514887	-1.04275	-1.55763
TP53	39	SYNPO	0.0026015	0.438201	-0.863171	-1.30137
TP53	39	MFAP2	0.010622	0.374451	1.54553	1.17107
TP53	39	LMOD1	0.0114871	0.224286	0.299882	0.0755969
TP53	39	CDYL	0.0106034	0.253113	-1.62294	-1.87605
TP53	39	PROCR	0.0255612	0.504112	-0.594899	-1.09901
TP53	39	POLR3F	0.00683644	0.332099	-1.65101	-1.98311
TP53	39	PDLIM4	0.00870451	0.586958	0.410007	-0.176951
TP53	39	PDLIM3	0.0120452	0.276654	0.856048	0.579394
TP53	39	LAMA2	0.0477978	0.277232	-0.594081	-0.871313
TP53	39	F9	0.0304182	0.236665	0.451956	0.215292
TP53	39	GP1BB	0.0182281	0.327539	-1.61987	-1.94741
TP53	39	IGF2BP1	0.0233704	0.416482	-1.49991	-1.91639
TP53	39	IGF2BP3	0.0213963	0.555993	-0.677188	-1.23318
TP53	39	TINAGL1	0.0110428	0.311322	0.651399	0.340077
TP53	39	SMTN	0.0354518	0.267907	0.132173	-0.135734
TP53	39	THBS4	0.00293909	0.700619	-0.783779	-1.4844
TP53	39	UGT1A6	0.0478797	0.52665	-0.963023	-1.48967
TP53	39	RAB34	0.0280279	0.435905	0.0362843	-0.39962
TP53	39	CD36	0.0096006	0.564893	-0.991448	-1.55634
TP53	39	NAT14	0.0451586	0.267773	-1.66331	-1.93109
TP53	39	SCRN1	0.00242775	0.215632	0.763112	0.54748
TP53	39	PALM2-AKAP2	0.0194355	0.476777	-1.24255	-1.71932
TP53	39	MOCS3	0.0342069	0.317823	-0.973751	-1.29157
TP53	39	TP53	0.0322962	0.27851	-1.62257	-1.90108
TP53	39	AOX1	0.0276106	0.225229	-1.71848	-1.94371
TP53	39	BCAM	0.00107159	0.40201	0.160414	-0.241595
TP53	39	SGCB	0.0327978	0.426117	-1.05979	-1.48591
TP53	39	ELN	0.0266606	0.567787	-0.808957	-1.37674
TP53	39	RDX	0.0077772	0.254187	0.552759	0.298572
TP53	39	PTGIS	0.024374	0.497977	-0.192491	-0.690468
TP53	39	AKAP12	0.00799813	0.262582	0.308825	0.0462435
TP53	39	ZBTB8OS	0.000613251	0.603036	-1.30049	-1.90353
TP53	39	FHL3	0.0402923	0.285942	-0.0206067	-0.306549
TP53	39	CSRP2	0.0121021	0.276091	0.976806	0.700715
TP53	39	ARID1A	0.00335091	0.375229	-0.385257	-0.760485
TP53	39	SYNM	0.0199302	0.496813	-0.131031	-0.627844
TP53	39	TMOD1	0.00227948	0.638959	-0.797106	-1.43606
TP53	39	C1orf198	0.0432602	0.265641	-1.59841	-1.86405
TP53	39	CRYAB	0.00746828	0.511131	0.424878	-0.0862522
TP53	39	NFIA	0.0111257	0.28238	-1.62104	-1.90342
TP53	39	GSDMB	0.00988557	-0.538562	-0.339911	0.198651
TP53	39	CHMP6	0.0186131	-0.504084	-0.557576	-0.0534913
TP53	39	LGALS8	0.0413457	-0.499134	-0.936526	-0.437392
TP53	39	LPCAT4	0.0241142	-0.51488	-1.49865	-0.983765
TP53	39	PIGR	0.0222637	-0.527494	0.712162	1.23966
TP53	39	C15orf48	0.00334327	-0.694932	0.336402	1.03133
TP53	39	ADH6	0.00271609	-0.622802	-1.83002	-1.20722
TP53	39	ADH4	0.0260442	-0.549173	-1.75781	-1.20863
TP53	39	MRPS34	0.00525986	-0.553554	-0.850525	-0.296972
TP53	39	FAM3D	0.0357137	-0.503064	0.0362623	0.539326
TP53	39	TIMM8B	0.0275979	-0.493035	-1.69251	-1.19948
TP53	39	NT5C	0.0268287	-0.547964	-0.0847676	0.463196
TP53	39	RAB43	0.00441299	-0.569229	-0.720025	-0.150796
TP53	39	ATP8B1	0.0084798	-0.496445	-1.19211	-0.695668
TP53	39	REG4	0.0391657	-0.766838	-1.01233	-0.245492
TP53	39	MMAA	0.000343734	-0.544726	-1.79346	-1.24874
TP53	39	DNAJB12	0.0061678	-0.568134	-1.4621	-0.893969
TP53	39	CYTH1	0.00327796	-0.601147	-1.29247	-0.691326
TP53	39	COX7A2L	0.0293913	-0.537558	-0.332547	0.205011
TP53	39	SDCBP	0.00321974	-0.493138	-0.214198	0.27894
TP53	39	OVCA2	0.00561898	-0.641989	-1.07377	-0.431776
TP53	39	DYNLT1	0.00209772	-0.551781	-0.709165	-0.157384
TP53	39	SLC4A4	0.0035653	-0.528512	-1.53417	-1.00566
TP53	39	APOL3	0.0125564	-0.569955	-1.48036	-0.910403
TP53	39	TRAPPC1	0.003763	-0.715225	-1.71043	-0.995201
TP53	39	UQCRQ	0.0377877	-0.641901	-0.772698	-0.130797
TP53	39	TTC19	0.000880269	-0.49669	-1.14164	-0.644952
TP53	39	MRPL12	0.0232199	-0.560186	-0.0790594	0.481127
TP53	39	IL1RN	0.0259599	-0.543023	-1.1932	-0.650181
TP53	39	RALB	0.00428713	-0.667153	-0.15052	0.516633
TP53	39	TRIM16	0.00609761	-0.579171	-0.533138	0.0460329
TP53	39	CASP7	0.00177238	-0.500903	-0.323482	0.17742
TP53	39	F3	0.00312773	-0.671579	-1.80065	-1.12907
TP53	39	METTL7B	0.0286788	-0.496563	-1.03571	-0.539146
TP53	39	TEX264	0.0189392	-0.516222	-1.30809	-0.791865
TP53	39	PPIP5K2	0.000436602	-0.499169	-1.65228	-1.15311
TP53	39	CTHRC1	0.0401169	-0.491792	-1.48285	-0.991054
TP53	39	KIAA1324	0.0368187	-0.496997	-0.323687	0.17331
TP53	39	ANKRD22	0.0198743	-0.679952	-0.629591	0.0503605
TP53	39	COMMD5	0.0092131	-0.590073	-1.14095	-0.550874
TP53	39	RHOC	0.0339025	-0.556052	-1.8258	-1.26975
TP53	39	DDB2	0.00486133	-0.526475	-1.32591	-0.799436
TP53	39	DHFR	0.00153407	-0.49648	-1.9471	-1.45062
TP53	39	FCGR1A	0.000461984	-0.644493	-1.99432	-1.34983
TP53	39	NPL	0.00418877	-0.504157	-0.60895	-0.104794
TP53	39	SLC5A1	0.0130269	-0.555912	-1.5172	-0.961285
TP53	39	MED20	0.00617068	-0.606332	-1.52402	-0.917691
TP53	39	GPA33	0.00839501	-0.761145	-1.14547	-0.384327
TP53	39	VSNL1	0.0100703	-0.629989	-1.57858	-0.948593
TP53	39	OTC	0.0261769	-0.710661	-1.14408	-0.433414
TP53	39	EFNB1	0.0112419	-0.48419	-1.61234	-1.12815
TP53	39	CCDC134	0.00209507	-0.615095	-1.59543	-0.980338
TP53	39	APH1A	0.0151647	-0.527306	-0.768724	-0.241417
TP53	39	ALDOB	0.0345809	-0.694556	-0.769334	-0.0747779
TP53	39	GIPC2	0.0396858	-0.540226	-1.05434	-0.514115
TP53	39	CPS1	0.033979	-0.724507	-0.378913	0.345593
CDH1	21	COL4A2	0.0375947	0.233748	0.817876	0.584128
CDH1	21	RETSAT	0.0329865	0.34297	0.0962203	-0.246749
CDH1	21	ENY2	0.017267	0.581493	-1.09981	-1.6813
CDH1	21	UPK1B	0.0230834	0.274332	-1.67701	-1.95134
CDH1	21	NDRG2	0.0465275	0.367653	0.60858	0.240926
CDH1	21	PIGR	0.00318841	0.654419	1.48064	0.826221
CDH1	21	ADH6	0.00489854	0.615936	-1.03976	-1.6557
CDH1	21	PRKCDBP	0.0321822	0.270426	0.895076	0.624651
CDH1	21	CES2	0.0325239	0.685494	0.74244	0.0569455
CDH1	21	HBD	0.027458	0.206883	2.50595	2.29907
CDH1	21	S100A6	0.0239882	0.251209	2.82689	2.57568
CDH1	21	COX7A2	0.0148464	0.508599	1.40242	0.893823
CDH1	21	CAV1	0.0305368	0.258791	1.4903	1.23151
CDH1	21	PKLR	0.0431927	0.233289	-1.62298	-1.85627
CDH1	21	COX5A	0.0426646	0.348943	1.4195	1.07055
CDH1	21	PSCA	0.0298447	0.781977	-0.75145	-1.53343
CDH1	21	C2orf47	0.0287737	0.317607	-0.187752	-0.505359
CDH1	21	AGA	0.0217046	0.394188	0.000784349	-0.393403
CDH1	21	DIMT1	0.0327637	0.462619	-1.03103	-1.49364
CDH1	21	CKMT2	0.0083942	0.93538	-0.471377	-1.40676
CDH1	21	RDH13	0.0285791	0.435307	-0.377523	-0.812829
CDH1	21	SDF4	0.0483204	0.233832	0.651611	0.417779
CDH1	21	ECHDC1	0.0140356	0.235547	0.928488	0.692941
CDH1	21	NID2	0.0459929	0.249565	1.23941	0.989849
CDH1	21	NID1	0.0166889	0.244132	1.16431	0.920179
CDH1	21	LAMC2	0.0364566	0.483768	-0.223224	-0.706992
CDH1	21	PRTN3	0.0437473	0.455699	1.5464	1.0907
CDH1	21	VWF	0.027458	0.228848	0.400235	0.171387
CDH1	21	COA5	0.00273308	0.204262	-1.79574	-2
CDH1	21	TRAPPC2L	0.00273308	0.24569	-1.75431	-2
CDH1	21	CYP2J2	0.0319969	0.248196	-1.65122	-1.89941
CDH1	21	ASPN	0.0366418	0.38523	1.52619	1.14096
CDH1	21	MAOB	0.0297112	0.470871	0.611113	0.140242
CDH1	21	CLYBL	0.0435956	0.523589	-0.438554	-0.962142
CDH1	21	ZBED1	0.0231694	0.274346	-1.4739	-1.74824
CDH1	21	REEP6	0.0309212	0.6187	-0.754522	-1.37322
CDH1	21	ARL6IP5	0.045994	0.213757	1.56622	1.35247
CDH1	21	UQCRH	0.0116656	0.395175	1.11555	0.720375
CDH1	21	AGPAT5	0.0303938	0.496708	0.360867	-0.135841
CDH1	21	AADAC	0.0231287	0.571502	-0.961852	-1.53335
CDH1	21	KLK10	0.0230834	0.253112	-1.70864	-1.96175
CDH1	21	HSPBP1	0.0281984	0.264739	0.394608	0.129869
CDH1	21	FOLR3	0.0198855	0.332826	-1.63403	-1.96686
CDH1	21	NME3	0.0181613	0.253451	0.686571	0.43312
CDH1	21	GSTM4	0.0133037	0.583436	-1.15347	-1.73691
CDH1	21	ALG13	0.0196484	0.401133	-1.15794	-1.55907
CDH1	21	CDC42BPA	0.0411494	0.292879	-1.23897	-1.53185
CDH1	21	CLN6	0.0202921	0.579152	-0.351995	-0.931147
CDH1	21	DDC	0.0297819	0.493944	-0.698662	-1.19261
CDH1	21	RPS28	0.02573	0.744269	-0.746853	-1.49112
CDH1	21	AKT2	0.0118655	0.45322	-0.250714	-0.703934
CDH1	21	SIAE	0.0239882	0.242647	0.556633	0.313987
CDH1	21	WNT5A	0.000966635	0.631016	-0.933849	-1.56487
CDH1	21	EPPK1	0.00677326	0.395879	0.303365	-0.0925144
CDH1	21	ANPEP	0.000536338	0.550673	1.32924	0.77857
CDH1	21	LAMA4	0.0124812	0.218564	1.06522	0.846659
CDH1	21	LAMA5	0.0426754	0.276951	0.61686	0.339909
CDH1	21	F3	0.016055	0.543638	-1.03854	-1.58218
CDH1	21	NOS2	0.00774171	0.26168	-1.58962	-1.8513
CDH1	21	SARM1	0.0418343	0.245098	-1.25408	-1.49918
CDH1	21	VWA5A	0.0104341	0.335045	0.711324	0.376278
CDH1	21	GPD1	0.0235828	0.641728	0.0330442	-0.608684
CDH1	21	ARMC9	0.0309566	0.438066	-1.15628	-1.59435
CDH1	21	DERL3	0.00104326	0.779546	-0.962518	-1.74206
CDH1	21	CMIP	0.0110256	0.281435	-1.46224	-1.74367
CDH1	21	HMGCS2	0.0237961	0.670465	0.889637	0.219172
CDH1	21	RBP1	0.0471428	0.278257	0.752697	0.47444
CDH1	21	CYGB	0.0313516	0.261538	1.10525	0.843715
CDH1	21	GPRC5B	0.0369428	0.358808	-1.56173	-1.92053
CDH1	21	ENPEP	0.0475984	0.206827	-1.30506	-1.51188
CDH1	21	FUCA2	0.0437573	0.231618	0.364343	0.132724
CDH1	21	BAZ1A	0.0129697	0.501427	-0.70301	-1.20444
CDH1	21	TMEM126A	0.0403252	0.687607	-0.061129	-0.748736
CDH1	21	STX18	0.0487275	0.295317	-0.211662	-0.506978
CDH1	21	DPP4	0.00326545	0.670467	0.512357	-0.15811
CDH1	21	TMEM167A	0.0219792	0.609177	1.0863	0.477122
CDH1	21	FOCAD	0.0425449	0.277951	-0.711405	-0.989356
CDH1	21	EGFR	0.0393338	0.339771	-0.413981	-0.753752
CDH1	21	COL18A1	0.00251129	0.23119	1.1914	0.960209
CDH1	21	SLC5A1	0.00225975	0.796872	-0.627242	-1.42411
CDH1	21	AHCYL2	0.0327024	0.608609	0.0968612	-0.511747
CDH1	21	CAPN6	0.0259361	0.415938	-1.25023	-1.66617
CDH1	21	BSCL2	0.0201393	0.389466	-1.31714	-1.70661
CDH1	21	OTC	0.0280726	0.80234	-0.168001	-0.970341
CDH1	21	TNN	0.0455583	0.209109	-1.71753	-1.92663
CDH1	21	IGJ	0.0055956	0.313581	1.8558	1.54222
CDH1	21	ALDOB	0.0345105	0.707678	0.127491	-0.580187
CDH1	21	RNF114	0.0479781	-0.580197	-0.953165	-0.372968
CDH1	21	SPN	0.0181873	-0.566345	-1.86146	-1.29512
CDH1	21	GCLM	0.00277272	-0.478576	-0.280281	0.198295
CDH1	21	BCAT1	0.00172563	-0.794799	-1.75827	-0.963474
CDH1	21	MACROD1	0.0136889	-0.62609	-0.92629	-0.3002
CDH1	21	SGTB	0.00144625	-0.630322	-1.87043	-1.24011
CDH1	21	MPZL1	0.0379741	-0.704218	-0.785491	-0.0812733
CDH1	21	LRWD1	0.0162076	-0.4815	-1.55087	-1.06937
CDH1	21	TMUB1	0.0476584	-0.548486	-1.50789	-0.959401
CDH1	21	RTN1	0.0302486	-0.748615	-1.31915	-0.570537
CDH1	21	SNRPD2	0.0353593	-0.513944	0.427711	0.941656
CDH1	21	CD40	0.0481942	-0.492108	-1.4383	-0.94619
CDH1	21	ARRDC1	0.00712557	-0.561426	-1.94972	-1.38829
CDH1	21	POLR2H	0.0238257	-0.535681	-0.393739	0.141942
CDH1	21	KCNAB2	0.0401715	-0.510145	-1.21927	-0.709121
CDH1	21	GNE	0.0482526	-0.493277	-1.32469	-0.831414
CDH1	21	CMPK2	0.0248503	-0.495989	-1.41622	-0.920231
CDH1	21	USP11	0.00778086	-0.491422	-1.681	-1.18957
CDH1	21	RANBP9	0.00101608	-0.737954	-1.74682	-1.00887
CDH1	21	AGAP3	0.00124654	-0.487216	-1.96016	-1.47294
CDH1	21	RNASEH2A	0.0380165	-0.57052	-1.03077	-0.460251
CDH1	21	RNASEH2B	0.00254875	-0.523893	-2	-1.47611
CDH1	21	PLEKHF1	0.0318333	-0.490585	-1.98006	-1.48948
CDH1	21	STAU1	0.013573	-0.530555	-0.817198	-0.286643
CDH1	21	SFRP4	0.0181944	-0.663207	-1.78044	-1.11723
CDH1	21	PACSIN3	0.00557637	-0.586203	-1.57324	-0.987041
CDH1	21	COMP	0.00461884	-0.488636	-2	-1.51136
CDH1	21	ISLR	0.0409984	-0.546932	-1.32782	-0.780884
CDH1	21	DEGS1	0.023721	-0.563712	-1.70664	-1.14293
CDH1	21	UROD	0.0276387	-0.567258	-1.35688	-0.789621
CDH1	21	THBS2	0.0133914	-0.677043	-1.45023	-0.773187
CDH1	21	PVRL2	0.0276406	-0.547145	-1.2018	-0.654652
CDH1	21	ORMDL3	0.00823161	-0.779627	-1.64364	-0.864014
CDH1	21	TMEM65	0.0113874	-0.608535	-1.90252	-1.29399
CDH1	21	RAB22A	0.0050503	-0.680839	-0.868846	-0.188007
CDH1	21	CUTA	0.0211819	-0.566815	0.0516324	0.618447
CDH1	21	GOPC	0.0103569	-0.528697	-0.971394	-0.442697
CDH1	21	UBE2L6	0.0147912	-0.715757	-0.832576	-0.116819
CDH1	21	IL4I1	0.0232172	-0.606443	-1.23781	-0.631371
KMT2D	14	NUP93	0.00656897	0.205516	0.87735	0.671834
KMT2D	14	NOP9	0.0342672	0.287393	-0.239392	-0.526785
KMT2D	14	ITGAL	0.0126232	0.516554	-0.341994	-0.858548
KMT2D	14	ITGAM	0.0225987	0.417828	0.740015	0.322187
KMT2D	14	AAAS	0.041619	0.317463	0.176674	-0.14079
KMT2D	14	TARS2	0.0479991	0.317512	-0.493759	-0.811271
KMT2D	14	CEPT1	0.00893747	0.919985	-0.242325	-1.16231
KMT2D	14	NUP107	0.000772504	0.328454	0.286321	-0.0421327
KMT2D	14	CPPED1	0.00451774	0.227483	1.41187	1.18438
KMT2D	14	ZER1	0.0388548	0.255361	-1.56146	-1.81682
KMT2D	14	KIAA1524	0.0063736	0.339667	-1.54408	-1.88375
KMT2D	14	KIAA1033	0.0328246	0.273631	0.149201	-0.12443
KMT2D	14	LPCAT2	0.0495335	0.239496	0.471977	0.232481
KMT2D	14	PIGS	0.0318245	0.359625	0.0402431	-0.319382
KMT2D	14	SLC39A11	0.0116654	0.75731	-0.227243	-0.984553
KMT2D	14	SLC39A14	0.0327147	0.376947	0.535761	0.158814
KMT2D	14	ARHGAP26	0.00731833	0.395014	-0.771091	-1.1661
KMT2D	14	C3orf58	0.0257482	0.292416	-1.53877	-1.83118
KMT2D	14	STC1	0.0187549	0.295953	-1.68666	-1.98262
KMT2D	14	MPO	0.00909273	0.642565	2.02772	1.38515
KMT2D	14	FCER1G	0.0330609	0.524149	1.16166	0.637508
KMT2D	14	FAM49B	0.000375062	0.233441	1.48176	1.24831
KMT2D	14	VPS13A	0.0409133	0.290999	-1.37256	-1.66356
KMT2D	14	VPS13C	0.00318808	0.221501	0.22608	0.00457946
KMT2D	14	NUP160	0.0233298	0.280456	0.282989	0.00253262
KMT2D	14	TMEM168	0.0344385	0.416126	-0.455603	-0.871729
KMT2D	14	REPIN1	0.0332644	0.544144	-0.878766	-1.42291
KMT2D	14	TAP2	0.0392785	0.271256	0.963367	0.69211
KMT2D	14	AKAP9	0.0152629	0.279464	-0.4626	-0.742064
KMT2D	14	RRP12	0.0056647	0.349648	0.141317	-0.208331
KMT2D	14	IPO11	0.00966811	0.524197	-0.626773	-1.15097
KMT2D	14	ZFYVE27	0.0187549	0.365712	-1.62106	-1.98677
KMT2D	14	SLC17A5	0.011521	0.624961	-1.10087	-1.72583
KMT2D	14	LRRC41	0.0318696	0.363394	-1.26508	-1.62848
KMT2D	14	B3GNT6	0.00835721	0.636708	-1.10637	-1.74308
KMT2D	14	B3GNT7	0.0213689	0.667942	-0.848847	-1.51679
KMT2D	14	TSFM	0.0142595	0.373727	0.634707	0.26098
KMT2D	14	MEP1B	0.00171383	0.324224	-1.67578	-2
KMT2D	14	SMPD4	0.0333102	0.367563	-0.452563	-0.820127
KMT2D	14	AAMP	0.015475	0.327403	0.37299	0.0455866
KMT2D	14	HYPK	0.000329529	1.22114	0.256393	-0.964751
KMT2D	14	TTC27	0.0100967	0.538148	-1.09382	-1.63197
KMT2D	14	U2SURP	0.0152629	0.224128	0.509094	0.284967
KMT2D	14	ACOX3	0.00595586	0.544702	-0.386374	-0.931075
KMT2D	14	PTK2	0.00846805	0.292398	0.114811	-0.177588
KMT2D	14	RABGAP1	0.0116237	0.291051	0.193532	-0.0975188
KMT2D	14	CES3	0.0207694	0.448022	-1.43898	-1.887
KMT2D	14	GPR107	0.0264269	0.41927	-1.33303	-1.7523
KMT2D	14	ADRBK1	0.0318335	0.296661	0.100886	-0.195774
KMT2D	14	GLB1	0.00241237	0.210346	0.991738	0.781392
KMT2D	14	ADAM10	0.0495335	0.207534	0.610603	0.403069
KMT2D	14	LARP4	0.0497164	0.467756	-0.932297	-1.40005
KMT2D	14	DDX49	0.0101094	0.920752	-0.258979	-1.17973
KMT2D	14	APOB	0.00976132	0.292419	1.14861	0.856187
KMT2D	14	REG3A	0.0301193	0.952402	0.0597688	-0.892633
KMT2D	14	S100A8	0.0416565	0.3998	2.75873	2.35893
KMT2D	14	MORC4	0.0286795	0.208211	-1.79179	-2
KMT2D	14	MON2	0.0116237	0.298514	-0.246457	-0.54497
KMT2D	14	BRI3BP	0.00133108	0.712228	0.815596	0.103368
KMT2D	14	LIPA	0.0445293	0.459022	0.221323	-0.237699
KMT2D	14	SEC24B	0.00846805	0.268842	0.100071	-0.16877
KMT2D	14	ADSS	0.00283135	0.206006	1.10347	0.897464
KMT2D	14	ZW10	0.00816968	0.213181	0.311632	0.098451
KMT2D	14	RAB4B	0.000607113	0.658828	0.433142	-0.225686
KMT2D	14	ATP6AP2	0.0292985	0.671849	-0.290878	-0.962727
KMT2D	14	PTPLAD1	0.00213626	0.320123	1.18998	0.869861
KMT2D	14	MFN1	0.00544324	0.415515	-0.274738	-0.690253
KMT2D	14	TFRC	0.0211961	0.304127	1.15827	0.854138
KMT2D	14	LRBA	0.000326242	0.35447	0.468753	0.114282
KMT2D	14	MRPS27	0.0120315	0.273552	0.490495	0.216943
KMT2D	14	PAFAH2	0.0373619	0.400378	-1.2331	-1.63347
KMT2D	14	NUP188	0.000772504	0.397863	-0.0903108	-0.488174
KMT2D	14	WDR36	0.00107005	0.449301	-0.3052	-0.754501
KMT2D	14	COPG2	0.0404517	0.303053	0.150396	-0.152657
KMT2D	14	BCL2	0.0207358	0.208714	-1.76719	-1.9759
KMT2D	14	KIAA0391	0.0266141	0.440184	-0.944494	-1.38468
KMT2D	14	GBA2	0.0331606	0.425041	-1.20838	-1.63343
KMT2D	14	HFE	0.0292312	0.219193	-1.71157	-1.93076
KMT2D	14	DTNB	0.0019582	0.214431	-1.75877	-1.9732
KMT2D	14	GDA	0.0266121	0.654814	0.0300322	-0.624782
KMT2D	14	RRAGC	0.0337205	0.247814	0.272347	0.0245336
KMT2D	14	PTPRE	0.0439108	0.306807	-0.500779	-0.807587
KMT2D	14	CPD	0.0359282	0.312335	0.107504	-0.204831
KMT2D	14	GAPVD1	0.0112278	0.230608	0.103115	-0.127493
KMT2D	14	HGSNAT	0.00608835	0.448743	-1.46344	-1.91218
KMT2D	14	NAT2	0.0237215	0.339329	-1.59524	-1.93457
KMT2D	14	NAT1	0.0397745	0.39097	0.0218258	-0.369145
KMT2D	14	TMEM256	0.0286795	0.210454	-1.78955	-2
KMT2D	14	APOBR	0.00213626	0.473502	0.688073	0.214571
KMT2D	14	AGPAT3	0.0193442	0.449096	-0.00505654	-0.454152
KMT2D	14	TSPAN13	0.0376223	0.764303	-0.160765	-0.925068
KMT2D	14	GNG2	0.0391548	0.577705	1.2389	0.661197
KMT2D	14	ALG2	0.000840433	0.440275	0.199941	-0.240334
KMT2D	14	ALG3	0.025719	0.570084	-0.299735	-0.86982
KMT2D	14	RTN3	0.000450823	0.274251	1.39273	1.11848
KMT2D	14	THEM6	0.0299527	0.267146	0.778933	0.511787
KMT2D	14	CYBB	0.0133339	0.222666	1.1411	0.918433
KMT2D	14	PJA2	0.0431373	0.308341	-1.57061	-1.87896
KMT2D	14	ARAF	0.0424936	0.328421	-0.219688	-0.54811
KMT2D	14	B4GALT5	0.0396563	0.538198	-1.11392	-1.65211
KMT2D	14	TRRAP	0.0441442	0.222021	-0.828343	-1.05036
KMT2D	14	C6orf211	0.0338326	0.214164	0.479411	0.265247
KMT2D	14	ISOC1	0.00141188	0.233534	1.08415	0.850618
KMT2D	14	USP9X	0.00451774	0.208916	0.391517	0.182601
KMT2D	14	DIS3L2	0.00434744	0.458787	-0.647475	-1.10626
KMT2D	14	DCP1A	0.0425786	0.433175	-0.230975	-0.66415
KMT2D	14	HMOX1	0.0495216	0.364226	0.715636	0.35141
KMT2D	14	ARFGEF1	0.000591618	0.29398	0.215036	-0.0789437
KMT2D	14	ARFGEF2	0.0147589	0.329131	0.05314	-0.275991
KMT2D	14	C2orf47	0.0251225	0.383662	-0.106053	-0.489715
KMT2D	14	C2orf43	0.0419036	0.503993	-1.14409	-1.64808
KMT2D	14	ELANE	0.0142646	0.638672	2.13845	1.49978
KMT2D	14	PPP4C	0.00632874	0.355716	0.747308	0.391592
KMT2D	14	PARP14	0.0152629	0.332632	0.176092	-0.15654
KMT2D	14	MGST2	0.00497828	0.263509	1.21246	0.948948
KMT2D	14	LSR	0.0402794	0.440883	0.341739	-0.0991438
KMT2D	14	LSS	0.00788043	0.353404	0.145869	-0.207535
KMT2D	14	RPS6KA3	0.00119172	0.301611	0.610455	0.308844
KMT2D	14	UTP20	0.019137	0.450845	-0.939787	-1.39063
KMT2D	14	RAB11FIP1	0.0432042	0.39174	-0.331066	-0.722807
KMT2D	14	CD47	0.0147589	0.233911	1.27905	1.04514
KMT2D	14	FPGT	0.0403682	0.46064	-1.09479	-1.55543
KMT2D	14	RAB21	6.4742e-05	0.223513	1.38492	1.16141
KMT2D	14	RAB25	0.0324916	0.498787	0.520609	0.0218218
KMT2D	14	FAR1	0.0328625	0.361231	-1.35199	-1.71322
KMT2D	14	NSDHL	0.00816834	0.336172	0.334156	-0.00201531
KMT2D	14	DMBT1	0.0355745	0.537786	0.845643	0.307857
KMT2D	14	BET1	0.0459894	0.704027	-0.451084	-1.15511
KMT2D	14	BABAM1	0.0340858	0.536211	-0.463631	-0.999842
KMT2D	14	FCGR2A	0.0222419	0.602829	-0.925648	-1.52848
KMT2D	14	CYTH1	0.00265224	0.84999	-0.267174	-1.11716
KMT2D	14	CUL1	0.0056647	0.246481	0.39869	0.152209
KMT2D	14	HSPA4L	0.0173826	0.65731	-0.340931	-0.998241
KMT2D	14	SLC3A1	0.0272833	0.230331	-1.71743	-1.94776
KMT2D	14	SMCR8	0.022097	0.206563	-1.76319	-1.96975
KMT2D	14	KIAA1147	0.00075128	0.352909	-1.57001	-1.92292
KMT2D	14	TDRD7	0.0135031	0.368823	-1.21982	-1.58864
KMT2D	14	EIF4G1	0.00114187	0.205061	1.17419	0.969128
KMT2D	14	ASCC3	0.00231641	0.399102	0.112987	-0.286115
KMT2D	14	AGO2	0.0273002	0.258642	0.1507	-0.107942
KMT2D	14	FAM120B	0.00586478	0.518701	-0.99861	-1.51731
KMT2D	14	MAPK13	0.0204144	0.507143	0.448052	-0.0590907
KMT2D	14	BCL2L13	0.027301	0.209483	0.260952	0.0514689
KMT2D	14	SMARCC1	0.0162238	0.447015	-0.131594	-0.578608
KMT2D	14	TMCO1	0.0258198	0.681162	0.735935	0.0547732
KMT2D	14	UBE4B	0.0137669	0.409305	-0.50601	-0.915315
KMT2D	14	TBC1D24	0.0206451	0.555366	-0.798759	-1.35413
KMT2D	14	GFPT1	0.000843407	0.218993	1.71216	1.49317
KMT2D	14	ACP2	0.00733021	0.257202	0.69428	0.437078
KMT2D	14	NCOA2	0.00300279	0.283086	-1.59136	-1.87444
KMT2D	14	SLC27A2	0.0025897	0.716837	-0.165815	-0.882652
KMT2D	14	TBCD	0.00100366	0.305791	0.122227	-0.183564
KMT2D	14	MME	0.00299814	0.69458	-0.758208	-1.45279
KMT2D	14	TMEM55B	0.0292109	0.545282	-0.505549	-1.05083
KMT2D	14	TRA2A	0.0232061	0.481533	0.47628	-0.0052531
KMT2D	14	FRYL	0.00451352	0.333481	-0.583992	-0.917474
KMT2D	14	IDI1	0.0055733	0.600641	0.224472	-0.376169
KMT2D	14	SCYL2	0.00222478	0.278614	0.0885161	-0.190098
KMT2D	14	DMXL1	0.022782	0.227431	-1.62769	-1.85512
KMT2D	14	TFIP11	0.0493476	0.484751	-0.521351	-1.0061
KMT2D	14	CDK2	0.0129049	0.658842	-0.0889068	-0.747749
KMT2D	14	CCDC94	0.00611393	0.596021	-0.604655	-1.20068
KMT2D	14	PRTN3	0.0180105	0.561336	1.67265	1.11131
KMT2D	14	SYK	0.0124524	0.332105	0.477171	0.145066
KMT2D	14	KIAA0196	0.00104791	0.27791	0.365832	0.0879214
KMT2D	14	PWP2	0.0380121	0.31598	-0.281644	-0.597624
KMT2D	14	NAA15	0.00469295	0.226404	0.601588	0.375184
KMT2D	14	PNO1	0.0126495	0.587401	-0.45901	-1.04641
KMT2D	14	BIRC6	0.00525133	0.38421	-0.771884	-1.15609
KMT2D	14	MAGOH	0.0286795	0.254041	-1.74596	-2
KMT2D	14	TMEM33	0.0318425	0.265939	0.88489	0.618951
KMT2D	14	ANO10	0.00446024	0.48501	-0.132611	-0.617621
KMT2D	14	LYN	0.00434828	0.447347	0.931207	0.48386
KMT2D	14	NUP205	0.0124528	0.38086	0.694694	0.313834
KMT2D	14	SLC7A5	0.024598	0.635252	-0.626414	-1.26167
KMT2D	14	SLC7A1	0.0084266	0.574464	-1.2385	-1.81296
KMT2D	14	MMS19	0.0211961	0.227311	-0.0133581	-0.240669
KMT2D	14	IPO8	0.0255546	0.34906	-0.384419	-0.73348
KMT2D	14	SDCBP	0.0254772	0.242111	0.248497	0.00638679
KMT2D	14	RAB8B	0.00875632	0.507364	1.04875	0.541391
KMT2D	14	MARS2	0.0301709	0.437697	-0.973328	-1.41102
KMT2D	14	ICAM3	0.0344849	0.880074	0.181481	-0.698592
KMT2D	14	SHPK	0.0218807	0.340165	0.155929	-0.184236
KMT2D	14	CRNKL1	0.00705132	0.402055	-0.0625028	-0.464557
KMT2D	14	SIL1	0.0287919	0.600917	-0.634974	-1.23589
KMT2D	14	CSE1L	0.0225987	0.2318	1.35715	1.12535
KMT2D	14	UNC45A	0.0040271	0.219994	0.394058	0.174064
KMT2D	14	RETN	0.0132682	0.895712	-0.0822354	-0.977947
KMT2D	14	SLC39A7	0.0201125	0.57772	0.201484	-0.376235
KMT2D	14	LMF2	0.0381233	0.305307	0.0472026	-0.258105
KMT2D	14	NAA35	0.0376806	0.360212	-1.12021	-1.48042
KMT2D	14	DYM	0.007878	0.597898	-0.965187	-1.56308
KMT2D	14	DDX39A	0.0152629	0.229302	1.39346	1.16416
KMT2D	14	ARHGEF10L	0.00118541	0.604469	-0.562795	-1.16726
KMT2D	14	NAE1	0.000540678	0.251648	0.730956	0.479308
KMT2D	14	TMEM2	0.00877259	0.338584	-0.441329	-0.779914
KMT2D	14	BASP1	0.00976132	0.20431	1.72442	1.52011
KMT2D	14	PSAT1	0.003448	0.542231	1.14655	0.604324
KMT2D	14	VAMP3	0.0457507	0.618852	0.566913	-0.0519392
KMT2D	14	MMP8	0.00818936	0.816703	0.552482	-0.264221
KMT2D	14	MMP9	0.0108356	0.653392	1.10468	0.451291
KMT2D	14	DOCK5	0.00853709	0.478351	-0.717415	-1.19577
KMT2D	14	SAAL1	0.0352901	0.435813	-0.909895	-1.34571
KMT2D	14	TRAM2	0.0199943	0.708872	-0.60068	-1.30955
KMT2D	14	GIMAP4	0.0054567	0.260272	0.797946	0.537674
KMT2D	14	NT5DC2	0.00322207	0.638282	-0.789286	-1.42757
KMT2D	14	NT5DC3	0.0193013	0.517026	-1.35074	-1.86777
KMT2D	14	ATL2	0.0441331	0.289351	-0.118656	-0.408007
KMT2D	14	AP4E1	0.0387437	0.260524	-1.63756	-1.89809
KMT2D	14	HECTD1	0.0262891	0.301115	-0.860688	-1.1618
KMT2D	14	LZTFL1	0.0182932	0.237185	0.172246	-0.0649394
KMT2D	14	COG1	0.0404485	0.349686	-0.0337266	-0.383412
KMT2D	14	COG5	0.0186106	0.316027	-0.0133228	-0.32935
KMT2D	14	GSK3A	0.000338871	0.506252	0.173927	-0.332326
KMT2D	14	ARL1	0.0128867	0.20504	1.27394	1.0689
KMT2D	14	RRM2	0.0191586	0.48411	0.176104	-0.308006
KMT2D	14	RRM1	0.0240398	0.243459	-0.0597292	-0.303188
KMT2D	14	RARS2	0.00175518	0.696246	-0.59771	-1.29396
KMT2D	14	VAC14	0.0186106	0.314557	0.288027	-0.0265299
KMT2D	14	SULT1E1	0.0415539	0.550178	-0.898826	-1.449
KMT2D	14	L2HGDH	0.0319184	0.424177	-0.186993	-0.61117
KMT2D	14	PUM1	0.0217352	0.473256	-0.0844631	-0.557719
KMT2D	14	GEMIN5	0.0381233	0.269689	-0.422294	-0.691983
KMT2D	14	SLC4A7	0.0045825	0.41973	-1.38464	-1.80437
KMT2D	14	C1GALT1C1	0.0200127	0.529519	-1.24985	-1.77937
KMT2D	14	ATP5L	0.000739166	0.217557	1.80962	1.59207
KMT2D	14	ILVBL	0.027301	0.212932	0.304707	0.0917755
KMT2D	14	CNOT2	0.0161902	0.490902	-0.666862	-1.15776
KMT2D	14	ITGB3	0.0392744	0.35826	0.0538728	-0.304387
KMT2D	14	ITGB2	0.00877613	0.324503	1.28759	0.963091
KMT2D	14	ITGB5	0.0308821	0.279052	0.295223	0.0161711
KMT2D	14	YARS2	0.0328246	0.225777	0.095114	-0.130663
KMT2D	14	MYO6	0.0328246	0.220499	0.838028	0.61753
KMT2D	14	RASAL2	0.0278533	0.330129	-1.37539	-1.70552
KMT2D	14	SLC12A9	0.00208422	0.721227	-0.230165	-0.951393
KMT2D	14	ITPKA	0.0169163	0.619875	-1.10462	-1.7245
KMT2D	14	SMIM7	0.022097	0.411859	-1.50372	-1.91558
KMT2D	14	FABP2	0.00707044	0.920638	-0.658655	-1.57929
KMT2D	14	FANCD2	0.00217712	0.257261	-1.70282	-1.96008
KMT2D	14	ASL	0.0264631	0.31437	1.23783	0.923463
KMT2D	14	NELFCD	0.0123976	0.422809	-0.149626	-0.572435
KMT2D	14	SMEK1	0.0128772	0.355456	0.0257865	-0.32967
KMT2D	14	C18orf8	0.0100186	0.562537	-0.451315	-1.01385
KMT2D	14	GOLGB1	0.00587957	0.275176	0.543876	0.2687
KMT2D	14	SLC30A5	0.0343903	0.569995	-0.742287	-1.31228
KMT2D	14	SLC30A7	0.000738976	0.361059	0.675992	0.314933
KMT2D	14	ZYG11B	0.0156062	0.416113	-1.19832	-1.61444
KMT2D	14	NCAPG	0.0437149	0.420674	-0.61542	-1.03609
KMT2D	14	NOP14	0.0229248	0.410502	-0.482976	-0.893478
KMT2D	14	HERC4	0.00733021	0.2595	0.251889	-0.00761124
KMT2D	14	RHOT1	0.030736	0.53049	-0.379204	-0.909694
KMT2D	14	CAMLG	0.00374424	0.463823	-1.37968	-1.84351
KMT2D	14	HK3	0.0318335	0.460894	0.798563	0.33767
KMT2D	14	DACH1	0.00171383	0.222251	-1.77775	-2
KMT2D	14	OPLAH	0.0133339	0.353738	0.383181	0.0294428
KMT2D	14	ORC4	0.0148261	0.506989	-1.05134	-1.55833
KMT2D	14	NCBP1	0.0205237	0.206168	0.761616	0.555448
KMT2D	14	ABCD1	0.0172208	0.566315	-0.404859	-0.971174
KMT2D	14	ABCD3	0.00760101	0.330864	0.754411	0.423547
KMT2D	14	TRAPPC9	0.00469336	0.388819	-0.80429	-1.19311
KMT2D	14	TRAPPC5	0.0391555	0.470523	-0.0451873	-0.51571
KMT2D	14	PSMG2	0.00349124	0.476109	-0.125352	-0.60146
KMT2D	14	PGLYRP1	0.00831172	0.857116	0.601712	-0.255405
KMT2D	14	SPG11	0.000173496	0.545798	-1.17512	-1.72092
KMT2D	14	ESRP1	0.0198337	0.406218	0.275723	-0.130495
KMT2D	14	MRPL37	0.0174004	0.397041	0.197435	-0.199606
KMT2D	14	NUP85	0.00525513	0.340001	0.171991	-0.16801
KMT2D	14	FDFT1	0.00559864	0.64377	0.0757322	-0.568038
KMT2D	14	CYP27A1	0.00539234	0.622076	0.021858	-0.600218
KMT2D	14	EPHX2	0.0167978	0.538693	0.500486	-0.0382068
KMT2D	14	TEX10	0.00677951	0.614815	0.203242	-0.411573
KMT2D	14	MTMR14	0.0321873	0.38788	-0.918148	-1.30603
KMT2D	14	CXADR	0.0422533	0.608042	-0.686931	-1.29497
KMT2D	14	MAD2L1	0.000841407	1.01267	0.300529	-0.712146
KMT2D	14	SLC16A1	0.0488242	0.5844	0.041315	-0.543085
KMT2D	14	MON1B	0.00175978	0.460092	-0.492168	-0.952259
KMT2D	14	UQCRH	0.0173038	0.218832	1.00228	0.783448
KMT2D	14	SLC15A3	0.0180021	0.536953	-0.805486	-1.34244
KMT2D	14	SLC31A1	0.0237215	0.399842	-1.51808	-1.91793
KMT2D	14	RICTOR	0.0395373	0.293409	-1.23598	-1.52939
KMT2D	14	PPM1B	0.0308548	0.322271	0.38696	0.0646887
KMT2D	14	C4BPA	0.0256475	0.277503	1.59403	1.31653
KMT2D	14	CHEK2	8.73137e-05	0.730527	-1.10207	-1.83259
KMT2D	14	PTPN9	0.00348546	0.481165	-0.529352	-1.01052
KMT2D	14	GINS3	0.0474799	0.370311	-1.33589	-1.7062
KMT2D	14	EPG5	0.0163708	0.260308	-1.49198	-1.75229
KMT2D	14	AGPAT5	0.000435599	0.51507	0.418023	-0.0970469
KMT2D	14	JAGN1	0.0342966	0.686387	-0.110218	-0.796605
KMT2D	14	EPCAM	0.0198699	0.273537	1.10012	0.826579
KMT2D	14	UBR1	0.0481164	0.258563	-0.57888	-0.837443
KMT2D	14	UBR4	0.00487428	0.237562	0.13857	-0.0989919
KMT2D	14	PPP2CA	0.0286795	0.240171	-1.75983	-2
KMT2D	14	PCM1	0.00344477	0.44533	-0.432039	-0.877369
KMT2D	14	TBRG4	0.018016	0.284971	0.291244	0.00627275
KMT2D	14	RNF123	0.0279928	0.33687	-1.06454	-1.40141
KMT2D	14	EOGT	0.00817326	0.518719	-0.44969	-0.968409
KMT2D	14	SHARPIN	0.0190101	0.324701	-1.55017	-1.87488
KMT2D	14	STARD5	0.0442132	0.36582	-1.49265	-1.85847
KMT2D	14	GLMN	2.82605e-06	0.828461	-0.24275	-1.07121
KMT2D	14	ERMP1	0.0180166	0.31626	0.585786	0.269526
KMT2D	14	GEMIN4	0.0110295	0.588033	-0.652641	-1.24067
KMT2D	14	TRIP11	0.000341813	0.366308	-0.0855549	-0.451863
KMT2D	14	EIF3M	0.00109396	0.22079	1.06278	0.841989
KMT2D	14	HSBP1	0.0180988	0.570907	0.441949	-0.128957
KMT2D	14	VPS53	0.00566218	0.356644	-0.0608265	-0.41747
KMT2D	14	SCD	0.0310478	0.584825	-1.08804	-1.67286
KMT2D	14	CD320	0.0207358	0.206531	-1.76805	-1.97458
KMT2D	14	NFXL1	0.0243378	0.403871	-1.06263	-1.4665
KMT2D	14	PADI2	0.0347526	0.516313	0.166233	-0.350079
KMT2D	14	PADI4	0.0213436	0.504318	0.0228267	-0.481492
KMT2D	14	ATP6V1C1	0.00372743	0.227995	0.816024	0.58803
KMT2D	14	LUC7L3	0.00434848	0.212911	0.800751	0.58784
KMT2D	14	CLUH	0.00241237	0.373611	0.285043	-0.088568
KMT2D	14	GLCE	0.0386814	0.406466	-1.27149	-1.67795
KMT2D	14	M6PR	0.0152623	0.25314	0.935689	0.682549
KMT2D	14	MROH1	0.00304732	0.714895	-0.457428	-1.17232
KMT2D	14	NXF1	0.03881	0.356759	-0.300919	-0.657678
KMT2D	14	CDC23	0.047426	0.449145	-0.639346	-1.08849
KMT2D	14	TNPO3	0.00506193	0.25827	0.457149	0.198879
KMT2D	14	GCN1L1	0.0137948	0.283668	1.07356	0.789895
KMT2D	14	VPS39	0.00799631	0.286508	-0.36485	-0.651358
KMT2D	14	SLC38A10	0.0118689	0.49919	-0.519552	-1.01874
KMT2D	14	SHBG	0.0174557	0.28407	-1.6346	-1.91867
KMT2D	14	ZFYVE16	0.0119326	0.351186	-0.979613	-1.3308
KMT2D	14	PRIM2	0.0450769	0.433045	-1.05281	-1.48586
KMT2D	14	GSTM3	0.0308856	0.216571	1.48585	1.26928
KMT2D	14	TCN1	0.0466907	0.705406	-0.466662	-1.17207
KMT2D	14	STRIP1	0.0100201	0.526297	-0.282466	-0.808763
KMT2D	14	LTF	0.0198699	0.39818	2.13046	1.73228
KMT2D	14	ARL8B	6.14766e-05	0.33644	1.33568	0.999244
KMT2D	14	ARL8A	0.0209498	0.589468	0.826305	0.236836
KMT2D	14	PTK2B	0.00786935	0.377723	-0.202521	-0.580244
KMT2D	14	SCARB1	0.0379349	0.392036	-1.4531	-1.84513
KMT2D	14	AZU1	0.0478043	0.37267	1.16682	0.794147
KMT2D	14	CDCP1	0.00535348	0.727981	-0.610459	-1.33844
KMT2D	14	LRRC16A	0.027301	0.231984	0.0146653	-0.217319
KMT2D	14	PZP	0.000141055	0.513778	-1.33542	-1.8492
KMT2D	14	CLN3	0.0041863	0.219857	-1.72532	-1.94518
KMT2D	14	VPS33B	0.00816968	0.249826	0.0683726	-0.181453
KMT2D	14	TMBIM6	0.00210345	0.311573	0.309872	-0.00170104
KMT2D	14	TMBIM1	0.00825836	1.0248	0.090168	-0.934631
KMT2D	14	CASP6	0.020521	0.343125	0.722964	0.379839
KMT2D	14	CASP3	0.00283135	0.209055	0.974751	0.765696
KMT2D	14	CASP1	0.00587957	0.311209	1.11171	0.800497
KMT2D	14	SIAE	0.0112278	0.326497	0.646805	0.320308
KMT2D	14	KRT20	0.0479487	0.811677	1.02078	0.209103
KMT2D	14	LANCL2	0.00942249	0.212994	0.404544	0.19155
KMT2D	14	GNPNAT1	0.0163052	0.402685	0.952451	0.549766
KMT2D	14	MRPS30	0.0112152	0.63303	-0.252522	-0.885552
KMT2D	14	RBM17	0.0225916	0.364167	0.403596	0.0394299
KMT2D	14	KIAA2013	0.0224818	0.375075	-0.0958141	-0.47089
KMT2D	14	PRPF38B	0.00110541	0.728234	-0.15945	-0.887684
KMT2D	14	DIAPH1	0.00358533	0.207875	0.883472	0.675597
KMT2D	14	TTC39B	0.0185129	0.46527	-0.75697	-1.22224
KMT2D	14	LTB4R	0.012585	0.517483	-1.29555	-1.81303
KMT2D	14	GGH	0.0180166	0.249545	1.00791	0.758362
KMT2D	14	ABO	0.00202561	0.630845	-1.26076	-1.8916
KMT2D	14	TEX264	0.0267081	0.642185	-0.500563	-1.14275
KMT2D	14	CNOT7	0.0249	0.394807	-0.106073	-0.50088
KMT2D	14	NOS2	0.00625899	0.662099	-1.23467	-1.89677
KMT2D	14	GALNT7	0.0441542	0.385006	0.830034	0.445028
KMT2D	14	RFC5	0.00486174	0.493943	0.150734	-0.343209
KMT2D	14	RAB13	0.00159916	0.381649	1.04888	0.667235
KMT2D	14	RQCD1	0.0168668	0.303249	0.391937	0.0886884
KMT2D	14	NAGLU	0.0308821	0.319284	0.0236581	-0.295626
KMT2D	14	ATP8A1	0.00631159	0.544619	-0.749541	-1.29416
KMT2D	14	APOC3	0.0188709	0.298902	1.1259	0.826997
KMT2D	14	APOC1	0.0312863	0.385453	1.64438	1.25893
KMT2D	14	SELENBP1	0.0416565	0.210779	1.65731	1.44653
KMT2D	14	LAS1L	0.0252149	0.312825	-0.480209	-0.793034
KMT2D	14	SLC25A25	0.0079559	0.252973	-1.71722	-1.97019
KMT2D	14	KDELC2	0.0495096	0.335314	0.221366	-0.113949
KMT2D	14	CARM1	0.00188941	0.253902	0.672566	0.418664
KMT2D	14	BECN1	0.00276424	0.734712	-0.523278	-1.25799
KMT2D	14	RPAP2	0.00356562	0.223592	-1.72936	-1.95295
KMT2D	14	RPAP3	0.0232102	0.3426	-0.269459	-0.612059
KMT2D	14	OXA1L	0.020223	0.625281	0.743043	0.117762
KMT2D	14	POFUT2	0.021258	0.542785	-0.72083	-1.26362
KMT2D	14	SEC23B	0.00681442	0.20949	0.935406	0.725916
KMT2D	14	TMEM87A	0.00304634	0.503879	0.187089	-0.31679
KMT2D	14	TBC1D9B	0.0011418	0.348869	-0.122555	-0.471424
KMT2D	14	TBC1D15	0.000130998	0.367341	0.361962	-0.00537918
KMT2D	14	MICU2	0.00786251	0.440282	0.34083	-0.0994519
KMT2D	14	PLBD2	0.00402633	0.359714	0.336325	-0.0233886
KMT2D	14	PON1	0.020523	0.339232	0.874886	0.535654
KMT2D	14	SPINT1	0.0231704	0.411574	0.151792	-0.259783
KMT2D	14	TSPAN6	0.0116548	0.778709	-0.0930152	-0.871724
KMT2D	14	PPIP5K2	0.0260549	0.526741	-0.949766	-1.47651
KMT2D	14	TRABD	0.0216436	0.569638	-0.923752	-1.49339
KMT2D	14	ATG9A	0.0149362	0.467069	-0.931259	-1.39833
KMT2D	14	STAG2	0.0182633	0.319162	-0.206252	-0.525414
KMT2D	14	ARG1	0.0424882	0.579816	-0.317868	-0.897684
KMT2D	14	TMED5	0.0120229	0.393509	1.16409	0.770585
KMT2D	14	TMED4	0.00166901	0.333007	1.23081	0.897806
KMT2D	14	FASN	0.00846805	0.224131	1.1929	0.968764
KMT2D	14	SBNO1	0.0146138	0.415249	-1.22688	-1.64213
KMT2D	14	RAB31	0.0173038	0.424725	0.503964	0.0792386
KMT2D	14	CLASP2	0.00610176	0.278867	-0.443977	-0.722844
KMT2D	14	ARMC8	0.0104051	0.469421	-0.13781	-0.607231
KMT2D	14	CEL	0.0079559	0.40599	-1.52543	-1.93142
KMT2D	14	NELFB	0.00100366	0.334467	0.107254	-0.227213
KMT2D	14	HACL1	0.00673259	0.39928	-1.44028	-1.83956
KMT2D	14	XPO4	0.0240813	0.264931	-0.154525	-0.419456
KMT2D	14	XPO7	0.00251143	0.247634	0.74429	0.496655
KMT2D	14	XPO6	0.00226992	0.528542	-0.908484	-1.43703
KMT2D	14	XPOT	0.0137948	0.281095	0.398653	0.117558
KMT2D	14	PRIM1	0.022782	0.311861	-1.42038	-1.73224
KMT2D	14	CHI3L1	0.0208788	0.6518	0.215626	-0.436174
KMT2D	14	MANBA	0.0028596	0.593973	-0.279612	-0.873584
KMT2D	14	MDN1	0.00111248	0.458914	-1.0086	-1.46751
KMT2D	14	AMPD3	0.000450791	0.390878	0.160339	-0.230538
KMT2D	14	AMPD2	0.002946	0.253542	0.456414	0.202871
KMT2D	14	XAB2	0.0477129	0.305401	-0.660171	-0.965571
KMT2D	14	CAMP	0.00196259	0.8459	1.6573	0.811396
KMT2D	14	PAPOLA	0.0222162	0.276321	0.0240344	-0.252286
KMT2D	14	ZFR	0.0416351	0.370115	0.140941	-0.229174
KMT2D	14	CYP51A1	0.0215161	0.638478	0.0521347	-0.586343
KMT2D	14	ORMDL2	0.0312975	0.342397	-1.53993	-1.88233
KMT2D	14	KIAA1324	0.0221182	0.692003	0.515061	-0.176942
KMT2D	14	FCGR3B	0.0187549	0.373802	-1.59298	-1.96678
KMT2D	14	ATG5	0.00169577	0.610622	0.265632	-0.344991
KMT2D	14	ADAM9	0.0173627	0.432389	-0.180775	-0.613164
KMT2D	14	RPL6	0.000961148	0.227089	1.88718	1.6601
KMT2D	14	C5orf51	0.0210114	0.569641	-0.286427	-0.856068
KMT2D	14	TMEM66	0.00133806	0.812191	-0.962594	-1.77478
KMT2D	14	UGT2B17	0.0112132	0.422896	-1.49385	-1.91675
KMT2D	14	APAF1	0.0419607	0.309524	-0.6744	-0.983924
KMT2D	14	MOV10	0.0185952	0.389738	-0.101716	-0.491454
KMT2D	14	COMMD2	0.00521693	0.478175	0.184915	-0.293261
KMT2D	14	ANO6	0.0345202	0.403978	-0.435293	-0.839271
KMT2D	14	PRKDC	0.00100366	0.216212	1.29288	1.07667
KMT2D	14	PTX3	0.00268332	0.731186	-0.581273	-1.31246
KMT2D	14	DHFR	0.0492056	0.406988	-1.34557	-1.75256
KMT2D	14	TMEM222	0.0359666	0.406738	-1.37423	-1.78096
KMT2D	14	HEATR2	0.00877471	0.376457	-0.352577	-0.729034
KMT2D	14	FUCA1	0.0116237	0.275458	0.948538	0.673081
KMT2D	14	FUCA2	0.00566445	0.36239	0.49259	0.130201
KMT2D	14	IKBKB	0.0176728	0.295838	-0.40129	-0.697128
KMT2D	14	DHRS1	0.016249	0.556123	0.404515	-0.151608
KMT2D	14	MIPEP	0.0256204	0.383435	-0.161689	-0.545124
KMT2D	14	CCNL2	0.000414044	0.567961	-1.18739	-1.75535
KMT2D	14	HRG	0.0264631	0.205666	1.13215	0.926479
KMT2D	14	SLC2A8	0.00666948	0.269751	-1.70061	-1.97036
KMT2D	14	SLC46A1	0.0187549	0.270838	-1.71719	-1.98803
KMT2D	14	SKIV2L2	0.00135357	0.249738	0.418559	0.168821
KMT2D	14	LCN2	0.0233298	0.351743	2.03378	1.68203
KMT2D	14	PPP4R2	0.00758992	0.420139	0.229693	-0.190446
KMT2D	14	SETD3	0.0256444	0.312172	0.175824	-0.136348
KMT2D	14	RRM2B	0.0295284	0.609994	-0.200708	-0.810703
KMT2D	14	MAN2A1	0.00181314	0.266193	0.435068	0.168875
KMT2D	14	RBFOX2	0.0187549	0.225702	-1.75557	-1.98128
KMT2D	14	RAB9A	0.0122474	0.667679	-0.136185	-0.803864
KMT2D	14	ATP11B	0.0449747	0.422082	-0.919094	-1.34118
KMT2D	14	NOC3L	0.0149467	0.487554	-0.582857	-1.07041
KMT2D	14	CTR9	0.00370575	0.435859	-0.379518	-0.815376
KMT2D	14	STMN1	0.0192123	0.458714	1.43368	0.974969
KMT2D	14	UBE3C	0.0038709	0.39353	-0.307308	-0.700838
KMT2D	14	UBE3A	0.0441553	0.268585	0.0178132	-0.250772
KMT2D	14	GET4	0.00976132	0.278219	0.503837	0.225618
KMT2D	14	NAA25	0.00251012	0.425177	-0.110951	-0.536128
KMT2D	14	LRRC8E	0.0237215	0.20888	-1.74798	-1.95686
KMT2D	14	TXNDC11	0.0216486	0.445075	-1.25035	-1.69543
KMT2D	14	BYSL	0.0321808	0.402284	-0.0333268	-0.435611
KMT2D	14	OTUD7B	0.0371189	0.289608	-1.59002	-1.87963
KMT2D	14	FOCAD	0.00756302	0.431312	-0.560471	-0.991783
KMT2D	14	GIP	0.0228967	0.261538	-1.69742	-1.95896
KMT2D	14	STRBP	0.00159589	0.48654	0.63144	0.1449
KMT2D	14	BNIP1	0.0236609	0.522967	-0.254341	-0.777308
KMT2D	14	CLCC1	0.0375365	0.259152	-0.0752535	-0.334405
KMT2D	14	SPCS3	0.00909418	0.274881	1.51903	1.24415
KMT2D	14	ALOX5AP	0.0287197	1.04374	0.162874	-0.88087
KMT2D	14	QRICH1	0.00587438	0.295971	-0.041511	-0.337482
KMT2D	14	EXOC6	0.0339461	0.375705	-0.709576	-1.08528
KMT2D	14	EXOC4	0.000203102	0.235337	0.515732	0.280395
KMT2D	14	EXOC5	0.000392799	0.383868	0.0249122	-0.358956
KMT2D	14	BZW2	0.0108439	0.258801	0.877858	0.619057
KMT2D	14	USP24	0.00434848	0.34412	-0.215676	-0.559796
KMT2D	14	MGAM	0.0211512	0.546963	-0.913585	-1.46055
KMT2D	14	VNN2	0.0235336	0.651697	-0.434137	-1.08583
KMT2D	14	DOPEY2	0.00525513	0.464325	-0.359949	-0.824274
KMT2D	14	RB1	0.0416888	0.446105	-0.908508	-1.35461
KMT2D	14	CASC4	0.0116193	0.402296	0.492784	0.0904883
KMT2D	14	CUL4A	0.0495323	0.231333	0.33502	0.103688
KMT2D	14	NDUFB1	0.0286795	0.232503	-1.7675	-2
KMT2D	14	NUDT18	0.0458071	0.448005	-1.04842	-1.49642
KMT2D	14	FMNL1	0.0359282	0.275014	0.23491	-0.0401037
KMT2D	14	RNF213	0.0264631	0.229659	0.696251	0.466592
KMT2D	14	MED20	0.0239313	0.650374	-0.661922	-1.3123
KMT2D	14	MED23	0.0128602	0.325286	-0.622423	-0.947709
KMT2D	14	MSR1	0.0257878	0.537261	-0.564762	-1.10202
KMT2D	14	PARP9	0.0256475	0.26457	0.385647	0.121077
KMT2D	14	CTDSPL2	0.0079559	0.286201	-1.68087	-1.96707
KMT2D	14	ZCCHC6	0.00704999	0.523752	-0.951198	-1.47495
KMT2D	14	C17orf62	0.0281584	0.326916	0.786078	0.459162
KMT2D	14	PIH1D1	0.0100163	0.610813	-0.714473	-1.32529
KMT2D	14	KDELR3	0.0323481	0.500451	-1.30854	-1.80899
KMT2D	14	CLEC12A	0.0399709	0.290304	-1.57377	-1.86408
KMT2D	14	YTHDC2	0.000574756	0.514117	-0.932777	-1.44689
KMT2D	14	STEAP2	0.0137417	0.503615	-1.25248	-1.75609
KMT2D	14	AVL9	0.0452024	0.388526	-0.345268	-0.733794
KMT2D	14	SLC27A4	0.00329607	0.478756	-0.243034	-0.72179
KMT2D	14	TBCK	0.0012666	0.364745	-1.53523	-1.89997
KMT2D	14	PRRC1	0.00545694	0.253798	0.855851	0.602053
KMT2D	14	HEATR5A	0.00798112	0.495414	-0.925494	-1.42091
KMT2D	14	HEATR5B	0.00632874	0.37035	-0.359015	-0.729364
KMT2D	14	RAP1GDS1	0.00846805	0.231644	0.620978	0.389334
KMT2D	14	MYBBP1A	0.00633149	0.334292	0.30634	-0.0279522
KMT2D	14	BRIX1	0.0217043	0.549418	-0.243212	-0.79263
KMT2D	14	MVK	0.0266483	0.503647	-0.217967	-0.721615
KMT2D	14	TUBGCP3	0.0441442	0.27149	-0.223733	-0.495223
KMT2D	14	TUBGCP4	0.00407633	0.53927	-0.977364	-1.51663
KMT2D	14	PLBD1	0.00587957	0.357229	1.24339	0.886164
KMT2D	14	EFR3A	0.0252535	0.424634	-0.77707	-1.2017
KMT2D	14	YIPF6	0.0145734	0.868005	-0.434294	-1.3023
KMT2D	14	DERL1	0.00668255	0.808129	0.857452	0.0493237
KMT2D	14	HAT1	0.0416522	0.37236	0.688025	0.315665
KMT2D	14	CD97	0.00525608	0.219813	0.718585	0.498771
KMT2D	14	PI4KA	0.0128862	0.280314	-0.259452	-0.539766
KMT2D	14	TRAPPC11	0.00024333	0.518488	-0.790376	-1.30886
KMT2D	14	TRAPPC12	0.0100582	0.522112	-0.789529	-1.31164
KMT2D	14	CEBPZ	0.00203752	0.442005	-0.332392	-0.774397
KMT2D	14	MAN1A1	5.82265e-05	0.55647	0.2515	-0.30497
KMT2D	14	MYO5C	0.0409676	0.412768	-0.67102	-1.08379
KMT2D	14	AP4B1	0.0178112	0.310459	-1.41604	-1.7265
KMT2D	14	SMARCAD1	0.0361391	0.288523	-1.23231	-1.52083
KMT2D	14	THADA	0.00147717	0.502121	-1.18966	-1.69179
KMT2D	14	ACSF3	0.0458403	0.412284	-0.385101	-0.797385
KMT2D	14	CCDC132	0.00146234	0.494605	0.0246646	-0.46994
KMT2D	14	STAT2	0.0152629	0.224322	0.427874	0.203552
KMT2D	14	NLRC4	0.000149902	0.523646	-1.17681	-1.70046
KMT2D	14	MTFP1	0.00352754	0.684548	-1.09544	-1.77999
KMT2D	14	RPL22L1	0.00175243	0.560268	-1.40126	-1.96153
KMT2D	14	GOLGA7	0.0454178	0.576848	-0.838102	-1.41495
KMT2D	14	KIAA1715	0.0186168	0.214199	0.502164	0.287964
KMT2D	14	ENPP4	0.00596958	0.661581	-0.6962	-1.35778
KMT2D	14	PTMA	0.0281155	0.297936	2.19352	1.89558
KMT2D	14	ZZEF1	0.00681442	0.320512	-0.422661	-0.743173
KMT2D	14	SELL	0.0406865	0.575481	-0.806273	-1.38175
KMT2D	14	SLC33A1	0.00069415	0.697942	0.137058	-0.560884
KMT2D	14	PLAA	6.4742e-05	0.297662	0.598207	0.300544
KMT2D	14	SELO	0.0374628	0.415365	-0.707313	-1.12268
KMT2D	14	ARFRP1	0.00765303	-0.734518	-1.76294	-1.02842
KMT2D	14	DMD	0.0182143	-0.625284	-1.51653	-0.891251
KMT2D	14	TAX1BP3	0.0271053	-0.903111	-1.21869	-0.315583
KMT2D	14	SAP18	0.0151258	-0.865943	-1.26861	-0.402667
KMT2D	14	NHP2	0.0489083	-0.63568	-2	-1.36432
KMT2D	14	CAPS	0.0316622	-0.842411	-1.51261	-0.670196
KMT2D	14	SORBS3	0.00665701	-0.792917	-1.36227	-0.569351
KMT2D	14	ATG16L1	0.0282217	-0.502854	-1.84944	-1.34658
KMT2D	14	VPS4A	0.025697	-0.550189	-0.832958	-0.282769
KMT2D	14	UFD1L	0.000357565	-0.719486	-0.309934	0.409553
KMT2D	14	SNRPE	0.0149987	-1.01097	-1.34411	-0.333135
KMT2D	14	SDPR	0.000371875	-1.02054	-0.737441	0.283097
KMT2D	14	RBBP9	0.0408288	-0.667342	-1.81382	-1.14647
KMT2D	14	XRCC1	0.0185761	-0.524609	-1.30967	-0.785064
KMT2D	14	MRPS26	0.0154101	-0.625769	-1.8678	-1.24203
KMT2D	14	H2AFY2	0.0371564	-0.671672	-0.769489	-0.0978176
KMT2D	14	LHPP	0.0354254	-0.693099	-1.54838	-0.855282
KMT2D	14	DTNA	0.0284261	-0.556135	-1.88686	-1.33073
KMT2D	14	RPS10	0.0094608	-1.27629	-1.03577	0.240527
KMT2D	14	RPS15	0.0431523	-0.92907	-1.51257	-0.583503
KMT2D	14	TSSC1	0.0260251	-0.492958	-0.578829	-0.0858717
KMT2D	14	CRIP1	0.0314146	-0.923888	-1.78773	-0.863841
KMT2D	14	SNRPD3	0.043508	-0.779837	0.36862	1.14846
KMT2D	14	WASL	0.0362423	-0.499477	-1.29452	-0.795047
KMT2D	14	HSPB6	0.0223072	-1.16297	-0.853869	0.309097
KMT2D	14	PRPF3	0.0363901	-0.50941	-1.55646	-1.04705
KMT2D	14	LSAMP	0.0300834	-0.529841	-1.66646	-1.13662
KMT2D	14	POLR2G	0.0174877	-0.68455	-1.7352	-1.05065
KMT2D	14	RPL36	0.0406865	-1.02411	-1.50716	-0.483054
KMT2D	14	RPL31	0.00154854	-1.46907	-1.6142	-0.145136
KMT2D	14	ECHDC3	0.036732	-0.551472	-1.93067	-1.3792
KMT2D	14	EXOSC4	0.00857162	-0.769176	-1.4565	-0.687328
KMT2D	14	LIMS2	0.0148374	-0.717691	-1.42013	-0.702441
KMT2D	14	CCDC93	0.00956096	-0.704218	-1.39514	-0.690924
KMT2D	14	ECI2	0.0353845	-0.574256	-0.776235	-0.201979
KMT2D	14	RPL7A	0.02707	-0.740928	0.126756	0.867684
KMT2D	14	HMBS	0.0135732	-0.626332	-1.48674	-0.860412
KMT2D	14	SYNPO2	0.00140207	-0.703718	-0.763552	-0.0598337
KMT2D	14	SNTB1	0.00668614	-0.721114	-1.64605	-0.924937
KMT2D	14	TPPP3	0.00911722	-0.890821	-1.45019	-0.559364
KMT2D	14	MFAP5	0.0434265	-0.749163	0.0902237	0.839386
KMT2D	14	MRVI1	0.0151077	-0.543428	-1.61262	-1.06919
KMT2D	14	RPL27A	0.036307	-0.526385	0.503298	1.02968
KMT2D	14	ADH1B	0.0118507	-1.21454	-0.953032	0.261513
KMT2D	14	EML1	0.0137669	-0.57144	-0.796729	-0.225289
KMT2D	14	TUBB3	0.0142785	-0.786448	-0.314411	0.472037
KMT2D	14	MTPN	8.34646e-05	-0.617695	0.418384	1.03608
KMT2D	14	POLD2	0.0374073	-0.55908	-1.34172	-0.782639
KMT2D	14	GALNS	0.011612	-0.618264	-1.59377	-0.975505
KMT2D	14	PQBP1	0.0326904	-0.694305	-1.55391	-0.859607
KMT2D	14	C19orf43	0.0409922	-0.570084	-2	-1.42992
KMT2D	14	NIP7	0.0395715	-0.659441	-1.46887	-0.80943
KMT2D	14	MRPL13	0.0160834	-0.946353	-1.41227	-0.465917
KMT2D	14	RPL37A	0.00291445	-1.2246	-1.05056	0.174042
KMT2D	14	C20orf27	0.0383496	-0.641837	-1.43028	-0.788448
KMT2D	14	PPP1R12B	0.0112568	-0.6423	-1.88431	-1.24201
KMT2D	14	ANP32A	0.0133681	-0.684023	0.0260128	0.710035
KMT2D	14	PPP1R1B	0.0367673	-0.792087	-1.67474	-0.88265
KMT2D	14	DAB2	0.0440619	-0.499799	-0.829363	-0.329564
KMT2D	14	C1orf123	0.00114811	-1.20249	-0.937047	0.265448
KMT2D	14	SOD3	0.0112193	-0.555474	0.0237509	0.579225
KMT2D	14	RPS27A	0.00475278	-1.91434	-2	-0.085657
KMT2D	14	UROD	0.0443006	-0.619401	-1.44807	-0.828667
KMT2D	14	PDLIM4	0.00603272	-0.769992	-0.541266	0.228727
KMT2D	14	TAF10	0.0140065	-0.565077	-1.90799	-1.34291
KMT2D	14	LSM4	0.0377244	-0.73551	-1.81832	-1.08281
KMT2D	14	TINAGL1	0.00141024	-0.761329	-0.146552	0.614778
KMT2D	14	SMTN	0.00816834	-0.493246	-0.419898	0.0733481
KMT2D	14	COMMD10	0.0211512	-0.624674	-1.74511	-1.12043
KMT2D	14	GAR1	0.0432394	-0.683714	-1.71554	-1.03182
KMT2D	14	SNW1	0.0498204	-0.550704	-1.28213	-0.731422
KMT2D	14	SEPHS2	0.0100544	-0.76189	-1.69025	-0.928359
KMT2D	14	RPL29	0.00482621	-1.4638	-1.58026	-0.116464
KMT2D	14	RPL24	0.00820833	-1.07642	-1.82041	-0.743983
KMT2D	14	RPL27	0.00436482	-1.06218	-0.69413	0.368053
KMT2D	14	RPL21	0.00528282	-1.13892	-1.80476	-0.665838
KMT2D	14	RPL23	0.00699791	-1.25365	-1.51152	-0.25787
KMT2D	14	SMARCB1	0.0164748	-0.689955	-1.29627	-0.60632
KMT2D	14	NMRAL1	0.0451077	-0.479767	-1.64765	-1.16789
KMT2D	14	PCYT2	0.0203345	-0.494789	-0.690777	-0.195988
KMT2D	14	EDF1	0.0350727	-0.72647	-1.67982	-0.953348
KMT2D	14	GLYR1	0.0078534	-0.626192	-0.892055	-0.265863
KMT2D	14	NPM3	0.0237326	-0.593288	-2	-1.40671
KMT2D	14	IMPDH1	0.0230006	-0.635481	-1.00624	-0.370762
KMT2D	14	THTPA	0.00574164	-0.680056	-1.88729	-1.20724
KMT2D	14	PSPH	0.0359377	-0.687907	-1.17317	-0.485265
KMT2D	14	CRYAB	0.00925323	-0.943892	-0.630764	0.313128
RHOA	10	FHIT	0.0149532	0.77549	-0.459784	-1.23527
RHOA	10	ITGA1	0.0432359	0.205899	0.56637	0.360472
RHOA	10	ITGA6	0.030671	0.234069	0.853928	0.619859
RHOA	10	GHDC	0.0477529	0.358281	0.0294251	-0.328856
RHOA	10	COL4A2	0.0377665	0.296455	0.904007	0.607552
RHOA	10	CHST5	0.0225806	0.250053	-1.6898	-1.93985
RHOA	10	LILRB4	0.00871156	0.351071	-1.533	-1.88407
RHOA	10	AP2A2	0.0206023	0.229463	0.944059	0.714596
RHOA	10	DMD	0.03904	0.619429	-0.451921	-1.07135
RHOA	10	SRSF4	0.0348567	1.01163	0.784165	-0.227466
RHOA	10	FAM160B2	0.0446173	0.286762	-1.46159	-1.74835
RHOA	10	LGALS8	0.0472568	0.442079	-0.283108	-0.725187
RHOA	10	GCNT3	0.0256947	0.689019	-0.131128	-0.820147
RHOA	10	PLSCR3	0.0168285	0.347414	-1.57026	-1.91767
RHOA	10	SRD5A3	0.0184807	0.282054	-1.67338	-1.95543
RHOA	10	SLC37A2	0.00770251	0.216225	-1.78378	-2
RHOA	10	SLC37A1	0.00357747	0.466536	-1.45998	-1.92652
RHOA	10	KRT78	0.0453022	0.43008	-1.21428	-1.64436
RHOA	10	CES3	0.00726371	0.357895	-1.49666	-1.85455
RHOA	10	FPR1	0.04597	0.349644	-1.49496	-1.8446
RHOA	10	FPR2	0.0437506	0.514036	-1.28165	-1.79569
RHOA	10	TMCC1	0.0401453	0.228221	-1.74358	-1.9718
RHOA	10	GMEB1	0.0197031	0.334974	-1.42877	-1.76375
RHOA	10	ENGASE	0.0119721	0.459147	-1.22277	-1.68192
RHOA	10	TENC1	0.0169769	0.432933	-0.57538	-1.00831
RHOA	10	TMEM127	0.00770251	0.223005	-1.777	-2
RHOA	10	COL28A1	0.0335131	0.539457	-1.12329	-1.66274
RHOA	10	HPCAL1	0.0418083	0.264128	1.21192	0.947789
RHOA	10	LAMB2	0.0317674	0.398536	0.803796	0.40526
RHOA	10	TBC1D22B	0.000886386	0.223543	-1.74474	-1.96829
RHOA	10	ATP6AP1	0.0229263	0.51009	0.153043	-0.357047
RHOA	10	CYFIP2	0.0446406	0.404929	-0.1278	-0.532729
RHOA	10	ENDOG	0.0342966	0.540748	-1.13196	-1.67271
RHOA	10	ELP5	0.00304376	0.368802	-1.61441	-1.98322
RHOA	10	DTNA	0.0122797	0.717968	-0.793067	-1.51103
RHOA	10	RIPK3	0.0152146	0.590758	-0.446347	-1.03711
RHOA	10	ARL5A	0.00350004	0.326229	-1.65432	-1.98055
RHOA	10	KRT17	0.0217531	0.981186	0.755813	-0.225373
RHOA	10	TMEM256	0.00770251	0.294635	-1.70536	-2
RHOA	10	PLA2G4C	0.0150476	0.241205	-1.72882	-1.97002
RHOA	10	CMTM6	0.00770251	0.206274	-1.79373	-2
RHOA	10	SLC25A12	0.0493601	0.222713	0.605918	0.383205
RHOA	10	MMP7	0.0311405	0.722507	-0.989585	-1.71209
RHOA	10	CD68	0.0472104	0.416207	-1.49426	-1.91047
RHOA	10	C1orf210	0.000134597	0.499143	-1.50086	-2
RHOA	10	HSPB7	0.020445	0.67441	-0.932063	-1.60647
RHOA	10	PBXIP1	0.0447034	0.232862	0.352578	0.119717
RHOA	10	STOM	0.0198493	0.210179	1.86943	1.65925
RHOA	10	PDGFRA	0.00610912	0.482419	-1.40792	-1.89034
RHOA	10	SRPX	0.0225806	0.21116	-1.74111	-1.95227
RHOA	10	TGFBRAP1	0.0486748	0.404965	-1.04739	-1.45235
RHOA	10	CXCL17	0.00304376	0.494068	-1.47562	-1.96969
RHOA	10	TBC1D2B	0.0483622	0.27644	-0.587286	-0.863726
RHOA	10	WDFY2	0.0181221	0.328354	-1.59622	-1.92457
RHOA	10	UBA52	0.00770251	0.480405	-1.5196	-2
RHOA	10	LIMS2	0.0301861	0.759736	-0.155296	-0.915032
RHOA	10	PRTN3	0.0295988	0.559827	1.69837	1.13855
RHOA	10	CTSZ	0.012523	0.224228	1.36153	1.1373
RHOA	10	PHKA1	0.0250225	0.397717	-1.48998	-1.88769
RHOA	10	TLR8	0.0225624	0.269796	-1.68856	-1.95836
RHOA	10	SLC7A1	0.0168421	0.566072	-1.21819	-1.78427
RHOA	10	UBXN8	0.0150476	0.217786	-1.76155	-1.97934
RHOA	10	TNFAIP2	0.0191199	0.342886	0.108201	-0.234686
RHOA	10	CYP4X1	0.0472104	0.337064	-1.59594	-1.933
RHOA	10	TPK1	0.0117015	0.741668	-0.685868	-1.42754
RHOA	10	MYH11	0.0177328	0.322186	2.30213	1.97995
RHOA	10	SYS1	0.00825986	0.562172	-1.34418	-1.90635
RHOA	10	AP1S3	0.043557	0.366794	-1.57227	-1.93906
RHOA	10	ARSA	0.00650103	0.477434	0.311725	-0.165708
RHOA	10	HEXB	0.0230125	0.205391	1.48514	1.27975
RHOA	10	SIGLEC10	0.0225392	0.270967	-1.63433	-1.9053
RHOA	10	CYLD	0.0260442	0.23147	-1.5597	-1.79117
RHOA	10	ACTB	0.0225392	1.33419	-0.285858	-1.62005
RHOA	10	ARHGEF10L	0.0451287	0.495468	-0.629533	-1.125
RHOA	10	MMP8	0.0452808	0.748998	0.532294	-0.216704
RHOA	10	GNPTAB	0.0432119	0.357227	-1.53214	-1.88937
RHOA	10	USP33	0.0225392	0.270546	-1.65974	-1.93028
RHOA	10	AMY2A	0.00304376	0.374597	-1.60381	-1.97841
RHOA	10	TSPAN3	9.56866e-05	0.74287	-1.22015	-1.96302
RHOA	10	TSPAN1	0.00770251	0.305071	-1.69493	-2
RHOA	10	MAN2B1	0.030671	0.228604	0.338696	0.110092
RHOA	10	ARL1	0.0493601	0.226352	1.30257	1.07621
RHOA	10	TMX3	0.0447023	0.270953	0.722262	0.451309
RHOA	10	AP4S1	0.000111736	0.528835	-1.44032	-1.96916
RHOA	10	PGAP1	0.000134597	0.247136	-1.75286	-2
RHOA	10	VAC14	0.0462012	0.336368	0.32237	-0.0139983
RHOA	10	CYP2J2	0.0381331	0.362947	-1.5174	-1.88034
RHOA	10	ITGB4	0.0404228	0.281022	0.751217	0.470195
RHOA	10	RPP14	0.00350004	0.255444	-1.73301	-1.98845
RHOA	10	SLC12A2	0.0120371	0.414156	0.973077	0.558921
RHOA	10	LAMP1	0.0238686	0.206417	1.50095	1.29453
RHOA	10	ADH1B	0.0191215	1.36209	1.25463	-0.107457
RHOA	10	CD58	0.0124295	0.52411	-1.34394	-1.86805
RHOA	10	CASP10	0.0306675	0.304206	0.266793	-0.0374131
RHOA	10	REEP6	0.00187723	1.16346	-0.193401	-1.35686
RHOA	10	DUOXA2	0.00770251	0.332237	-1.66776	-2
RHOA	10	TRAPPC4	0.00903727	0.542224	0.11229	-0.429934
RHOA	10	LILRB5	0.00264126	0.332842	-1.62742	-1.96026
RHOA	10	LILRB1	0.000134597	0.288517	-1.71148	-2
RHOA	10	NOL3	0.0464363	0.49815	-0.0664734	-0.564623
RHOA	10	NLN	0.0247514	0.317112	0.149402	-0.16771
RHOA	10	PHLDB2	0.0254555	0.426582	-1.39515	-1.82173
RHOA	10	FLCN	0.0214436	0.360559	-1.43258	-1.79314
RHOA	10	ANAPC1	0.0153893	0.528285	-0.902961	-1.43125
RHOA	10	DSG1	0.0098728	0.546848	-0.882789	-1.42964
RHOA	10	TP53I11	0.0307824	0.99961	0.386692	-0.612918
RHOA	10	KLK10	0.0184807	0.372321	-1.57024	-1.94256
RHOA	10	FOLR3	0.0150476	0.535735	-1.41146	-1.94719
RHOA	10	TMEM173	0.0237066	0.592523	0.478465	-0.114058
RHOA	10	EIF3C	0.00214788	0.861866	-1.01633	-1.87819
RHOA	10	FRK	0.029463	0.775876	0.0579412	-0.717935
RHOA	10	FAM65A	0.0391542	0.390858	-1.431	-1.82186
RHOA	10	MYADM	0.0166014	0.805387	0.967241	0.161855
RHOA	10	KRT6B	0.000693465	0.737529	-1.20788	-1.94541
RHOA	10	GLCE	0.0162055	0.508483	-1.16217	-1.67066
RHOA	10	ANXA9	0.00292499	0.259357	-1.70228	-1.96164
RHOA	10	PGM5	0.0157859	0.634943	1.12098	0.486038
RHOA	10	PDZD8	0.0255916	0.479268	-0.930325	-1.40959
RHOA	10	MUC17	0.0242652	0.335354	-1.51591	-1.85127
RHOA	10	CLN5	0.017974	0.54181	-0.315654	-0.857465
RHOA	10	SIAE	0.0317674	0.333427	0.668635	0.335207
RHOA	10	ENTPD1	0.0447023	0.446345	1.26682	0.820471
RHOA	10	CCDC22	0.0418093	0.219371	0.34754	0.128169
RHOA	10	DPEP1	0.0419812	0.834234	-0.606793	-1.44103
RHOA	10	KLHL22	0.0310729	0.222434	-1.66925	-1.89169
RHOA	10	LAMA5	0.0462127	0.326511	0.697153	0.370642
RHOA	10	CD70	0.0150476	0.348065	-1.62252	-1.97059
RHOA	10	NAGLU	0.0404186	0.352096	0.0679037	-0.284192
RHOA	10	RPAP1	0.00396204	0.359734	-1.43692	-1.79666
RHOA	10	SNX16	0.0335652	0.349605	-1.55199	-1.9016
RHOA	10	ICAM2	0.00461195	0.445991	-1.43291	-1.8789
RHOA	10	TMEM87B	0.0163737	0.598407	-0.493515	-1.09192
RHOA	10	GAN	0.0341728	0.344586	-1.35093	-1.69551
RHOA	10	CPA3	0.0118082	1.17569	0.725905	-0.449788
RHOA	10	RAB30	0.0072136	0.692087	-0.792128	-1.48421
RHOA	10	CD163L1	0.00496537	0.545454	-1.19165	-1.73711
RHOA	10	MAGEA6	0.00770251	0.21359	-1.78641	-2
RHOA	10	HOMER3	0.0472883	0.272138	-1.56335	-1.83549
RHOA	10	TRIM11	0.00809589	0.363767	-1.47069	-1.83445
RHOA	10	MANBA	0.0098757	0.575778	-0.266989	-0.842767
RHOA	10	LACC1	0.0401453	0.239976	-1.72253	-1.9625
RHOA	10	CD33	0.00304376	0.350315	-1.63114	-1.98146
RHOA	10	TMEM176B	0.0203592	0.934592	-0.298553	-1.23315
RHOA	10	IFNGR1	0.0432191	0.293108	-1.5742	-1.86731
RHOA	10	GALC	0.0490193	0.517031	0.0708501	-0.446181
RHOA	10	FAM26E	0.0341643	0.67172	-0.761995	-1.43372
RHOA	10	FUCA1	0.0285755	0.271594	0.958415	0.686821
RHOA	10	FUCA2	0.017072	0.339822	0.490207	0.150384
RHOA	10	CCNL2	0.0171288	0.367019	-1.33675	-1.70377
RHOA	10	CEACAM7	0.0108054	0.951249	-0.546787	-1.49804
RHOA	10	CHAC2	0.0150476	0.339489	-1.6285	-1.96799
RHOA	10	TMEM126B	0.0472104	0.295988	-1.63425	-1.93024
RHOA	10	LCN1	0.00770251	0.231407	-1.76859	-2
RHOA	10	MS4A6A	0.0335652	0.515527	-1.31367	-1.8292
RHOA	10	FMO3	0.0219739	0.679711	-0.344989	-1.0247
RHOA	10	DUOX2	0.0119721	0.892692	-0.637429	-1.53012
RHOA	10	TMEM167A	0.0264736	0.573649	1.13579	0.562137
RHOA	10	BCL7B	0.0472104	0.246194	-1.69102	-1.93722
RHOA	10	GPR56	0.0470166	0.463462	-1.25126	-1.71472
RHOA	10	TMEM106B	0.0431594	0.620354	-0.215739	-0.836093
RHOA	10	MPHOSPH6	0.000403413	0.625004	-1.28855	-1.91355
RHOA	10	SLC38A7	0.00825986	0.360977	-1.5729	-1.93388
RHOA	10	EXOC5	0.0221832	0.311626	-0.0201267	-0.331752
RHOA	10	EXOC8	0.0152192	0.302221	0.0334262	-0.268795
RHOA	10	LDB3	0.000266648	0.737724	-1.02864	-1.76636
RHOA	10	CNNM3	0.0321496	0.534317	-1.05361	-1.58793
RHOA	10	PRSS2	0.04597	0.65187	-1.06902	-1.72089
RHOA	10	ZDHHC21	0.00401775	0.204706	-1.76949	-1.9742
RHOA	10	NDUFB1	0.00770251	0.325504	-1.6745	-2
RHOA	10	C18orf63	0.00770251	0.276059	-1.72394	-2
RHOA	10	FHL1	0.0120375	0.380177	1.86424	1.48407
RHOA	10	S100A14	0.00640894	0.87274	1.3672	0.494462
RHOA	10	A4GNT	0.0242064	0.360846	-1.53209	-1.89293
RHOA	10	BSCL2	0.0206556	0.503436	-1.16529	-1.66872
RHOA	10	APOOL	0.0493482	0.349589	0.735865	0.386277
RHOA	10	YTHDC2	0.0229978	0.345676	-1.05615	-1.40182
RHOA	10	STEAP2	0.0234836	0.381979	-1.33519	-1.71717
RHOA	10	VPS11	0.036495	0.337834	0.0712324	-0.266602
RHOA	10	UBASH3B	0.0124295	0.354521	-1.58671	-1.94123
RHOA	10	GM2A	0.0275749	0.29633	1.21075	0.914425
RHOA	10	TUBGCP2	0.0328962	0.247274	-0.242054	-0.489328
RHOA	10	YIPF4	0.0196215	0.891904	-0.460035	-1.35194
RHOA	10	CYB5R4	0.0313389	0.314741	-1.40708	-1.72182
RHOA	10	PHKB	0.0397042	0.386419	-0.604795	-0.991214
RHOA	10	SYNM	0.0399454	0.687042	0.209864	-0.477178
RHOA	10	SYNC	0.0208471	0.498149	-1.17125	-1.66939
RHOA	10	BTBD9	0.0181221	0.221852	-1.73863	-1.96048
RHOA	10	TIMM21	0.0147653	0.273665	-1.64418	-1.91785
RHOA	10	CRYAB	0.0336345	0.671638	0.744636	0.0729973
RHOA	10	PCNP	0.0454117	-0.56769	-0.711591	-0.143901
RHOA	10	REG3A	0.046475	-1.00275	-1.61392	-0.611174
RHOA	10	CDC42EP1	0.0135612	-0.766644	-1.8049	-1.03825
RHOA	10	TSSC4	0.0423073	-0.647546	-2	-1.35245
RHOA	10	RTFDC1	0.00761038	-0.788357	-1.87872	-1.09036
RHOA	10	VBP1	0.0247257	-0.627224	-0.23274	0.394484
RHOA	10	KLC2	0.0204776	-0.533415	-2	-1.46658
RHOA	10	PIR	0.0375499	-0.698058	-1.79811	-1.10005
RHOA	10	CLCA1	0.0423073	-0.704474	-2	-1.29553
RHOA	10	MAP7	0.0367786	-0.577884	-2	-1.42212
RHOA	10	PLEKHF2	0.0499971	-0.595391	-1.8837	-1.28831
RHOA	10	STAU1	0.00941481	-0.5931	-0.942522	-0.349422
RHOA	10	RPS26	0.0268356	-1.43266	-1.63533	-0.20267
RHOA	10	SRP14	0.0458654	-0.63295	-0.166101	0.466849
RHOA	10	PRCC	0.0238011	-0.63698	-2	-1.36302
RHOA	10	IGF2BP2	0.0231582	-0.71771	-1.25931	-0.541601
RHOA	10	LSM14B	0.0423073	-0.492996	-2	-1.507
RHOA	10	RPL8	0.041781	-1.01974	-0.595418	0.424317
RHOA	10	TBC1D10B	0.00567746	-0.843211	-1.71247	-0.869258
RHOA	10	HSPA1L	0.0485532	-1.04713	-2	-0.95287
RHOA	10	TSTD1	0.00656836	-1.11557	-2	-0.88443
RHOA	10	GATAD2B	0.0113549	-0.786017	-1.51453	-0.728514
RHOA	10	ELF1	0.00780191	-0.689566	-2	-1.31043
ARID1A	10	SPR	0.0130258	0.234937	1.23118	0.99624
ARID1A	10	ITGA4	0.047836	0.426915	-0.989817	-1.41673
ARID1A	10	CHST3	0.0401453	0.341103	-1.62671	-1.96781
ARID1A	10	ITGAV	0.0158167	0.209251	0.625468	0.416217
ARID1A	10	CREB1	0.0185145	0.804074	-0.86844	-1.67251
ARID1A	10	TMC4	0.0354566	0.576028	-0.737713	-1.31374
ARID1A	10	CLIC3	0.00134214	1.00986	-0.553585	-1.56344
ARID1A	10	SMOC1	0.00350004	0.285379	-1.69782	-1.9832
ARID1A	10	OGFR	0.0158161	0.290975	0.284983	-0.00599187
ARID1A	10	RAC1	0.0265378	0.528923	1.90081	1.37188
ARID1A	10	RAPH1	0.0296347	0.486544	-0.89229	-1.37883
ARID1A	10	CHST4	0.0225806	0.296796	-1.64633	-1.94312
ARID1A	10	EIF2AK2	0.0432359	0.24063	0.680334	0.439705
ARID1A	10	ITGAE	0.00214788	0.337704	-1.62846	-1.96616
ARID1A	10	PECR	0.000269882	0.557783	-1.36951	-1.92729
ARID1A	10	ARHGAP29	0.00770251	0.208673	-1.79133	-2
ARID1A	10	CHD3	0.0013064	0.493465	-1.23654	-1.73001
ARID1A	10	GRPEL1	0.036495	0.254544	0.771955	0.517411
ARID1A	10	C15orf48	0.0198131	0.667236	1.29165	0.62441
ARID1A	10	CCL20	0.00770251	0.250758	-1.74924	-2
ARID1A	10	CDK13	0.000403413	0.315433	-1.64506	-1.96049
ARID1A	10	CDK17	0.00770251	0.216213	-1.78379	-2
ARID1A	10	MAP4K4	0.0335425	0.533967	-0.624611	-1.15858
ARID1A	10	PATL1	0.0123914	0.636162	-0.672412	-1.30857
ARID1A	10	ACOX3	0.00385869	0.634199	-0.281409	-0.915607
ARID1A	10	MCL1	0.0294737	0.380294	-1.51283	-1.89312
ARID1A	10	PDP1	0.0164341	0.229573	0.23992	0.010347
ARID1A	10	DFNA5	0.032063	0.635122	-0.729084	-1.36421
ARID1A	10	INSR	0.0402066	0.433474	-0.901557	-1.33503
ARID1A	10	HBM	0.00401775	0.260834	-1.71763	-1.97847
ARID1A	10	GSTA1	0.00770251	0.527379	-1.47262	-2
ARID1A	10	CPNE8	0.00350004	0.24705	-1.72994	-1.97699
ARID1A	10	DDX42	0.0206023	0.217722	0.324219	0.106498
ARID1A	10	DDX47	0.0364517	0.415141	-0.197704	-0.612845
ARID1A	10	IGFBP6	0.00770251	0.242417	-1.75758	-2
ARID1A	10	LMTK2	0.0236785	0.460257	-1.42716	-1.88742
ARID1A	10	AURKB	0.0488948	0.273455	-1.44864	-1.7221
ARID1A	10	GNPTG	0.0411541	0.449194	-1.31748	-1.76667
ARID1A	10	KIF2A	0.0329853	0.436614	-0.621088	-1.0577
ARID1A	10	SKAP2	0.0342533	0.455084	-0.310005	-0.765089
ARID1A	10	COPG2	0.0230118	0.343863	0.200894	-0.142969
ARID1A	10	BCL2	0.00350004	0.30316	-1.67406	-1.97722
ARID1A	10	TLR3	0.0184179	0.500334	-1.30877	-1.8091
ARID1A	10	IFIT1	0.0360359	0.719936	-0.304867	-1.0248
ARID1A	10	GOSR2	0.00569949	0.590011	0.709262	0.119251
ARID1A	10	MEPCE	0.0428621	0.600752	-0.910317	-1.51107
ARID1A	10	MAD1L1	0.0147784	0.396863	-0.539485	-0.936348
ARID1A	10	SIPA1L1	0.00770796	0.373445	-1.55063	-1.92407
ARID1A	10	COIL	0.00837928	0.602702	-0.852392	-1.45509
ARID1A	10	NOA1	0.0242064	0.206779	-1.69824	-1.90502
ARID1A	10	ZNF384	0.0222665	0.389942	-1.39436	-1.7843
ARID1A	10	KPNA3	0.0238273	0.218253	0.38339	0.165137
ARID1A	10	CRP	0.0070992	1.0402	-0.555801	-1.596
ARID1A	10	MMP7	0.00585582	0.586941	-1.10882	-1.69576
ARID1A	10	FOSL1	0.00770251	0.226275	-1.77372	-2
ARID1A	10	TCF25	0.0271412	0.433572	-0.666994	-1.10057
ARID1A	10	AKR1D1	0.00770251	0.295046	-1.70495	-2
ARID1A	10	MTA1	0.0306735	0.53287	-0.711798	-1.24467
ARID1A	10	MTA3	0.000198979	0.668764	-1.14594	-1.8147
ARID1A	10	PIK3CA	0.00521527	0.438739	-1.38026	-1.819
ARID1A	10	PARP14	0.00871708	0.416282	0.265694	-0.150587
ARID1A	10	RPS6KA5	0.0233221	0.346888	-1.30112	-1.648
ARID1A	10	MOB4	0.00770251	0.282263	-1.71774	-2
ARID1A	10	SPP1	1.33942e-06	0.86565	-1.12074	-1.98639
ARID1A	10	GCHFR	0.04597	0.383948	-1.44986	-1.83381
ARID1A	10	CD40	0.0363857	0.718697	-0.438593	-1.15729
ARID1A	10	DMTN	0.0259795	0.265045	-1.6466	-1.91165
ARID1A	10	FAR1	0.0292731	0.522842	-1.19244	-1.71528
ARID1A	10	FBXW2	6.98888e-05	0.281719	-1.70907	-1.99079
ARID1A	10	RAB15	0.00770251	0.414276	-1.58572	-2
ARID1A	10	FCGR2A	0.000558036	1.04578	-0.507016	-1.55279
ARID1A	10	NDC1	0.0116908	0.704595	-0.435026	-1.13962
ARID1A	10	FLRT3	0.0107221	0.722453	-1.03399	-1.75644
ARID1A	10	ARHGAP4	0.0462012	0.24098	-0.0859739	-0.326954
ARID1A	10	RTKN	0.0461851	0.482701	-1.06751	-1.55022
ARID1A	10	IDO1	0.0390818	1.03774	0.0363568	-1.00138
ARID1A	10	IFI30	0.0208664	0.629439	0.615593	-0.013846
ARID1A	10	GRB7	0.0265682	0.483438	-1.19657	-1.68
ARID1A	10	POLR2H	0.00305534	0.586513	0.522257	-0.0642563
ARID1A	10	AGO3	0.0458767	0.473505	-0.940416	-1.41392
ARID1A	10	RAPGEF1	0.0297097	0.350972	-1.36616	-1.71713
ARID1A	10	SDCCAG3	0.0166868	0.241112	-1.74482	-1.98593
ARID1A	10	SLC27A1	0.0424913	0.446353	-0.433976	-0.88033
ARID1A	10	WRNIP1	0.0388495	0.421624	-0.308733	-0.730357
ARID1A	10	TRA2B	0.00708334	0.287939	1.30571	1.01777
ARID1A	10	SCYL2	0.0477635	0.238226	0.0664217	-0.171805
ARID1A	10	MTX1	0.0462012	0.365348	0.462896	0.0975485
ARID1A	10	PRKCI	0.0317494	0.328683	0.172697	-0.155985
ARID1A	10	GSTA4	0.00770251	0.286825	-1.71317	-2
ARID1A	10	SAT2	0.043557	0.411172	-1.51914	-1.93031
ARID1A	10	MAGOH	0.00770251	0.355657	-1.64434	-2
ARID1A	10	NT5C2	0.0377665	0.209671	0.488846	0.279175
ARID1A	10	PI4K2A	0.0315703	0.333716	-0.256523	-0.59024
ARID1A	10	OTUD6B	0.0387787	0.507117	-1.12327	-1.63039
ARID1A	10	HLA-E	0.0359456	0.618777	0.43448	-0.184296
ARID1A	10	RMDN3	0.0404018	0.409081	0.463407	0.0543255
ARID1A	10	DOCK10	0.0206076	0.554823	-0.809451	-1.36427
ARID1A	10	TRPT1	0.00435979	0.235781	-1.70738	-1.94316
ARID1A	10	XIRP1	2.41357e-06	0.298481	-1.70152	-2
ARID1A	10	REL	0.00637383	0.587404	-1.05792	-1.64532
ARID1A	10	PIK3AP1	0.0215796	0.464763	-0.982463	-1.44723
ARID1A	10	KIAA1598	0.0447034	0.228901	0.487359	0.258457
ARID1A	10	RBM7	0.0247942	0.31719	-1.53043	-1.84762
ARID1A	10	RBM4	0.0472104	0.397254	-1.50469	-1.90195
ARID1A	10	ARSE	0.0483908	0.54541	-1.23435	-1.77976
ARID1A	10	PLXND1	0.00949079	0.357913	-1.42404	-1.78195
ARID1A	10	GXYLT1	0.00457252	0.426337	-1.42956	-1.85589
ARID1A	10	TGFB1	0.0122797	0.582315	-1.01572	-1.59804
ARID1A	10	TNIP2	0.00757872	0.22398	-1.73407	-1.95805
ARID1A	10	RSL24D1	0.00770251	0.250163	-1.74984	-2
ARID1A	10	CROT	0.0359123	0.422671	-1.35405	-1.77672
ARID1A	10	DCTN5	0.0174959	0.734993	-0.886261	-1.62125
ARID1A	10	KNTC1	0.0171679	0.525131	-1.12247	-1.6476
ARID1A	10	ITGB7	0.0236665	0.393562	-1.47244	-1.866
ARID1A	10	LCP2	0.00520522	0.51777	-0.0620179	-0.579788
ARID1A	10	RASAL2	0.0270526	0.370866	-1.32365	-1.69452
ARID1A	10	SLC11A2	0.0406086	0.346574	-1.52302	-1.8696
ARID1A	10	ITPKC	0.00195375	0.38312	-1.53833	-1.92145
ARID1A	10	DNMBP	0.0328569	0.210025	-1.74417	-1.95419
ARID1A	10	SMEK1	0.0285589	0.345227	0.0339203	-0.311307
ARID1A	10	CYP2W1	0.0184807	0.371813	-1.57608	-1.94789
ARID1A	10	NARS2	0.0334242	0.627002	0.147808	-0.479194
ARID1A	10	TUBB3	0.0488181	0.725444	0.977424	0.25198
ARID1A	10	CD8A	0.00899526	0.389829	-1.5187	-1.90853
ARID1A	10	CAMLG	0.00392135	0.491656	-1.33285	-1.82451
ARID1A	10	S100B	0.0295016	0.609838	-1.10855	-1.71839
ARID1A	10	THG1L	0.0114921	0.528847	-1.29181	-1.82065
ARID1A	10	AP5B1	0.0408994	0.286446	-1.53929	-1.82574
ARID1A	10	XRN1	0.00551058	0.539026	-0.812059	-1.35108
ARID1A	10	FBXO6	0.0280919	0.729809	-0.495577	-1.22539
ARID1A	10	SAMD9	0.0217203	0.407815	-0.386995	-0.79481
ARID1A	10	TOMM40L	0.000134597	0.279918	-1.72008	-2
ARID1A	10	NUB1	0.0273423	0.475945	-0.0530158	-0.528961
ARID1A	10	PPTC7	0.0166868	0.255752	-1.71372	-1.96947
ARID1A	10	SAR1B	0.0285463	0.432297	1.43701	1.00471
ARID1A	10	RAB7L1	0.0472104	0.385173	-1.52813	-1.9133
ARID1A	10	HLA-DMA	0.0136516	0.867915	-0.297739	-1.16565
ARID1A	10	RELB	0.0304991	0.238538	-1.58909	-1.82762
ARID1A	10	MRPL38	0.0164285	0.394141	0.156554	-0.237587
ARID1A	10	THOC5	0.0265645	0.559926	-0.619866	-1.17979
ARID1A	10	HSD3B7	0.0184807	0.369821	-1.58081	-1.95064
ARID1A	10	SVIP	0.00770251	0.278259	-1.72174	-2
ARID1A	10	CARHSP1	0.020059	0.831635	0.460918	-0.370717
ARID1A	10	PTPN2	0.00014189	0.967333	-0.395894	-1.36323
ARID1A	10	TRAFD1	0.0165874	0.545428	-0.795052	-1.34048
ARID1A	10	CCNK	0.0443723	0.397027	-0.477937	-0.874964
ARID1A	10	DCUN1D5	0.0191499	0.720409	-0.611211	-1.33162
ARID1A	10	FAM115A	0.0181221	0.457774	-1.4546	-1.91238
ARID1A	10	P2RX4	0.0361027	0.658559	-0.530196	-1.18876
ARID1A	10	SMG9	0.0499971	0.425247	-1.19485	-1.6201
ARID1A	10	SMG8	0.022582	0.313444	-1.4579	-1.77135
ARID1A	10	ERAL1	0.0184179	0.538933	-1.19482	-1.73375
ARID1A	10	TRIP11	0.00985181	0.317944	-0.110439	-0.428383
ARID1A	10	FN3KRP	0.0247257	0.422206	0.545258	0.123052
ARID1A	10	CALCOCO1	0.000741044	0.383598	-1.56342	-1.94701
ARID1A	10	EIF4E2	0.0458671	0.595433	-1.01693	-1.61236
ARID1A	10	RNF149	0.0055561	0.581818	-1.05643	-1.63825
ARID1A	10	MUC3A	0.00304376	0.225419	-1.75956	-1.98498
ARID1A	10	IL18	0.0498233	0.603922	-0.00015637	-0.604078
ARID1A	10	HNRNPLL	0.00708034	0.346768	0.210302	-0.136467
ARID1A	10	FAF2	0.044681	0.28435	0.416158	0.131807
ARID1A	10	TOX4	0.0257454	0.315553	-1.48983	-1.80539
ARID1A	10	TNS3	0.0404228	0.262443	0.218461	-0.0439814
ARID1A	10	GSTM3	0.0135463	0.269337	1.54269	1.27336
ARID1A	10	NCAPD3	0.0154571	0.577509	-1.11115	-1.68866
ARID1A	10	PPP1R10	0.0402066	0.391536	-0.911893	-1.30343
ARID1A	10	C7orf26	0.0262509	0.327378	-1.54012	-1.8675
ARID1A	10	TCN1	0.0275469	0.751065	-0.392509	-1.14357
ARID1A	10	SRGAP2	0.037288	0.527566	-0.919475	-1.44704
ARID1A	10	ARL8A	0.0282723	0.398668	0.6869	0.288233
ARID1A	10	NHEJ1	0.0438048	0.490331	-1.06184	-1.55217
ARID1A	10	DDX54	0.0484581	0.382679	-1.15641	-1.53909
ARID1A	10	PLA2G15	0.0234284	0.516568	-1.09254	-1.6091
ARID1A	10	FBXO22	0.0468794	0.511158	-0.672766	-1.18392
ARID1A	10	GTF2A1	0.00770251	0.246894	-1.75311	-2
ARID1A	10	RPE	0.0186335	0.878332	0.00252204	-0.87581
ARID1A	10	LAMTOR5	0.045961	0.333242	0.330854	-0.00238805
ARID1A	10	RPS24	0.0277707	0.963121	1.35652	0.3934
ARID1A	10	SNAPIN	0.0180658	0.863684	-0.261719	-1.1254
ARID1A	10	SRP14	0.0451065	0.914427	1.19484	0.280418
ARID1A	10	ODF2	0.0263778	0.368764	-1.5482	-1.91697
ARID1A	10	MDK	0.00286524	1.11381	0.288109	-0.825706
ARID1A	10	PRCC	0.0178093	0.615433	-0.89848	-1.51391
ARID1A	10	GALNT2	0.0296073	0.283851	0.589366	0.305515
ARID1A	10	RFC5	0.0364399	0.277655	-0.0156915	-0.293346
ARID1A	10	RFC3	0.0265408	0.490742	-0.00218954	-0.492932
ARID1A	10	IGF2BP1	0.0464007	0.581969	-1.20884	-1.79081
ARID1A	10	IGF2BP2	0.0314527	0.577042	-0.120554	-0.697595
ARID1A	10	ATHL1	0.000134597	0.231492	-1.76851	-2
ARID1A	10	LMAN2L	0.0396634	0.645197	-0.730495	-1.37569
ARID1A	10	BAIAP2L1	0.0415025	0.570631	0.22699	-0.343641
ARID1A	10	HMGA2	0.027594	0.71349	-1.11062	-1.82411
ARID1A	10	HMGA1	0.000985604	0.582267	2.07572	1.49345
ARID1A	10	KDM8	0.00770251	0.242021	-1.75798	-2
ARID1A	10	FTSJ3	0.00853629	0.259169	0.0323078	-0.226861
ARID1A	10	STK25	0.0150476	0.276205	-1.68618	-1.96238
ARID1A	10	MUC1	0.0446989	0.420167	1.46465	1.04448
ARID1A	10	HACL1	0.0420578	0.401396	-1.41918	-1.82057
ARID1A	10	GTF3C1	0.0111442	0.473317	-0.873133	-1.34645
ARID1A	10	XPOT	0.0493601	0.217499	0.356265	0.138767
ARID1A	10	ATAD1	0.00668635	0.566312	0.193179	-0.373134
ARID1A	10	ATAD2	0.0269834	0.472346	-1.10311	-1.57545
ARID1A	10	PRIM1	0.0100642	0.459	-1.27594	-1.73494
ARID1A	10	UXS1	0.0221288	0.538801	-1.12453	-1.66333
ARID1A	10	TRIM11	0.0380191	0.410084	-1.42995	-1.84003
ARID1A	10	TRIM15	0.0166868	0.226897	-1.74452	-1.97141
ARID1A	10	ASB9	0.0225392	0.497581	-1.36077	-1.85835
ARID1A	10	DBI	0.017072	0.308688	1.65893	1.35025
ARID1A	10	SPINK1	0.0242064	0.620949	-1.18167	-1.80262
ARID1A	10	TREX1	0.00304376	0.359923	-1.6315	-1.99142
ARID1A	10	AFP	0.00401775	0.472662	-1.46893	-1.9416
ARID1A	10	IFNGR1	0.0406086	0.361734	-1.51384	-1.87557
ARID1A	10	DHX57	0.043964	0.345913	-1.16719	-1.5131
ARID1A	10	TMEM209	0.0404808	0.442985	-1.09917	-1.54216
ARID1A	10	FCGR3A	0.0166868	0.558266	-1.37862	-1.93688
ARID1A	10	FAM26F	0.00825986	0.522376	-1.38193	-1.90431
ARID1A	10	RBP2	0.00978859	0.7409	-1.10423	-1.84513
ARID1A	10	GPRC5B	0.000170788	0.679915	-1.23175	-1.91167
ARID1A	10	RHOB	0.00754374	0.863636	-0.823086	-1.68672
ARID1A	10	TRAF1	0.00801308	0.497609	-1.30296	-1.80056
ARID1A	10	DKC1	0.0285747	0.25722	0.650485	0.393265
ARID1A	10	TBC1D10B	0.0481993	0.580459	-0.460325	-1.04078
ARID1A	10	BPIFB1	0.048558	1.04181	0.537665	-0.504147
ARID1A	10	ASH2L	0.0223937	0.594436	-0.230978	-0.825415
ARID1A	10	DDB2	0.0121683	0.647562	-0.477273	-1.12483
ARID1A	10	SLC1A3	0.0401453	0.257248	-1.70421	-1.96146
ARID1A	10	GNL2	0.0396303	0.549518	-1.03267	-1.58219
ARID1A	10	BAZ1B	0.0173793	0.320726	-0.303596	-0.624323
ARID1A	10	SLC2A5	9.56866e-05	0.610283	-1.35879	-1.96908
ARID1A	10	SLC2A1	0.0238678	0.308202	0.876768	0.568566
ARID1A	10	CEACAM1	0.0098799	0.999699	-0.298138	-1.29784
ARID1A	10	XAF1	0.0115646	0.25986	-1.65943	-1.91929
ARID1A	10	RRM2B	0.00616383	0.816559	0.0103661	-0.806193
ARID1A	10	ACSF2	0.0377464	0.333191	0.28055	-0.0526407
ARID1A	10	FRZB	0.0184807	0.458734	-1.47158	-1.93031
ARID1A	10	IK	0.00821113	0.663697	0.321162	-0.342535
ARID1A	10	RNASE6	0.0472104	0.358772	-1.55986	-1.91863
ARID1A	10	CD6	0.0499983	0.316592	-1.42221	-1.7388
ARID1A	10	CD7	0.0070518	0.55677	-1.28555	-1.84232
ARID1A	10	TXNDC11	0.0136573	0.416143	-1.25435	-1.67049
ARID1A	10	SEMA4A	0.043557	0.242167	-1.72345	-1.96562
ARID1A	10	OTUD7B	0.0420578	0.306137	-1.56153	-1.86767
ARID1A	10	SCCPDH	0.00525503	0.402409	0.518587	0.116178
ARID1A	10	HTRA3	0.04703	0.506585	-1.15551	-1.6621
ARID1A	10	CADM1	0.0328409	0.4114	-1.4048	-1.8162
ARID1A	10	GDF15	0.00401775	0.301648	-1.67169	-1.97333
ARID1A	10	PRSS8	0.0168421	0.544281	-1.24704	-1.79132
ARID1A	10	CC2D1B	0.0390818	0.587517	-0.779202	-1.36672
ARID1A	10	2017-09-04	0.0023829	0.412337	-1.54377	-1.95611
ARID1A	10	RBM33	0.0204997	0.412163	-1.241	-1.65316
ARID1A	10	MSR1	0.0174415	0.672467	-0.419954	-1.09242
ARID1A	10	GATAD2B	0.0144066	0.506459	-0.377775	-0.884234
ARID1A	10	ADPRHL2	0.0020383	0.301033	0.705962	0.404929
ARID1A	10	TSKU	0.00304376	0.302447	-1.68223	-1.98467
ARID1A	10	PHIP	0.00711583	0.590696	-1.00226	-1.59296
ARID1A	10	YTHDC1	0.0458671	0.475989	-1.17599	-1.65198
ARID1A	10	UBQLN4	0.035379	0.543523	-0.159074	-0.702597
ARID1A	10	DPY19L3	0.0259795	0.223524	-1.69754	-1.92107
ARID1A	10	CCNYL1	0.04597	0.281985	-1.60668	-1.88866
ARID1A	10	TUBGCP4	0.0388345	0.513619	-0.973936	-1.48755
ARID1A	10	UPRT	0.0277809	0.387737	-1.43533	-1.82306
ARID1A	10	HPSE	0.0225392	0.246096	-1.68642	-1.93252
ARID1A	10	CEBPB	0.00770251	0.248835	-1.75117	-2
ARID1A	10	TIMM22	0.00304376	0.425255	-1.54602	-1.97128
ARID1A	10	STAT1	0.0230125	0.327754	1.84982	1.52207
ARID1A	10	APLP2	0.00146525	0.737045	-0.843643	-1.58069
ARID1A	10	RPL22L1	0.0184807	0.501419	-1.42602	-1.92744
ARID1A	10	KDM5C	0.00978859	0.240088	-1.69912	-1.93921
ARID1A	10	IL4I1	0.00226738	0.938254	0.0404029	-0.897851
ARID1A	10	FOLR1	0.0314624	0.582365	-1.24655	-1.82891
ARID1A	10	ITGA7	0.032063	-0.682859	-1.95167	-1.26881
ARID1A	10	YIF1A	0.0368524	-0.827179	-1.37957	-0.552387
ARID1A	10	KRT7	0.0101137	-0.903125	-0.0367084	0.866416
ARID1A	10	CHMP2B	0.0434652	-0.77982	-1.80178	-1.02196
ARID1A	10	RNASE2	0.000494964	-1.48619	0.21012	1.69631
ARID1A	10	GNAI1	0.0131647	-0.866997	-1.85299	-0.985995
ARID1A	10	HMGN5	0.0499971	-0.560698	-1.89212	-1.33142
ARID1A	10	CALCRL	0.0367786	-0.554427	-2	-1.44557
ARID1A	10	ITFG3	0.00554609	-0.730097	-1.74417	-1.01408
ARID1A	10	COX7A2L	0.0335698	-0.695653	-0.659415	0.0362372
ARID1A	10	EPX	0.000137831	-1.08136	0.240591	1.32195
ARID1A	10	MST4	0.0235537	-0.937252	-1.35585	-0.4186
ARID1A	10	SNTB1	0.00559265	-0.86835	-1.8103	-0.94195
ARID1A	10	LZIC	0.0326954	-0.555857	-0.371683	0.184174
ARID1A	10	VCAM1	0.0481053	-0.644604	-1.70671	-1.06211
ARID1A	10	PRPH	0.0232719	-0.695309	-1.79058	-1.09527
ARID1A	10	BCKDHA	0.0247534	-0.713994	-1.17431	-0.460313
ARID1A	10	LARP4B	0.0400384	-0.532609	-1.39339	-0.860784
ARID1A	10	PRG3	0.000418792	-1.93835	-1.16515	0.773196
ARID1A	10	PRG2	0.000130233	-1.04291	0.471353	1.51426
ARID1A	10	DTNBP1	0.00837568	-0.713022	-1.58523	-0.872207
ARID1A	10	GNAO1	0.012109	-1.03259	-1.57386	-0.541276
ARID1A	10	CD109	0.0464363	-0.486264	-1.37279	-0.886522
ARID1A	10	DPM3	0.0272999	-1.08998	-0.685678	0.404297
ARID1A	10	MUC2	0.0270629	-1.34701	-1.33496	0.0120499
ARID1A	10	MUC6	0.0343239	-0.786531	-1.48003	-0.693494
ARID1A	10	DPAGT1	0.0216637	-0.879396	-1.79369	-0.914291
ARID1A	10	CLC	8.13419e-05	-1.65323	-0.314572	1.33866
ARID1A	10	ALOX15	0.00103297	-1.29653	-1.66097	-0.364444
ARID1A	10	CUTC	0.0249026	-0.723861	-1.84409	-1.12023
ARID1A	10	RNASE3	0.00152163	-1.08985	0.38026	1.47011
ARID1A	10	TBC1D17	0.0203394	-0.588529	-1.11629	-0.527764
ARID1A	10	ARID1A	0.000360533	-0.838546	-1.32169	-0.483144
ARID1A	10	CD99	0.0423073	-0.94689	-2	-1.05311
ARID1A	10	TMOD1	0.0302658	-0.701374	-1.7527	-1.05133
APC	9	NSRP1	0.0163323	0.39933	-1.52264	-1.92197
APC	9	XPC	0.0208939	0.540217	-1.02764	-1.56786
APC	9	OPA3	0.0341317	0.589919	-1.08299	-1.67291
APC	9	ITGA2	0.0382296	0.364757	0.598802	0.234045
APC	9	RFK	0.0123266	0.346221	-1.53325	-1.87947
APC	9	ERICH1	0.0331024	0.274351	-1.66614	-1.94049
APC	9	KDM2A	0.0370188	0.411017	-1.03107	-1.44209
APC	9	CUEDC2	5.07252e-05	0.295599	-1.7044	-2
APC	9	GPT2	0.0118845	0.761258	-0.780865	-1.54212
APC	9	MLLT4	0.0159859	0.331464	-0.0965255	-0.427989
APC	9	PNN	0.0245601	0.357646	0.525694	0.168047
APC	9	DPYSL4	0.00467386	0.354055	-1.64595	-2
APC	9	EIF2B4	0.0275097	0.273747	0.122881	-0.150867
APC	9	CDC5L	0.00856516	0.328207	0.539533	0.211327
APC	9	CADPS	0.0189184	0.359159	-1.54474	-1.9039
APC	9	TUBG1	0.0324113	0.767649	-0.861233	-1.62888
APC	9	RAD9A	0.0252615	0.279232	-1.69001	-1.96924
APC	9	DLGAP4	0.0351426	0.478359	-0.0912261	-0.569585
APC	9	BRD1	5.07252e-05	0.28475	-1.71525	-2
APC	9	BRD2	0.0383836	0.469101	-0.925642	-1.39474
APC	9	PTPN14	0.00152264	0.256013	-1.74329	-1.9993
APC	9	DNAJB14	0.00467386	0.221771	-1.77823	-2
APC	9	CDK7	0.0407332	0.600616	-1.00719	-1.60781
APC	9	EIF2AK4	0.0185005	0.430617	-1.32694	-1.75755
APC	9	MYO19	0.00285973	0.304674	-1.63107	-1.93575
APC	9	KIAA1524	0.042341	0.232048	-1.61957	-1.85161
APC	9	KIAA1522	0.0343818	0.604073	-0.443431	-1.0475
APC	9	EIF1AD	0.00974269	0.424856	-1.54228	-1.96714
APC	9	SMAD4	0.0401796	0.470757	-0.314243	-0.785
APC	9	C1orf35	0.0340809	0.575734	-1.05155	-1.62728
APC	9	PTPMT1	0.0213713	0.460108	-1.32429	-1.7844
APC	9	CHD4	0.0368854	0.209449	0.617868	0.408419
APC	9	TTC5	0.0439399	0.343043	-1.46257	-1.80561
APC	9	HELLS	0.0335883	0.510751	-1.35763	-1.86838
APC	9	LTN1	0.0143042	0.366136	-0.85987	-1.22601
APC	9	ACTG1	0.0242367	1.77122	0.838084	-0.933138
APC	9	CDC73	0.00769432	0.756421	-0.168429	-0.924849
APC	9	BCAT2	0.0219015	0.246651	1.06737	0.820723
APC	9	MACROD1	0.014734	0.89903	0.342936	-0.556093
APC	9	RRP1B	0.0330932	0.527495	-0.660169	-1.18766
APC	9	CETN3	0.00868289	0.345157	-1.62133	-1.96649
APC	9	TP53I3	0.0455916	0.299195	0.891595	0.5924
APC	9	DNAJC2	0.0258614	0.616053	-0.8043	-1.42035
APC	9	DNAJC3	0.0153555	0.379245	1.11197	0.732727
APC	9	ZNF207	0.0497355	0.61635	0.485879	-0.130471
APC	9	CHMP4C	0.0059584	0.439816	-1.45263	-1.89244
APC	9	CDK17	0.00467386	0.240237	-1.75976	-2
APC	9	LRRC41	0.0269803	0.390101	-1.21938	-1.60948
APC	9	TUFT1	0.0163323	0.492558	-1.4218	-1.91435
APC	9	SYT7	0.00467386	0.234689	-1.76531	-2
APC	9	SMPD4	0.0150556	0.402492	-0.39928	-0.801772
APC	9	ATR	0.0163323	0.241563	-1.72272	-1.96428
APC	9	TTC27	0.0275582	0.555913	-1.04556	-1.60148
APC	9	PATL1	0.000485863	0.911878	-0.418928	-1.33081
APC	9	TAOK1	0.0453214	0.363584	-1.25393	-1.61752
APC	9	PRKAA1	0.0227608	0.283449	0.328521	0.045072
APC	9	TANC1	0.0365949	0.312206	-1.40856	-1.72077
APC	9	DDX27	0.0194684	0.428747	0.0839271	-0.344819
APC	9	SPEN	0.00116975	0.297759	-1.58439	-1.88214
APC	9	DAXX	0.00242831	0.658999	-1.22237	-1.88137
APC	9	NMNAT3	0.00467386	0.358194	-1.64181	-2
APC	9	GMEB2	0.0251822	0.265991	-1.64618	-1.91217
APC	9	UBE2O	0.0180148	0.288877	-0.0517413	-0.340618
APC	9	FIZ1	0.00467386	0.210452	-1.78955	-2
APC	9	MICAL3	0.00989797	0.374742	-1.53421	-1.90895
APC	9	TRMT10C	0.0417781	0.522711	-0.0248783	-0.547589
APC	9	NCAPG2	0.0320948	0.560481	-1.27112	-1.83161
APC	9	NMD3	0.0285276	0.342311	-0.0701121	-0.412423
APC	9	WBSCR22	0.0379613	0.506751	-1.33942	-1.84618
APC	9	MTG2	0.013359	0.279139	-1.62543	-1.90457
APC	9	GNL3L	0.00687442	0.324068	-1.62971	-1.95378
APC	9	POLDIP3	0.0204202	0.716459	-0.0458482	-0.762307
APC	9	ADAM10	0.0425147	0.205516	0.621305	0.41579
APC	9	PLCB1	0.00147051	0.275141	-1.68717	-1.96231
APC	9	LARP7	0.0293679	0.787705	-0.479841	-1.26755
APC	9	CDKN1C	0.00467386	0.287275	-1.71272	-2
APC	9	DPYSL5	0.00467386	0.320494	-1.67951	-2
APC	9	SAP130	0.0166197	0.427344	-1.28634	-1.71368
APC	9	IGFBP6	0.00467386	0.269353	-1.73065	-2
APC	9	CDC34	0.00207172	0.31636	-1.65914	-1.9755
APC	9	MORC2	0.00567924	0.546861	-1.33336	-1.88022
APC	9	MORC4	0.00467386	0.323885	-1.67612	-2
APC	9	PPP1R13L	0.0345147	0.573158	-0.961621	-1.53478
APC	9	URB2	0.0246788	0.413685	-1.22715	-1.64084
APC	9	IFITM1	0.0215274	1.1835	-0.171872	-1.35537
APC	9	SEC24B	0.00752069	0.273375	0.120309	-0.153066
APC	9	MRPL41	0.0192066	0.876916	-0.456823	-1.33374
APC	9	ATP7A	0.00584532	0.42085	-1.42438	-1.84523
APC	9	NEK3	0.0331024	0.232075	-1.72288	-1.95496
APC	9	AURKB	0.0071082	0.638982	-1.11946	-1.75844
APC	9	TBC1D22B	0.000237201	0.367253	-1.61392	-1.98118
APC	9	NKTR	0.0484814	0.261023	-1.62202	-1.88304
APC	9	CHN1	0.00467386	0.249939	-1.75006	-2
APC	9	KIF2A	0.0215112	0.463286	-0.592048	-1.05533
APC	9	PTPLAD1	0.0180154	0.301565	1.19272	0.891158
APC	9	LRBA	0.0275105	0.285142	0.428296	0.143153
APC	9	SIN3B	0.0189184	0.256537	-1.68685	-1.94339
APC	9	THUMPD3	0.00378098	0.758601	-0.875049	-1.63365
APC	9	COPG2	0.0368844	0.332814	0.195186	-0.137628
APC	9	GTPBP6	0.00497803	0.409304	-1.45264	-1.86194
APC	9	GTPBP3	0.0262589	0.466637	-1.3787	-1.84534
APC	9	FAM76B	0.00467386	0.21826	-1.78174	-2
APC	9	DEK	0.0245676	0.334294	1.10319	0.768898
APC	9	TMEM97	0.00380043	1.42929	0.199684	-1.2296
APC	9	ME3	0.0494049	0.515236	-0.938498	-1.45373
APC	9	DTNB	0.00868289	0.355102	-1.62043	-1.97554
APC	9	TOMM20	0.00748932	0.773307	-1.07329	-1.8466
APC	9	CLPX	0.0388311	0.364165	-0.0349567	-0.399121
APC	9	RPS15	0.0449945	1.0649	0.209213	-0.855684
APC	9	RPS18	0.0110166	0.736768	1.36928	0.63251
APC	9	CLPB	0.0209593	0.493174	0.00411906	-0.489055
APC	9	TSSC4	0.0335193	0.652378	-0.848833	-1.50121
APC	9	PTPRF	0.0374721	0.563877	-1.04782	-1.61169
APC	9	HAUS3	0.000628637	0.318281	-1.60781	-1.92609
APC	9	CPZ	0.036145	0.338538	-1.495	-1.83354
APC	9	RRP7A	0.0420094	0.38032	-1.48522	-1.86554
APC	9	EFTUD1	0.0097367	0.401339	-0.108954	-0.510293
APC	9	KRT17	0.0357897	0.795642	0.60221	-0.193432
APC	9	MBD1	0.0213713	0.354498	-1.49648	-1.85097
APC	9	CMTM4	0.0136463	0.332683	-1.59883	-1.93151
APC	9	ALG8	0.0238484	0.567051	-0.901071	-1.46812
APC	9	ALG9	0.0128009	0.611099	-1.07447	-1.68557
APC	9	CLDN4	0.00467386	0.284567	-1.71543	-2
APC	9	SMYD5	0.0316805	0.671154	-0.610325	-1.28148
APC	9	CLK3	0.00815309	0.231161	-1.73102	-1.96219
APC	9	SNX27	0.00364613	0.362862	0.452636	0.0897741
APC	9	PANX2	0.00467386	0.223961	-1.77604	-2
APC	9	SPATA13	5.07252e-05	0.345355	-1.65464	-2
APC	9	UNG	0.029507	0.530071	-1.12957	-1.65964
APC	9	NKD1	0.00467386	0.225274	-1.77473	-2
APC	9	NRDE2	0.00494128	0.270504	-1.68227	-1.95277
APC	9	DHCR24	0.0405611	0.470417	0.0329476	-0.437469
APC	9	PRPF4B	0.0219015	0.326594	0.167613	-0.158981
APC	9	KPNA6	0.0108007	0.947214	0.105377	-0.841838
APC	9	DHRS13	0.0181989	0.28797	-1.58133	-1.8693
APC	9	VMAC	0.0276747	0.461256	-1.47073	-1.93199
APC	9	FOSL1	0.00467386	0.251417	-1.74858	-2
APC	9	PPP2R1B	0.0450031	0.588267	-0.474519	-1.06279
APC	9	PKN2	0.0180154	0.229131	-0.0685342	-0.297666
APC	9	NGDN	0.0241347	0.548857	-1.10315	-1.652
APC	9	ERBB2IP	0.012263	0.542017	-0.520795	-1.06281
APC	9	GDAP1L1	0.00467386	0.25331	-1.74669	-2
APC	9	LIG3	0.0254897	0.390299	-0.194175	-0.584475
APC	9	IREB2	0.00919654	0.547836	-1.01252	-1.56035
APC	9	ZKSCAN8	0.00467386	0.232443	-1.76756	-2
APC	9	FAM102B	5.07252e-05	0.261708	-1.73829	-2
APC	9	TAF5	0.0288098	0.46436	-0.959798	-1.42416
APC	9	TAF2	0.0198524	0.404385	-1.40133	-1.80571
APC	9	TAF1	3.13608e-05	0.395062	-1.59505	-1.99011
APC	9	TAF9	0.00344566	0.720968	-1.04694	-1.76791
APC	9	GPC4	0.00876736	0.806798	-0.107528	-0.914326
APC	9	MPV17	0.0444096	0.648597	-0.986146	-1.63474
APC	9	LRRC20	0.00467386	0.286804	-1.7132	-2
APC	9	KIF4A	0.00215209	0.692582	-1.04885	-1.74143
APC	9	KIF11	0.0270589	0.454182	-1.14035	-1.59453
APC	9	PANX1	0.00637287	0.588528	-1.27496	-1.86349
APC	9	EZH2	0.0252615	0.386812	-1.57915	-1.96597
APC	9	NUBP1	0.042493	0.297555	0.513555	0.216
APC	9	COX15	0.0398354	0.603572	-0.492582	-1.09615
APC	9	KIAA1468	0.0367222	0.432536	-0.276654	-0.709191
APC	9	NUP62	0.0471944	0.273527	0.811548	0.538021
APC	9	RMND1	0.0354209	0.484678	-0.911172	-1.39585
APC	9	EIF4ENIF1	0.0123263	0.375838	-1.45763	-1.83347
APC	9	CUL5	0.0219015	0.313545	0.186809	-0.126736
APC	9	PPP6C	0.0180154	0.321151	0.678979	0.357828
APC	9	MRPL9	0.00937338	0.512449	-1.30139	-1.81384
APC	9	RTKN	0.0239134	0.518911	-1.02941	-1.54833
APC	9	MRPS14	0.0394166	0.244865	-1.67661	-1.92148
APC	9	FSD1L	0.00147051	0.477133	-1.4564	-1.93353
APC	9	ABHD6	0.0106173	0.715434	-0.764338	-1.47977
APC	9	TLK1	0.0059584	0.285897	-1.63769	-1.92358
APC	9	AGO2	0.0110516	0.32866	0.228706	-0.0999538
APC	9	VBP1	0.0202443	0.463119	0.731816	0.268697
APC	9	FAM120C	0.00467386	0.258481	-1.74152	-2
APC	9	C10orf76	0.0283186	0.476109	-0.257612	-0.733721
APC	9	MRTO4	0.0224197	0.722125	0.219398	-0.502727
APC	9	GTF2H3	0.0175837	0.378195	-1.52983	-1.90803
APC	9	RPL38	0.0301	1.06402	1.291	0.22698
APC	9	RPL36	0.0458224	1.18735	0.402806	-0.784544
APC	9	RPL31	0.0469221	0.808075	0.327522	-0.480553
APC	9	ATF7	0.00177779	0.302485	-1.67923	-1.98171
APC	9	BLOC1S3	0.0254201	0.652711	-0.831937	-1.48465
APC	9	TTC4	0.00242024	0.726003	-0.914514	-1.64052
APC	9	MRPL15	0.020839	0.618313	-0.989074	-1.60739
APC	9	FKBP14	0.0347605	0.399545	-1.43597	-1.83552
APC	9	FUNDC1	0.0152682	0.718467	-0.89726	-1.61573
APC	9	SENP1	0.0267771	0.300573	-1.62195	-1.92252
APC	9	NOTUM	0.00467386	0.285329	-1.71467	-2
APC	9	WDFY2	0.00886903	0.429259	-1.5023	-1.93155
APC	9	WRNIP1	0.0294492	0.569502	-0.17181	-0.741312
APC	9	NDNL2	0.00374154	0.631147	-0.924899	-1.55605
APC	9	MEX3D	0.00467386	0.210245	-1.78975	-2
APC	9	MEX3A	0.00467386	0.249211	-1.75079	-2
APC	9	MTMR3	0.0267771	0.272853	-1.68315	-1.956
APC	9	MTMR1	0.0141572	0.539547	-0.418026	-0.957573
APC	9	FARP1	0.0355807	0.267354	0.413573	0.146219
APC	9	ARSD	0.0159015	0.507308	-1.26949	-1.7768
APC	9	CDK9	0.00326891	0.937443	-0.0221493	-0.959593
APC	9	CEP55	0.00152264	0.389369	-1.59936	-1.98873
APC	9	TYMS	0.0144886	0.724547	-1.04321	-1.76775
APC	9	CCDC93	0.0407595	0.546422	-0.322536	-0.868958
APC	9	ZNF579	5.07252e-05	0.22123	-1.77877	-2
APC	9	RGN	0.0289382	0.28468	-1.5835	-1.86818
APC	9	PHF23	0.0037079	0.405978	-1.53712	-1.9431
APC	9	UBE2H	0.015512	0.957321	-0.18053	-1.13785
APC	9	FAM162A	0.0342844	0.43493	1.00709	0.572157
APC	9	RPAIN	0.00467386	0.24956	-1.75044	-2
APC	9	PNO1	0.0227951	0.568504	-0.440473	-1.00898
APC	9	DTX2	0.0311379	0.530242	-1.11772	-1.64796
APC	9	ANKRD17	0.0299349	0.488301	-0.848813	-1.33711
APC	9	TMEM35	0.00467386	0.313454	-1.68655	-2
APC	9	NACC1	0.0061545	0.7266	-0.679361	-1.40596
APC	9	ARID4B	0.0173969	0.340745	-1.46285	-1.8036
APC	9	HAUS5	0.000272444	0.251895	-1.72468	-1.97657
APC	9	TNFAIP3	5.59785e-07	0.217379	-1.78262	-2
APC	9	IPO8	0.0394908	0.240863	-0.459857	-0.70072
APC	9	IPO9	0.048854	0.217704	0.565933	0.348229
APC	9	MARS2	0.0460751	0.510566	-0.881993	-1.39256
APC	9	FERMT1	0.00185823	0.940989	0.179774	-0.761215
APC	9	USP16	0.03253	0.486446	-1.30546	-1.7919
APC	9	ARHGEF18	0.0266973	0.574595	-0.757456	-1.33205
APC	9	FXR2	0.0193855	0.461304	-0.233697	-0.695002
APC	9	SMG7	0.00310071	0.377465	-1.53949	-1.91695
APC	9	SCAF1	0.000518279	0.683043	-1.14634	-1.82938
APC	9	FITM2	0.0109163	0.440286	-1.50046	-1.94075
APC	9	ACTBL2	0.0363322	0.886368	2.19284	1.30647
APC	9	STRA6	5.07252e-05	0.362158	-1.63784	-2
APC	9	SCD5	5.07252e-05	0.309812	-1.69019	-2
APC	9	ALYREF	0.0438973	0.48387	0.726602	0.242732
APC	9	ZNF24	0.0340138	0.607594	-0.97402	-1.58161
APC	9	MRE11A	0.0147471	0.251866	0.579844	0.327979
APC	9	RNF113A	0.0376704	0.684432	-0.759215	-1.44365
APC	9	AGAP3	0.0360985	0.453437	-1.19194	-1.64538
APC	9	CKAP5	0.00168068	0.455441	0.767612	0.312171
APC	9	VRK2	0.00150778	0.483513	-1.41863	-1.90214
APC	9	PLEKHB1	0.00467386	0.210243	-1.78976	-2
APC	9	RPP38	0.00723825	0.415158	-1.46801	-1.88317
APC	9	NAV1	0.0379613	0.255035	-1.69579	-1.95082
APC	9	MYEF2	0.00152264	0.466802	-1.51941	-1.98621
APC	9	CAMSAP3	0.00396995	0.78232	-0.765627	-1.54795
APC	9	FAU	0.00164492	0.873149	-0.991598	-1.86475
APC	9	RAVER2	0.00177779	0.274625	-1.69683	-1.97146
APC	9	CFDP1	0.00900102	0.933784	-0.641802	-1.57559
APC	9	PCBP3	0.00467386	0.244559	-1.75544	-2
APC	9	SIRT1	2.63615e-05	0.368786	-1.61744	-1.98623
APC	9	PAK1IP1	0.0261517	0.706471	-0.246171	-0.952642
APC	9	PHAX	0.0305847	0.551546	-0.890201	-1.44175
APC	9	TRMT6	0.0394193	0.733047	-0.659978	-1.39302
APC	9	C17orf75	0.0401134	0.557672	-0.824137	-1.38181
APC	9	MFAP1	0.0215429	0.753509	-0.135914	-0.889422
APC	9	GFM2	0.0317142	0.375951	-1.2965	-1.67245
APC	9	IGSF3	0.00467386	0.283177	-1.71682	-2
APC	9	CTNNB1	0.00144521	0.470085	1.42867	0.95859
APC	9	WNK2	0.0113655	0.29362	-1.63316	-1.92678
APC	9	C14orf169	0.00642682	0.455834	-1.29797	-1.7538
APC	9	ALDH5A1	0.0254242	0.424448	0.123588	-0.300859
APC	9	STK24	0.0410433	0.252169	0.948308	0.696139
APC	9	DIEXF	0.0453442	0.522931	-0.906555	-1.42949
APC	9	GABRA3	0.00467386	0.23308	-1.76692	-2
APC	9	CC2D1A	0.0075144	0.442279	-0.147971	-0.59025
APC	9	RCE1	0.0380968	0.530845	-1.18695	-1.71779
APC	9	SUPT7L	0.0122139	0.248159	-1.71641	-1.96457
APC	9	KIAA1704	0.00964062	0.551666	-1.31854	-1.8702
APC	9	TAGLN3	5.07252e-05	0.61018	-1.38982	-2
APC	9	EIF5B	0.048854	0.211171	0.604397	0.393226
APC	9	MKNK1	0.0109163	0.254076	-1.7169	-1.97098
APC	9	RHOT2	0.0180034	0.397901	0.8194	0.421499
APC	9	RPL13A	0.0275105	0.238278	1.21655	0.978275
APC	9	DAAM1	0.0360443	0.318335	-1.38993	-1.70827
APC	9	KMT2A	0.0089047	0.317738	-1.61244	-1.93018
APC	9	AFG3L2	0.00785552	0.247516	0.710342	0.462826
APC	9	SUPT4H1	0.0370481	0.430011	-1.41994	-1.84996
APC	9	SAMD1	2.63615e-05	0.530185	-1.45615	-1.98634
APC	9	CTNNBL1	0.0255168	0.300587	0.413683	0.113096
APC	9	TMEM38B	0.0109163	0.322588	-1.63813	-1.96072
APC	9	HEXIM1	0.0209222	0.583046	0.246894	-0.336152
APC	9	FAM111B	0.00467386	0.223732	-1.77627	-2
APC	9	MPHOSPH10	0.0151735	0.650079	-0.585856	-1.23593
APC	9	STAU1	0.0105486	0.703305	0.206163	-0.497142
APC	9	STAU2	0.00657064	0.507177	-1.35518	-1.86235
APC	9	MGME1	0.0143557	0.699916	-0.867808	-1.56772
APC	9	AQR	0.044794	0.207799	-0.324075	-0.531874
APC	9	LONP2	0.00489841	0.534704	-1.37377	-1.90847
APC	9	SPTLC1	0.048854	0.250414	0.755821	0.505407
APC	9	PSMG1	0.00923526	0.652727	-0.047422	-0.700149
APC	9	GPR180	0.005623	0.670158	-0.894755	-1.56491
APC	9	NDUFAF7	0.0178908	0.655723	-0.54628	-1.202
APC	9	CRBN	0.0357178	0.41606	-1.46498	-1.88104
APC	9	GLTP	0.00502386	0.584817	0.871406	0.286589
APC	9	CDC45	0.0252615	0.353789	-1.60539	-1.95918
APC	9	CHAF1A	0.00147051	0.310446	-1.6538	-1.96425
APC	9	CHAF1B	0.00263596	0.561198	-1.33265	-1.89385
APC	9	UBTF	0.00307877	0.418482	0.253639	-0.164843
APC	9	MAVS	0.00719872	0.502364	0.911069	0.408705
APC	9	NUP88	0.0141601	0.364415	0.344147	-0.0202686
APC	9	FOXP4	0.0189627	0.462194	-1.37389	-1.83609
APC	9	NUP85	0.0307491	0.354263	0.205189	-0.149074
APC	9	FBXL20	0.0109163	0.27891	-1.68534	-1.96425
APC	9	NCAPH2	0.00131328	0.438939	-1.4922	-1.93114
APC	9	ARHGAP35	0.0341618	0.463637	-0.484444	-0.948081
APC	9	PIBF1	0.0428094	0.254546	-1.68489	-1.93943
APC	9	TTC17	0.0302842	0.224932	-1.74494	-1.96987
APC	9	TTC13	0.00830592	0.370338	-1.52034	-1.89068
APC	9	RRAS2	0.0417969	0.733406	0.210421	-0.522985
APC	9	ZFP91	0.0167948	0.425976	-1.44268	-1.86866
APC	9	CHEK1	5.07252e-05	0.261767	-1.73823	-2
APC	9	GINS3	0.00459784	0.743503	-0.980857	-1.72436
APC	9	MSH3	0.025392	0.436063	-1.12997	-1.56603
APC	9	SH3BP5L	0.0302842	0.269167	-1.69367	-1.96284
APC	9	CCNK	0.00809896	0.596553	-0.295263	-0.891816
APC	9	ABHD13	0.00207172	0.277668	-1.69876	-1.97643
APC	9	MRPL16	0.000256708	0.958122	-0.7747	-1.73282
APC	9	DCUN1D5	0.0319534	0.714838	-0.607498	-1.32234
APC	9	AGTPBP1	0.00630527	0.445639	-1.53872	-1.98436
APC	9	RAP2A	0.0124594	0.729991	-0.903771	-1.63376
APC	9	PGRMC1	0.0307526	0.243003	1.53658	1.29357
APC	9	DIS3	0.0141601	0.384776	0.362571	-0.0222048
APC	9	SMG8	0.0262268	0.402708	-1.37454	-1.77725
APC	9	IGF1R	0.000358135	0.231248	-1.74818	-1.97943
APC	9	OSBPL2	0.0233169	0.448222	-0.274721	-0.722943
APC	9	ARHGAP12	0.00753014	0.650487	-0.750184	-1.40067
APC	9	STARD3	0.0488118	0.381243	-1.4757	-1.85694
APC	9	GEMIN6	0.0429396	0.204432	-1.71613	-1.92056
APC	9	NCLN	0.0063057	0.337879	1.09636	0.75848
APC	9	GTF2E1	0.0252868	0.505064	-0.504825	-1.00989
APC	9	RALB	0.0408509	0.887135	0.994091	0.106956
APC	9	MSH6	0.042493	0.428301	0.00748731	-0.420814
APC	9	QTRTD1	0.00982052	1.01269	-0.341928	-1.35462
APC	9	NME7	0.00634876	0.573241	-1.13462	-1.70786
APC	9	ARL2BP	0.00179021	0.925692	-0.585675	-1.51137
APC	9	KATNAL1	0.00467386	0.204611	-1.79539	-2
APC	9	PKNOX1	0.00467386	0.208433	-1.79157	-2
APC	9	VCPIP1	0.044026	0.268137	-0.260335	-0.528472
APC	9	WBP11	0.0324671	0.596062	0.0722752	-0.523787
APC	9	AIF1L	0.00467386	0.280152	-1.71985	-2
APC	9	CBR4	0.0196688	0.687673	-0.878587	-1.56626
APC	9	ZDHHC20	0.0431378	0.667253	-0.537395	-1.20465
APC	9	HSPB11	0.00819851	0.954765	-0.0170774	-0.971843
APC	9	ZNF143	0.0270038	0.316176	-1.55812	-1.8743
APC	9	ZNF148	0.0404997	0.447468	-1.0621	-1.50957
APC	9	PMS2	0.00150778	0.300248	-1.64774	-1.94798
APC	9	HNRNPLL	0.014155	0.376762	0.241221	-0.135541
APC	9	FAF1	0.0045974	0.382223	0.243662	-0.138561
APC	9	ABCB10	0.0425509	0.5128	-0.938776	-1.45158
APC	9	BEST2	0.00467386	0.31475	-1.68525	-2
APC	9	TNPO2	0.0163039	0.249424	0.0893669	-0.160057
APC	9	ZMYM6NB	0.00164798	0.722474	-1.13488	-1.85736
APC	9	METTL5	5.07252e-05	0.416879	-1.58312	-2
APC	9	KIDINS220	0.0454235	0.30494	-1.62855	-1.93349
APC	9	ANP32B	0.014745	0.461122	1.9133	1.45217
APC	9	SYNPR	0.00467386	0.297383	-1.70262	-2
APC	9	WDTC1	5.59785e-07	0.420528	-1.57947	-2
APC	9	POP4	5.59785e-07	0.363145	-1.63686	-2
APC	9	NCAPD3	0.010133	0.733852	-0.964798	-1.69865
APC	9	PPP1R10	0.0215836	0.515186	-0.796934	-1.31212
APC	9	C7orf26	0.000452186	0.499428	-1.38278	-1.88221
APC	9	TSC1	0.0167823	0.290244	-1.54075	-1.831
APC	9	ALG11	0.0139234	0.748214	-0.288457	-1.03667
APC	9	LTV1	1.66121e-06	0.611228	-1.32517	-1.9364
APC	9	PROM2	0.00974269	0.275089	-1.70307	-1.97816
APC	9	DDX52	0.0069683	0.510946	-1.23018	-1.74112
APC	9	CDC42BPA	0.0486146	0.460787	-1.04693	-1.50772
APC	9	PLA2G15	0.0214144	0.587904	-1.02271	-1.61062
APC	9	C11orf84	0.00467386	0.258149	-1.74185	-2
APC	9	CDCP1	0.0255223	0.667432	-0.620588	-1.28802
APC	9	GTF2A1	0.00467386	0.274327	-1.72567	-2
APC	9	XXYLT1	2.21262e-05	0.574796	-1.41261	-1.98741
APC	9	FIBP	0.014555	0.756828	-0.322622	-1.07945
APC	9	GSTT1	0.0289989	0.992735	0.33631	-0.656425
APC	9	STRN3	0.00550502	0.478853	0.143396	-0.335457
APC	9	RPS26	0.00120111	1.82145	1.24866	-0.572787
APC	9	ZNF362	0.00467386	0.308291	-1.69171	-2
APC	9	TTC9C	0.0355009	0.632788	-1.0027	-1.63548
APC	9	KRT23	0.0104715	0.434081	-1.48751	-1.92159
APC	9	SPC24	0.0475187	0.622238	-1.09116	-1.7134
APC	9	PCBP4	0.00467386	0.238893	-1.76111	-2
APC	9	SRP14	0.041466	0.978647	1.26312	0.284471
APC	9	MUTYH	0.00152264	0.297985	-1.68799	-1.98598
APC	9	MRPS36	0.021233	0.826325	0.785774	-0.0405511
APC	9	MRPS33	0.00102608	0.505921	-1.37999	-1.88591
APC	9	DEGS1	0.0138053	0.790352	-0.580907	-1.37126
APC	9	CCDC25	0.0349484	0.699786	0.017794	-0.681992
APC	9	RUNDC3A	0.00467386	0.207453	-1.79255	-2
APC	9	PAPSS1	0.0425147	0.268609	0.414903	0.146294
APC	9	SGPL1	0.0141596	0.332433	0.676616	0.344183
APC	9	APBB2	0.0104715	0.278232	-1.65741	-1.93564
APC	9	WDR4	0.0167302	0.678241	-0.831645	-1.50989
APC	9	SMARCD2	0.0275073	0.435281	0.208479	-0.226802
APC	9	RPS27L	0.00177779	0.707416	-1.24696	-1.95438
APC	9	ZDHHC9	0.00467386	0.210607	-1.78939	-2
APC	9	POLB	0.0126043	0.781554	-0.708457	-1.49001
APC	9	CDC123	0.00726831	0.720995	-0.725967	-1.44696
APC	9	EI24	0.00305111	0.760661	0.0204812	-0.74018
APC	9	HOXD11	0.00467386	0.228202	-1.7718	-2
APC	9	SETMAR	0.0109163	0.275752	-1.6889	-1.96465
APC	9	PRMT5	0.0153555	0.275804	0.600628	0.324824
APC	9	ATP4B	0.00802295	1.27939	-0.191113	-1.4705
APC	9	MALSU1	0.00408384	0.444135	-1.47478	-1.91891
APC	9	ZNF460	5.07252e-05	0.390061	-1.60994	-2
APC	9	GALNT8	0.00467386	0.292248	-1.70775	-2
APC	9	TELO2	0.0157688	0.549393	-0.699624	-1.24902
APC	9	RFC3	0.021019	0.5374	0.0453215	-0.492078
APC	9	CBX8	0.00177779	0.270065	-1.71776	-1.98783
APC	9	DNAJC21	0.0166197	0.338111	-1.34328	-1.68139
APC	9	KIF1A	0.00467386	0.222832	-1.77717	-2
APC	9	ERCC3	0.0118845	0.51751	-1.26204	-1.77955
APC	9	MRPS17	0.00449407	0.596296	-1.29443	-1.89073
APC	9	UNC119	0.00467386	0.208736	-1.79126	-2
APC	9	TMEM248	0.0109163	0.277657	-1.68234	-1.96
APC	9	LSM4	0.000531761	1.5269	0.154459	-1.37244
APC	9	MFSD4	0.0226847	0.625499	-1.03838	-1.66388
APC	9	SLC25A25	0.000312551	0.360918	-1.60574	-1.96666
APC	9	FOXA2	0.00467386	0.204786	-1.79521	-2
APC	9	SNX15	0.00750632	0.625815	-1.04929	-1.6751
APC	9	MAP4K5	0.00815821	0.523325	-1.28102	-1.80435
APC	9	COX3	0.0375091	1.07617	0.780386	-0.295785
APC	9	CKAP2	0.0370481	0.361111	-1.51958	-1.88069
APC	9	SLAIN1	0.00467386	0.265174	-1.73483	-2
APC	9	FAM177A1	0.00307329	0.720616	0.0437942	-0.676822
APC	9	SH2D4A	0.0322987	0.637122	-0.440352	-1.07747
APC	9	PPP2R2A	0.042493	0.348264	0.639989	0.291725
APC	9	CTBP2	0.0202672	0.253382	0.452725	0.199342
APC	9	GTF3C2	0.0114701	0.571745	-0.554724	-1.12647
APC	9	TTL	0.00974269	0.283448	-1.69091	-1.97436
APC	9	ATAD1	0.00310863	0.42178	0.0711418	-0.350638
APC	9	SRPK1	0.0395945	0.375411	0.268198	-0.107212
APC	9	FAM20B	0.0276518	0.600168	-1.00565	-1.60582
APC	9	CXXC1	0.0380774	0.343415	-1.51171	-1.85512
APC	9	CHID1	0.019478	0.355075	0.612724	0.257649
APC	9	DBT	0.00480012	0.497466	0.346652	-0.150815
APC	9	MED1	0.00575134	0.568242	-0.945838	-1.51408
APC	9	TCF7	0.00467386	0.225837	-1.77416	-2
APC	9	UTP15	0.0148725	0.644554	-0.860138	-1.50469
APC	9	GPCPD1	1.0426e-05	0.836284	-1.01581	-1.85209
APC	9	SULT2A1	0.0347605	0.539614	-1.23651	-1.77612
APC	9	TXNDC9	0.0159394	0.365216	0.161223	-0.203993
APC	9	POLR3B	0.0104715	0.257214	-1.67432	-1.93153
APC	9	POLR3A	0.0101468	0.339528	-1.60294	-1.94247
APC	9	DNMT1	0.0311773	0.425016	-0.320058	-0.745074
APC	9	ORMDL3	0.0253089	0.935341	-0.227351	-1.16269
APC	9	BLM	0.00131328	0.502482	-1.44994	-1.95242
APC	9	ACAD9	0.00481253	0.29924	0.853421	0.55418
APC	9	TMEM201	0.0427608	0.499776	-0.741461	-1.24124
APC	9	TMEM209	0.0491927	0.470055	-1.0697	-1.53976
APC	9	CSNK2B	0.0275105	0.264214	1.10315	0.838932
APC	9	MCM3AP	0.000419526	0.346593	-1.62033	-1.96693
APC	9	EYA3	0.00354342	0.586416	-1.08558	-1.672
APC	9	HPR	0.0450031	0.543765	-0.0524382	-0.596203
APC	9	CDCA8	0.00467386	0.212174	-1.78783	-2
APC	9	VEZT	0.000568777	0.367034	-1.59051	-1.95755
APC	9	MAFF	0.00467386	0.265266	-1.73473	-2
APC	9	ARPC1A	0.0245676	0.363521	0.839548	0.476027
APC	9	CTIF	0.0169589	0.37872	-1.46042	-1.83914
APC	9	ZC3H7A	0.0307686	0.324025	-1.55428	-1.8783
APC	9	ANKRD28	0.0462547	0.463916	-0.604218	-1.06813
APC	9	OGFOD1	0.0170465	0.472757	-1.27182	-1.74458
APC	9	MANBAL	0.00467386	0.20434	-1.79566	-2
APC	9	THAP11	0.00467386	0.236141	-1.76386	-2
APC	9	DKC1	0.00856516	0.319421	0.709041	0.38962
APC	9	MOCS2	0.0203409	0.507137	-1.35957	-1.86671
APC	9	METTL13	0.0343818	0.448672	-0.882973	-1.33164
APC	9	METTL16	0.0322052	0.352249	-1.28156	-1.6338
APC	9	CAMK2D	0.00274381	0.347422	1.00942	0.662002
APC	9	UCKL1	0.0144682	0.544396	-1.15686	-1.70126
APC	9	POLR1B	0.0271208	0.568422	-0.93278	-1.5012
APC	9	HOXB6	0.00467386	0.290165	-1.70984	-2
APC	9	CHUK	0.0288514	0.279424	-0.605909	-0.885333
APC	9	C5orf15	0.000929894	0.740552	-1.18944	-1.92999
APC	9	LHFPL2	0.00467386	0.237383	-1.76262	-2
APC	9	NR2F2	0.001965	0.615317	-1.25343	-1.86875
APC	9	DDB2	0.0193292	0.670597	-0.448933	-1.11953
APC	9	APOBEC3B	0.0030488	0.625864	-1.27935	-1.90522
APC	9	PLCG1	0.00530402	0.736202	-0.728179	-1.46438
APC	9	SFSWAP	0.00695257	0.646724	-0.988126	-1.63485
APC	9	GNL3	0.0180376	0.612184	-0.0733066	-0.68549
APC	9	CCNL1	0.00680351	0.648749	-1.12369	-1.77244
APC	9	PTGES3	0.0187404	0.211737	1.84219	1.63045
APC	9	TAF9B	0.00467386	0.218619	-1.78138	-2
APC	9	SUPT16H	0.0275105	0.374193	0.81355	0.439357
APC	9	NUP214	0.0425147	0.217464	0.122848	-0.0946156
APC	9	CASZ1	0.00904172	0.422114	-1.45058	-1.8727
APC	9	IK	0.00356644	0.798936	0.449732	-0.349203
APC	9	BRAT1	0.0422063	0.462512	-0.633421	-1.09593
APC	9	HSD11B2	0.0083114	0.906332	-0.689576	-1.59591
APC	9	TOP2B	0.00856551	0.377338	0.473211	0.0958737
APC	9	OLFML2B	0.00467386	0.207271	-1.79273	-2
APC	9	NAA20	0.0163389	0.706045	-1.02188	-1.72792
APC	9	SNRNP70	0.018013	0.390357	0.979369	0.589013
APC	9	IDH3B	0.0410433	0.329407	0.895758	0.566351
APC	9	SCCPDH	0.0202607	0.357355	0.483267	0.125912
APC	9	GIF	0.000529358	1.12776	-0.506897	-1.63465
APC	9	TTI2	0.0245476	0.5164	-1.28473	-1.80113
APC	9	TTI1	0.00882792	0.582809	-0.970472	-1.55328
APC	9	STK38L	0.0381445	0.478326	0.0064546	-0.471872
APC	9	PDS5A	0.0255168	0.314771	0.351906	0.037135
APC	9	SDF2	0.000468538	0.342257	-1.60858	-1.95084
APC	9	EMC8	0.0418535	0.772279	-0.53285	-1.30513
APC	9	EMC3	0.0283186	0.550125	0.510396	-0.0397286
APC	9	OTUD5	0.00152264	0.247808	-1.74156	-1.98937
APC	9	ABT1	0.0379613	0.38626	-1.51896	-1.90522
APC	9	CDH3	0.00815309	0.486315	-1.43476	-1.92107
APC	9	CENPM	5.07252e-05	0.461031	-1.53897	-2
APC	9	CENPH	0.00152264	0.337472	-1.64297	-1.98044
APC	9	CENPV	0.0228158	0.756131	-0.169315	-0.925446
APC	9	PLEKHA5	0.0418716	0.499756	-0.757712	-1.25747
APC	9	DHX34	0.0252615	0.231874	-1.7421	-1.97398
APC	9	DHX35	0.0252615	0.277984	-1.68951	-1.9675
APC	9	DHX36	0.0434098	0.610704	-0.104315	-0.715019
APC	9	DHX37	0.0324931	0.342155	-1.42579	-1.76795
APC	9	ECSIT	0.019706	0.61191	-0.91198	-1.52389
APC	9	CADM4	0.00467386	0.237389	-1.76261	-2
APC	9	PIP5K1C	0.00886903	0.545409	-1.37848	-1.92389
APC	9	PIP5K1A	0.00408384	0.297908	-1.65819	-1.9561
APC	9	DSCC1	0.0394166	0.220559	-1.7105	-1.93106
APC	9	POLA2	0.0130352	0.604196	-1.30428	-1.90847
APC	9	POLA1	0.0206507	0.555096	-1.28771	-1.8428
APC	9	PHF10	0.0309906	0.292963	-1.57478	-1.86775
APC	9	NAA40	0.00408384	0.451398	-1.47452	-1.92592
APC	9	CARD16	0.0109163	0.365018	-1.58442	-1.94943
APC	9	CUL4A	0.0368844	0.292245	0.403263	0.111018
APC	9	MED20	0.015355	0.747461	-0.536184	-1.28364
APC	9	2017-09-03	0.00467386	0.268652	-1.73135	-2
APC	9	PARP9	0.0355817	0.273757	0.409776	0.136019
APC	9	AAMDC	0.0252615	0.414459	-1.52204	-1.9365
APC	9	SH3GL1	0.0382256	0.341595	0.826592	0.484997
APC	9	UGGT2	0.00104992	0.361787	-1.58783	-1.94962
APC	9	CTDSPL2	0.0331024	0.241723	-1.70329	-1.94501
APC	9	DIP2B	0.0206096	0.322805	-0.408964	-0.731769
APC	9	CIRH1A	0.0136086	0.656386	-0.694979	-1.35136
APC	9	STEAP3	0.029453	0.674362	-0.600985	-1.27535
APC	9	DPY19L3	0.0113655	0.303806	-1.62327	-1.92708
APC	9	ZFPL1	0.0307035	0.418458	0.37641	-0.0420485
APC	9	FKBP8	0.0386135	0.642312	0.0844365	-0.557875
APC	9	ATP6V1H	0.00973823	0.228397	0.564625	0.336228
APC	9	RBM10	0.0343137	0.35183	0.0791744	-0.272655
APC	9	GRAMD1A	0.00336368	0.513153	-1.42887	-1.94202
APC	9	MVK	0.0197871	0.553948	-0.142781	-0.696729
APC	9	ABCA1	0.0129489	0.455673	-1.35834	-1.81401
APC	9	CACHD1	0.00152264	0.205727	-1.79369	-1.99942
APC	9	MLLT11	0.00467386	0.258947	-1.74105	-2
APC	9	SOX2	0.00467386	0.254372	-1.74563	-2
APC	9	INTS7	0.03379	0.44459	-0.486358	-0.930949
APC	9	INTS8	0.0155936	0.54715	-0.917957	-1.46511
APC	9	MPP7	0.000128472	0.761113	-1.07185	-1.83297
APC	9	PRPSAP1	0.0455904	0.255427	0.496631	0.241204
APC	9	SMARCAD1	0.0311335	0.417784	-1.09968	-1.51746
APC	9	SYN2	0.00467386	0.207034	-1.79297	-2
APC	9	PLXNA1	0.0203409	0.239443	-1.6921	-1.93155
APC	9	MAP2K4	0.0166189	0.42027	0.151961	-0.268309
APC	9	MALT1	0.0159694	0.716595	-0.932058	-1.64865
APC	9	MTFP1	0.00315237	0.689648	-1.04966	-1.7393
APC	9	KIAA1244	0.0324224	0.446034	-0.894041	-1.34007
APC	9	CD2AP	0.0147471	0.272707	0.695263	0.422556
APC	9	C11orf73	0.00560471	1.07669	0.0347062	-1.04199
APC	9	TCEAL1	0.0104715	0.47583	-1.42543	-1.90126
APC	9	TIMM23	0.00467386	0.250436	-1.74956	-2
APC	9	UTP6	0.0192655	0.488492	-0.601834	-1.09033
APC	9	UTP3	0.0288785	0.567157	-0.687035	-1.25419
APC	9	NFIC	0.0433178	0.666547	-0.596512	-1.26306
APC	9	ASS1	0.0264895	-0.88856	0.118672	1.00723
APC	9	PRKAR2B	0.042276	-0.692528	-0.752042	-0.0595138
APC	9	BPI	0.0173324	-1.49147	-1.2877	0.203772
APC	9	GCNT3	0.0215429	-0.82321	-1.47108	-0.647869
APC	9	PRKACB	0.0164174	-0.954719	-1.09645	-0.141728
[truncated: 1,959 more rows]

## Sheet: e.JaccardIndexMatrix
Symbol	TP53	CDH1	KMT2D	RHOA	ARID1A	APC	PIK3CA	SPTA1	FAT4
TP53	1	0.0320285	0.0219355	0.030137	0.0151515	0.0157687	0.0106486	0.0123839	0.00568182
CDH1	0.0320285	1	0.0120805	0.0368098	0.00936768	0.0110041	0.00801603	0.00983607	0.0151515
KMT2D	0.0219355	0.0120805	1	0.0306748	0.0298013	0.0308333	0.0407177	0.0238095	0.0654545
RHOA	0.030137	0.0368098	0.0306748	1	0.0157171	0.0148331	0.0101758	0.012987	0.008
ARID1A	0.0151515	0.00936768	0.0298013	0.0157171	1	0.0316027	0.0733696	0.102635	0.0253623
APC	0.0157687	0.0110041	0.0308333	0.0148331	0.0316027	1	0.217498	0.1001	0.099142
PIK3CA	0.0106486	0.00801603	0.0407177	0.0101758	0.0733696	0.217498	1	0.131296	0.0853659
SPTA1	0.0123839	0.00983607	0.0238095	0.012987	0.102635	0.1001	0.131296	1	0.089568
FAT4	0.00568182	0.0151515	0.0654545	0.008	0.0253623	0.099142	0.0853659	0.089568	1

## Sheet: Description
Supplementary Data 5: Pathway enrichment of mutations among three clusters and mutation-protein correlation analysis..
sheet(a), pathway mutation matrix. Headers stand for each pathway's name and genes included in this pathway, anyone of the genes in this pathway detected mutation, this pathway was then marked as 1, otherwise marked as 0.
sheet(b), statistical analysis of mutated pathways.
column name	description
symbol	pathway name and genes in the pathway
pvalue	p-value calculated by fisher's exact test
noMutFreqPX1	number of samples without mutation in this pathway in PX1 samples
mutFreqPX1	number of samples with mutation in this pathway in PX1 samples
noMutFreqPX2	number of samples without mutation in this pathway in PX2 samples
mutFreqPX2	number of samples with mutation in this pathway in PX2 samples
noMutFreqPX3	number of samples without mutation in this pathway in PX3 samples
mutFreqPX3	number of samples with mutation in this pathway in PX3 samples
sheet(c): Mutation-protein correlation analysis by different mutation types in detail
Statistics analysis of protein level change between mutation group and wild type group. P value was calculated by Wilcoxon rank-sum test, ratio equals (average T-N ratio in mutated ones)/(average T-N ratio in not-mutated ones). All protein expression data based on Dataset2 (TableS2).
sheet(d): 9 high frequent mutations altered tumor proteomes.
Statistics analysis of protein level change between mutation group and wild type group. P value was calculated by Wilcoxon rank-sum test, ratio equals (average T-N ratio in mutated ones)/(average T-N ratio in not-mutated ones). All protein expression data based on Dataset2 (TableS2).
sheet(e): Jaccard intex of changed proteomes in sheet(d).
Jaccard index equals (intersection between two altered proteome)/(union between two mutation altered proteome)
Definition of up-regulated proteome: mean_ratio>1.6.
Definition of down-regulated proteome: mean_ratio<0.33.
