# Supplementary material for: A proteomic landscape of diffuse-type gastric cancer
Source: Nat Commun. 2018 Mar 8;9:1012. doi: 10.1038/s41467-018-03121-2 (PMC5843664; doi:10.1038/s41467-018-03121-2)
Supplement: Supplementary file 9 — Supplementary Data 6 [file 41467_2018_3121_MOESM9_ESM.xlsx]

## Sheet: known druggable proteins
GeneSymbol	Druggability	Entrez Gene Name	Location	Type(s)	All_up expressed in Tumor	All_differentiall expressed ratio	All_DetectedFreq	All_upFreq	All_downFreq	All_P value	All_ln(HR)	PX1_up expressed in Tumor	PX1_differentiall expressed ratio	PX1_DetectedFreq	PX1_upFreq	PX1_downFreq	PX1_P value	PX1_ln(HR)	PX2_up expressed in Tumor	PX2_differentiall expressed ratio	PX2_DetectedFreq	PX2_upFreq	PX2_downFreq	PX2_P value	PX2_ln(HR)	PX3_up expressed in Tumor	PX3_differentiall expressed ratio	PX3_DetectedFreq	PX3_upFreq	PX3_downFreq	PX3_P value	PX3_ln(HR)
EPHB2	FDA approved drug: primary target	EPH receptor B2	Plasma Membrane	kinase	1	0.837838	37	33	2	0.00567758	-1.39146	0	1	6	6	0	0.347806	-35.2888	1	1	14	14	0	0.286641	-0.803543	1	0.647059	17	13	2	0.0182448	-1.33943
HDAC9	FDA approved drug: primary target	histone deacetylase 9	Nucleus	transcription regulator
EPHA4	FDA approved drug: primary target	EPH receptor A4	Plasma Membrane	kinase	0	1	1	1	0	0.599215	-17.802								0	1	1	1	0	0.623481	-18.9582
EGFR	FDA approved drug: primary target	epidermal growth factor receptor	Plasma Membrane	kinase	0	-0.0119048	84	15	16	0.227587	0.412867	0	0.125	16	4	2	0.198945	2.63932	0	-0.147059	34	5	10	0.478902	0.361877	0	0.0588235	34	6	4	0.472198	0.283393
RET	FDA approved drug: primary target	ret proto-oncogene	Plasma Membrane	kinase
SMO	FDA approved drug: primary target	smoothened, frizzled class receptor	Plasma Membrane	G-protein coupled receptor
MAP2K1	FDA approved drug: primary target	mitogen-activated protein kinase kinase 1	Cytoplasm	kinase	1	0.0952381	84	11	3	0.582958	0.183348	0	0.125	16	3	1	0.650764	-0.607774	0	0.0882353	34	3	0	0.675334	0.218483	0	0.0882353	34	5	2	0.0439083	1.79503
ABL1	FDA approved drug: primary target	ABL proto-oncogene 1, non-receptor tyrosine kinase	Nucleus	kinase	0	1	1	1	0	0.495219	-12.522	0	1	1	1	0	0.577263	-15.0187
RAF1	FDA approved drug: primary target	Raf-1 proto-oncogene, serine/threonine kinase	Cytoplasm	kinase	0	-0.333333	6	1	3	0.176238	-1.38374	0	0	1	0	0	0.577263	-42.1136	0	-0.75	4	0	3	0.14365	-1.51112	0	1	1	1	0	0.628297	-12.3837
FLT3	FDA approved drug: primary target	fms related tyrosine kinase 3	Plasma Membrane	kinase
ROS1	FDA approved drug: primary target	ROS proto-oncogene 1 , receptor tyrosine kinase	Plasma Membrane	kinase
PGR	FDA approved drug: primary target	progesterone receptor	Nucleus	ligand-dependent nuclear receptor
KDR	FDA approved drug: primary target	kinase insert domain receptor	Plasma Membrane	kinase
ERBB2	FDA approved drug: primary target	erb-b2 receptor tyrosine kinase 2	Plasma Membrane	kinase	0	0.101695	59	24	18	0.201793	-0.322985	0	0.230769	13	6	3	0.942609	0.078001	1	0.5	20	13	3	0.52251	-0.367225	0	-0.269231	26	5	12	0.780787	-0.0890077
ERBB3	FDA approved drug: primary target	erb-b2 receptor tyrosine kinase 3	Plasma Membrane	kinase	0	0.357143	14	9	4	0.56011	-0.294395	0	0.666667	3	2	0	0.665607	-26.3578	0	0.2	5	3	2	0.213603	0.855939	0	0.333333	6	4	2	0.143138	-1.48973
EPHA1	FDA approved drug: primary target	EPH receptor A1	Plasma Membrane	kinase	0	1	2	2	0	0.574947	0.463673															0	1	2	2	0	0.851834	0.158944
FGFR2	FDA approved drug: primary target	fibroblast growth factor receptor 2	Plasma Membrane	kinase	0	1	3	3	0	0.994531	0.00287835	0	1	2	2	0	0.738883	-5.68305								0	1	1	1	0	0.059957	0.919261
FGFR3	FDA approved drug: primary target	fibroblast growth factor receptor 3	Plasma Membrane	kinase
FGFR1	FDA approved drug: primary target	fibroblast growth factor receptor 1	Plasma Membrane	kinase
ALK	FDA approved drug: primary target	anaplastic lymphoma receptor tyrosine kinase	Plasma Membrane	kinase
KIT	FDA approved drug: primary target	KIT proto-oncogene receptor tyrosine kinase	Plasma Membrane	transmembrane receptor	0	0.333333	3	2	1	0.747115	0.260154								0	-1	1	0	1	0.672636	25.8631	0	1	2	2	0	0.879099	-0.143127
MET	FDA approved drug: primary target	MET proto-oncogene, receptor tyrosine kinase	Plasma Membrane	kinase	0	0.166667	12	6	4	0.104112	0.57961	0	-0.333333	3	1	2	0.185372	-1.46462	0	1	1	1	0	1	0	0	0.25	8	4	2	0.0804374	0.536721
BRAF	FDA approved drug: primary target	B-Raf proto-oncogene, serine/threonine kinase	Cytoplasm	enzyme	0	-0.333333	9	2	5	0.538816	-0.263601	0	1	1	1	0	0.738883	-11.5328	0	-0.75	4	0	3	0.713604	-0.301212	0	-0.25	4	1	2	0.949124	-0.0355149
HRAS	FDA approved drug: indirect target	Harvey rat sarcoma viral oncogene homolog	Plasma Membrane	enzyme
MLL	FDA approved drug: indirect target
PTEN	FDA approved drug: indirect target	phosphatase and tensin homolog	Cytoplasm	phosphatase	0	0.0857143	35	16	13	0.311948	-0.345583	0	0.444444	9	6	2	0.785881	-0.263786	0	0.142857	14	7	5	0.464451	-0.453021	0	-0.25	12	3	6	0.954165	-0.0283131
MTOR	FDA approved drug: indirect target	mechanistic target of rapamycin (serine/threonine kinase)	Nucleus	kinase	0	0.0119048	84	11	10	0.266165	0.529213	0	0	16	1	1	0.925331	0.114752	0	-0.0882353	34	2	5	0.854767	0.174977	0	0.117647	34	8	4	0.263165	0.755258
NF2	FDA approved drug: indirect target	neurofibromin 2 (merlin)	Plasma Membrane	other	0	0.304348	23	14	7	0.327724	-0.224995	0	1	4	4	0	0.431224	-18.2308	0	0.125	8	4	3	0.141356	0.653833	0	0.181818	11	6	4	0.0503687	-0.714491
NF1	FDA approved drug: indirect target	neurofibromin 1	Cytoplasm	other	1	0.5	72	43	7	0.101895	0.523669	0	0.357143	14	7	2	0.45976	-1.06997	0	0.423077	26	14	3	0.703739	-0.237483	1	0.625	32	22	2	0.0264824	1.12491
GNA11	FDA approved drug: indirect target	guanine nucleotide binding protein (G protein), alpha 11 (Gq class)	Plasma Membrane	enzyme	0	-0.119048	84	2	12	0.289491	-0.713211	0	0.125	16	2	0	0.864555	-0.345361	0	-0.147059	34	0	5	0.47603	1.11281	0	-0.205882	34	0	7	0.320472	-0.889264
HGF	FDA approved drug: indirect target	hepatocyte growth factor (hepapoietin A; scatter factor)	Extracellular Space	growth factor	0	1	3	3	0	0.227875	-21.7505								0	1	2	2	0	0.32338	-22.7152	0	1	1	1	0	0.429644	-15.9176
APC	FDA approved drug: indirect target	adenomatous polyposis coli	Nucleus	enzyme
MYD88	FDA approved drug: indirect target	myeloid differentiation primary response 88	Plasma Membrane	other	0	0.202381	84	25	8	0.286153	-0.27748	0	0.25	16	4	0	0.809255	-0.242851	1	0.5	34	17	0	0.691383	0.299524	0	-0.117647	34	4	8	0.778653	-0.0938456
TSC1	FDA approved drug: indirect target	tuberous sclerosis 1	Cytoplasm	other	0	0	49	15	15	0.597931	0.252646	0	0.1	10	4	3	0.827989	0.365279	0	-0.157895	19	4	7	0.784861	-0.278441	0	0.1	20	7	5	0.38815	0.497799
ABL2	FDA approved drug: strong off-target	ABL proto-oncogene 2, non-receptor tyrosine kinase	Cytoplasm	kinase	0	1	1	1	0	0.495219	-16.3626	0	1	1	1	0	0.577263	-19.6251
NCOR2	FDA approved drug: strong off-target	nuclear receptor corepressor 2	Nucleus	transcription regulator	1	0.58	50	30	1	0.0818755	-0.863766	0	0.555556	9	5	0	0.297339	-7.34498	1	0.75	20	15	0	0.121033	-1.44055	0	0.428571	21	10	1	0.727354	-0.214982
MAP4K1	FDA approved drug: mild off-target	mitogen-activated protein kinase kinase kinase kinase 1	Cytoplasm	kinase	0	-0.209302	43	12	21	0.194313	0.431286	0	-0.5	8	1	5	0.296572	19.3965	0	-0.133333	15	4	6	0.771714	-0.22542	0	-0.15	20	7	10	0.279377	0.40301
IGF1R	FDA approved drug: mild off-target	insulin like growth factor 1 receptor	Plasma Membrane	transmembrane receptor	0	-0.153846	13	3	5	0.898967	0.0954203	0	0	1	0	0	0.577263	-59.0012	0	-0.444444	9	1	5	0.96285	0.0472708	0	0.666667	3	2	0	0.902084	-0.151543
PIK3C2B	FDA approved drug: mild off-target	phosphatidylinositol-4-phosphate 3-kinase catalytic subunit type 2 beta	Cytoplasm	kinase	0	-0.222222	54	12	24	0.469613	-0.240776	0	0.153846	13	5	3	0.990527	0.0127931	0	-0.263158	19	4	9	0.812519	-0.143282	0	-0.409091	22	3	12	0.673176	-0.177227
MAP3K11	FDA approved drug: mild off-target	mitogen-activated protein kinase kinase kinase 11	Cytoplasm	kinase	0	0	2	0	0	0.121727	-22.7985															0	0	2	0	0	0.184249	-21.0463
SYK	FDA approved drug: mild off-target	spleen tyrosine kinase	Cytoplasm	kinase	0	0.0833333	84	19	12	0.323598	-0.337347	0	0	16	4	4	0.919056	0.084167	1	0.264706	34	11	2	0.0605908	-1.47459	0	-0.0588235	34	4	6	0.891083	-0.0812033
NTRK1	FDA approved drug: mild off-target	neurotrophic tyrosine kinase, receptor, type 1	Plasma Membrane	kinase
MAP3K4	FDA approved drug: mild off-target	mitogen-activated protein kinase kinase kinase 4	Cytoplasm	kinase	1	0.419355	31	15	2	0.0371089	-1.95871	0	0.833333	6	5	0	0.390861	-377.454	0	0.333333	9	3	0	0.219953	-13.6617	0	0.3125	16	7	2	0.148286	-1.18456
NTRK3	FDA approved drug: mild off-target	neurotrophic tyrosine kinase, receptor, type 3	Plasma Membrane	kinase
FKBP5	FDA approved drug: mild off-target	FK506 binding protein 5	Nucleus	enzyme	0	0.22619	84	27	8	0.2061	-0.322026	0	0.375	16	6	0	0.202377	1.51429	0	0.205882	34	11	4	0.0451023	-0.74004	0	0.176471	34	10	4	0.988152	-0.00564138
STK4	FDA approved drug: mild off-target	serine/threonine kinase 4	Cytoplasm	kinase	1	0.253012	83	21	0	0.858674	0.0909718	0	0.25	16	4	0	0.970355	0.0584588	1	0.272727	33	9	0	0.637305	0.324031	0	0.235294	34	8	0	0.902242	0.116809
NTRK2	FDA approved drug: mild off-target	neurotrophic tyrosine kinase, receptor, type 2	Plasma Membrane	kinase
HSP90AA1	FDA approved drug: mild off-target	heat shock protein 90kDa alpha family class A member 1	Cytoplasm	enzyme	1	0.0595238	84	5	0	0.0371002	-2.27523	1	0.125	16	2	0	0.534149	-4.19323	1	0.0882353	34	3	0	0.056769	-7.22203	0	0	34	0	0	0.879109	-0.232321
TAOK1	FDA approved drug: mild off-target	TAO kinase 1	Cytoplasm	kinase	1	0.444444	45	27	7	0.120315	-0.523546	0	0.444444	9	6	2	0.444111	-0.735303	1	0.736842	19	15	1	0.408698	-0.488822	0	0.117647	17	6	4	0.58958	-0.273255
TAOK2	FDA approved drug: mild off-target	TAO kinase 2	Cytoplasm	kinase	1	0.6	20	13	1	0.347816	-0.741211	0	0.428571	7	3	0	0.442195	1.91081	0	0.625	8	6	1	0.355562	-1.21802	0	0.8	5	4	0	0.962628	0.0593682
AURKA	FDA approved drug: mild off-target	aurora kinase A	Nucleus	kinase	1	0.857143	7	6	0	0.193294	-1.28907	0	0.8	5	4	0	0.651816	-0.569087	0	1	2	2	0	0.48272	-10.4872
CCND2	Drug in Clinical Trials: direct targeting	cyclin D2	Nucleus	other
CCND1	Drug in Clinical Trials: direct targeting	cyclin D1	Nucleus	transcription regulator
PIK3CA	Drug in Clinical Trials: direct targeting	phosphatidylinositol-4,5-bisphosphate 3-kinase catalytic subunit alpha	Cytoplasm	kinase	1	0.6	25	17	2	0.0647401	0.64442	0	0.666667	3	2	0	0.94198	-0.0865341	0	0.25	8	4	2	0.0843368	1.08164	0	0.785714	14	11	0	0.358876	0.515264
PIK3CB	Drug in Clinical Trials: direct targeting	phosphatidylinositol-4,5-bisphosphate 3-kinase catalytic subunit beta	Cytoplasm	kinase	0	0.3	20	11	5	0.282217	-0.528216	0	0.6	5	3	0	0.304892	-39.9606	0	1	4	4	0	0.923373	0.0878089	0	-0.0909091	11	4	5	0.512828	-0.330973
CCNE1	Drug in Clinical Trials: direct targeting	cyclin E1	Nucleus	transcription regulator	0	1	1	1	0	0.64873	-8.93559	0	1	1	1	0	1	0
PIP5K1A	Drug in Clinical Trials: direct targeting	phosphatidylinositol-4-phosphate 5-kinase, type I, alpha	Cytoplasm	kinase	0	0.4	10	6	2	0.161252	-1.8864	0	1	4	4	0	0.904052	0.119616	0	0	3	1	1	0.00312723	-3.23617	0	0	3	1	1	0.907187	-0.341422
NOTCH2	Drug in Clinical Trials: direct targeting	notch 2	Plasma Membrane	transcription regulator	1	0.272727	22	6	0	0.818868	-0.22546	0	0.333333	3	1	0	0.800097	-0.68638	0	0.181818	11	2	0	0.645406	0.677953	0	0.375	8	3	0	0.929883	-0.128025
NOTCH1	Drug in Clinical Trials: direct targeting	notch 1	Plasma Membrane	transcription regulator	0	0.666667	6	4	0	0.343227	-5.84028	0	1	2	2	0	0.577263	-12.0431								0	0.5	4	2	0	0.349356	-7.06956
AKT1	Drug in Clinical Trials: direct targeting	v-akt murine thymoma viral oncogene homolog 1	Cytoplasm	kinase	0	0	83	15	15	0.391974	-0.196457	0	0.25	16	6	2	0.498929	-0.965006	0	0.0606061	33	7	5	0.5297	0.327235	0	-0.176471	34	2	8	0.686803	-0.124852
AKT3	Drug in Clinical Trials: direct targeting	v-akt murine thymoma viral oncogene homolog 3	Cytoplasm	kinase	1	0.545455	22	16	4	0.827846	-0.0703956	0	0.666667	3	2	0	0.656159	-0.58831	0	0.444444	9	6	2	0.858531	-0.104742	0	0.6	10	8	2	0.902598	0.0526603
ATR	Drug in Clinical Trials: direct targeting	ATR serine/threonine kinase	Nucleus	kinase	1	0.555556	9	5	0	0.156268	-152.489	0	1	3	3	0	0.520473	-34.8034	0	0.666667	3	2	0	0.447124	-57.9407	0	0	3	0	0	0.290688	-195.53
CDK6	Drug in Clinical Trials: direct targeting	cyclin-dependent kinase 6	Nucleus	kinase	1	0.453333	75	44	10	0.729911	0.0700764	0	0.285714	14	5	1	0.523409	-0.949129	1	0.482759	29	19	5	0.988226	-0.00463282	1	0.5	32	20	4	0.537874	0.193109
IDH2	Drug in Clinical Trials: direct targeting	isocitrate dehydrogenase 2 (NADP+), mitochondrial	Cytoplasm	enzyme	0	-0.440476	84	3	40	0.602161	0.229651	0	-0.25	16	2	6	0.370525	1.45241	0	-0.941176	34	0	32	0.341216	-1.58624	0	-0.0294118	34	1	2	0.665402	-0.467237
CDK4	Drug in Clinical Trials: direct targeting	cyclin-dependent kinase 4	Nucleus	kinase	1	0.588235	51	39	9	0.0865349	-0.306582	1	0.909091	11	10	0	0.38819	-0.692028	1	0.565217	23	18	5	0.170805	-0.419264	0	0.411765	17	11	4	0.981511	-0.00531964
MMP2	Drug in Clinical Trials: direct targeting	matrix metallopeptidase 2	Extracellular Space	peptidase	1	0.68	75	58	7	0.0654716	-0.365487	0	0.714286	14	10	0	0.104616	2.06498	1	0.833333	30	26	1	0.467287	-0.295252	1	0.516129	31	22	6	0.0624546	-0.403083
IDH1	Drug in Clinical Trials: direct targeting	isocitrate dehydrogenase 1 (NADP+)	Cytoplasm	enzyme	0	-0.0714286	84	1	7	0.494749	-0.556428	0	0	16	1	1	0.842953	0.54852	0	-0.0294118	34	0	1	0.244461	3.50737	0	-0.147059	34	0	5	0.96927	0.0434765
PRKCZ	Drug in Clinical Trials: direct targeting	protein kinase C, zeta	Cytoplasm	kinase	0	-0.153846	26	10	14	0.969297	-0.0132469	0	1	4	4	0	0.430956	-21.1519	0	0	6	3	3	0.814059	0.181634	0	-0.5	16	3	11	0.295802	0.423769
TP53	Drug in Clinical Trials: gene therapy	tumor protein p53	Nucleus	transcription regulator	1	1	13	13	0	0.0295516	-15.6763	0	1	5	5	0	0.509966	-12.9665	0	1	7	7	0	0.138956	-17.3661	0	1	1	1	0	0.429644	-9.08871
FUS	Drug in Clinical Trials: gene therapy	FUS RNA binding protein	Nucleus	transcription regulator	1	0.268293	82	27	5	0.614077	-0.134962	0	0.375	16	6	0	0.36593	-2.44099	0	0.393939	33	15	2	0.170926	0.496078	0	0.0909091	33	6	3	0.160728	-0.540584
BRCA1	Drug in Clinical Trials: indirect targeting	breast cancer 1	Nucleus	transcription regulator	0	0.5	2	1	0	0.420128	-37.6727	0	1	1	1	0	0.577263	-22.9688	0	0	1	0	0	0.672636	-39.7447
CDKN2A	Drug in Clinical Trials: indirect targeting	cyclin-dependent kinase inhibitor 2A	Nucleus	transcription regulator	1	1	10	10	0	0.076736	-8.8717	0	1	4	4	0	0.388366	-8.69259	0	1	5	5	0	0.295597	-9.47239	0	1	1	1	0	0.479807	-8.98582
CCND3	Drug in Clinical Trials: indirect targeting	cyclin D3	Nucleus	other
NRAS	Drug in Clinical Trials: indirect targeting	neuroblastoma RAS viral (v-ras) oncogene homolog	Plasma Membrane	enzyme
BRCA2	Drug in Clinical Trials: indirect targeting	breast cancer 2	Nucleus	transcription regulator
MDM2	Drug in Clinical Trials: indirect targeting
KRAS	Drug in Clinical Trials: indirect targeting	Kirsten rat sarcoma viral oncogene homolog	Cytoplasm	enzyme	0	-0.454545	77	2	37	0.244554	0.212875	0	-0.2	15	0	3	0.580165	0.93583	0	-0.5	32	1	17	0.225954	0.444809	0	-0.533333	30	1	17	0.240567	0.260349
XPO1	Pre-clinical ligand	exportin 1	Nucleus	transporter	1	0.190476	84	17	1	0.866591	0.115287	0	0.125	16	3	1	0.977099	0.0405319	1	0.323529	34	11	0	0.144075	-2.90678	1	0.0882353	34	3	0	0.0595984	2.53587
ADAM10	Pre-clinical ligand	ADAM metallopeptidase domain 10	Plasma Membrane	peptidase	0	-0.22619	84	3	22	0.214168	0.736192	0	-0.125	16	1	3	0.906134	0.210253	0	-0.294118	34	0	10	0.0773806	3.13423	0	-0.205882	34	2	9	0.463175	0.561006
TRIO	Pre-clinical ligand	trio Rho guanine nucleotide exchange factor	Cytoplasm	kinase	1	0.510638	47	25	1	0.679976	-0.133774	0	0.5	8	5	1	0.859331	0.140976	1	0.6875	16	11	0	0.903793	0.0687762	0	0.391304	23	9	0	0.366677	-0.592832
ACACA	Pre-clinical ligand	acetyl-CoA carboxylase alpha	Cytoplasm	enzyme	1	0.341463	82	35	7	0.840259	-0.0604996	0	0.3125	16	6	1	0.732239	0.270671	1	0.53125	32	19	2	0.408939	-0.444759	0	0.176471	34	10	4	0.41598	0.339449
ADCY1	Pre-clinical ligand	adenylate cyclase 1 (brain)	Plasma Membrane	enzyme
NFE2L2	Pre-clinical ligand
PTPN11	Pre-clinical ligand	protein tyrosine phosphatase, non-receptor type 11	Cytoplasm	phosphatase	0	-0.0119048	84	15	16	0.155996	-0.627953	0	0	16	2	2	0.292542	-1.43973	0	0.0294118	34	6	5	0.707203	-0.341785	0	-0.0588235	34	7	9	0.689139	-0.212802
PCSK6	Pre-clinical ligand	proprotein convertase subtilisin/kexin type 6	Extracellular Space	peptidase
CARM1	Pre-clinical ligand	coactivator associated arginine methyltransferase 1	Nucleus	transcription regulator	1	0.452381	84	39	1	0.106167	0.448237	0	0.25	16	5	1	0.908469	-0.0859971	1	0.647059	34	22	0	0.0082645	1.17244	1	0.352941	34	12	0	0.160998	1.39414
PCSK5	Pre-clinical ligand	proprotein convertase subtilisin/kexin type 5	Extracellular Space	peptidase	0	0.5	2	1	0	0.536412	-49.8252								0	0	1	0	0	0.623481	-52.1707	0	1	1	1	0	0.628297	-26.7618
AHR	Pre-clinical ligand	aryl hydrocarbon receptor	Nucleus	ligand-dependent nuclear receptor	1	0.472222	36	25	8	0.726152	0.106768	0	0.857143	7	6	0	0.452038	0.914898	0	0.555556	9	7	2	0.997684	0.0019258	0	0.3	20	12	6	0.657593	0.146217
PTPRF	Pre-clinical ligand	protein tyrosine phosphatase, receptor type F	Plasma Membrane	phosphatase	0	-0.190476	63	18	30	0.115598	-0.405838	0	0.538462	13	9	2	0.088782	-2.32713	0	-0.4	25	6	16	0.957982	0.0198773	0	-0.36	25	3	12	0.310791	-0.412972
CTNNB1	Pre-clinical ligand	catenin beta 1	Nucleus	transcription regulator	0	-0.345238	84	1	30	0.277363	-0.568864	0	-0.0625	16	1	2	0.601006	-1.48561	0	-0.323529	34	0	11	0.277305	1.69644	0	-0.5	34	0	17	0.388347	-0.550714
MGMT	Pre-clinical ligand	O-6-methylguanine-DNA methyltransferase	Nucleus	enzyme	0	-0.0375	80	20	23	0.316193	-0.184335	1	0.6	15	9	0	0.438671	-0.68963	0	0	32	7	7	0.955456	-0.0194186	0	-0.363636	33	4	16	0.654329	0.125102
LNPEP	Pre-clinical ligand	leucyl/cystinyl aminopeptidase	Cytoplasm	peptidase	1	0.130952	84	14	3	0.0656878	1.27763	0	-0.125	16	0	2	0.200689	6.43303	1	0.176471	34	6	0	0.604531	0.662997	1	0.205882	34	8	1	0.309453	0.983279
BLM	Pre-clinical ligand	Bloom syndrome, RecQ helicase-like	Nucleus	enzyme	1	1	6	6	0	0.88079	0.073248	0	1	3	3	0	0.233584	0.8991	0	1	2	2	0	0.563012	-34.0884	0	1	1	1	0	0.439682	0.693684
CAD	Pre-clinical ligand	carbamoyl-phosphate synthetase 2, aspartate transcarbamylase, and dihydroorotase	Cytoplasm	enzyme	1	0.440476	84	38	1	0.657641	-0.274441	1	0.625	16	10	0	0.864426	-0.290424	1	0.588235	34	20	0	0.143735	-2.39706	1	0.205882	34	8	1	0.222328	1.13461
ATF1	Pre-clinical ligand	activating transcription factor 1	Nucleus	transcription regulator
MDM4	Pre-clinical ligand	MDM4, p53 regulator	Nucleus	other
ITGA9	Potentially druggable	integrin subunit alpha 9	Plasma Membrane	other	0	-0.615385	52	5	37	0.688604	0.128061	0	-0.4	10	1	5	0.464487	-1.65817	0	-0.55	20	3	14	0.18385	0.932261	0	-0.772727	22	1	18	0.530356	0.242509
STARD13	Potentially druggable	StAR related lipid transfer domain containing 13	Cytoplasm	other	0	1	1	1	0	0.5804	-27.0037								0	1	1	1	0	0.623481	-28.754
DHX9	Potentially druggable	DEAH-box helicase 9	Nucleus	enzyme	1	0.142857	84	12	0	0.240777	-1.15943	0	0.3125	16	5	0	0.967708	0.0839247	1	0.176471	34	6	0	0.0623315	-6.07821	1	0.0294118	34	1	0	0.826968	0.35124
KALRN	Potentially druggable	kalirin, RhoGEF kinase	Cytoplasm	kinase	0	0.107692	65	23	16	0.570217	-0.153781	0	0.230769	13	4	1	0.303221	-1.47078	0	0.08	25	9	7	0.240454	-0.805767	0	0.0740741	27	10	8	0.572005	0.17912
USP6	Potentially druggable	ubiquitin specific peptidase 6	Cytoplasm	peptidase
CAT	Potentially druggable	catalase	Cytoplasm	enzyme	1	0	84	2	2	0.54823	-0.630393	0	-0.0625	16	0	1	0.631371	1.5967	0	0.0588235	34	2	0	0.432697	1.64803	0	-0.0294118	34	0	1	0.0720964	-2.43876
CNTNAP1	Potentially druggable	contactin associated protein 1	Plasma Membrane	other	1	0.666667	12	8	0	0.697764	-0.350614	0	1	3	3	0	1	NA	0	0.5	4	2	0	0.441451	-212.003	0	0.6	5	3	0	0.87259	0.146229
PRPF8	Potentially druggable	pre-mRNA processing factor 8	Nucleus	other	1	0.166667	84	16	2	0.806879	-0.169535	0	0.1875	16	4	1	0.960417	-0.0672842	1	0.264706	34	9	0	0.498333	-1.53563	0	0.0588235	34	3	1	0.508866	0.694793
PLCG1	Potentially druggable	phospholipase C gamma 1	Cytoplasm	enzyme	1	0.333333	57	31	12	0.192854	-0.326403	0	0.428571	14	8	2	0.589145	-0.473578	0	0.391304	23	13	4	0.000797968	-1.46185	0	0.2	20	10	6	0.0928591	0.606735
ARFGAP1	Potentially druggable	ADP ribosylation factor GTPase activating protein 1	Cytoplasm	transporter	1	0.285714	84	33	9	0.0420339	-0.683189	1	0.5	16	8	0	0.408561	-1.41722	1	0.382353	34	16	3	0.0426833	-1.24759	0	0.0882353	34	9	6	0.999932	-4.37539e-05
ARID4A	Potentially druggable	AT-rich interaction domain 4A	Nucleus	transcription regulator	0	0.5	4	2	0	0.254091	-7.40113	0	0.5	2	1	0	0.738883	-21.515								0	0.5	2	1	0	0.35541	-5.46157
LPHN2	Potentially druggable	adhesion G protein-coupled receptor L2	Plasma Membrane	G-protein coupled receptor	0	1	2	2	0	0.000388726	2.25137								0	1	1	1	0	0.0424371	1.92167	0	1	1	1	0	9.21589e-09	41.0567
TNPO1	Potentially druggable	transportin 1	Nucleus	transporter	1	0.0595238	84	7	2	0.722464	0.263625	0	0.125	16	2	0	0.476522	-2.39842	0	0.0882353	34	3	0	0.570727	0.807033	0	0	34	2	2	0.226332	1.33711
NEDD4L	Potentially druggable	neural precursor cell expressed, developmentally down-regulated 4-like, E3 ubiquitin protein ligase	Cytoplasm	enzyme	0	-0.2	70	20	34	0.744745	0.0628347	0	-0.142857	14	4	6	0.0870671	-69.5125	0	-0.241379	29	9	16	0.527938	0.220903	0	-0.185185	27	7	12	0.334488	0.261716
NUP98	Potentially druggable	nucleoporin 98kDa	Nucleus	transporter	1	0.261905	84	24	2	0.647707	-0.156867	0	0.1875	16	4	1	0.785648	0.15824	1	0.352941	34	12	0	0.0867847	-1.8909	0	0.205882	34	8	1	0.767186	0.16166
NR2F2	Potentially druggable	nuclear receptor subfamily 2 group F member 2	Nucleus	ligand-dependent nuclear receptor	0	-0.37037	27	7	17	0.622362	-0.117845	0	0.571429	7	5	1	0.17333	-96.9468	0	-0.705882	17	2	14	0.691783	0.158432	0	-0.666667	3	0	2	0.596587	-0.332317
CAPN7	Potentially druggable	calpain 7	Cytoplasm	peptidase	0	0.0238095	84	21	19	0.691959	-0.115985	0	0.3125	16	5	0	0.335886	-5.42596	0	0	34	7	7	0.596997	-0.372452	0	-0.0882353	34	9	12	0.296206	0.396409
PIK3R3	Potentially druggable	phosphoinositide-3-kinase regulatory subunit 3	Cytoplasm	kinase
PSMA6	Potentially druggable	proteasome subunit alpha 6	Cytoplasm	peptidase	1	0.0238095	84	3	1	0.128624	-1.4671	1	0.125	16	2	0	0.362656	-10.1993	1	0.0294118	34	1	0	0.884278	0.345343	0	-0.0294118	34	0	1	0.782763	-0.381499
PLCB1	Potentially druggable	phospholipase C beta 1	Cytoplasm	enzyme	0	-0.444444	27	5	17	0.705114	-0.129036	0	0.4	5	3	1	0.240727	-3.81804	0	-0.8125	16	1	14	0.550721	-0.28477	0	-0.166667	6	1	2	0.335046	1.29624
MAT2A	Potentially druggable	methionine adenosyltransferase II, alpha	Cytoplasm	enzyme	0	-0.0119048	84	1	2	0.200175	-1.12483	0	0.0625	16	1	0	0.84267	-0.895813	0	0	34	0	0	0.775967	-0.816129	0	-0.0588235	34	0	2	0.818032	0.27565
RAC1	Potentially druggable	ras-related C3 botulinum toxin substrate 1 (rho family, small GTP binding protein Rac1)	Plasma Membrane	enzyme	0	-0.0361446	83	4	7	0.605409	-0.080892	0	0.125	16	2	0	0.435157	-12.3764	0	-0.117647	34	0	4	0.477771	0.905111	0	-0.030303	33	2	3	0.791719	-0.0493553
SPOP	Potentially druggable	speckle type POZ protein	Extracellular Space	other	0	1	1	1	0	0.495219	-10.773	0	1	1	1	0	0.577263	-12.9209
WNK1	Potentially druggable	WNK lysine deficient protein kinase 1	Cytoplasm	kinase	0	0.0617284	81	15	10	0.271097	0.373774	0	0.1875	16	4	1	0.40176	-1.09973	0	0.030303	33	5	4	0.146384	1.15715	0	0.03125	32	6	5	0.127187	0.77348
PAX5	Potentially druggable	paired box 5	Nucleus	transcription regulator
ARFGEF2	Potentially druggable	ADP ribosylation factor guanine nucleotide exchange factor 2	Cytoplasm	other	0	-0.166667	84	9	23	0.6945	0.160224	0	0	16	2	2	0.397607	4.33645	0	-0.382353	34	3	16	0.652738	-0.374865	0	-0.0294118	34	4	5	0.648292	0.231925
TRIP10	Potentially druggable	thyroid hormone receptor interactor 10	Cytoplasm	other	1	0.52439	82	49	6	0.321493	-0.195728	0	0.4375	16	8	1	0.977114	0.0227597	1	0.84375	32	28	1	0.0961125	-0.570538	0	0.264706	34	13	4	0.594312	0.183455
RHOA	Potentially druggable	ras homolog family member A	Cytoplasm	enzyme	0	0.0384615	78	14	11	0.526673	0.0644658	0	0.0666667	15	4	3	0.466478	-0.193538	0	0	32	6	6	0.762272	0.0533953	0	0.0645161	31	4	2	0.0966654	0.298826
PTPRU	Potentially druggable	protein tyrosine phosphatase, receptor type U	Plasma Membrane	phosphatase
NCK1	Potentially druggable	NCK adaptor protein 1	Cytoplasm	kinase	1	0.294872	78	31	8	0.228722	-0.274701	1	0.5625	16	9	0	0.714	-0.324693	1	0.5	30	16	1	0.0332564	1.14507	0	-0.03125	32	6	7	0.283533	-0.303694
SOS1	Potentially druggable	SOS Ras/Rac guanine nucleotide exchange factor 1	Cytoplasm	other	0	0.363636	11	5	1	0.196262	-2.3237								0	0	5	1	1	0.288137	-2.76443	0	0.666667	6	4	0	0.225334	-2.27601
F8	Potentially druggable	coagulation factor VIII	Extracellular Space	peptidase	0	1	1	1	0	0	70.3253															0	1	1	1	0	9.21589e-09	30.0102
TAF1	Potentially druggable	TATA-box binding protein associated factor 1	Nucleus	transcription regulator	0	0.5	6	3	0	0.613322	-0.406736	0	0.75	4	3	0	0.892603	-0.107924	0	0	2	0	0	0.74411	-6.20889
PPP2R1A	Potentially druggable	protein phosphatase 2 regulatory subunit A, alpha	Cytoplasm	phosphatase	1	0.0595238	84	5	0	0.0457863	-2.20081	1	0.1875	16	3	0	0.638818	-1.69641	1	0.0588235	34	2	0	0.202533	-2.75785	0	0	34	0	0	0.701503	-0.644279
PPP2R5C	Potentially druggable	protein phosphatase 2 regulatory subunit B', gamma	Nucleus	other	0	0.0454545	22	9	8	0.311499	-0.31194	0	0.25	4	2	1	0.795944	-0.280255	0	0.111111	9	4	3	0.633506	-0.307593	0	-0.111111	9	3	4	0.705336	-0.14791
CLCC1	Potentially biopharmable	chloride channel CLIC-like 1	Cytoplasm	ion channel	0	0.0361446	83	20	17	0.10773	0.45565	0	0	16	6	6	0.693825	0.38809	0	-0.147059	34	2	7	0.549171	0.325717	0	0.242424	33	12	4	0.300275	0.425566
MACF1	Potentially biopharmable	microtubule-actin crosslinking factor 1	Cytoplasm	enzyme	1	0.261905	84	22	0	0.327269	0.752612	0	0.1875	16	3	0	0.676971	0.84805	1	0.176471	34	6	0	0.0682569	-3.15628	1	0.382353	34	13	0	0.123816	1.6565
RHOT1	Potentially biopharmable	ras homolog family member T1	Cytoplasm	enzyme	0	-0.443038	79	9	44	0.0221645	-0.601652	0	-0.214286	14	3	6	0.05106	-81.5167	0	-0.764706	34	0	26	0.0395822	-0.932215	0	-0.193548	31	6	12	0.219901	-0.383061
NDRG1	Potentially biopharmable	N-myc downstream regulated 1	Nucleus	kinase	0	-0.25	84	4	25	0.003779	-1.40783	0	0.1875	16	4	1	0.166918	-5.48495	0	-0.205882	34	0	7	0.897647	0.177673	0	-0.5	34	0	17	0.0173647	-1.40702
ZNF814	Potentially biopharmable	zinc finger protein 814	Other	other
DLG1	Potentially biopharmable	discs, large homolog 1 (Drosophila)	Plasma Membrane	kinase	0	-0.392857	84	4	37	0.0216854	-0.59992	0	0.1875	16	4	1	0.0220937	-86.1466	0	-0.294118	34	0	10	0.820686	0.26909	0	-0.764706	34	0	26	0.505478	-0.240729
FAT2	Potentially biopharmable	FAT atypical cadherin 2	Plasma Membrane	other
SVEP1	Potentially biopharmable	sushi, von Willebrand factor type A, EGF and pentraxin domain containing 1	Cytoplasm	other	0	0.375	8	3	0	0.945663	-0.0820154								0	0	4	0	0	0.58486	1.40382	0	0.75	4	3	0	0.672527	-0.566876
GOLGA5	Potentially biopharmable	golgin A5	Cytoplasm	kinase	0	0.0238095	84	10	8	0.494715	0.37556	0	0.125	16	2	0	0.809629	0.687503	0	0.147059	34	6	1	0.608696	-0.549915	0	-0.147059	34	2	7	0.10821	1.1016
FCRL4	Potentially biopharmable
PLXNB2	Potentially biopharmable	plexin B2	Plasma Membrane	transmembrane receptor	0	-0.119048	84	0	10	0.151071	1.23328	0	-0.125	16	0	2	0.454574	2.79896	0	-0.0294118	34	0	1	0.323955	2.25938	0	-0.205882	34	0	7	0.2092	1.05686
POM121	Potentially biopharmable	POM121 transmembrane nucleoporin	Nucleus	other
CUX1	Potentially biopharmable	cut-like homeobox 1	Nucleus	transcription regulator	0	0.121951	82	25	15	0.884149	-0.0443597	0	0.1875	16	5	2	0.744317	-0.318327	0	0.25	32	11	3	0.822233	-0.184989	0	-0.0294118	34	9	10	0.697287	0.131132
PCDH18	Potentially biopharmable	protocadherin 18	Extracellular Space	other
ZNF638	Potentially biopharmable	zinc finger protein 638	Nucleus	other	1	0.337349	83	32	4	0.301473	-0.434146	1	0.5625	16	9	0	0.863608	-0.20466	1	0.5	34	18	1	0.481135	-0.625032	0	0.0606061	33	5	3	0.379722	0.589062
LRP6	Potentially biopharmable	LDL receptor related protein 6	Plasma Membrane	transmembrane receptor
GNAS	Potentially biopharmable	GNAS complex locus	Plasma Membrane	enzyme	0	-0.0714286	84	1	7	0.120752	1.57664	0	-0.125	16	0	2	0.182425	7.4848	0	-0.0588235	34	0	2	0.907032	0.268252	0	-0.0588235	34	1	3	0.223173	1.24267
EIF4G3	Potentially biopharmable	eukaryotic translation initiation factor 4 gamma, 3	Cytoplasm	translation regulator	1	0.234568	81	22	3	0.856619	0.0796881	0	0.2	15	3	0	0.715534	0.53068	1	0.294118	34	12	2	0.797681	-0.173373	0	0.1875	32	7	1	0.568777	0.315094
ACSL3	Potentially biopharmable	acyl-CoA synthetase long-chain family member 3	Cytoplasm	enzyme	0	-0.0952381	84	6	14	0.211183	0.697181	0	0.0625	16	1	0	0.845503	-0.732608	0	-0.294118	34	1	11	0.860044	0.18568	0	0.0294118	34	4	3	0.187711	0.990206
PLXNA1	Potentially biopharmable	plexin A1	Plasma Membrane	transmembrane receptor	1	0.888889	9	8	0	0.441753	0.477217	0	1	1	1	0	0.577263	-28.8394	0	0.666667	3	2	0	0.0305017	2.05817	0	1	5	5	0	0.721859	-0.302269
ROBO2	Potentially biopharmable	roundabout guidance receptor 2	Plasma Membrane	transmembrane receptor
NTN4	Potentially biopharmable	netrin 4	Extracellular Space	other	0	0	1	0	0	0.633956	157.424								0	0	1	0	0	0.672636	167.577
ACAD8	Potentially biopharmable	acyl-CoA dehydrogenase family member 8	Cytoplasm	enzyme	0	-0.686747	83	5	62	0.316428	-0.193041	0	-0.4375	16	3	10	0.659329	0.172907	0	-0.794118	34	0	27	0.495357	-0.298396	0	-0.69697	33	2	25	0.234799	-0.325098
COL1A1	Potentially biopharmable	collagen, type I, alpha 1	Extracellular Space	other	1	0.119048	84	15	5	0.689174	0.188071	0	-0.0625	16	1	2	0.393934	-1.84625	0	0.147059	34	6	1	0.265679	-1.17109	0	0.176471	34	8	2	0.50995	0.376314
WNT5A	Potentially biopharmable	wingless-type MMTV integration site family member 5A	Extracellular Space	cytokine	1	1	34	34	0	0.657465	-0.122368	0	1	2	2	0	0.577263	-17.1894	1	1	16	16	0	0.0730586	-1.13952	1	1	16	16	0	0.763595	0.0980152
PTCH1	Potentially biopharmable	patched 1	Plasma Membrane	transmembrane receptor
PDGFRB	FDA approved drug: primary target	platelet derived growth factor receptor beta	Plasma Membrane	kinase	1	0.810127	79	64	0	0.946387	-0.0193735	1	0.5625	16	9	0	0.987342	-0.0144383	1	0.935484	31	29	0	0.131959	-0.898837	1	0.8125	32	26	0	0.475347	0.265869
FLT1	FDA approved drug: primary target	fms related tyrosine kinase 1	Plasma Membrane	kinase	0	0.75	8	6	0	0.899806	0.10793	0	0.666667	3	2	0	0.462475	-102.193	0	1	3	3	0	0.359157	0.722646	0	0.5	2	1	0	0.86577	-0.41135

## Sheet: prognosis unfavorable targets
GeneSymbol	Entrez Gene Name	Location	Type	Class	up expressed in tumor	differentially expressed ratio	FreqDetected	upFreq	downFreq	IPA	DGI	P value	ln(HR)
CD97	adhesion G protein-coupled receptor E5	Plasma Membrane	G-protein coupled receptor	All	1	0.511905	84	43	0			0.0471855	0.811686
CD300A	CD300a molecule	Plasma Membrane	transmembrane receptor	All	1	0.84	25	23	2			0.000260428	0.770564
EMR2	adhesion G protein-coupled receptor E2	Plasma Membrane	other	All	1	0.733333	15	13	2			0.0171232	0.761506
JAG1	jagged 1	Extracellular Space	growth factor	All	1	0.53125	32	21	4			0.0207551	0.741018
ITGB2	integrin subunit beta 2	Plasma Membrane	transmembrane receptor	All	1	0.702381	84	61	2		SIMVASTATIN	0.0361492	0.664482
SLC1A5	solute carrier family 1 (neutral amino acid transporter), member 5	Plasma Membrane	transporter	All	1	0.626506	83	54	2		L-ASPARAGINE	0.011427	0.627249
SLC16A3	solute carrier family 16 (monocarboxylate transporter), member 3	Plasma Membrane	transporter	All	1	0.743902	82	61	0		PYRUVIC ACID	0.0238452	0.621971
PTGS2	prostaglandin-endoperoxide synthase 2 (prostaglandin G/H synthase and cyclooxygenase)	Cytoplasm	enzyme	All	1	1	12	12	0	acetaminophen/pentazocine, acetaminophen/clemastine/pseudoephedrine, aspirin/butalbital/caffeine, acetaminophen/caffeine/dihydrocodeine, aspirin/hydrocodone, aspirin/oxycodone, acetaminophen/aspirin/caffeine, aspirin/pravastatin, acetaminophen/dexbrompheniramine/pseudoephedrine, aspirin/meprobamate, aspirin/caffeine/propoxyphene, aspirin/butalbital/caffeine/codeine, aspirin/caffeine/dihydrocodein…		0.0086456	0.584317
SIRPA	signal-regulatory protein alpha	Plasma Membrane	phosphatase	All	1	0.642857	14	11	2			0.00347593	0.57572
PGM2L1	phosphoglucomutase 2-like 1	Cytoplasm	enzyme	All	1	0.662651	83	56	1			0.0178012	0.553909
GZMK	granzyme K	Cytoplasm	enzyme	All	1	0.846154	13	12	1			0.0312388	0.552507
UNC93B1	unc-93 homolog B1 (C. elegans)	Plasma Membrane	transporter	All	1	0.548387	62	44	10			0.0161958	0.53138
GPRC5B	G protein-coupled receptor, class C, group 5, member B	Plasma Membrane	G-protein coupled receptor	All	1	1	7	7	0			0.0168575	0.523238
IGFBP3	insulin like growth factor binding protein 3	Extracellular Space	other	All	1	0.65	40	31	5			0.0130852	0.480339
CD55	CD55 molecule (Cromer blood group)	Plasma Membrane	other	All	1	0.839506	81	69	1		CHLORAMPHENICOL	0.0298277	0.467436
SPN	sialophorin	Plasma Membrane	transmembrane receptor	All	1	0.607143	28	21	4			0.025263	0.448948
PLSCR1	phospholipid scramblase 1	Plasma Membrane	enzyme	All	1	0.774194	62	52	4			0.0101888	0.447741
CLDN1	claudin 1	Plasma Membrane	other	All	1	1	14	14	0			0.018913	0.447501
SCD	stearoyl-CoA desaturase (delta-9-desaturase)	Cytoplasm	enzyme	All	1	0.809524	21	19	2			0.0401648	0.425878
IDO1	indoleamine 2,3-dioxygenase 1	Cytoplasm	enzyme	All	1	0.8	45	39	3	1-methyl-D-tryptophan, INCB024360, NLG919		0.00768203	0.399027
MMP8	matrix metallopeptidase 8	Extracellular Space	peptidase	All	1	0.811594	69	61	5		DOXYCYCLINE CALCIUM,DOXYCYCLINE HYDRATE,DOXYCYCLINE HYCLATE,DOXYCYCLINE,MARIMASTAT,METHYLAMINO-PHENYLALANYL-LEUCYL-HYDROXAMIC ACID,2-HYDROXY-5-[4-(2-HYDROXY-ETHYL)-PIPERIDIN-1-YL]-5-PHENYL-1H-PYRIMIDINE-4,6-DIONE,(5S)-5-(2-AMINO-2-OXOETHYL)-4-OXO-N-[(3-OXO-3,4-DIHYDRO-2H-1,4-BENZOXAZIN-6-YL)METHYL]-3,4,5,6,7,8-HEXAHYDRO[1]BENZOTHIENO[2,3-D]PYRIMIDINE-2-CARBOXAMIDE,3-FORMYL-2-HYDROXY-5-METHYL-HEXA…	0.0362275	0.375751
CYBA	cytochrome b-245, alpha polypeptide	Cytoplasm	enzyme	All	1	0.666667	51	37	3			0.019225	0.309979
HLA-DQA1	major histocompatibility complex, class II, DQ alpha 1	Plasma Membrane	transmembrane receptor	All	1	0.571429	42	28	4			0.0256411	0.293202
RNF114	ring finger protein 114	Extracellular Space	other	All	1	0.514286	70	47	11			0.0308595	-0.372387
RNASEH2A	ribonuclease H2 subunit A	Nucleus	enzyme	All	1	0.515152	66	46	12			0.00294438	-0.493019
DOHH	deoxyhypusine hydroxylase/monooxygenase	Cytoplasm	enzyme	All	1	0.655172	58	45	7			0.0100061	-0.498417
VRK1	vaccinia related kinase 1	Nucleus	kinase	All	1	0.560976	41	30	7			0.0285912	-0.512127
FBLIM1	filamin binding LIM protein 1	Plasma Membrane	other	All	1	0.518072	83	48	5			0.0152236	-0.518355
DDX47	DEAD-box helicase 47	Nucleus	enzyme	All	1	0.575342	73	48	6			0.00732729	-0.55702
METTL1	methyltransferase like 1	Nucleus	enzyme	All	1	0.83871	31	28	2			0.0276633	-0.608999
RNF181	ring finger protein 181	Other	enzyme	All	1	0.627451	51	36	4			0.0158886	-0.614526
CWC27	CWC27 spliceosome-associated protein homolog	Nucleus	enzyme	All	1	0.636364	55	42	7			0.00437534	-0.64058
UCK2	uridine-cytidine kinase 2	Cytoplasm	kinase	All	1	0.678571	28	23	4			0.0195297	-0.665367
COL5A1	collagen, type V, alpha 1	Extracellular Space	other	All	1	0.734375	64	51	4			0.0125427	-0.666741
SLU7	SLU7 homolog, splicing factor	Nucleus	enzyme	All	1	0.630435	46	33	4			0.0438922	-0.699461
UBR5	ubiquitin protein ligase E3 component n-recognin 5	Nucleus	enzyme	All	1	0.507246	69	40	5			0.0168965	-0.72039
CPXM1	carboxypeptidase X (M14 family), member 1	Extracellular Space	peptidase	All	1	0.931034	29	27	0			0.0344472	-0.746218
EXOSC1	exosome component 1	Nucleus	enzyme	All	1	0.611111	18	14	3			0.0406548	-0.783552
MLH1	mutL homolog 1	Nucleus	enzyme	All	1	0.625	32	22	2			0.0311741	-0.954131
SBNO1	strawberry notch homolog 1 (Drosophila)	Other	enzyme	All	1	0.828571	35	29	0			0.0444237	-1.03305
CYB5R4	cytochrome b5 reductase 4	Cytoplasm	enzyme	All	1	0.636364	33	23	2			0.0363425	-1.09128
2017-03-01	#N/A	Cytoplasm	enzyme	All	1	0.692308	13	11	2			0.0447171	-1.22161
KIFC1	kinesin family member C1	Nucleus	enzyme	All	1	0.9	20	18	0			0.0483534	-1.31761
EPHB2	EPH receptor B2	Plasma Membrane	kinase	All	1	0.837838	37	33	2			0.00567758	-1.39146
SGK223	homolog of rat pragma of Rnd2	Nucleus	kinase	All	1	0.615385	13	8	0			0.0487728	-6.49169
TYMS	thymidylate synthetase	Nucleus	enzyme	All	1	1	15	15	0			0.0218887	-18.8644
NAA50	N(alpha)-acetyltransferase 50, NatE catalytic subunit	Cytoplasm	enzyme	PX1	1	0.5625	16	9	0			0.0163458	2.38134
CCDC9	coiled-coil domain containing 9	Extracellular Space	other	PX1	1	0.733333	15	11	0			0.0359656	-29.0073
TNIK	TRAF2 and NCK interacting kinase	Plasma Membrane	kinase	PX1	1	0.727273	11	8	0			0.0409387	-58.4104
VCAN	versican	Extracellular Space	other	PX2	1	0.794118	34	27	0			0.0442922	2.50227
DDX39A	DEAD-box helicase 39A	Nucleus	enzyme	PX2	1	0.558824	34	19	0			0.0147842	1.58288
SLC16A3	solute carrier family 16 (monocarboxylate transporter), member 3	Plasma Membrane	transporter	PX2	1	0.727273	33	24	0		PYRUVIC ACID	0.0453492	0.87492
SLC1A5	solute carrier family 1 (neutral amino acid transporter), member 5	Plasma Membrane	transporter	PX2	1	0.588235	34	21	1		L-ASPARAGINE	0.0452411	0.855673
TBXAS1	thromboxane A synthase 1	Plasma Membrane	enzyme	PX2	1	0.666667	33	23	1		DAZOXIBEN,RIDOGREL,SULFASALAZINE	0.0423129	0.850854
ISG15	ISG15 ubiquitin-like modifier	Extracellular Space	other	PX2	1	0.647059	34	22	0		IRINOTECAN	0.0409773	0.632122
OTC	ornithine carbamoyltransferase	Cytoplasm	enzyme	PX2	1	0.722222	18	15	2		SODIUM BENZOATE,VALPROIC ACID,L-CITRULLINE,L-ORNITHINE,N-(PHOSPHONOACETYL)-L-ORNITHINE	0.0376522	0.6316
MAGED2	MAGE family member D2	Plasma Membrane	other	PX2	1	0.827586	29	25	1			0.0248033	-0.621178
IFI30	interferon, gamma-inducible protein 30	Cytoplasm	enzyme	PX2	1	0.533333	30	20	4			0.0325878	-0.637908
RNASEH2A	ribonuclease H2 subunit A	Nucleus	enzyme	PX2	1	0.75	24	20	2			0.0316636	-0.643691
VRK1	vaccinia related kinase 1	Nucleus	kinase	PX2	1	0.722222	18	15	2			0.0434251	-0.677046
ZAK	sterile alpha motif and leucine zipper containing kinase AZK	Cytoplasm	kinase	PX2	1	0.612903	31	22	3			0.0207915	-0.719532
LPCAT1	lysophosphatidylcholine acyltransferase 1	Cytoplasm	enzyme	PX2	1	0.903226	31	29	1			0.0172696	-0.767259
IGFBP7	insulin like growth factor binding protein 7	Extracellular Space	transporter	PX2	1	0.9375	32	31	1			0.00135845	-0.933702
CDC23	cell division cycle 23	Nucleus	enzyme	PX2	1	0.653846	26	21	4			0.0140781	-0.973359
ENG	endoglin	Plasma Membrane	transmembrane receptor	PX2	1	0.84375	32	28	1			0.0066037	-0.982619
PLOD2	procollagen-lysine, 2-oxoglutarate 5-dioxygenase 2	Cytoplasm	enzyme	PX2	1	1	32	32	0			0.0311369	-0.988865
BTK	Bruton tyrosine kinase	Cytoplasm	kinase	PX2	1	0.571429	28	19	3	ibrutinib, bendamustine/ibrutinib/rituximab, CC-292, ONO-4059, ACP-196, BGB-3111, ACP-196/ACP-319, GDC-0853		0.0472018	-1.01312
POLD2	polymerase (DNA directed), delta 2, accessory subunit	Nucleus	enzyme	PX2	1	0.551724	29	20	4			0.0211674	-1.02375
PLAUR	plasminogen activator, urokinase receptor	Plasma Membrane	transmembrane receptor	PX2	1	1	29	29	0		WX-UK1	0.0145063	-1.03383
GBP5	guanylate binding protein 5	Plasma Membrane	enzyme	PX2	1	0.766667	30	24	1			0.0224409	-1.1038
EOGT	EGF domain-specific O-linked N-acetylglucosamine (GlcNAc) transferase	Extracellular Space	enzyme	PX2	1	0.809524	21	19	2			0.038164	-1.11016
DDX47	DEAD-box helicase 47	Nucleus	enzyme	PX2	1	0.714286	28	22	2			0.000957534	-1.18241
RNF113A	ring finger protein 113A	Extracellular Space	other	PX2	1	0.625	16	12	2			0.00169673	-1.20233
MMP14	matrix metallopeptidase 14	Extracellular Space	peptidase	PX2	1	1	21	21	0			0.0169463	-1.23024
DNMT1	DNA (cytosine-5-)-methyltransferase 1	Nucleus	enzyme	PX2	1	0.666667	30	21	1			0.0106984	-1.25743
CWC27	CWC27 spliceosome-associated protein homolog	Nucleus	enzyme	PX2	1	0.809524	21	19	2			0.00726481	-1.32224
TNC	tenascin C	Extracellular Space	other	PX2	1	0.617647	34	23	2			0.0361851	-1.33573
TRIP12	thyroid hormone receptor interactor 12	Cytoplasm	enzyme	PX2	1	0.617647	34	22	1			0.0202911	-1.34352
MSH6	mutS homolog 6	Nucleus	enzyme	PX2	1	0.516129	31	19	3			0.0215024	-1.36395
DDX24	DEAD-box helicase 24	Nucleus	enzyme	PX2	1	0.538462	26	18	4			0.00686588	-1.41711
WDR36	WD repeat domain 36	Extracellular Space	other	PX2	1	0.580645	31	21	3			0.00304357	-1.44209
DDX41	DEAD-box helicase 41	Nucleus	enzyme	PX2	1	0.551724	29	20	4			0.00668481	-1.44348
FBLN2	fibulin 2	Extracellular Space	other	PX2	1	0.636364	33	23	2			0.00187223	-1.45534
MAP4K4	mitogen-activated protein kinase kinase kinase kinase 4	Cytoplasm	kinase	PX2	1	0.833333	24	21	1			0.0289204	-1.46416
RRM1	ribonucleotide reductase catalytic subunit M1	Nucleus	enzyme	PX2	1	0.677419	31	23	2			0.00078664	-1.4776
COL5A1	collagen, type V, alpha 1	Extracellular Space	other	PX2	1	0.821429	28	25	2			0.00494718	-1.53536
PPIL4	peptidylprolyl isomerase like 4	Nucleus	enzyme	PX2	1	0.6	30	21	3			0.00114022	-1.55154
RNF181	ring finger protein 181	Other	enzyme	PX2	1	0.578947	19	13	2			0.0273298	-1.56056
GK	glycerol kinase	Cytoplasm	kinase	PX2	1	0.71875	32	23	0			0.0322751	-1.57755
POP1	POP1 homolog, ribonuclease P/MRP subunit	Nucleus	enzyme	PX2	1	0.56	25	16	2			0.0323801	-1.65389
C4BPA	complement component 4 binding protein, alpha	Extracellular Space	other	PX2	1	0.529412	34	20	2			0.0126147	-1.96247
THY1	Thy-1 cell surface antigen	Plasma Membrane	other	PX2	1	0.647059	34	22	0			0.0306431	-2.42962
PYGL	phosphorylase, glycogen, liver	Cytoplasm	enzyme	PX2	1	0.558824	34	19	0		PSN357,URIC ACID,PYRIDOXAL PHOSPHATE,DB03288,4-[3-(2-CHLORO-4,5-DIFLUORO-BENZOYL)UREIDO]-3-TRIFLUOROMETHOXYBENZOIC ACID,5-CHLORO-N-{4-[(1R)-1,2-DIHYDROXYETHYL]PHENYL}-1H-INDOLE-2-CARBOXAMIDE,CP-526423,BETA-D-GLUCOSE,1-N-ACETYL-BETA-D-GLUCOSAMINE,1-{2-[3-(2-CHLORO-4,5-DIFLUORO-BENZOYL)-UREIDO]-4-FLUORO-PHENYL}-PIPERIDINE-4-CARBOXYLIC ACID	0.00965299	-3.06217
SERPINH1	serpin peptidase inhibitor, clade H (heat shock protein 47), member 1, (collagen binding protein 1)	Extracellular Space	other	PX2	1	0.882353	34	30	0			0.0336176	-3.11336
CLSTN1	calsyntenin 1	Plasma Membrane	other	PX2	1	0.647059	17	12	1			0.0223442	-3.82545
RIPK2	receptor interacting serine/threonine kinase 2	Plasma Membrane	kinase	PX2	1	0.928571	14	13	0			0.040784	-38.206
C14orf169	chromosome 14 open reading frame 169	Nucleus	enzyme	PX2	1	0.75	12	9	0			0.0475769	-66.7831
ITGB5	integrin subunit beta 5	Plasma Membrane	other	PX3	1	0.848485	33	28	0		CILENGITIDE	0.0267048	1.20746
SLC2A1	solute carrier family 2 (facilitated glucose transporter), member 1	Plasma Membrane	transporter	PX3	1	0.545455	33	18	0		GLUFOSFAMIDE	0.00975628	1.02531
PGM2L1	phosphoglucomutase 2-like 1	Cytoplasm	enzyme	PX3	1	0.676471	34	23	0			0.00173976	0.988655
DDX21	DEAD-box helicase 21	Nucleus	enzyme	PX3	1	0.529412	34	19	1			0.0350575	0.953649
SLC16A3	solute carrier family 16 (monocarboxylate transporter), member 3	Plasma Membrane	transporter	PX3	1	0.852941	34	29	0		PYRUVIC ACID	0.0428078	0.917889
RRM2	ribonucleotide reductase regulatory subunit M2	Nucleus	enzyme	PX3	1	0.787879	33	27	1		TRIAPINE,HYDROXYUREA,GEMCITABINE,CLOFARABINE,FLUDARABINE,MOTEXAFIN GADOLINIUM,IMEXON,CLADRIBINE,GALLIUM NITRATE	0.0207519	0.915492
MSH6	mutS homolog 6	Nucleus	enzyme	PX3	1	0.575758	33	20	1			0.00671567	0.913341
TOMM40	translocase of outer mitochondrial membrane 40 homolog (yeast)	Cytoplasm	ion channel	PX3	1	0.53125	32	17	0		RITONAVIR	0.024178	0.900897
ACSL4	acyl-CoA synthetase long-chain family member 4	Cytoplasm	enzyme	PX3	1	0.647059	34	22	0		ROSIGLITAZONE,TROGLITAZONE	0.0158892	0.887951
APOBEC3G	apolipoprotein B mRNA editing enzyme, catalytic polypeptide-like 3G	Nucleus	enzyme	PX3	1	0.652174	23	15	0			0.0216917	0.826541
CD2	CD2 molecule	Plasma Membrane	transmembrane receptor	PX3	1	0.692308	13	10	1	alefacept, siplizumab		0.016216	0.712052
ITGAL	integrin subunit alpha L	Plasma Membrane	transmembrane receptor	PX3	1	0.548387	31	19	2	efalizumab		0.0341169	0.643622
SPN	sialophorin	Plasma Membrane	transmembrane receptor	PX3	1	0.769231	13	11	1			0.0133553	0.632162
SCD	stearoyl-CoA desaturase (delta-9-desaturase)	Cytoplasm	enzyme	PX3	1	1	10	10	0			0.033001	0.608097
GZMK	granzyme K	Cytoplasm	enzyme	PX3	0	1	9	9	0			0.0284004	0.60078
PTGES	prostaglandin E synthase	Cytoplasm	enzyme	PX3	1	0.68	25	19	2			0.0296405	0.464015
IDO1	indoleamine 2,3-dioxygenase 1	Cytoplasm	enzyme	PX3	1	0.809524	21	19	2	1-methyl-D-tryptophan, INCB024360, NLG919		0.0413394	0.374125
STX11	syntaxin 11	Plasma Membrane	transporter	PX3	1	0.566667	30	22	5			0.0330966	-0.58605
FCN1	ficolin 1	Extracellular Space	other	PX3	1	1	16	16	0			0.0175089	-0.774828
PTX3	pentraxin 3	Extracellular Space	other	PX3	1	0.615385	26	18	2			0.00339298	-0.780269
CHI3L1	chitinase 3 like 1	Extracellular Space	enzyme	PX3	1	1	31	31	0			0.00612268	-0.788899
C1R	complement component 1, r subcomponent	Extracellular Space	peptidase	PX3	1	0.529412	34	20	2	SERPING1	NAFAMOSTAT	0.046961	-0.928612
EPHB2	EPH receptor B2	Plasma Membrane	kinase	PX3	1	0.647059	17	13	2			0.0182448	-1.33943
C4BPA	complement component 4 binding protein, alpha	Extracellular Space	other	PX3	1	0.558824	34	19	0			0.00923731	-1.89428

## Sheet: description
Supplementary: Known druggable and prognosis unfavorable targets analysis.
Sheet"known druggable proteins" contains 159 druggable proteins elected through comprehensive analysis of genomic data (Rubio-Perez, C. et al)
column "GeneSymbol" was gene symbols for 159 druggable proteins elected through comprehensive analysis of genomic data (Rubio-Perez, C. et al)
column "Druggability" showed the types of the drugs 1) FDA approved drug, including direct targeting, indirect targeting, gene therapy, strong off-target and mild off-target; 2) Drug in Clinical Trials, including direct targeting, indirect targeting and gene therapy; 3) pre-clinical ligand; 4) potentially druggable and 5) potentially biopharmable.
column "Entrez Gene Name" showed full names of the genes
column "Location" showed location of the proteins 1) Plasma Membrane; 2)Nucleus; 3)Cytoplasm; 4)Extracellular Space; 5)Other
column "Type(s)" showed types of the proteins 1)kinase; 2)transcription regulator; 3)receptors(protein coupled receptor;ligand-dependent nuclear receptor;transmembrane receptor; 4)enzyme;5)phosphatase;6)other;7)growth factor;8)peptidase;9)transporter;10)ion channel;11)translation regulator;12)cytokine,
column "up expressed in Tumor" showed if the protein was significantly up-expressed in Tumor with SAM FDR q <0.01 and differential expression ratio>0.5
column "differentiall expressed ratio" showed (the number of patients with the protein up-regulated in tumor - the number of patients with the protein down-regulated in tumor)/the total number of patients with the protein detected, threshold was 3 fold
column "DetectedFreq" showed frequency of being detected in 84 patients
column "upFreq" showed frequency of being higher expressed in tumor with threshold of 3 fold
column "downFreq" showed frequency of being lower expressed in tumor with threshold of 1/3 fold
column "P value" showed P value from log rank test for association between the expression of protein with overall survival
column "ln(HR)" showed ln(Hazard Ratio) from Cox proportional hazards regression analysis for association between the expression of protein with overall survival
column "number of patients in high expression group" showed number of patients in high expression group
column "number of patients in low expression group" showed number of patients in low expression group
Sheet"prognosis unfavorable targets" contains nominated proteins that meet two criteria 1) up expressed in tumor and 2) high expression associated with worse survival
column "GeneSymbol" was gene symbols for 121 prognosis unfavorable targets.
column "Entrez Gene Name" showed full names of the genes
column "Location" showed location of the proteins 1) Plasma Membrane; 2)Nucleus; 3)Cytoplasm; 4)Extracellular Space; 5)Other
column "Type(s)" showed types of the proteins 1)kinase; 2)transcription regulator; 3)receptors(protein coupled receptor;ligand-dependent nuclear receptor;transmembrane receptor; 4)enzyme;5)phosphatase;6)other;7)growth factor;8)peptidase;9)transporter;10)ion channel;11)translation regulator;12)cytokine,
column "Class" showed if the analysis was done in which class: (1)All; (2)PX1; (3)PX2 or (4)PX3
column "up expressed in Tumor" showed if the protein was significantly up-expressed in Tumor with SAM FDR q <0.01 and differential expression ratio>0.5 in the Class
column "differentiall expressed ratio" showed (the number of patients with the protein up-regulated in tumor - the number of patients with the protein down-regulated in tumor)/the total number of patients with the protein detected, threshold was 3 fold in the Class
column "DetectedFreq" showed frequency of being detected in all the patients in the Class
column "upFreq" showed frequency of being higher expressed in tumor with threshold of 3 fold in the Class
column "downFreq" showed frequency of being lower expressed in tumor with threshold of 1/3 fold in the Class
column "DrugIPA" showed if the protein has correponding drugs in IPA database
column "drugDGI" showed if the protein has correponding drugs in DGI database
column "P value" showed P value from log rank test for association between the expression of protein with overall survival in the Class
column "ln(HR)" showed ln(Hazard Ratio) from Cox proportional hazards regression analysis for association between the expression of protein with overall survival in the Class, only proteins with ln(HR) >0 which are colored red in the table showed that protein overexpression associated with worse overall survival.
